# Supplementary material for: Finding Constellations in Chemical Space Through Core Analysis
Source: Front Chem. 2019 Jul 16;7:510. doi: 10.3389/fchem.2019.00510 (PMC6646408; doi:10.3389/fchem.2019.00510)
Supplement: Supplementary file 2 [file Data_Sheet_1.ZIP]

Archive with 28 entries (23 files):
- forPaper/
- forPaper/get-cores.py
- forPaper/constellation-plots.ipynb
- forPaper/scripts/
- forPaper/scripts/Rtables.py
- forPaper/scripts/Rtables.ipynb
- forPaper/scripts/coreproc.py
- forPaper/scripts/fragment.py
- forPaper/scripts/wash.py
- forPaper/scripts/asbs.py
- forPaper/data/
- forPaper/data/DNMT.tsv
- forPaper/data/cores_dnmtcores.tsv
- forPaper/data/cores_dnmtASW.tsv
- forPaper/data/cores_dnmtASM.tsv
- forPaper/data/cores_aktcores.tsv
- forPaper/data/cores_aktASW.tsv
- forPaper/data/cores_aktASM.tsv
- forPaper/data/akt.tsv
- forPaper/scripts/.ipynb_checkpoints/
- forPaper/scripts/__pycache__/
- forPaper/scripts/__pycache__/Rtables.cpython-35.pyc
- forPaper/scripts/__pycache__/coreproc.cpython-35.pyc
- forPaper/scripts/__pycache__/wash.cpython-35.pyc
- forPaper/scripts/__pycache__/metaseries.cpython-35.pyc
- forPaper/scripts/__pycache__/asbs.cpython-35.pyc
- forPaper/scripts/__pycache__/wash.cpython-36.pyc
- forPaper/scripts/__pycache__/fragment.cpython-35.pyc
