# Supplementary material for: Finding Constellations in Chemical Space Through Core Analysis
Source: Front Chem. 2019 Jul 16;7:510. doi: 10.3389/fchem.2019.00510 (PMC6646408; doi:10.3389/fchem.2019.00510)
Supplement: Supplementary file 2 [file Data_Sheet_1.ZIP › forPaper/constellation-plots.ipynb]

# %% [markdown]
# Exemplary constellation plots
## Supplementary Information for the paper: "Finding constellations in chemical space through core analysis" in Frontiers in Chemistry
### J. Jesús Naveja, José L. Medina-Franco
#### contact: naveja@comunidad.unam.mx
#### May 3rd 2019
In this notebook, obtention of constellation plots is demonstrated for a library of Akt inhibitors, and another of DNMT inhibitors. 

NOTE 1: the final figures in the manuscript were produced in LATEX using the data obtained by running the code in this notebook.

NOTE 2: prior to running this notebook, databases have to be curated and processed with the get-cores.py program, which is used to identify cores.

# %% [markdown]
## 0. Preamble: import libraries and define functions

# %% [code]
from rdkit.Chem import AllChem
from rdkit import Chem
from IPython.display import SVG, clear_output

from sklearn.manifold import TSNE
import os
import numpy as np
import pandas as pd
import matplotlib.pyplot as plt
from math import ceil, sqrt
from itertools import combinations
from scripts.Rtables import Rcore

# %% [code]
def tsneFP(df, cmpid, fingerprint = "Morgan",perplexity=40, n_iter = 3000, minimum_size = 2):
    '''
    function for computing fingerprints for a library of molecules and applying t-SNE for dimensionality 
    reduction
    ----------
    input:
    df: a pandas dataframe
    cmpid: a string matching the column name where the IDs of compounds is saved
    fingerprint: a string, either "Morgan" or "MACCS" for selecting a fingerprint type
    perplexity and n_iter are parameters of the TSNE function from scikit-learn
    minimum_size: the smallest size of analog series to consider
    -------
    output:
    final df: an object containing the following attributes:
    "cores": a dataframe with the information per core
    "chemical space": the result of the t-SNE algorithm required for visualization
    "edges": the connections among cores
    '''
    # remove duplicated cores by compounds
    hashes = df["cores"].groupby("core").WID.apply(lambda x: str(sorted(set(x))))
    hashdf = pd.DataFrame({"core": hashes.index, "hash": hashes.values})
    hashdf['HA'] = hashdf.core.map(lambda x: Chem.MolFromSmiles(x).GetNumHeavyAtoms())

    proc = list()

    for duphash in hashes[hashes.duplicated()].unique():
        tmp = hashdf[hashdf.hash == duphash].copy()
        tmp.sort_values(by= "HA", ascending=False, inplace=True)
        proc.append(tmp.core.iloc[0])
    
    final = proc + list(hashes[hashes.isin(hashes[hashes.duplicated()].unique()) == False].index)
    
    df["cores"] = df["cores"][df["cores"].core.isin(final)]
    
    #count series size
    
    corecount = df["cores"][["core", "WID"]].drop_duplicates().core.value_counts() 
    corecount = corecount[corecount >= minimum_size]

    coredf = pd.DataFrame({"core": corecount.index, "series_size": corecount.values})
    
    if fingerprint == "Morgan":
        coredf["FP"] = coredf.core.map(lambda x: AllChem.GetMorganFingerprintAsBitVect(Chem.MolFromSmiles(x),2, nBits=1024))
    elif fingerprint == "MACCS":
        coredf["FP"] = coredf.core.map(lambda x: AllChem.GetMACCSKeysFingerprint(Chem.MolFromSmiles(x)))
    else:
        print("Fingerprint: '{}' is currently not implemented".format(fingerprint))
        
    tmp = list()
    for i in coredf.FP.iteritems():
        tmp.append(list(i[1].ToBitString()))
    tmp = np.array(tmp).astype(int)
    
    tsne = TSNE(n_components=2, verbose=1, perplexity=perplexity, n_iter=n_iter)
    tsne_results = tsne.fit_transform(tmp)
        
    newdf = coredf.copy()
    newdf['xtsne'] = tsne_results[:,0]
    newdf['ytsne'] = tsne_results[:,1]
    
    finaldf = df.copy()
    
    finaldf["chemspace"] = newdf.drop(columns="FP")
    
    finaldf["chemspace"] = finaldf["chemspace"].merge(finaldf["cores"][["core", "MID"]].drop_duplicates(), on="core").merge(finaldf["ASM"][["MID", "ASID"]], on="MID")
    
    #ASID
    astol = pd.DataFrame({"ASID": finaldf["chemspace"].ASID.unique()})
    astol["newASID"] = range(1, len(astol)+1)
    finaldf["chemspace"] =finaldf["chemspace"].merge(astol, on="ASID")
    
    #Get edges
    cores = finaldf["chemspace"].MID
    coremol = finaldf["cores"][finaldf["cores"].MID.isin(cores)][[cmpid, "MID"]].drop_duplicates()
    
    dups = coremol[cmpid][coremol[cmpid].duplicated()].unique()
    
    combs = set()
    for dup in dups:
        mids = set(coremol.MID[coremol[cmpid] == dup])
        combs= combs.union({i for i in combinations(mids,2)})
    combs = list(combs)
    
    finaldf["edges"] = combs
    
    return finaldf 

# %% [code]
def cplot(preobj, alpha=1, sfactor= 4, col = None, collabel = None, zoom=None):
    '''
    function for generating a constellation plot
    --------------
    input: 
    preobj: the object obtained as a result of the tsneFP function
    alpha: float, transparency of points
    sfactor: float, size of dots
    col: Boolean, whether a color will be added to the plot
    collabel: string, column containing color attribute 
    zoom: 4-duple containing x1,x2,y1,y2 of two points to frame an area
    -----------------
    output:
    fig: the resulting plot
    obj: the resulting object (relevant if the zoom option is used)
    '''
    fig, ax = plt.subplots()
    
    obj = preobj.copy()
    
    if zoom:
        x1,x2,y1,y2=zoom
        obj["chemspace"] = obj["chemspace"][(obj["chemspace"].xtsne >= x1) & (obj["chemspace"].xtsne <= x2) &
                                           (obj["chemspace"].ytsne >= y1) & (obj["chemspace"].ytsne <= y2)]
        
        obj["edges"] = [(i,j) for i,j in obj["edges"] if (i in list(obj["chemspace"].MID.values)) & (j in list(obj["chemspace"].MID.values))]
    
    if col:
        im=ax.scatter(obj["chemspace"].xtsne, obj["chemspace"].ytsne, alpha=1, c=obj["chemspace"][col], cmap="jet", s= sfactor*obj["chemspace"].series_size)
        fig.colorbar(im,label=collabel)

    else:
        im=ax.scatter(obj["chemspace"].xtsne, obj["chemspace"].ytsne, alpha=1, cmap="jet", s= sfactor*obj["chemspace"].series_size)

    for i,j in obj["edges"]:
        i = obj["chemspace"][obj["chemspace"].MID == i][["xtsne", "ytsne"]].iloc[0]
        j = obj["chemspace"][obj["chemspace"].MID == j][["xtsne", "ytsne"]].iloc[0]
        plt.plot([i[0], j[0]], [i[1], j[1]], 'k-', alpha=alpha)
        
    return fig, obj

# %% [code]
def nmols(obj, cmpid):
    '''
    Function for describing the size of the dataset 
    -------------
    input:
    obj: the object resulting from applying the tsneFP function
    cmpid: the name of the column containing the compound IDs
    -------------
    output:
    None. A string is print on the console
    '''
    print("Number of cores: {}, molecules: {}, AS: {}".format(len(obj["chemspace"]), 
                                                              len(obj["cores"][obj["cores"].core.isin(obj["chemspace"].core)][cmpid].unique()),
                                                             len(obj["chemspace"].ASID.unique())))

# %% [markdown]
## 2. Read data

# %% [code]
dnmt = {i: pd.read_csv("cores_dnmt" + i + ".tsv", sep="\t") for i in ["ASW", "ASM", "cores"]}
akt = {i: pd.read_csv("cores_akt" + i + ".tsv", sep="\t") for i in ["ASW", "ASM", "cores"]}

# %% [markdown]
## 3. Analysis of DNMT database

# %% [code]
dnmt = tsneFP(dnmt, perplexity=10, cmpid= "SBSMID") #apply t-SNE with default Morgan FP

# %% [code]
nmols(dnmt, "SBSMID")#print information

# %% [code]
f=cplot(dnmt, alpha=.5, sfactor=5)#plot constellation plot. Note: results may vary in different iterations

# %% [markdown]
### 3.1 Adding activity data

# %% [code]
dnmtact = pd.DataFrame(dnmt["cores"].groupby(["MID","Unigene"]).active.apply(lambda x: sum(x) / len(x))).unstack(level = 1).active.fillna(-1)

dnmt["chemspace"] = dnmt["chemspace"].merge(dnmtact, on = "MID")

# %% [code]
#visualize one core, for example: M14
m = "M14"
core = dnmt["chemspace"].core[dnmt["chemspace"].MID == m].values[0]
analogs = dnmt["cores"].washed[dnmt["cores"].MID == m]
analogs.index = dnmt["cores"].WID[dnmt["cores"].MID == m]

Rcore(core, analogs)[0]

# %% [code]
f=cplot(dnmt, alpha=.5, sfactor=5, col = "DNMT1", collabel="activity prop") #plot constellation plot with activities for DNMT1

# %% [code]
f=cplot(dnmt, alpha=.5, sfactor=5, col = "DNMT3A", collabel="activity prop")#plot constellation plot with activities for DNMT3A

# %% [code]
f=cplot(dnmt, alpha=.5, sfactor=5, col = "DNMT3B", collabel="activity prop")#plot constellation plot with activities for DNMT3B

# %% [markdown]
## 4. Processing Akt library

# %% [code]
akt = tsneFP(akt, "CMPD_CHEMBLID", perplexity=20)

# %% [code]
nmols(akt, "CMPD_CHEMBLID")

# %% [code]
f=cplot(akt, sfactor= 2, alpha =.1)

# %% [markdown]
### 4.1 Adding activity data

# %% [code]
aktact = akt["cores"].groupby("MID").PCHEMBL_VALUE.apply(lambda x: - np.log10(np.median([10 ** - y for y in x])))
aktact = pd.DataFrame({"MID": aktact.index, "act": aktact.values})
akt["chemspace"] = akt["chemspace"].merge(aktact, on="MID")

# %% [code]
akt["chemspace"].head()

# %% [code]
f,o=cplot(akt, sfactor= 2, alpha =.1, col="act", collabel="median pIC50")#plotting with activity

# %% [code]
f,o=cplot(akt, sfactor= 2, alpha =.1, col="act", collabel="median pIC50", zoom=(6.5, 20, -13, 5))#applying a zoom

# %% [code]
#showing an exemplary core: M1164
m = "M1164"
core = akt["chemspace"].core[akt["chemspace"].MID == m].values[0]
analogs = akt["cores"].washed[akt["cores"].MID == m]
analogs.index = akt["cores"].WID[akt["cores"].MID == m]

Rcore(core, analogs)[0]
