# Supplementary material for: Finding Constellations in Chemical Space Through Core Analysis
Source: Front Chem. 2019 Jul 16;7:510. doi: 10.3389/fchem.2019.00510 (PMC6646408; doi:10.3389/fchem.2019.00510)
Supplement: Supplementary file 2 [file Data_Sheet_1.ZIP › forPaper/data/cores_dnmtcores.tsv]

SBSMID	Unigene	active	Molecule	washed	WID	mol_nHeavyAtoms	mol_MW	MID	core	core_nHeavyAtoms	core_MW
SBSM1413	DNMT3B	True	Nc1ncnc2c1ncn2C1OC(CSCCC(N)C(=O)O)C(O)C1O	Nc1ncnc2c1ncn2C1OC(CSCCC(N)C(=O)O)C(O)C1O	W0	26	384	M1	Nc1ncnc2c1ncn2C1OC(CSCCC(N)C=O)C(O)C1O	25	368
SBSM1413	DNMT1	True	Nc1ncnc2c1ncn2C1OC(CSCCC(N)C(=O)O)C(O)C1O	Nc1ncnc2c1ncn2C1OC(CSCCC(N)C(=O)O)C(O)C1O	W0	26	384	M1	Nc1ncnc2c1ncn2C1OC(CSCCC(N)C=O)C(O)C1O	25	368
SBSM1413	DNMT3A	False	Nc1ncnc2c1ncn2C1OC(CSCCC(N)C(=O)O)C(O)C1O	Nc1ncnc2c1ncn2C1OC(CSCCC(N)C(=O)O)C(O)C1O	W0	26	384	M1	Nc1ncnc2c1ncn2C1OC(CSCCC(N)C=O)C(O)C1O	25	368
SBSM1413	DNMT3B	True	Nc1ncnc2c1ncn2C1OC(CSCCC(N)C(=O)O)C(O)C1O	Nc1ncnc2c1ncn2C1OC(CSCCC(N)C(=O)O)C(O)C1O	W0	26	384	M2	Nc1ncnc2c1ncn2C1OC(CSCCC(N)C(=O)O)C(O)C1O	26	384
SBSM1413	DNMT1	True	Nc1ncnc2c1ncn2C1OC(CSCCC(N)C(=O)O)C(O)C1O	Nc1ncnc2c1ncn2C1OC(CSCCC(N)C(=O)O)C(O)C1O	W0	26	384	M2	Nc1ncnc2c1ncn2C1OC(CSCCC(N)C(=O)O)C(O)C1O	26	384
SBSM1413	DNMT3A	False	Nc1ncnc2c1ncn2C1OC(CSCCC(N)C(=O)O)C(O)C1O	Nc1ncnc2c1ncn2C1OC(CSCCC(N)C(=O)O)C(O)C1O	W0	26	384	M2	Nc1ncnc2c1ncn2C1OC(CSCCC(N)C(=O)O)C(O)C1O	26	384
SBSM350269	DNMT3B	False	CCNC(=O)NCCSCC1OC(n2cnc3c(N)ncnc32)C(O)C1O	CCNC(=O)NCCSCC1OC(n2cnc3c(N)ncnc32)C(O)C1O	W1	27	397	M3	NCCSCC1OC(n2cnc3c(N)ncnc32)C(O)C1O	22	326
SBSM350269	DNMT3A	False	CCNC(=O)NCCSCC1OC(n2cnc3c(N)ncnc32)C(O)C1O	CCNC(=O)NCCSCC1OC(n2cnc3c(N)ncnc32)C(O)C1O	W1	27	397	M3	NCCSCC1OC(n2cnc3c(N)ncnc32)C(O)C1O	22	326
SBSM9598	DNMT3B	False	NCCSCC1OC(n2cnc3c(N)ncnc32)C(O)C1O	NCCSCC1OC(n2cnc3c(N)ncnc32)C(O)C1O	W9	22	326	M3	NCCSCC1OC(n2cnc3c(N)ncnc32)C(O)C1O	22	326
SBSM9598	DNMT1	False	NCCSCC1OC(n2cnc3c(N)ncnc32)C(O)C1O	NCCSCC1OC(n2cnc3c(N)ncnc32)C(O)C1O	W9	22	326	M3	NCCSCC1OC(n2cnc3c(N)ncnc32)C(O)C1O	22	326
SBSM350269	DNMT3B	False	CCNC(=O)NCCSCC1OC(n2cnc3c(N)ncnc32)C(O)C1O	CCNC(=O)NCCSCC1OC(n2cnc3c(N)ncnc32)C(O)C1O	W1	27	397	M4	CCNC(=O)NCCSCC1OC(n2cnc3c(N)ncnc32)C(O)C1O	27	397
SBSM350269	DNMT3A	False	CCNC(=O)NCCSCC1OC(n2cnc3c(N)ncnc32)C(O)C1O	CCNC(=O)NCCSCC1OC(n2cnc3c(N)ncnc32)C(O)C1O	W1	27	397	M4	CCNC(=O)NCCSCC1OC(n2cnc3c(N)ncnc32)C(O)C1O	27	397
SBSM477663	DNMT3B	True	Nc1nc(F)nc2c1ncn2C1OC(CSCCC(N)C(=O)O)C(O)C1O	Nc1nc(F)nc2c1ncn2C1OC(CSCCC(N)C(=O)O)C(O)C1O	W2	27	402	M5	Nc1nc(F)nc2c1ncn2C1OC(CSCCC(N)C=O)C(O)C1O	26	386
SBSM477663	DNMT1	True	Nc1nc(F)nc2c1ncn2C1OC(CSCCC(N)C(=O)O)C(O)C1O	Nc1nc(F)nc2c1ncn2C1OC(CSCCC(N)C(=O)O)C(O)C1O	W2	27	402	M5	Nc1nc(F)nc2c1ncn2C1OC(CSCCC(N)C=O)C(O)C1O	26	386
SBSM477663	DNMT3B	True	Nc1nc(F)nc2c1ncn2C1OC(CSCCC(N)C(=O)O)C(O)C1O	Nc1nc(F)nc2c1ncn2C1OC(CSCCC(N)C(=O)O)C(O)C1O	W2	27	402	M6	Nc1nc(F)nc2c1ncn2C1OC(CSCCC(N)C(=O)O)C(O)C1O	27	402
SBSM477663	DNMT1	True	Nc1nc(F)nc2c1ncn2C1OC(CSCCC(N)C(=O)O)C(O)C1O	Nc1nc(F)nc2c1ncn2C1OC(CSCCC(N)C(=O)O)C(O)C1O	W2	27	402	M6	Nc1nc(F)nc2c1ncn2C1OC(CSCCC(N)C(=O)O)C(O)C1O	27	402
SBSM482949	DNMT3B	False	CSc1nc(N)c2ncn(C3OC(CSCCC(N)C(=O)O)C(O)C3O)c2n1	CSc1nc(N)c2ncn(C3OC(CSCCC(N)C(=O)O)C(O)C3O)c2n1	W3	28	431	M7	CSc1nc(N)c2ncn(C3OC(CSCCC(N)C=O)C(O)C3O)c2n1	27	415
SBSM482949	DNMT1	False	CSc1nc(N)c2ncn(C3OC(CSCCC(N)C(=O)O)C(O)C3O)c2n1	CSc1nc(N)c2ncn(C3OC(CSCCC(N)C(=O)O)C(O)C3O)c2n1	W3	28	431	M7	CSc1nc(N)c2ncn(C3OC(CSCCC(N)C=O)C(O)C3O)c2n1	27	415
SBSM482949	DNMT3B	False	CSc1nc(N)c2ncn(C3OC(CSCCC(N)C(=O)O)C(O)C3O)c2n1	CSc1nc(N)c2ncn(C3OC(CSCCC(N)C(=O)O)C(O)C3O)c2n1	W3	28	431	M8	CSc1nc(N)c2ncn(C3OC(CSCCC(N)C(=O)O)C(O)C3O)c2n1	28	431
SBSM482949	DNMT1	False	CSc1nc(N)c2ncn(C3OC(CSCCC(N)C(=O)O)C(O)C3O)c2n1	CSc1nc(N)c2ncn(C3OC(CSCCC(N)C(=O)O)C(O)C3O)c2n1	W3	28	431	M8	CSc1nc(N)c2ncn(C3OC(CSCCC(N)C(=O)O)C(O)C3O)c2n1	28	431
SBSM483116	DNMT3B	False	Nc1nc(I)nc2c1ncn2C1OC(CSCCC(N)C(=O)O)C(O)C1O	Nc1nc(I)nc2c1ncn2C1OC(CSCCC(N)C(=O)O)C(O)C1O	W4	27	510	M9	Nc1nc(I)nc2c1ncn2C1OC(CSCCC(N)C=O)C(O)C1O	26	494
SBSM483116	DNMT1	False	Nc1nc(I)nc2c1ncn2C1OC(CSCCC(N)C(=O)O)C(O)C1O	Nc1nc(I)nc2c1ncn2C1OC(CSCCC(N)C(=O)O)C(O)C1O	W4	27	510	M9	Nc1nc(I)nc2c1ncn2C1OC(CSCCC(N)C=O)C(O)C1O	26	494
SBSM483116	DNMT3B	False	Nc1nc(I)nc2c1ncn2C1OC(CSCCC(N)C(=O)O)C(O)C1O	Nc1nc(I)nc2c1ncn2C1OC(CSCCC(N)C(=O)O)C(O)C1O	W4	27	510	M10	Nc1nc(I)nc2c1ncn2C1OC(CSCCC(N)C(=O)O)C(O)C1O	27	510
SBSM483116	DNMT1	False	Nc1nc(I)nc2c1ncn2C1OC(CSCCC(N)C(=O)O)C(O)C1O	Nc1nc(I)nc2c1ncn2C1OC(CSCCC(N)C(=O)O)C(O)C1O	W4	27	510	M10	Nc1nc(I)nc2c1ncn2C1OC(CSCCC(N)C(=O)O)C(O)C1O	27	510
SBSM483549	DNMT3B	True	Cc1nc(N)c2ncn(C3OC(CSCCC(N)C(=O)O)C(O)C3O)c2n1	Cc1nc(N)c2ncn(C3OC(CSCCC(N)C(=O)O)C(O)C3O)c2n1	W5	27	398	M11	Cc1nc(N)c2ncn(C3OC(CSCCC(N)C=O)C(O)C3O)c2n1	26	382
SBSM483549	DNMT1	True	Cc1nc(N)c2ncn(C3OC(CSCCC(N)C(=O)O)C(O)C3O)c2n1	Cc1nc(N)c2ncn(C3OC(CSCCC(N)C(=O)O)C(O)C3O)c2n1	W5	27	398	M11	Cc1nc(N)c2ncn(C3OC(CSCCC(N)C=O)C(O)C3O)c2n1	26	382
SBSM483549	DNMT3B	True	Cc1nc(N)c2ncn(C3OC(CSCCC(N)C(=O)O)C(O)C3O)c2n1	Cc1nc(N)c2ncn(C3OC(CSCCC(N)C(=O)O)C(O)C3O)c2n1	W5	27	398	M12	Cc1nc(N)c2ncn(C3OC(CSCCC(N)C(=O)O)C(O)C3O)c2n1	27	398
SBSM483549	DNMT1	True	Cc1nc(N)c2ncn(C3OC(CSCCC(N)C(=O)O)C(O)C3O)c2n1	Cc1nc(N)c2ncn(C3OC(CSCCC(N)C(=O)O)C(O)C3O)c2n1	W5	27	398	M12	Cc1nc(N)c2ncn(C3OC(CSCCC(N)C(=O)O)C(O)C3O)c2n1	27	398
SBSM484929	DNMT3B	False	NC(CCSCC1OC(n2cnc3cncnc32)C(O)C1O)C(=O)O	NC(CCSCC1OC(n2cnc3cncnc32)C(O)C1O)C(=O)O	W6	25	369	M13	NC(C=O)CCSCC1OC(n2cnc3cncnc32)C(O)C1O	24	353
SBSM484929	DNMT1	False	NC(CCSCC1OC(n2cnc3cncnc32)C(O)C1O)C(=O)O	NC(CCSCC1OC(n2cnc3cncnc32)C(O)C1O)C(=O)O	W6	25	369	M13	NC(C=O)CCSCC1OC(n2cnc3cncnc32)C(O)C1O	24	353
SBSM28828	DNMT3B	True	NC(CCSCC1OC(n2cnc3c(NCc4ccccc4)ncnc32)C(O)C1O)C(=O)O	NC(CCSCC1OC(n2cnc3c(NCc4ccccc4)ncnc32)C(O)C1O)C(=O)O	W21	33	475	M13	NC(C=O)CCSCC1OC(n2cnc3cncnc32)C(O)C1O	24	353
SBSM28828	DNMT1	False	NC(CCSCC1OC(n2cnc3c(NCc4ccccc4)ncnc32)C(O)C1O)C(=O)O	NC(CCSCC1OC(n2cnc3c(NCc4ccccc4)ncnc32)C(O)C1O)C(=O)O	W21	33	475	M13	NC(C=O)CCSCC1OC(n2cnc3cncnc32)C(O)C1O	24	353
SBSM479868	DNMT3B	True	NC(CCSCC1OC(n2cnc3c(Nc4ccccc4)ncnc32)C(O)C1O)C(=O)O	NC(CCSCC1OC(n2cnc3c(Nc4ccccc4)ncnc32)C(O)C1O)C(=O)O	W30	32	461	M13	NC(C=O)CCSCC1OC(n2cnc3cncnc32)C(O)C1O	24	353
SBSM479868	DNMT1	False	NC(CCSCC1OC(n2cnc3c(Nc4ccccc4)ncnc32)C(O)C1O)C(=O)O	NC(CCSCC1OC(n2cnc3c(Nc4ccccc4)ncnc32)C(O)C1O)C(=O)O	W30	32	461	M13	NC(C=O)CCSCC1OC(n2cnc3cncnc32)C(O)C1O	24	353
SBSM483670	DNMT3B	True	NC(CCSCC1OC(n2cnc3c(NCc4ccncc4)ncnc32)C(O)C1O)C(=O)O	NC(CCSCC1OC(n2cnc3c(NCc4ccncc4)ncnc32)C(O)C1O)C(=O)O	W31	33	476	M13	NC(C=O)CCSCC1OC(n2cnc3cncnc32)C(O)C1O	24	353
SBSM483670	DNMT1	False	NC(CCSCC1OC(n2cnc3c(NCc4ccncc4)ncnc32)C(O)C1O)C(=O)O	NC(CCSCC1OC(n2cnc3c(NCc4ccncc4)ncnc32)C(O)C1O)C(=O)O	W31	33	476	M13	NC(C=O)CCSCC1OC(n2cnc3cncnc32)C(O)C1O	24	353
SBSM484716	DNMT3B	True	NC(CCSCC1OC(n2cnc3c(NCCc4ccccc4)ncnc32)C(O)C1O)C(=O)O	NC(CCSCC1OC(n2cnc3c(NCCc4ccccc4)ncnc32)C(O)C1O)C(=O)O	W35	34	489	M13	NC(C=O)CCSCC1OC(n2cnc3cncnc32)C(O)C1O	24	353
SBSM484716	DNMT1	False	NC(CCSCC1OC(n2cnc3c(NCCc4ccccc4)ncnc32)C(O)C1O)C(=O)O	NC(CCSCC1OC(n2cnc3c(NCCc4ccccc4)ncnc32)C(O)C1O)C(=O)O	W35	34	489	M13	NC(C=O)CCSCC1OC(n2cnc3cncnc32)C(O)C1O	24	353
SBSM483574	DNMT3B	True	NC(CCSCC1OC(n2cnc3c(NCCCc4ccccc4)ncnc32)C(O)C1O)C(=O)O	NC(CCSCC1OC(n2cnc3c(NCCCc4ccccc4)ncnc32)C(O)C1O)C(=O)O	W36	35	503	M13	NC(C=O)CCSCC1OC(n2cnc3cncnc32)C(O)C1O	24	353
SBSM483574	DNMT1	True	NC(CCSCC1OC(n2cnc3c(NCCCc4ccccc4)ncnc32)C(O)C1O)C(=O)O	NC(CCSCC1OC(n2cnc3c(NCCCc4ccccc4)ncnc32)C(O)C1O)C(=O)O	W36	35	503	M13	NC(C=O)CCSCC1OC(n2cnc3cncnc32)C(O)C1O	24	353
SBSM484929	DNMT3B	False	NC(CCSCC1OC(n2cnc3cncnc32)C(O)C1O)C(=O)O	NC(CCSCC1OC(n2cnc3cncnc32)C(O)C1O)C(=O)O	W6	25	369	M14	NC(CCSCC1OC(n2cnc3cncnc32)C(O)C1O)C(=O)O	25	369
SBSM484929	DNMT1	False	NC(CCSCC1OC(n2cnc3cncnc32)C(O)C1O)C(=O)O	NC(CCSCC1OC(n2cnc3cncnc32)C(O)C1O)C(=O)O	W6	25	369	M14	NC(CCSCC1OC(n2cnc3cncnc32)C(O)C1O)C(=O)O	25	369
SBSM28828	DNMT3B	True	NC(CCSCC1OC(n2cnc3c(NCc4ccccc4)ncnc32)C(O)C1O)C(=O)O	NC(CCSCC1OC(n2cnc3c(NCc4ccccc4)ncnc32)C(O)C1O)C(=O)O	W21	33	475	M14	NC(CCSCC1OC(n2cnc3cncnc32)C(O)C1O)C(=O)O	25	369
SBSM28828	DNMT1	False	NC(CCSCC1OC(n2cnc3c(NCc4ccccc4)ncnc32)C(O)C1O)C(=O)O	NC(CCSCC1OC(n2cnc3c(NCc4ccccc4)ncnc32)C(O)C1O)C(=O)O	W21	33	475	M14	NC(CCSCC1OC(n2cnc3cncnc32)C(O)C1O)C(=O)O	25	369
SBSM483749	DNMT3B	True	COc1cc(CNc2ncnc3c2ncn3C2OC(CSCCC(N)C(=O)O)C(O)C2O)cc(OC)c1	COc1cc(CNc2ncnc3c2ncn3C2OC(CSCCC(N)C(=O)O)C(O)C2O)cc(OC)c1	W22	37	535	M14	NC(CCSCC1OC(n2cnc3cncnc32)C(O)C1O)C(=O)O	25	369
SBSM483749	DNMT1	False	COc1cc(CNc2ncnc3c2ncn3C2OC(CSCCC(N)C(=O)O)C(O)C2O)cc(OC)c1	COc1cc(CNc2ncnc3c2ncn3C2OC(CSCCC(N)C(=O)O)C(O)C2O)cc(OC)c1	W22	37	535	M14	NC(CCSCC1OC(n2cnc3cncnc32)C(O)C1O)C(=O)O	25	369
SBSM479868	DNMT3B	True	NC(CCSCC1OC(n2cnc3c(Nc4ccccc4)ncnc32)C(O)C1O)C(=O)O	NC(CCSCC1OC(n2cnc3c(Nc4ccccc4)ncnc32)C(O)C1O)C(=O)O	W30	32	461	M14	NC(CCSCC1OC(n2cnc3cncnc32)C(O)C1O)C(=O)O	25	369
SBSM479868	DNMT1	False	NC(CCSCC1OC(n2cnc3c(Nc4ccccc4)ncnc32)C(O)C1O)C(=O)O	NC(CCSCC1OC(n2cnc3c(Nc4ccccc4)ncnc32)C(O)C1O)C(=O)O	W30	32	461	M14	NC(CCSCC1OC(n2cnc3cncnc32)C(O)C1O)C(=O)O	25	369
SBSM483670	DNMT3B	True	NC(CCSCC1OC(n2cnc3c(NCc4ccncc4)ncnc32)C(O)C1O)C(=O)O	NC(CCSCC1OC(n2cnc3c(NCc4ccncc4)ncnc32)C(O)C1O)C(=O)O	W31	33	476	M14	NC(CCSCC1OC(n2cnc3cncnc32)C(O)C1O)C(=O)O	25	369
SBSM483670	DNMT1	False	NC(CCSCC1OC(n2cnc3c(NCc4ccncc4)ncnc32)C(O)C1O)C(=O)O	NC(CCSCC1OC(n2cnc3c(NCc4ccncc4)ncnc32)C(O)C1O)C(=O)O	W31	33	476	M14	NC(CCSCC1OC(n2cnc3cncnc32)C(O)C1O)C(=O)O	25	369
SBSM484716	DNMT3B	True	NC(CCSCC1OC(n2cnc3c(NCCc4ccccc4)ncnc32)C(O)C1O)C(=O)O	NC(CCSCC1OC(n2cnc3c(NCCc4ccccc4)ncnc32)C(O)C1O)C(=O)O	W35	34	489	M14	NC(CCSCC1OC(n2cnc3cncnc32)C(O)C1O)C(=O)O	25	369
SBSM484716	DNMT1	False	NC(CCSCC1OC(n2cnc3c(NCCc4ccccc4)ncnc32)C(O)C1O)C(=O)O	NC(CCSCC1OC(n2cnc3c(NCCc4ccccc4)ncnc32)C(O)C1O)C(=O)O	W35	34	489	M14	NC(CCSCC1OC(n2cnc3cncnc32)C(O)C1O)C(=O)O	25	369
SBSM483574	DNMT3B	True	NC(CCSCC1OC(n2cnc3c(NCCCc4ccccc4)ncnc32)C(O)C1O)C(=O)O	NC(CCSCC1OC(n2cnc3c(NCCCc4ccccc4)ncnc32)C(O)C1O)C(=O)O	W36	35	503	M14	NC(CCSCC1OC(n2cnc3cncnc32)C(O)C1O)C(=O)O	25	369
SBSM483574	DNMT1	True	NC(CCSCC1OC(n2cnc3c(NCCCc4ccccc4)ncnc32)C(O)C1O)C(=O)O	NC(CCSCC1OC(n2cnc3c(NCCCc4ccccc4)ncnc32)C(O)C1O)C(=O)O	W36	35	503	M14	NC(CCSCC1OC(n2cnc3cncnc32)C(O)C1O)C(=O)O	25	369
SBSM485376	DNMT3B	False	Nc1nc(Cl)nc2c1ncn2C1OC(CSCCC(N)C(=O)O)C(O)C1O	Nc1nc(Cl)nc2c1ncn2C1OC(CSCCC(N)C(=O)O)C(O)C1O	W7	27	419	M15	Nc1nc(Cl)nc2c1ncn2C1OC(CSCCC(N)C=O)C(O)C1O	26	403
SBSM485376	DNMT1	True	Nc1nc(Cl)nc2c1ncn2C1OC(CSCCC(N)C(=O)O)C(O)C1O	Nc1nc(Cl)nc2c1ncn2C1OC(CSCCC(N)C(=O)O)C(O)C1O	W7	27	419	M15	Nc1nc(Cl)nc2c1ncn2C1OC(CSCCC(N)C=O)C(O)C1O	26	403
SBSM485376	DNMT3B	False	Nc1nc(Cl)nc2c1ncn2C1OC(CSCCC(N)C(=O)O)C(O)C1O	Nc1nc(Cl)nc2c1ncn2C1OC(CSCCC(N)C(=O)O)C(O)C1O	W7	27	419	M16	Nc1nc(Cl)nc2c1ncn2C1OC(CSCCC(N)C(=O)O)C(O)C1O	27	419
SBSM485376	DNMT1	True	Nc1nc(Cl)nc2c1ncn2C1OC(CSCCC(N)C(=O)O)C(O)C1O	Nc1nc(Cl)nc2c1ncn2C1OC(CSCCC(N)C(=O)O)C(O)C1O	W7	27	419	M16	Nc1nc(Cl)nc2c1ncn2C1OC(CSCCC(N)C(=O)O)C(O)C1O	27	419
SBSM7711	DNMT3B	False	NCCCSCC1OC(n2cnc3c(N)ncnc32)C(O)C1O	NCCCSCC1OC(n2cnc3c(N)ncnc32)C(O)C1O	W8	23	340	M17	NCCCSCC1OC(n2cnc3c(N)ncnc32)C(O)C1O	23	340
SBSM7711	DNMT1	False	NCCCSCC1OC(n2cnc3c(N)ncnc32)C(O)C1O	NCCCSCC1OC(n2cnc3c(N)ncnc32)C(O)C1O	W8	23	340	M17	NCCCSCC1OC(n2cnc3c(N)ncnc32)C(O)C1O	23	340
SBSM13008	DNMT3B	False	O=C(O)c1cc(Cc2ccc(O)c(C(=O)O)c2)ccc1O	O=C(O)c1cc(Cc2ccc(O)c(C(=O)O)c2)ccc1O	W10	21	288	M18	O=Cc1cc(Cc2ccc(O)c(C=O)c2)ccc1O	19	256
SBSM13008	DNMT1	False	O=C(O)c1cc(Cc2ccc(O)c(C(=O)O)c2)ccc1O	O=C(O)c1cc(Cc2ccc(O)c(C(=O)O)c2)ccc1O	W10	21	288	M18	O=Cc1cc(Cc2ccc(O)c(C=O)c2)ccc1O	19	256
SBSM13008	DNMT3B	False	O=C(O)c1cc(Cc2ccc(O)c(C(=O)O)c2)ccc1O	O=C(O)c1cc(Cc2ccc(O)c(C(=O)O)c2)ccc1O	W10	21	288	M19	O=Cc1cc(Cc2ccc(O)c(C(=O)O)c2)ccc1O	20	272
SBSM13008	DNMT1	False	O=C(O)c1cc(Cc2ccc(O)c(C(=O)O)c2)ccc1O	O=C(O)c1cc(Cc2ccc(O)c(C(=O)O)c2)ccc1O	W10	21	288	M19	O=Cc1cc(Cc2ccc(O)c(C(=O)O)c2)ccc1O	20	272
SBSM13008	DNMT3B	False	O=C(O)c1cc(Cc2ccc(O)c(C(=O)O)c2)ccc1O	O=C(O)c1cc(Cc2ccc(O)c(C(=O)O)c2)ccc1O	W10	21	288	M20	O=C(O)c1cc(Cc2ccc(O)c(C(=O)O)c2)ccc1O	21	288
SBSM13008	DNMT1	False	O=C(O)c1cc(Cc2ccc(O)c(C(=O)O)c2)ccc1O	O=C(O)c1cc(Cc2ccc(O)c(C(=O)O)c2)ccc1O	W10	21	288	M20	O=C(O)c1cc(Cc2ccc(O)c(C(=O)O)c2)ccc1O	21	288
SBSM37539	DNMT3B	True	Nc1ncnc2c1ncn2C1OC(CSC2CNC(C(=O)O)C2)C(O)C1O	Nc1ncnc2c1ncn2C1OC(CSC2CNC(C(=O)O)C2)C(O)C1O	W11	27	396	M21	Nc1ncnc2c1ncn2C1OC(CSC2CNC(C=O)C2)C(O)C1O	26	380
SBSM37539	DNMT1	True	Nc1ncnc2c1ncn2C1OC(CSC2CNC(C(=O)O)C2)C(O)C1O	Nc1ncnc2c1ncn2C1OC(CSC2CNC(C(=O)O)C2)C(O)C1O	W11	27	396	M21	Nc1ncnc2c1ncn2C1OC(CSC2CNC(C=O)C2)C(O)C1O	26	380
SBSM480755	DNMT1	True	COC(=O)C1CC(SCC2OC(n3cnc4c(N)ncnc43)C(O)C2O)CN1	COC(=O)C1CC(SCC2OC(n3cnc4c(N)ncnc43)C(O)C2O)CN1	W52	28	410	M21	Nc1ncnc2c1ncn2C1OC(CSC2CNC(C=O)C2)C(O)C1O	26	380
SBSM37539	DNMT3B	True	Nc1ncnc2c1ncn2C1OC(CSC2CNC(C(=O)O)C2)C(O)C1O	Nc1ncnc2c1ncn2C1OC(CSC2CNC(C(=O)O)C2)C(O)C1O	W11	27	396	M22	Nc1ncnc2c1ncn2C1OC(CSC2CNC(C(=O)O)C2)C(O)C1O	27	396
SBSM37539	DNMT1	True	Nc1ncnc2c1ncn2C1OC(CSC2CNC(C(=O)O)C2)C(O)C1O	Nc1ncnc2c1ncn2C1OC(CSC2CNC(C(=O)O)C2)C(O)C1O	W11	27	396	M22	Nc1ncnc2c1ncn2C1OC(CSC2CNC(C(=O)O)C2)C(O)C1O	27	396
SBSM37540	DNMT3B	False	Nc1ncnc2c1ncn2C1OC(CSC2CCNC2)C(O)C1O	Nc1ncnc2c1ncn2C1OC(CSC2CCNC2)C(O)C1O	W12	24	352	M23	Nc1ncnc2c1ncn2C1OC(CSC2CCNC2)C(O)C1O	24	352
SBSM37540	DNMT1	True	Nc1ncnc2c1ncn2C1OC(CSC2CCNC2)C(O)C1O	Nc1ncnc2c1ncn2C1OC(CSC2CCNC2)C(O)C1O	W12	24	352	M23	Nc1ncnc2c1ncn2C1OC(CSC2CCNC2)C(O)C1O	24	352
SBSM477645	DNMT3B	False	Nc1nc(Cl)nc2c1ncn2C1OC(CSC2CCNC2)C(O)C1O	Nc1nc(Cl)nc2c1ncn2C1OC(CSC2CCNC2)C(O)C1O	W13	25	387	M24	Nc1nc(Cl)nc2c1ncn2C1OC(CSC2CCNC2)C(O)C1O	25	387
SBSM477645	DNMT1	False	Nc1nc(Cl)nc2c1ncn2C1OC(CSC2CCNC2)C(O)C1O	Nc1nc(Cl)nc2c1ncn2C1OC(CSC2CCNC2)C(O)C1O	W13	25	387	M24	Nc1nc(Cl)nc2c1ncn2C1OC(CSC2CCNC2)C(O)C1O	25	387
SBSM483117	DNMT3B	False	CN1CC(SCC2OC(n3cnc4c(N)ncnc43)C(O)C2O)CC1C(=O)O	CN1CC(SCC2OC(n3cnc4c(N)ncnc43)C(O)C2O)CC1C(=O)O	W14	28	410	M25	CN1CC(SCC2OC(n3cnc4c(N)ncnc43)C(O)C2O)CC1C=O	27	394
SBSM483117	DNMT1	False	CN1CC(SCC2OC(n3cnc4c(N)ncnc43)C(O)C2O)CC1C(=O)O	CN1CC(SCC2OC(n3cnc4c(N)ncnc43)C(O)C2O)CC1C(=O)O	W14	28	410	M25	CN1CC(SCC2OC(n3cnc4c(N)ncnc43)C(O)C2O)CC1C=O	27	394
SBSM480574	DNMT1	True	COC(=O)C1CC(SCC2OC(n3cnc4c(N)ncnc43)C(O)C2O)CN1C	COC(=O)C1CC(SCC2OC(n3cnc4c(N)ncnc43)C(O)C2O)CN1C	W51	29	424	M25	CN1CC(SCC2OC(n3cnc4c(N)ncnc43)C(O)C2O)CC1C=O	27	394
SBSM483117	DNMT3B	False	CN1CC(SCC2OC(n3cnc4c(N)ncnc43)C(O)C2O)CC1C(=O)O	CN1CC(SCC2OC(n3cnc4c(N)ncnc43)C(O)C2O)CC1C(=O)O	W14	28	410	M26	CN1CC(SCC2OC(n3cnc4c(N)ncnc43)C(O)C2O)CC1C(=O)O	28	410
SBSM483117	DNMT1	False	CN1CC(SCC2OC(n3cnc4c(N)ncnc43)C(O)C2O)CC1C(=O)O	CN1CC(SCC2OC(n3cnc4c(N)ncnc43)C(O)C2O)CC1C(=O)O	W14	28	410	M26	CN1CC(SCC2OC(n3cnc4c(N)ncnc43)C(O)C2O)CC1C(=O)O	28	410
SBSM483575	DNMT3B	True	Nc1nc(Cl)nc2c1ncn2C1OC(CSC2CNC(C(=O)O)C2)C(O)C1O	Nc1nc(Cl)nc2c1ncn2C1OC(CSC2CNC(C(=O)O)C2)C(O)C1O	W15	28	431	M27	Nc1nc(Cl)nc2c1ncn2C1OC(CSC2CNC(C=O)C2)C(O)C1O	27	415
SBSM483575	DNMT1	True	Nc1nc(Cl)nc2c1ncn2C1OC(CSC2CNC(C(=O)O)C2)C(O)C1O	Nc1nc(Cl)nc2c1ncn2C1OC(CSC2CNC(C(=O)O)C2)C(O)C1O	W15	28	431	M27	Nc1nc(Cl)nc2c1ncn2C1OC(CSC2CNC(C=O)C2)C(O)C1O	27	415
SBSM483575	DNMT3B	True	Nc1nc(Cl)nc2c1ncn2C1OC(CSC2CNC(C(=O)O)C2)C(O)C1O	Nc1nc(Cl)nc2c1ncn2C1OC(CSC2CNC(C(=O)O)C2)C(O)C1O	W15	28	431	M28	Nc1nc(Cl)nc2c1ncn2C1OC(CSC2CNC(C(=O)O)C2)C(O)C1O	28	431
SBSM483575	DNMT1	True	Nc1nc(Cl)nc2c1ncn2C1OC(CSC2CNC(C(=O)O)C2)C(O)C1O	Nc1nc(Cl)nc2c1ncn2C1OC(CSC2CNC(C(=O)O)C2)C(O)C1O	W15	28	431	M28	Nc1nc(Cl)nc2c1ncn2C1OC(CSC2CNC(C(=O)O)C2)C(O)C1O	28	431
SBSM481074	DNMT3B	True	Nc1ncnc2c1ccn2C1OC(CSCCC(N)C(=O)O)C(O)C1O	Nc1ncnc2c1ccn2C1OC(CSCCC(N)C(=O)O)C(O)C1O	W16	26	383	M29	Nc1ncnc2c1ccn2C1OC(CSCCC(N)C=O)C(O)C1O	25	367
SBSM481074	DNMT1	True	Nc1ncnc2c1ccn2C1OC(CSCCC(N)C(=O)O)C(O)C1O	Nc1ncnc2c1ccn2C1OC(CSCCC(N)C(=O)O)C(O)C1O	W16	26	383	M29	Nc1ncnc2c1ccn2C1OC(CSCCC(N)C=O)C(O)C1O	25	367
SBSM481074	DNMT3B	True	Nc1ncnc2c1ccn2C1OC(CSCCC(N)C(=O)O)C(O)C1O	Nc1ncnc2c1ccn2C1OC(CSCCC(N)C(=O)O)C(O)C1O	W16	26	383	M30	Nc1ncnc2c1ccn2C1OC(CSCCC(N)C(=O)O)C(O)C1O	26	383
SBSM481074	DNMT1	True	Nc1ncnc2c1ccn2C1OC(CSCCC(N)C(=O)O)C(O)C1O	Nc1ncnc2c1ccn2C1OC(CSCCC(N)C(=O)O)C(O)C1O	W16	26	383	M30	Nc1ncnc2c1ccn2C1OC(CSCCC(N)C(=O)O)C(O)C1O	26	383
SBSM480578	DNMT3B	False	OC1C(CSC2CCNC2)OC(n2cnc3c(NCCc4ccc(-c5ccccc5)cc4)ncnc32)C1O	OC1C(CSC2CCNC2)OC(n2cnc3c(NCCc4ccc(-c5ccccc5)cc4)ncnc32)C1O	W17	38	533	M31	OC1C(CSC2CCNC2)OC(n2cnc3c(NCCc4ccccc4)ncnc32)C1O	32	457
SBSM480578	DNMT1	False	OC1C(CSC2CCNC2)OC(n2cnc3c(NCCc4ccc(-c5ccccc5)cc4)ncnc32)C1O	OC1C(CSC2CCNC2)OC(n2cnc3c(NCCc4ccc(-c5ccccc5)cc4)ncnc32)C1O	W17	38	533	M31	OC1C(CSC2CCNC2)OC(n2cnc3c(NCCc4ccccc4)ncnc32)C1O	32	457
SBSM480578	DNMT3B	False	OC1C(CSC2CCNC2)OC(n2cnc3c(NCCc4ccc(-c5ccccc5)cc4)ncnc32)C1O	OC1C(CSC2CCNC2)OC(n2cnc3c(NCCc4ccc(-c5ccccc5)cc4)ncnc32)C1O	W17	38	533	M32	OC1C(CSC2CCNC2)OC(n2cnc3c(NCCc4ccc(-c5ccccc5)cc4)ncnc32)C1O	38	533
SBSM480578	DNMT1	False	OC1C(CSC2CCNC2)OC(n2cnc3c(NCCc4ccc(-c5ccccc5)cc4)ncnc32)C1O	OC1C(CSC2CCNC2)OC(n2cnc3c(NCCc4ccc(-c5ccccc5)cc4)ncnc32)C1O	W17	38	533	M32	OC1C(CSC2CCNC2)OC(n2cnc3c(NCCc4ccc(-c5ccccc5)cc4)ncnc32)C1O	38	533
SBSM481941	DNMT3B	True	O=C(O)C1CC(SCC2OC(n3cnc4c(NCCc5ccc(-c6ccccc6)cc5)ncnc43)C(O)C2O)CN1	O=C(O)C1CC(SCC2OC(n3cnc4c(NCCc5ccc(-c6ccccc6)cc5)ncnc43)C(O)C2O)CN1	W18	41	577	M33	O=CC1CC(SCC2OC(n3cnc4c(NCCc5ccccc5)ncnc43)C(O)C2O)CN1	34	485
SBSM481941	DNMT1	True	O=C(O)C1CC(SCC2OC(n3cnc4c(NCCc5ccc(-c6ccccc6)cc5)ncnc43)C(O)C2O)CN1	O=C(O)C1CC(SCC2OC(n3cnc4c(NCCc5ccc(-c6ccccc6)cc5)ncnc43)C(O)C2O)CN1	W18	41	577	M33	O=CC1CC(SCC2OC(n3cnc4c(NCCc5ccccc5)ncnc43)C(O)C2O)CN1	34	485
SBSM481941	DNMT3B	True	O=C(O)C1CC(SCC2OC(n3cnc4c(NCCc5ccc(-c6ccccc6)cc5)ncnc43)C(O)C2O)CN1	O=C(O)C1CC(SCC2OC(n3cnc4c(NCCc5ccc(-c6ccccc6)cc5)ncnc43)C(O)C2O)CN1	W18	41	577	M34	O=CC1CC(SCC2OC(n3cnc4c(NCCc5ccc(-c6ccccc6)cc5)ncnc43)C(O)C2O)CN1	40	561
SBSM481941	DNMT1	True	O=C(O)C1CC(SCC2OC(n3cnc4c(NCCc5ccc(-c6ccccc6)cc5)ncnc43)C(O)C2O)CN1	O=C(O)C1CC(SCC2OC(n3cnc4c(NCCc5ccc(-c6ccccc6)cc5)ncnc43)C(O)C2O)CN1	W18	41	577	M34	O=CC1CC(SCC2OC(n3cnc4c(NCCc5ccc(-c6ccccc6)cc5)ncnc43)C(O)C2O)CN1	40	561
SBSM481941	DNMT3B	True	O=C(O)C1CC(SCC2OC(n3cnc4c(NCCc5ccc(-c6ccccc6)cc5)ncnc43)C(O)C2O)CN1	O=C(O)C1CC(SCC2OC(n3cnc4c(NCCc5ccc(-c6ccccc6)cc5)ncnc43)C(O)C2O)CN1	W18	41	577	M35	O=C(O)C1CC(SCC2OC(n3cnc4c(NCCc5ccccc5)ncnc43)C(O)C2O)CN1	35	501
SBSM481941	DNMT1	True	O=C(O)C1CC(SCC2OC(n3cnc4c(NCCc5ccc(-c6ccccc6)cc5)ncnc43)C(O)C2O)CN1	O=C(O)C1CC(SCC2OC(n3cnc4c(NCCc5ccc(-c6ccccc6)cc5)ncnc43)C(O)C2O)CN1	W18	41	577	M35	O=C(O)C1CC(SCC2OC(n3cnc4c(NCCc5ccccc5)ncnc43)C(O)C2O)CN1	35	501
SBSM481941	DNMT3B	True	O=C(O)C1CC(SCC2OC(n3cnc4c(NCCc5ccc(-c6ccccc6)cc5)ncnc43)C(O)C2O)CN1	O=C(O)C1CC(SCC2OC(n3cnc4c(NCCc5ccc(-c6ccccc6)cc5)ncnc43)C(O)C2O)CN1	W18	41	577	M36	O=C(O)C1CC(SCC2OC(n3cnc4c(NCCc5ccc(-c6ccccc6)cc5)ncnc43)C(O)C2O)CN1	41	577
SBSM481941	DNMT1	True	O=C(O)C1CC(SCC2OC(n3cnc4c(NCCc5ccc(-c6ccccc6)cc5)ncnc43)C(O)C2O)CN1	O=C(O)C1CC(SCC2OC(n3cnc4c(NCCc5ccc(-c6ccccc6)cc5)ncnc43)C(O)C2O)CN1	W18	41	577	M36	O=C(O)C1CC(SCC2OC(n3cnc4c(NCCc5ccc(-c6ccccc6)cc5)ncnc43)C(O)C2O)CN1	41	577
SBSM483257	DNMT3B	True	O=C(O)C1CC(SCC2OC(n3cnc4c(NCCc5ccc(-c6ccccc6)cc5)nc(Cl)nc43)C(O)C2O)CN1	O=C(O)C1CC(SCC2OC(n3cnc4c(NCCc5ccc(-c6ccccc6)cc5)nc(Cl)nc43)C(O)C2O)CN1	W19	42	611	M37	O=CC1CC(SCC2OC(n3cnc4c(NCCc5ccccc5)nc(Cl)nc43)C(O)C2O)CN1	35	519
SBSM483257	DNMT1	True	O=C(O)C1CC(SCC2OC(n3cnc4c(NCCc5ccc(-c6ccccc6)cc5)nc(Cl)nc43)C(O)C2O)CN1	O=C(O)C1CC(SCC2OC(n3cnc4c(NCCc5ccc(-c6ccccc6)cc5)nc(Cl)nc43)C(O)C2O)CN1	W19	42	611	M37	O=CC1CC(SCC2OC(n3cnc4c(NCCc5ccccc5)nc(Cl)nc43)C(O)C2O)CN1	35	519
SBSM483257	DNMT3B	True	O=C(O)C1CC(SCC2OC(n3cnc4c(NCCc5ccc(-c6ccccc6)cc5)nc(Cl)nc43)C(O)C2O)CN1	O=C(O)C1CC(SCC2OC(n3cnc4c(NCCc5ccc(-c6ccccc6)cc5)nc(Cl)nc43)C(O)C2O)CN1	W19	42	611	M38	O=CC1CC(SCC2OC(n3cnc4c(NCCc5ccc(-c6ccccc6)cc5)nc(Cl)nc43)C(O)C2O)CN1	41	595
SBSM483257	DNMT1	True	O=C(O)C1CC(SCC2OC(n3cnc4c(NCCc5ccc(-c6ccccc6)cc5)nc(Cl)nc43)C(O)C2O)CN1	O=C(O)C1CC(SCC2OC(n3cnc4c(NCCc5ccc(-c6ccccc6)cc5)nc(Cl)nc43)C(O)C2O)CN1	W19	42	611	M38	O=CC1CC(SCC2OC(n3cnc4c(NCCc5ccc(-c6ccccc6)cc5)nc(Cl)nc43)C(O)C2O)CN1	41	595
SBSM483257	DNMT3B	True	O=C(O)C1CC(SCC2OC(n3cnc4c(NCCc5ccc(-c6ccccc6)cc5)nc(Cl)nc43)C(O)C2O)CN1	O=C(O)C1CC(SCC2OC(n3cnc4c(NCCc5ccc(-c6ccccc6)cc5)nc(Cl)nc43)C(O)C2O)CN1	W19	42	611	M39	O=C(O)C1CC(SCC2OC(n3cnc4c(NCCc5ccccc5)nc(Cl)nc43)C(O)C2O)CN1	36	535
SBSM483257	DNMT1	True	O=C(O)C1CC(SCC2OC(n3cnc4c(NCCc5ccc(-c6ccccc6)cc5)nc(Cl)nc43)C(O)C2O)CN1	O=C(O)C1CC(SCC2OC(n3cnc4c(NCCc5ccc(-c6ccccc6)cc5)nc(Cl)nc43)C(O)C2O)CN1	W19	42	611	M39	O=C(O)C1CC(SCC2OC(n3cnc4c(NCCc5ccccc5)nc(Cl)nc43)C(O)C2O)CN1	36	535
SBSM483257	DNMT3B	True	O=C(O)C1CC(SCC2OC(n3cnc4c(NCCc5ccc(-c6ccccc6)cc5)nc(Cl)nc43)C(O)C2O)CN1	O=C(O)C1CC(SCC2OC(n3cnc4c(NCCc5ccc(-c6ccccc6)cc5)nc(Cl)nc43)C(O)C2O)CN1	W19	42	611	M40	O=C(O)C1CC(SCC2OC(n3cnc4c(NCCc5ccc(-c6ccccc6)cc5)nc(Cl)nc43)C(O)C2O)CN1	42	611
SBSM483257	DNMT1	True	O=C(O)C1CC(SCC2OC(n3cnc4c(NCCc5ccc(-c6ccccc6)cc5)nc(Cl)nc43)C(O)C2O)CN1	O=C(O)C1CC(SCC2OC(n3cnc4c(NCCc5ccc(-c6ccccc6)cc5)nc(Cl)nc43)C(O)C2O)CN1	W19	42	611	M40	O=C(O)C1CC(SCC2OC(n3cnc4c(NCCc5ccc(-c6ccccc6)cc5)nc(Cl)nc43)C(O)C2O)CN1	42	611
SBSM483856	DNMT3B	False	OC1C(CSC2CCNC2)OC(n2cnc3c(NCCc4ccc(-c5ccccc5)cc4)nc(Cl)nc32)C1O	OC1C(CSC2CCNC2)OC(n2cnc3c(NCCc4ccc(-c5ccccc5)cc4)nc(Cl)nc32)C1O	W20	39	567	M41	OC1C(CSC2CCNC2)OC(n2cnc3c(NCCc4ccccc4)nc(Cl)nc32)C1O	33	491
SBSM483856	DNMT1	True	OC1C(CSC2CCNC2)OC(n2cnc3c(NCCc4ccc(-c5ccccc5)cc4)nc(Cl)nc32)C1O	OC1C(CSC2CCNC2)OC(n2cnc3c(NCCc4ccc(-c5ccccc5)cc4)nc(Cl)nc32)C1O	W20	39	567	M41	OC1C(CSC2CCNC2)OC(n2cnc3c(NCCc4ccccc4)nc(Cl)nc32)C1O	33	491
SBSM483856	DNMT3B	False	OC1C(CSC2CCNC2)OC(n2cnc3c(NCCc4ccc(-c5ccccc5)cc4)nc(Cl)nc32)C1O	OC1C(CSC2CCNC2)OC(n2cnc3c(NCCc4ccc(-c5ccccc5)cc4)nc(Cl)nc32)C1O	W20	39	567	M42	OC1C(CSC2CCNC2)OC(n2cnc3c(NCCc4ccc(-c5ccccc5)cc4)nc(Cl)nc32)C1O	39	567
SBSM483856	DNMT1	True	OC1C(CSC2CCNC2)OC(n2cnc3c(NCCc4ccc(-c5ccccc5)cc4)nc(Cl)nc32)C1O	OC1C(CSC2CCNC2)OC(n2cnc3c(NCCc4ccc(-c5ccccc5)cc4)nc(Cl)nc32)C1O	W20	39	567	M42	OC1C(CSC2CCNC2)OC(n2cnc3c(NCCc4ccc(-c5ccccc5)cc4)nc(Cl)nc32)C1O	39	567
SBSM28828	DNMT3B	True	NC(CCSCC1OC(n2cnc3c(NCc4ccccc4)ncnc32)C(O)C1O)C(=O)O	NC(CCSCC1OC(n2cnc3c(NCc4ccccc4)ncnc32)C(O)C1O)C(=O)O	W21	33	475	M43	NC(C=O)CCSCC1OC(n2cnc3c(NCc4ccccc4)ncnc32)C(O)C1O	32	459
SBSM28828	DNMT1	False	NC(CCSCC1OC(n2cnc3c(NCc4ccccc4)ncnc32)C(O)C1O)C(=O)O	NC(CCSCC1OC(n2cnc3c(NCc4ccccc4)ncnc32)C(O)C1O)C(=O)O	W21	33	475	M43	NC(C=O)CCSCC1OC(n2cnc3c(NCc4ccccc4)ncnc32)C(O)C1O	32	459
SBSM28828	DNMT3B	True	NC(CCSCC1OC(n2cnc3c(NCc4ccccc4)ncnc32)C(O)C1O)C(=O)O	NC(CCSCC1OC(n2cnc3c(NCc4ccccc4)ncnc32)C(O)C1O)C(=O)O	W21	33	475	M44	NC(CCSCC1OC(n2cnc3c(NCc4ccccc4)ncnc32)C(O)C1O)C(=O)O	33	475
SBSM28828	DNMT1	False	NC(CCSCC1OC(n2cnc3c(NCc4ccccc4)ncnc32)C(O)C1O)C(=O)O	NC(CCSCC1OC(n2cnc3c(NCc4ccccc4)ncnc32)C(O)C1O)C(=O)O	W21	33	475	M44	NC(CCSCC1OC(n2cnc3c(NCc4ccccc4)ncnc32)C(O)C1O)C(=O)O	33	475
SBSM483749	DNMT3B	True	COc1cc(CNc2ncnc3c2ncn3C2OC(CSCCC(N)C(=O)O)C(O)C2O)cc(OC)c1	COc1cc(CNc2ncnc3c2ncn3C2OC(CSCCC(N)C(=O)O)C(O)C2O)cc(OC)c1	W22	37	535	M45	COc1cc(CNc2ncnc3c2ncn3C2OC(CSCCC(N)C=O)C(O)C2O)cc(OC)c1	36	519
SBSM483749	DNMT1	False	COc1cc(CNc2ncnc3c2ncn3C2OC(CSCCC(N)C(=O)O)C(O)C2O)cc(OC)c1	COc1cc(CNc2ncnc3c2ncn3C2OC(CSCCC(N)C(=O)O)C(O)C2O)cc(OC)c1	W22	37	535	M45	COc1cc(CNc2ncnc3c2ncn3C2OC(CSCCC(N)C=O)C(O)C2O)cc(OC)c1	36	519
SBSM483749	DNMT3B	True	COc1cc(CNc2ncnc3c2ncn3C2OC(CSCCC(N)C(=O)O)C(O)C2O)cc(OC)c1	COc1cc(CNc2ncnc3c2ncn3C2OC(CSCCC(N)C(=O)O)C(O)C2O)cc(OC)c1	W22	37	535	M46	COc1cc(CNc2ncnc3c2ncn3C2OC(CSCCC(N)C(=O)O)C(O)C2O)cc(OC)c1	37	535
SBSM483749	DNMT1	False	COc1cc(CNc2ncnc3c2ncn3C2OC(CSCCC(N)C(=O)O)C(O)C2O)cc(OC)c1	COc1cc(CNc2ncnc3c2ncn3C2OC(CSCCC(N)C(=O)O)C(O)C2O)cc(OC)c1	W22	37	535	M46	COc1cc(CNc2ncnc3c2ncn3C2OC(CSCCC(N)C(=O)O)C(O)C2O)cc(OC)c1	37	535
SBSM481219	DNMT3B	False	NC(CCSCC1OC(n2cnc3c(NCCc4ccc(-c5ccccc5)cc4)nc(Cl)nc32)C(O)C1O)C(=O)O	NC(CCSCC1OC(n2cnc3c(NCCc4ccc(-c5ccccc5)cc4)nc(Cl)nc32)C(O)C1O)C(=O)O	W23	41	599	M47	NC(C=O)CCSCC1OC(n2cnc3c(NCCc4ccccc4)nc(Cl)nc32)C(O)C1O	34	507
SBSM481219	DNMT1	True	NC(CCSCC1OC(n2cnc3c(NCCc4ccc(-c5ccccc5)cc4)nc(Cl)nc32)C(O)C1O)C(=O)O	NC(CCSCC1OC(n2cnc3c(NCCc4ccc(-c5ccccc5)cc4)nc(Cl)nc32)C(O)C1O)C(=O)O	W23	41	599	M47	NC(C=O)CCSCC1OC(n2cnc3c(NCCc4ccccc4)nc(Cl)nc32)C(O)C1O	34	507
SBSM481219	DNMT3B	False	NC(CCSCC1OC(n2cnc3c(NCCc4ccc(-c5ccccc5)cc4)nc(Cl)nc32)C(O)C1O)C(=O)O	NC(CCSCC1OC(n2cnc3c(NCCc4ccc(-c5ccccc5)cc4)nc(Cl)nc32)C(O)C1O)C(=O)O	W23	41	599	M48	NC(C=O)CCSCC1OC(n2cnc3c(NCCc4ccc(-c5ccccc5)cc4)nc(Cl)nc32)C(O)C1O	40	583
SBSM481219	DNMT1	True	NC(CCSCC1OC(n2cnc3c(NCCc4ccc(-c5ccccc5)cc4)nc(Cl)nc32)C(O)C1O)C(=O)O	NC(CCSCC1OC(n2cnc3c(NCCc4ccc(-c5ccccc5)cc4)nc(Cl)nc32)C(O)C1O)C(=O)O	W23	41	599	M48	NC(C=O)CCSCC1OC(n2cnc3c(NCCc4ccc(-c5ccccc5)cc4)nc(Cl)nc32)C(O)C1O	40	583
SBSM481219	DNMT3B	False	NC(CCSCC1OC(n2cnc3c(NCCc4ccc(-c5ccccc5)cc4)nc(Cl)nc32)C(O)C1O)C(=O)O	NC(CCSCC1OC(n2cnc3c(NCCc4ccc(-c5ccccc5)cc4)nc(Cl)nc32)C(O)C1O)C(=O)O	W23	41	599	M49	NC(CCSCC1OC(n2cnc3c(NCCc4ccccc4)nc(Cl)nc32)C(O)C1O)C(=O)O	35	523
SBSM481219	DNMT1	True	NC(CCSCC1OC(n2cnc3c(NCCc4ccc(-c5ccccc5)cc4)nc(Cl)nc32)C(O)C1O)C(=O)O	NC(CCSCC1OC(n2cnc3c(NCCc4ccc(-c5ccccc5)cc4)nc(Cl)nc32)C(O)C1O)C(=O)O	W23	41	599	M49	NC(CCSCC1OC(n2cnc3c(NCCc4ccccc4)nc(Cl)nc32)C(O)C1O)C(=O)O	35	523
SBSM481219	DNMT3B	False	NC(CCSCC1OC(n2cnc3c(NCCc4ccc(-c5ccccc5)cc4)nc(Cl)nc32)C(O)C1O)C(=O)O	NC(CCSCC1OC(n2cnc3c(NCCc4ccc(-c5ccccc5)cc4)nc(Cl)nc32)C(O)C1O)C(=O)O	W23	41	599	M50	NC(CCSCC1OC(n2cnc3c(NCCc4ccc(-c5ccccc5)cc4)nc(Cl)nc32)C(O)C1O)C(=O)O	41	599
SBSM481219	DNMT1	True	NC(CCSCC1OC(n2cnc3c(NCCc4ccc(-c5ccccc5)cc4)nc(Cl)nc32)C(O)C1O)C(=O)O	NC(CCSCC1OC(n2cnc3c(NCCc4ccc(-c5ccccc5)cc4)nc(Cl)nc32)C(O)C1O)C(=O)O	W23	41	599	M50	NC(CCSCC1OC(n2cnc3c(NCCc4ccc(-c5ccccc5)cc4)nc(Cl)nc32)C(O)C1O)C(=O)O	41	599
SBSM481962	DNMT3B	True	NC(CCSCC1OC(n2cnc3c(NCCc4ccc(-c5ccccc5)cc4)ncnc32)C(O)C1O)C(=O)O	NC(CCSCC1OC(n2cnc3c(NCCc4ccc(-c5ccccc5)cc4)ncnc32)C(O)C1O)C(=O)O	W24	40	565	M51	NC(C=O)CCSCC1OC(n2cnc3c(NCCc4ccccc4)ncnc32)C(O)C1O	33	473
SBSM481962	DNMT1	True	NC(CCSCC1OC(n2cnc3c(NCCc4ccc(-c5ccccc5)cc4)ncnc32)C(O)C1O)C(=O)O	NC(CCSCC1OC(n2cnc3c(NCCc4ccc(-c5ccccc5)cc4)ncnc32)C(O)C1O)C(=O)O	W24	40	565	M51	NC(C=O)CCSCC1OC(n2cnc3c(NCCc4ccccc4)ncnc32)C(O)C1O	33	473
SBSM484716	DNMT3B	True	NC(CCSCC1OC(n2cnc3c(NCCc4ccccc4)ncnc32)C(O)C1O)C(=O)O	NC(CCSCC1OC(n2cnc3c(NCCc4ccccc4)ncnc32)C(O)C1O)C(=O)O	W35	34	489	M51	NC(C=O)CCSCC1OC(n2cnc3c(NCCc4ccccc4)ncnc32)C(O)C1O	33	473
SBSM484716	DNMT1	False	NC(CCSCC1OC(n2cnc3c(NCCc4ccccc4)ncnc32)C(O)C1O)C(=O)O	NC(CCSCC1OC(n2cnc3c(NCCc4ccccc4)ncnc32)C(O)C1O)C(=O)O	W35	34	489	M51	NC(C=O)CCSCC1OC(n2cnc3c(NCCc4ccccc4)ncnc32)C(O)C1O	33	473
SBSM481962	DNMT3B	True	NC(CCSCC1OC(n2cnc3c(NCCc4ccc(-c5ccccc5)cc4)ncnc32)C(O)C1O)C(=O)O	NC(CCSCC1OC(n2cnc3c(NCCc4ccc(-c5ccccc5)cc4)ncnc32)C(O)C1O)C(=O)O	W24	40	565	M52	NC(C=O)CCSCC1OC(n2cnc3c(NCCc4ccc(-c5ccccc5)cc4)ncnc32)C(O)C1O	39	549
SBSM481962	DNMT1	True	NC(CCSCC1OC(n2cnc3c(NCCc4ccc(-c5ccccc5)cc4)ncnc32)C(O)C1O)C(=O)O	NC(CCSCC1OC(n2cnc3c(NCCc4ccc(-c5ccccc5)cc4)ncnc32)C(O)C1O)C(=O)O	W24	40	565	M52	NC(C=O)CCSCC1OC(n2cnc3c(NCCc4ccc(-c5ccccc5)cc4)ncnc32)C(O)C1O	39	549
SBSM481962	DNMT3B	True	NC(CCSCC1OC(n2cnc3c(NCCc4ccc(-c5ccccc5)cc4)ncnc32)C(O)C1O)C(=O)O	NC(CCSCC1OC(n2cnc3c(NCCc4ccc(-c5ccccc5)cc4)ncnc32)C(O)C1O)C(=O)O	W24	40	565	M53	NC(CCSCC1OC(n2cnc3c(NCCc4ccccc4)ncnc32)C(O)C1O)C(=O)O	34	489
SBSM481962	DNMT1	True	NC(CCSCC1OC(n2cnc3c(NCCc4ccc(-c5ccccc5)cc4)ncnc32)C(O)C1O)C(=O)O	NC(CCSCC1OC(n2cnc3c(NCCc4ccc(-c5ccccc5)cc4)ncnc32)C(O)C1O)C(=O)O	W24	40	565	M53	NC(CCSCC1OC(n2cnc3c(NCCc4ccccc4)ncnc32)C(O)C1O)C(=O)O	34	489
SBSM484716	DNMT3B	True	NC(CCSCC1OC(n2cnc3c(NCCc4ccccc4)ncnc32)C(O)C1O)C(=O)O	NC(CCSCC1OC(n2cnc3c(NCCc4ccccc4)ncnc32)C(O)C1O)C(=O)O	W35	34	489	M53	NC(CCSCC1OC(n2cnc3c(NCCc4ccccc4)ncnc32)C(O)C1O)C(=O)O	34	489
SBSM484716	DNMT1	False	NC(CCSCC1OC(n2cnc3c(NCCc4ccccc4)ncnc32)C(O)C1O)C(=O)O	NC(CCSCC1OC(n2cnc3c(NCCc4ccccc4)ncnc32)C(O)C1O)C(=O)O	W35	34	489	M53	NC(CCSCC1OC(n2cnc3c(NCCc4ccccc4)ncnc32)C(O)C1O)C(=O)O	34	489
SBSM481962	DNMT3B	True	NC(CCSCC1OC(n2cnc3c(NCCc4ccc(-c5ccccc5)cc4)ncnc32)C(O)C1O)C(=O)O	NC(CCSCC1OC(n2cnc3c(NCCc4ccc(-c5ccccc5)cc4)ncnc32)C(O)C1O)C(=O)O	W24	40	565	M54	NC(CCSCC1OC(n2cnc3c(NCCc4ccc(-c5ccccc5)cc4)ncnc32)C(O)C1O)C(=O)O	40	565
SBSM481962	DNMT1	True	NC(CCSCC1OC(n2cnc3c(NCCc4ccc(-c5ccccc5)cc4)ncnc32)C(O)C1O)C(=O)O	NC(CCSCC1OC(n2cnc3c(NCCc4ccc(-c5ccccc5)cc4)ncnc32)C(O)C1O)C(=O)O	W24	40	565	M54	NC(CCSCC1OC(n2cnc3c(NCCc4ccc(-c5ccccc5)cc4)ncnc32)C(O)C1O)C(=O)O	40	565
SBSM481045	DNMT3B	True	Nc1ncnc2c1nnn2C1OC(CSCCC(N)C(=O)O)C(O)C1O	Nc1ncnc2c1nnn2C1OC(CSCCC(N)C(=O)O)C(O)C1O	W25	26	385	M55	Nc1ncnc2c1nnn2C1OC(CSCCC(N)C=O)C(O)C1O	25	369
SBSM481045	DNMT1	True	Nc1ncnc2c1nnn2C1OC(CSCCC(N)C(=O)O)C(O)C1O	Nc1ncnc2c1nnn2C1OC(CSCCC(N)C(=O)O)C(O)C1O	W25	26	385	M55	Nc1ncnc2c1nnn2C1OC(CSCCC(N)C=O)C(O)C1O	25	369
SBSM481045	DNMT3B	True	Nc1ncnc2c1nnn2C1OC(CSCCC(N)C(=O)O)C(O)C1O	Nc1ncnc2c1nnn2C1OC(CSCCC(N)C(=O)O)C(O)C1O	W25	26	385	M56	Nc1ncnc2c1nnn2C1OC(CSCCC(N)C(=O)O)C(O)C1O	26	385
SBSM481045	DNMT1	True	Nc1ncnc2c1nnn2C1OC(CSCCC(N)C(=O)O)C(O)C1O	Nc1ncnc2c1nnn2C1OC(CSCCC(N)C(=O)O)C(O)C1O	W25	26	385	M56	Nc1ncnc2c1nnn2C1OC(CSCCC(N)C(=O)O)C(O)C1O	26	385
SBSM483954	DNMT3B	True	Nc1nccc2c1ncn2C1OC(CSCCC(N)C(=O)O)C(O)C1O	Nc1nccc2c1ncn2C1OC(CSCCC(N)C(=O)O)C(O)C1O	W26	26	383	M57	Nc1nccc2c1ncn2C1OC(CSCCC(N)C=O)C(O)C1O	25	367
SBSM483954	DNMT1	False	Nc1nccc2c1ncn2C1OC(CSCCC(N)C(=O)O)C(O)C1O	Nc1nccc2c1ncn2C1OC(CSCCC(N)C(=O)O)C(O)C1O	W26	26	383	M57	Nc1nccc2c1ncn2C1OC(CSCCC(N)C=O)C(O)C1O	25	367
SBSM483954	DNMT3B	True	Nc1nccc2c1ncn2C1OC(CSCCC(N)C(=O)O)C(O)C1O	Nc1nccc2c1ncn2C1OC(CSCCC(N)C(=O)O)C(O)C1O	W26	26	383	M58	Nc1nccc2c1ncn2C1OC(CSCCC(N)C(=O)O)C(O)C1O	26	383
SBSM483954	DNMT1	False	Nc1nccc2c1ncn2C1OC(CSCCC(N)C(=O)O)C(O)C1O	Nc1nccc2c1ncn2C1OC(CSCCC(N)C(=O)O)C(O)C1O	W26	26	383	M58	Nc1nccc2c1ncn2C1OC(CSCCC(N)C(=O)O)C(O)C1O	26	383
SBSM485070	DNMT3B	False	Nc1ccnc2c1ncn2C1OC(CSCCC(N)C(=O)O)C(O)C1O	Nc1ccnc2c1ncn2C1OC(CSCCC(N)C(=O)O)C(O)C1O	W27	26	383	M59	Nc1ccnc2c1ncn2C1OC(CSCCC(N)C=O)C(O)C1O	25	367
SBSM485070	DNMT1	False	Nc1ccnc2c1ncn2C1OC(CSCCC(N)C(=O)O)C(O)C1O	Nc1ccnc2c1ncn2C1OC(CSCCC(N)C(=O)O)C(O)C1O	W27	26	383	M59	Nc1ccnc2c1ncn2C1OC(CSCCC(N)C=O)C(O)C1O	25	367
SBSM485070	DNMT3B	False	Nc1ccnc2c1ncn2C1OC(CSCCC(N)C(=O)O)C(O)C1O	Nc1ccnc2c1ncn2C1OC(CSCCC(N)C(=O)O)C(O)C1O	W27	26	383	M60	Nc1ccnc2c1ncn2C1OC(CSCCC(N)C(=O)O)C(O)C1O	26	383
SBSM485070	DNMT1	False	Nc1ccnc2c1ncn2C1OC(CSCCC(N)C(=O)O)C(O)C1O	Nc1ccnc2c1ncn2C1OC(CSCCC(N)C(=O)O)C(O)C1O	W27	26	383	M60	Nc1ccnc2c1ncn2C1OC(CSCCC(N)C(=O)O)C(O)C1O	26	383
SBSM13781	DNMT3B	True	CC1OC(CC(=O)O)CC2=C1C(=O)c1c(O)cccc1C2=O	CC1OC(CC(=O)O)CC2=C1C(=O)c1c(O)cccc1C2=O	W28	22	302	M61	CC1OC(CC=O)CC2=C1C(=O)c1c(O)cccc1C2=O	21	286
SBSM13781	DNMT3B	True	CC1OC(CC(=O)O)CC2=C1C(=O)c1c(O)cccc1C2=O	CC1OC(CC(=O)O)CC2=C1C(=O)c1c(O)cccc1C2=O	W28	22	302	M62	CC1OC(CC(=O)O)CC2=C1C(=O)c1c(O)cccc1C2=O	22	302
SBSM477877	DNMT3B	False	Nc1ncnc2c1ncn2C1OC(CSC2CNC2)C(O)C1O	Nc1ncnc2c1ncn2C1OC(CSC2CNC2)C(O)C1O	W29	23	338	M63	Nc1ncnc2c1ncn2C1OC(CSC2CNC2)C(O)C1O	23	338
SBSM477877	DNMT1	False	Nc1ncnc2c1ncn2C1OC(CSC2CNC2)C(O)C1O	Nc1ncnc2c1ncn2C1OC(CSC2CNC2)C(O)C1O	W29	23	338	M63	Nc1ncnc2c1ncn2C1OC(CSC2CNC2)C(O)C1O	23	338
SBSM479868	DNMT3B	True	NC(CCSCC1OC(n2cnc3c(Nc4ccccc4)ncnc32)C(O)C1O)C(=O)O	NC(CCSCC1OC(n2cnc3c(Nc4ccccc4)ncnc32)C(O)C1O)C(=O)O	W30	32	461	M64	NC(C=O)CCSCC1OC(n2cnc3c(Nc4ccccc4)ncnc32)C(O)C1O	31	445
SBSM479868	DNMT1	False	NC(CCSCC1OC(n2cnc3c(Nc4ccccc4)ncnc32)C(O)C1O)C(=O)O	NC(CCSCC1OC(n2cnc3c(Nc4ccccc4)ncnc32)C(O)C1O)C(=O)O	W30	32	461	M64	NC(C=O)CCSCC1OC(n2cnc3c(Nc4ccccc4)ncnc32)C(O)C1O	31	445
SBSM479868	DNMT3B	True	NC(CCSCC1OC(n2cnc3c(Nc4ccccc4)ncnc32)C(O)C1O)C(=O)O	NC(CCSCC1OC(n2cnc3c(Nc4ccccc4)ncnc32)C(O)C1O)C(=O)O	W30	32	461	M65	NC(CCSCC1OC(n2cnc3c(Nc4ccccc4)ncnc32)C(O)C1O)C(=O)O	32	461
SBSM479868	DNMT1	False	NC(CCSCC1OC(n2cnc3c(Nc4ccccc4)ncnc32)C(O)C1O)C(=O)O	NC(CCSCC1OC(n2cnc3c(Nc4ccccc4)ncnc32)C(O)C1O)C(=O)O	W30	32	461	M65	NC(CCSCC1OC(n2cnc3c(Nc4ccccc4)ncnc32)C(O)C1O)C(=O)O	32	461
SBSM483670	DNMT3B	True	NC(CCSCC1OC(n2cnc3c(NCc4ccncc4)ncnc32)C(O)C1O)C(=O)O	NC(CCSCC1OC(n2cnc3c(NCc4ccncc4)ncnc32)C(O)C1O)C(=O)O	W31	33	476	M66	NC(C=O)CCSCC1OC(n2cnc3c(NCc4ccncc4)ncnc32)C(O)C1O	32	460
SBSM483670	DNMT1	False	NC(CCSCC1OC(n2cnc3c(NCc4ccncc4)ncnc32)C(O)C1O)C(=O)O	NC(CCSCC1OC(n2cnc3c(NCc4ccncc4)ncnc32)C(O)C1O)C(=O)O	W31	33	476	M66	NC(C=O)CCSCC1OC(n2cnc3c(NCc4ccncc4)ncnc32)C(O)C1O	32	460
SBSM483670	DNMT3B	True	NC(CCSCC1OC(n2cnc3c(NCc4ccncc4)ncnc32)C(O)C1O)C(=O)O	NC(CCSCC1OC(n2cnc3c(NCc4ccncc4)ncnc32)C(O)C1O)C(=O)O	W31	33	476	M67	NC(CCSCC1OC(n2cnc3c(NCc4ccncc4)ncnc32)C(O)C1O)C(=O)O	33	476
SBSM483670	DNMT1	False	NC(CCSCC1OC(n2cnc3c(NCc4ccncc4)ncnc32)C(O)C1O)C(=O)O	NC(CCSCC1OC(n2cnc3c(NCc4ccncc4)ncnc32)C(O)C1O)C(=O)O	W31	33	476	M67	NC(CCSCC1OC(n2cnc3c(NCc4ccncc4)ncnc32)C(O)C1O)C(=O)O	33	476
SBSM483256	DNMT3B	False	Nc1ncnc2c1ncn2C1OC(CSC2CCCC2N)C(O)C1O	Nc1ncnc2c1ncn2C1OC(CSC2CCCC2N)C(O)C1O	W32	25	366	M68	Nc1ncnc2c1ncn2C1OC(CSC2CCCC2N)C(O)C1O	25	366
SBSM483256	DNMT1	False	Nc1ncnc2c1ncn2C1OC(CSC2CCCC2N)C(O)C1O	Nc1ncnc2c1ncn2C1OC(CSC2CCCC2N)C(O)C1O	W32	25	366	M68	Nc1ncnc2c1ncn2C1OC(CSC2CCCC2N)C(O)C1O	25	366
SBSM49648	DNMT3B	False	Nc1ncnc2c1ncn2C1OC(CSCC2CCCN2)C(O)C1O	Nc1ncnc2c1ncn2C1OC(CSCC2CCCN2)C(O)C1O	W33	25	366	M69	Nc1ncnc2c1ncn2C1OC(CSCC2CCCN2)C(O)C1O	25	366
SBSM49648	DNMT1	False	Nc1ncnc2c1ncn2C1OC(CSCC2CCCN2)C(O)C1O	Nc1ncnc2c1ncn2C1OC(CSCC2CCCN2)C(O)C1O	W33	25	366	M69	Nc1ncnc2c1ncn2C1OC(CSCC2CCCN2)C(O)C1O	25	366
SBSM49315	DNMT3B	True	Nc1ncnc2c1ncn2C1OC(CSC2CCNC(C(=O)O)C2)C(O)C1O	Nc1ncnc2c1ncn2C1OC(CSC2CCNC(C(=O)O)C2)C(O)C1O	W34	28	410	M70	Nc1ncnc2c1ncn2C1OC(CSC2CCNC(C=O)C2)C(O)C1O	27	394
SBSM49315	DNMT1	True	Nc1ncnc2c1ncn2C1OC(CSC2CCNC(C(=O)O)C2)C(O)C1O	Nc1ncnc2c1ncn2C1OC(CSC2CCNC(C(=O)O)C2)C(O)C1O	W34	28	410	M70	Nc1ncnc2c1ncn2C1OC(CSC2CCNC(C=O)C2)C(O)C1O	27	394
SBSM49315	DNMT3B	True	Nc1ncnc2c1ncn2C1OC(CSC2CCNC(C(=O)O)C2)C(O)C1O	Nc1ncnc2c1ncn2C1OC(CSC2CCNC(C(=O)O)C2)C(O)C1O	W34	28	410	M71	Nc1ncnc2c1ncn2C1OC(CSC2CCNC(C(=O)O)C2)C(O)C1O	28	410
SBSM49315	DNMT1	True	Nc1ncnc2c1ncn2C1OC(CSC2CCNC(C(=O)O)C2)C(O)C1O	Nc1ncnc2c1ncn2C1OC(CSC2CCNC(C(=O)O)C2)C(O)C1O	W34	28	410	M71	Nc1ncnc2c1ncn2C1OC(CSC2CCNC(C(=O)O)C2)C(O)C1O	28	410
SBSM483574	DNMT3B	True	NC(CCSCC1OC(n2cnc3c(NCCCc4ccccc4)ncnc32)C(O)C1O)C(=O)O	NC(CCSCC1OC(n2cnc3c(NCCCc4ccccc4)ncnc32)C(O)C1O)C(=O)O	W36	35	503	M72	NC(C=O)CCSCC1OC(n2cnc3c(NCCCc4ccccc4)ncnc32)C(O)C1O	34	487
SBSM483574	DNMT1	True	NC(CCSCC1OC(n2cnc3c(NCCCc4ccccc4)ncnc32)C(O)C1O)C(=O)O	NC(CCSCC1OC(n2cnc3c(NCCCc4ccccc4)ncnc32)C(O)C1O)C(=O)O	W36	35	503	M72	NC(C=O)CCSCC1OC(n2cnc3c(NCCCc4ccccc4)ncnc32)C(O)C1O	34	487
SBSM483574	DNMT3B	True	NC(CCSCC1OC(n2cnc3c(NCCCc4ccccc4)ncnc32)C(O)C1O)C(=O)O	NC(CCSCC1OC(n2cnc3c(NCCCc4ccccc4)ncnc32)C(O)C1O)C(=O)O	W36	35	503	M73	NC(CCSCC1OC(n2cnc3c(NCCCc4ccccc4)ncnc32)C(O)C1O)C(=O)O	35	503
SBSM483574	DNMT1	True	NC(CCSCC1OC(n2cnc3c(NCCCc4ccccc4)ncnc32)C(O)C1O)C(=O)O	NC(CCSCC1OC(n2cnc3c(NCCCc4ccccc4)ncnc32)C(O)C1O)C(=O)O	W36	35	503	M73	NC(CCSCC1OC(n2cnc3c(NCCCc4ccccc4)ncnc32)C(O)C1O)C(=O)O	35	503
SBSM37397	DNMT3B	False	OC(CNCCc1c[nH]c2ccccc12)Cn1c2ccccc2c2ccccc21	OC(CNCCc1c[nH]c2ccccc12)Cn1c2ccccc2c2ccccc21	W37	29	383	M74	OC(CNCCc1c[nH]c2ccccc12)Cn1c2ccccc2c2ccccc21	29	383
SBSM37397	DNMT3A	False	OC(CNCCc1c[nH]c2ccccc12)Cn1c2ccccc2c2ccccc21	OC(CNCCc1c[nH]c2ccccc12)Cn1c2ccccc2c2ccccc21	W37	29	383	M74	OC(CNCCc1c[nH]c2ccccc12)Cn1c2ccccc2c2ccccc21	29	383
SBSM245989	DNMT3B	True	Cc1cc(Nc2ccc(NC(=O)c3ccc(Nc4ccnc5ccccc45)cc3)cc2)nc(N)n1	Cc1cc(Nc2ccc(NC(=O)c3ccc(Nc4ccnc5ccccc45)cc3)cc2)nc(N)n1	W38	35	462	M75	Cc1cc(Nc2ccc(NC(=O)c3ccccc3)cc2)nc(N)n1	24	319
SBSM245989	DNMT1	True	Cc1cc(Nc2ccc(NC(=O)c3ccc(Nc4ccnc5ccccc45)cc3)cc2)nc(N)n1	Cc1cc(Nc2ccc(NC(=O)c3ccc(Nc4ccnc5ccccc45)cc3)cc2)nc(N)n1	W38	35	462	M75	Cc1cc(Nc2ccc(NC(=O)c3ccccc3)cc2)nc(N)n1	24	319
SBSM245989	DNMT3A	True	Cc1cc(Nc2ccc(NC(=O)c3ccc(Nc4ccnc5ccccc45)cc3)cc2)nc(N)n1	Cc1cc(Nc2ccc(NC(=O)c3ccc(Nc4ccnc5ccccc45)cc3)cc2)nc(N)n1	W38	35	462	M75	Cc1cc(Nc2ccc(NC(=O)c3ccccc3)cc2)nc(N)n1	24	319
SBSM299895	DNMT1	False	Cc1cc(Nc2ccc(NC(=O)c3ccccc3Nc3ccnc4ccccc34)cc2)nc(N)n1	Cc1cc(Nc2ccc(NC(=O)c3ccccc3Nc3ccnc4ccccc34)cc2)nc(N)n1	W259	35	462	M75	Cc1cc(Nc2ccc(NC(=O)c3ccccc3)cc2)nc(N)n1	24	319
SBSM245989	DNMT3B	True	Cc1cc(Nc2ccc(NC(=O)c3ccc(Nc4ccnc5ccccc45)cc3)cc2)nc(N)n1	Cc1cc(Nc2ccc(NC(=O)c3ccc(Nc4ccnc5ccccc45)cc3)cc2)nc(N)n1	W38	35	462	M76	O=C(Nc1ccccc1)c1ccc(Nc2ccnc3ccccc23)cc1	26	339
SBSM245989	DNMT1	True	Cc1cc(Nc2ccc(NC(=O)c3ccc(Nc4ccnc5ccccc45)cc3)cc2)nc(N)n1	Cc1cc(Nc2ccc(NC(=O)c3ccc(Nc4ccnc5ccccc45)cc3)cc2)nc(N)n1	W38	35	462	M76	O=C(Nc1ccccc1)c1ccc(Nc2ccnc3ccccc23)cc1	26	339
SBSM245989	DNMT3A	True	Cc1cc(Nc2ccc(NC(=O)c3ccc(Nc4ccnc5ccccc45)cc3)cc2)nc(N)n1	Cc1cc(Nc2ccc(NC(=O)c3ccc(Nc4ccnc5ccccc45)cc3)cc2)nc(N)n1	W38	35	462	M76	O=C(Nc1ccccc1)c1ccc(Nc2ccnc3ccccc23)cc1	26	339
SBSM299891	DNMT1	False	Cc1cc(Nc2ccccc2NC(=O)c2ccc(Nc3ccnc4ccccc34)cc2)nc(N)n1	Cc1cc(Nc2ccccc2NC(=O)c2ccc(Nc3ccnc4ccccc34)cc2)nc(N)n1	W263	35	462	M76	O=C(Nc1ccccc1)c1ccc(Nc2ccnc3ccccc23)cc1	26	339
SBSM245989	DNMT3B	True	Cc1cc(Nc2ccc(NC(=O)c3ccc(Nc4ccnc5ccccc45)cc3)cc2)nc(N)n1	Cc1cc(Nc2ccc(NC(=O)c3ccc(Nc4ccnc5ccccc45)cc3)cc2)nc(N)n1	W38	35	462	M77	Cc1cc(Nc2ccc(NC(=O)c3ccc(Nc4ccnc5ccccc45)cc3)cc2)nc(N)n1	35	462
SBSM245989	DNMT1	True	Cc1cc(Nc2ccc(NC(=O)c3ccc(Nc4ccnc5ccccc45)cc3)cc2)nc(N)n1	Cc1cc(Nc2ccc(NC(=O)c3ccc(Nc4ccnc5ccccc45)cc3)cc2)nc(N)n1	W38	35	462	M77	Cc1cc(Nc2ccc(NC(=O)c3ccc(Nc4ccnc5ccccc45)cc3)cc2)nc(N)n1	35	462
SBSM245989	DNMT3A	True	Cc1cc(Nc2ccc(NC(=O)c3ccc(Nc4ccnc5ccccc45)cc3)cc2)nc(N)n1	Cc1cc(Nc2ccc(NC(=O)c3ccc(Nc4ccnc5ccccc45)cc3)cc2)nc(N)n1	W38	35	462	M77	Cc1cc(Nc2ccc(NC(=O)c3ccc(Nc4ccnc5ccccc45)cc3)cc2)nc(N)n1	35	462
SBSM10552	DNMT3B	False	NC(CCSCC1OC(n2cnc3c(=O)[nH]cnc32)C(O)C1O)C(=O)O	NC(CCSCC1OC(n2cnc3c(=O)[nH]cnc32)C(O)C1O)C(=O)O	W39	26	385	M78	NC(C=O)CCSCC1OC(n2cnc3c(=O)[nH]cnc32)C(O)C1O	25	369
SBSM10552	DNMT1	False	NC(CCSCC1OC(n2cnc3c(=O)[nH]cnc32)C(O)C1O)C(=O)O	NC(CCSCC1OC(n2cnc3c(=O)[nH]cnc32)C(O)C1O)C(=O)O	W39	26	385	M78	NC(C=O)CCSCC1OC(n2cnc3c(=O)[nH]cnc32)C(O)C1O	25	369
SBSM10552	DNMT3B	False	NC(CCSCC1OC(n2cnc3c(=O)[nH]cnc32)C(O)C1O)C(=O)O	NC(CCSCC1OC(n2cnc3c(=O)[nH]cnc32)C(O)C1O)C(=O)O	W39	26	385	M79	NC(CCSCC1OC(n2cnc3c(=O)[nH]cnc32)C(O)C1O)C(=O)O	26	385
SBSM10552	DNMT1	False	NC(CCSCC1OC(n2cnc3c(=O)[nH]cnc32)C(O)C1O)C(=O)O	NC(CCSCC1OC(n2cnc3c(=O)[nH]cnc32)C(O)C1O)C(=O)O	W39	26	385	M79	NC(CCSCC1OC(n2cnc3c(=O)[nH]cnc32)C(O)C1O)C(=O)O	26	385
SBSM122216	DNMT1	True	Nc1cc(S(=O)(=O)O)cc([N+](=O)[O-])c1O	Nc1cc(S(=O)(=O)O)cc([N+](=O)[O-])c1O	W40	15	234	M80	Nc1cc(S(=O)(=O)O)cc([N+](=O)[O-])c1O	15	234
SBSM22946	DNMT3A	False	CSc1ccc(OCC(=O)O)cc1C	CSc1ccc(OCC(=O)O)cc1C	W41	14	212	M81	CSc1ccc(OCC=O)cc1C	13	196
SBSM22946	DNMT3A	False	CSc1ccc(OCC(=O)O)cc1C	CSc1ccc(OCC(=O)O)cc1C	W41	14	212	M82	CSc1ccc(OCC(=O)O)cc1C	14	212
SBSM23033	DNMT3A	False	Cc1cc(OCC(=O)O)ccc1S(C)(=O)=O	Cc1cc(OCC(=O)O)ccc1S(C)(=O)=O	W42	16	244	M83	Cc1cc(OCC=O)ccc1S(C)(=O)=O	15	228
SBSM23033	DNMT3A	False	Cc1cc(OCC(=O)O)ccc1S(C)(=O)=O	Cc1cc(OCC(=O)O)ccc1S(C)(=O)=O	W42	16	244	M84	Cc1ccccc1S(C)(=O)=O	11	170
SBSM23033	DNMT3A	False	Cc1cc(OCC(=O)O)ccc1S(C)(=O)=O	Cc1cc(OCC(=O)O)ccc1S(C)(=O)=O	W42	16	244	M85	Cc1cc(OCC(=O)O)ccc1S(C)(=O)=O	16	244
SBSM577	DNMT1	True	CCN(CC)CCNC(=O)c1ccc(N)cc1	CCN(CC)CCNC(=O)c1ccc(N)cc1	W43	17	235	M86	CCN(CC)CCNC(=O)c1ccc(N)cc1	17	235
SBSM534517	DNMT3A	False	Cc1cc(OCC(=O)O)ccc1S(C)=O	Cc1cc(OCC(=O)O)ccc1S(C)=O	W44	15	228	M87	Cc1cc(OCC=O)ccc1S(C)=O	14	212
SBSM534517	DNMT3A	False	Cc1cc(OCC(=O)O)ccc1S(C)=O	Cc1cc(OCC(=O)O)ccc1S(C)=O	W44	15	228	M88	Cc1ccccc1S(C)=O	10	154
SBSM534517	DNMT3A	False	Cc1cc(OCC(=O)O)ccc1S(C)=O	Cc1cc(OCC(=O)O)ccc1S(C)=O	W44	15	228	M89	Cc1cc(OCC(=O)O)ccc1S(C)=O	15	228
SBSM132391	DNMT1	True	CC(C)(CS(=O)(=O)[O-])NC(=O)CC[N+](C)(C)CCO	CC(C)(CS(=O)(=O)O)NC(=O)CC[N+](C)(C)CCO	W45	19	297	M90	CC(C)(CS(=O)(=O)O)NC(=O)CC[N+](C)(C)CCO	19	297
SBSM134610	DNMT1	True	COC(=O)/C(C(C)=O)=C(\C=C\C=C\C=C\N(C)C)N(C)C	COC(=O)C(C(C)=O)=C(C=CC=CC=CN(C)C)N(C)C	W46	21	292	M91	CC(=O)C(C=O)=C(C=CC=CC=CN(C)C)N(C)C	19	262
SBSM134610	DNMT1	True	COC(=O)/C(C(C)=O)=C(\C=C\C=C\C=C\N(C)C)N(C)C	COC(=O)C(C(C)=O)=C(C=CC=CC=CN(C)C)N(C)C	W46	21	292	M92	CC=CC(=C(C(C)=O)C(=O)OC)N(C)C	15	211
SBSM134610	DNMT1	True	COC(=O)/C(C(C)=O)=C(\C=C\C=C\C=C\N(C)C)N(C)C	COC(=O)C(C(C)=O)=C(C=CC=CC=CN(C)C)N(C)C	W46	21	292	M93	CC=CC=CC(=C(C=O)C(C)=O)N(C)C	15	207
SBSM134610	DNMT1	True	COC(=O)/C(C(C)=O)=C(\C=C\C=C\C=C\N(C)C)N(C)C	COC(=O)C(C(C)=O)=C(C=CC=CC=CN(C)C)N(C)C	W46	21	292	M94	CC=CC=CC(=C(C(C)=O)C(=O)OC)N(C)C	17	237
SBSM134610	DNMT1	True	COC(=O)/C(C(C)=O)=C(\C=C\C=C\C=C\N(C)C)N(C)C	COC(=O)C(C(C)=O)=C(C=CC=CC=CN(C)C)N(C)C	W46	21	292	M95	COC(=O)C(C(C)=O)=C(C=CC=CC=CN(C)C)N(C)C	21	292
SBSM10472	DNMT1	False	CN(CCC(N)C(=O)O)CC1OC(n2cnc3c(N)ncnc32)C(O)C1O	CN(CCC(N)C(=O)O)CC1OC(n2cnc3c(N)ncnc32)C(O)C1O	W47	27	381	M96	CN(CCC(N)C=O)CC1OC(n2cnc3c(N)ncnc32)C(O)C1O	26	365
SBSM10472	DNMT1	False	CN(CCC(N)C(=O)O)CC1OC(n2cnc3c(N)ncnc32)C(O)C1O	CN(CCC(N)C(=O)O)CC1OC(n2cnc3c(N)ncnc32)C(O)C1O	W47	27	381	M97	CC1OC(n2cnc3c(N)ncnc32)C(O)C1O	18	251
SBSM10472	DNMT1	False	CN(CCC(N)C(=O)O)CC1OC(n2cnc3c(N)ncnc32)C(O)C1O	CN(CCC(N)C(=O)O)CC1OC(n2cnc3c(N)ncnc32)C(O)C1O	W47	27	381	M98	CN(CCC(N)C(=O)O)CC1OC(n2cnc3c(N)ncnc32)C(O)C1O	27	381
SBSM483602	DNMT1	False	COc1nc(N)c2ncn(C3OC(CSCCC(N)C(=O)O)C(O)C3O)c2n1	COc1nc(N)c2ncn(C3OC(CSCCC(N)C(=O)O)C(O)C3O)c2n1	W48	28	414	M99	COc1nc(N)c2ncn(C3OC(CSCCC(N)C=O)C(O)C3O)c2n1	27	398
SBSM483602	DNMT1	False	COc1nc(N)c2ncn(C3OC(CSCCC(N)C(=O)O)C(O)C3O)c2n1	COc1nc(N)c2ncn(C3OC(CSCCC(N)C(=O)O)C(O)C3O)c2n1	W48	28	414	M100	COc1nc(N)c2ncn(C3OC(CSCCC(N)C(=O)O)C(O)C3O)c2n1	28	414
SBSM22993	DNMT3A	False	O=C(O)COc1ccc2ccccc2c1	O=C(O)COc1ccc2ccccc2c1	W49	15	202	M101	O=CCOc1ccc2ccccc2c1	14	186
SBSM22993	DNMT3A	False	O=C(O)COc1ccc2ccccc2c1	O=C(O)COc1ccc2ccccc2c1	W49	15	202	M102	c1ccc2ccccc2c1	10	128
SBSM22993	DNMT3A	False	O=C(O)COc1ccc2ccccc2c1	O=C(O)COc1ccc2ccccc2c1	W49	15	202	M103	O=C(O)COc1ccc2ccccc2c1	15	202
SBSM323416	DNMT1	False	COc1cc2nc(N3CCCC3)nc(NCCCCCN3CCCC3)c2cc1OC	COc1cc2nc(N3CCCC3)nc(NCCCCCN3CCCC3)c2cc1OC	W50	30	414	M104	CCCCCNc1ncnc2cc(OC)c(OC)cc12	20	275
SBSM323416	DNMT1	False	COc1cc2nc(N3CCCC3)nc(NCCCCCN3CCCC3)c2cc1OC	COc1cc2nc(N3CCCC3)nc(NCCCCCN3CCCC3)c2cc1OC	W50	30	414	M105	CCCCCNc1nc(N2CCCC2)nc2cc(OC)c(OC)cc12	25	344
SBSM323416	DNMT1	False	COc1cc2nc(N3CCCC3)nc(NCCCCCN3CCCC3)c2cc1OC	COc1cc2nc(N3CCCC3)nc(NCCCCCN3CCCC3)c2cc1OC	W50	30	414	M106	COc1cc2ncnc(NCCCCCN3CCCC3)c2cc1OC	25	344
SBSM323416	DNMT1	False	COc1cc2nc(N3CCCC3)nc(NCCCCCN3CCCC3)c2cc1OC	COc1cc2nc(N3CCCC3)nc(NCCCCCN3CCCC3)c2cc1OC	W50	30	414	M107	COc1cc2nc(N3CCCC3)nc(NCCCCCN3CCCC3)c2cc1OC	30	414
SBSM480574	DNMT1	True	COC(=O)C1CC(SCC2OC(n3cnc4c(N)ncnc43)C(O)C2O)CN1C	COC(=O)C1CC(SCC2OC(n3cnc4c(N)ncnc43)C(O)C2O)CN1C	W51	29	424	M108	COC(=O)C1CC(SCC2OC(n3cnc4c(N)ncnc43)C(O)C2O)CN1C	29	424
SBSM480755	DNMT1	True	COC(=O)C1CC(SCC2OC(n3cnc4c(N)ncnc43)C(O)C2O)CN1	COC(=O)C1CC(SCC2OC(n3cnc4c(N)ncnc43)C(O)C2O)CN1	W52	28	410	M109	COC(=O)C1CC(SCC2OC(n3cnc4c(N)ncnc43)C(O)C2O)CN1	28	410
SBSM485273	DNMT1	True	CN1CCC(SCC2OC(n3cnc4c(N)ncnc43)C(O)C2O)C1	CN1CCC(SCC2OC(n3cnc4c(N)ncnc43)C(O)C2O)C1	W53	25	366	M110	CN1CCC(SCC2OC(n3cnc4c(N)ncnc43)C(O)C2O)C1	25	366
SBSM150354	DNMT3A	False	COc1ccc(Cl)cc1C(=O)NCCc1ccc(O)cc1	COc1ccc(Cl)cc1C(=O)NCCc1ccc(O)cc1	W54	21	306	M111	COc1ccc(Cl)cc1C(=O)NCCc1ccc(O)cc1	21	306
SBSM341307	DNMT1	False	O=[N+]([O-])c1cc(S(=O)(=O)Nc2ccc(O)c3ccccc23)ccc1Cl	O=[N+]([O-])c1cc(S(=O)(=O)Nc2ccc(O)c3ccccc23)ccc1Cl	W55	25	379	M112	O=[N+]([O-])c1cc(S(=O)(=O)Nc2ccc(O)c3ccccc23)ccc1Cl	25	379
SBSM341307	DNMT3A	False	O=[N+]([O-])c1cc(S(=O)(=O)Nc2ccc(O)c3ccccc23)ccc1Cl	O=[N+]([O-])c1cc(S(=O)(=O)Nc2ccc(O)c3ccccc23)ccc1Cl	W55	25	379	M112	O=[N+]([O-])c1cc(S(=O)(=O)Nc2ccc(O)c3ccccc23)ccc1Cl	25	379
SBSM127937	DNMT1	True	O=C(O)Cc1c[nH]c2cccc(O)c12	O=C(O)Cc1c[nH]c2cccc(O)c12	W56	14	191	M113	O=CCc1c[nH]c2cccc(O)c12	13	175
SBSM127937	DNMT1	True	O=C(O)Cc1c[nH]c2cccc(O)c12	O=C(O)Cc1c[nH]c2cccc(O)c12	W56	14	191	M114	O=C(O)Cc1c[nH]c2cccc(O)c12	14	191
SBSM10658	DNMT1	True	Nc1ncnc2c1c(Br)cn2C1OC(CSCCC(N)C(=O)O)C(O)C1O	Nc1ncnc2c1c(Br)cn2C1OC(CSCCC(N)C(=O)O)C(O)C1O	W57	27	462	M115	Nc1ncnc2c1c(Br)cn2C1OC(CSCCC(N)C=O)C(O)C1O	26	446
SBSM10658	DNMT1	True	Nc1ncnc2c1c(Br)cn2C1OC(CSCCC(N)C(=O)O)C(O)C1O	Nc1ncnc2c1c(Br)cn2C1OC(CSCCC(N)C(=O)O)C(O)C1O	W57	27	462	M116	Nc1ncnc2c1c(Br)cn2C1OC(CSCCC(N)C(=O)O)C(O)C1O	27	462
SBSM103569	DNMT1	True	C=C(C)C(=O)Nc1cccc(C2=NOC3(C2)CC(C(N)=O)N(C(=O)/C=C/CC)C3)c1	C=C(C)C(=O)Nc1cccc(C2=NOC3(C2)CC(C(N)=O)N(C(=O)C=CCC)C3)c1	W58	30	410	M117	C=C(C)C(=O)Nc1cccc(C2=NOC3(CNC(C(N)=O)C3)C2)c1	24	328
SBSM106463	DNMT1	True	C=C(C)C(=O)Nc1cccc(C2=NOC3(C2)CC(C(N)=O)N(C(=O)/C(C)=C/C)C3)c1	C=C(C)C(=O)Nc1cccc(C2=NOC3(C2)CC(C(N)=O)N(C(=O)C(C)=CC)C3)c1	W59	30	410	M117	C=C(C)C(=O)Nc1cccc(C2=NOC3(CNC(C(N)=O)C3)C2)c1	24	328
SBSM107636	DNMT1	True	C=C(C)C(=O)Nc1cccc(C2=NOC3(C2)CC(C(N)=O)N(C(=O)C(=C)C)C3)c1	C=C(C)C(=O)Nc1cccc(C2=NOC3(C2)CC(C(N)=O)N(C(=O)C(=C)C)C3)c1	W60	29	396	M117	C=C(C)C(=O)Nc1cccc(C2=NOC3(CNC(C(N)=O)C3)C2)c1	24	328
SBSM124872	DNMT1	True	C=C(C)C(=O)Nc1cccc(C2=NOC3(C2)CC(C(N)=O)N(C(=O)CC)C3)c1	C=C(C)C(=O)Nc1cccc(C2=NOC3(C2)CC(C(N)=O)N(C(=O)CC)C3)c1	W61	28	384	M117	C=C(C)C(=O)Nc1cccc(C2=NOC3(CNC(C(N)=O)C3)C2)c1	24	328
SBSM97671	DNMT1	True	C=C(C)C(=O)Nc1cccc(C2=NOC3(C2)CC(C(N)=O)N(C(=O)/C=C/C=C/C)C3)c1	C=C(C)C(=O)Nc1cccc(C2=NOC3(C2)CC(C(N)=O)N(C(=O)C=CC=CC)C3)c1	W62	31	422	M117	C=C(C)C(=O)Nc1cccc(C2=NOC3(CNC(C(N)=O)C3)C2)c1	24	328
SBSM122227	DNMT1	True	C=C(C)C(=O)Nc1cccc(C2=NOC3(C2)CC(C(N)=O)N(C(=O)C2(C)CC2)C3)c1	C=C(C)C(=O)Nc1cccc(C2=NOC3(C2)CC(C(N)=O)N(C(=O)C2(C)CC2)C3)c1	W178	30	410	M117	C=C(C)C(=O)Nc1cccc(C2=NOC3(CNC(C(N)=O)C3)C2)c1	24	328
SBSM128899	DNMT1	True	C=C(C)C(=O)Nc1cccc(C2=NOC3(C2)CC(C(N)=O)N(C(=O)COc2ccc(Cl)cc2)C3)c1	C=C(C)C(=O)Nc1cccc(C2=NOC3(C2)CC(C(N)=O)N(C(=O)COc2ccc(Cl)cc2)C3)c1	W223	35	497	M117	C=C(C)C(=O)Nc1cccc(C2=NOC3(CNC(C(N)=O)C3)C2)c1	24	328
SBSM103569	DNMT1	True	C=C(C)C(=O)Nc1cccc(C2=NOC3(C2)CC(C(N)=O)N(C(=O)/C=C/CC)C3)c1	C=C(C)C(=O)Nc1cccc(C2=NOC3(C2)CC(C(N)=O)N(C(=O)C=CCC)C3)c1	W58	30	410	M118	CCC=CC(=O)N1CC2(CC(c3cccc(N)c3)=NO2)CC1C(N)=O	25	342
SBSM103569	DNMT1	True	C=C(C)C(=O)Nc1cccc(C2=NOC3(C2)CC(C(N)=O)N(C(=O)/C=C/CC)C3)c1	C=C(C)C(=O)Nc1cccc(C2=NOC3(C2)CC(C(N)=O)N(C(=O)C=CCC)C3)c1	W58	30	410	M119	C=C(C)C(=O)Nc1cccc(C2=NOC3(C2)CC(C(N)=O)N(C(=O)C=CCC)C3)c1	30	410
SBSM106463	DNMT1	True	C=C(C)C(=O)Nc1cccc(C2=NOC3(C2)CC(C(N)=O)N(C(=O)/C(C)=C/C)C3)c1	C=C(C)C(=O)Nc1cccc(C2=NOC3(C2)CC(C(N)=O)N(C(=O)C(C)=CC)C3)c1	W59	30	410	M120	CC=C(C)C(=O)N1CC2(CC(c3cccc(N)c3)=NO2)CC1C(N)=O	25	342
SBSM106463	DNMT1	True	C=C(C)C(=O)Nc1cccc(C2=NOC3(C2)CC(C(N)=O)N(C(=O)/C(C)=C/C)C3)c1	C=C(C)C(=O)Nc1cccc(C2=NOC3(C2)CC(C(N)=O)N(C(=O)C(C)=CC)C3)c1	W59	30	410	M121	C=C(C)C(=O)Nc1cccc(C2=NOC3(C2)CC(C(N)=O)N(C(=O)C(C)=CC)C3)c1	30	410
SBSM107636	DNMT1	True	C=C(C)C(=O)Nc1cccc(C2=NOC3(C2)CC(C(N)=O)N(C(=O)C(=C)C)C3)c1	C=C(C)C(=O)Nc1cccc(C2=NOC3(C2)CC(C(N)=O)N(C(=O)C(=C)C)C3)c1	W60	29	396	M122	C=C(C)C(=O)N1CC2(CC(c3cccc(N)c3)=NO2)CC1C(N)=O	24	328
SBSM107636	DNMT1	True	C=C(C)C(=O)Nc1cccc(C2=NOC3(C2)CC(C(N)=O)N(C(=O)C(=C)C)C3)c1	C=C(C)C(=O)Nc1cccc(C2=NOC3(C2)CC(C(N)=O)N(C(=O)C(=C)C)C3)c1	W60	29	396	M123	C=C(C)C(=O)Nc1cccc(C2=NOC3(C2)CC(C(N)=O)N(C(=O)C(=C)C)C3)c1	29	396
SBSM124872	DNMT1	True	C=C(C)C(=O)Nc1cccc(C2=NOC3(C2)CC(C(N)=O)N(C(=O)CC)C3)c1	C=C(C)C(=O)Nc1cccc(C2=NOC3(C2)CC(C(N)=O)N(C(=O)CC)C3)c1	W61	28	384	M124	NC(=O)C1CC2(CN1)CC(c1cccc(N)c1)=NO2	19	260
SBSM124872	DNMT1	True	C=C(C)C(=O)Nc1cccc(C2=NOC3(C2)CC(C(N)=O)N(C(=O)CC)C3)c1	C=C(C)C(=O)Nc1cccc(C2=NOC3(C2)CC(C(N)=O)N(C(=O)CC)C3)c1	W61	28	384	M125	CCC(=O)N1CC2(CC(c3cccc(N)c3)=NO2)CC1C(N)=O	23	316
SBSM124872	DNMT1	True	C=C(C)C(=O)Nc1cccc(C2=NOC3(C2)CC(C(N)=O)N(C(=O)CC)C3)c1	C=C(C)C(=O)Nc1cccc(C2=NOC3(C2)CC(C(N)=O)N(C(=O)CC)C3)c1	W61	28	384	M126	C=C(C)C(=O)Nc1cccc(C2=NOC3(C2)CC(C(N)=O)N(C(=O)CC)C3)c1	28	384
SBSM97671	DNMT1	True	C=C(C)C(=O)Nc1cccc(C2=NOC3(C2)CC(C(N)=O)N(C(=O)/C=C/C=C/C)C3)c1	C=C(C)C(=O)Nc1cccc(C2=NOC3(C2)CC(C(N)=O)N(C(=O)C=CC=CC)C3)c1	W62	31	422	M127	CC(=O)N1CC2(CC(c3cccc(N)c3)=NO2)CC1C(N)=O	22	302
SBSM97671	DNMT1	True	C=C(C)C(=O)Nc1cccc(C2=NOC3(C2)CC(C(N)=O)N(C(=O)/C=C/C=C/C)C3)c1	C=C(C)C(=O)Nc1cccc(C2=NOC3(C2)CC(C(N)=O)N(C(=O)C=CC=CC)C3)c1	W62	31	422	M128	C=C(C)C(=O)Nc1cccc(C2=NOC3(C2)CC(C(N)=O)N(C(C)=O)C3)c1	27	370
SBSM128899	DNMT1	True	C=C(C)C(=O)Nc1cccc(C2=NOC3(C2)CC(C(N)=O)N(C(=O)COc2ccc(Cl)cc2)C3)c1	C=C(C)C(=O)Nc1cccc(C2=NOC3(C2)CC(C(N)=O)N(C(=O)COc2ccc(Cl)cc2)C3)c1	W223	35	497	M128	C=C(C)C(=O)Nc1cccc(C2=NOC3(C2)CC(C(N)=O)N(C(C)=O)C3)c1	27	370
SBSM97671	DNMT1	True	C=C(C)C(=O)Nc1cccc(C2=NOC3(C2)CC(C(N)=O)N(C(=O)/C=C/C=C/C)C3)c1	C=C(C)C(=O)Nc1cccc(C2=NOC3(C2)CC(C(N)=O)N(C(=O)C=CC=CC)C3)c1	W62	31	422	M129	CC=CC=CC(=O)N1CC2(CC(c3cccc(N)c3)=NO2)CC1C(N)=O	26	354
SBSM97671	DNMT1	True	C=C(C)C(=O)Nc1cccc(C2=NOC3(C2)CC(C(N)=O)N(C(=O)/C=C/C=C/C)C3)c1	C=C(C)C(=O)Nc1cccc(C2=NOC3(C2)CC(C(N)=O)N(C(=O)C=CC=CC)C3)c1	W62	31	422	M130	C=C(C)C(=O)Nc1cccc(C2=NOC3(C2)CC(C(N)=O)N(C(=O)C=CC=CC)C3)c1	31	422
SBSM534426	DNMT1	True	C=C(C)/C(O)=N/c1cccc(C2=NOC3(C2)CC(C(=N)O)N(C(=O)CC)C3)c1	C=C(C)C(O)=Nc1cccc(C2=NOC3(C2)CC(C(=N)O)N(C(=O)CC)C3)c1	W63	28	384	M131	C=C(C)C(O)=Nc1cccc(C2=NOC3(CNC(C(=N)O)C3)C2)c1	24	328
SBSM534426	DNMT1	True	C=C(C)/C(O)=N/c1cccc(C2=NOC3(C2)CC(C(=N)O)N(C(=O)CC)C3)c1	C=C(C)C(O)=Nc1cccc(C2=NOC3(C2)CC(C(=N)O)N(C(=O)CC)C3)c1	W63	28	384	M132	C=C(C)C(O)=Nc1cccc(C2=NOC3(C2)CC(C(=N)O)N(C(=O)CC)C3)c1	28	384
SBSM508873	DNMT1	True	O=C(NCCSSCCNC(=O)/C(Cc1ccc(O)c(Br)c1)=N/O)/C(Cc1ccc(O)c(Br)c1)=N/O	O=C(NCCSSCCNC(=O)C(Cc1ccc(O)c(Br)c1)=NO)C(Cc1ccc(O)c(Br)c1)=NO	W64	36	664	M133	O=C(NCCSSCCNC(=O)C(Cc1ccc(O)c(Br)c1)=NO)C(Cc1ccc(O)c(Br)c1)=NO	36	664
SBSM156675	DNMT1	True	COc1cc(CCc2ccccc2)c(C(=O)O)c(O)c1C/C=C(/C)CCC=C(C)C	COc1cc(CCc2ccccc2)c(C(=O)O)c(O)c1CC=C(C)CCC=C(C)C	W65	30	409	M134	COc1cc(CCc2ccccc2)c(C=O)c(O)c1CC=C(C)CCC=C(C)C	29	393
SBSM156675	DNMT1	True	COc1cc(CCc2ccccc2)c(C(=O)O)c(O)c1C/C=C(/C)CCC=C(C)C	COc1cc(CCc2ccccc2)c(C(=O)O)c(O)c1CC=C(C)CCC=C(C)C	W65	30	409	M135	CCCC(C)=CCc1c(OC)cc(CCc2ccccc2)c(C=O)c1O	26	352
SBSM156675	DNMT1	True	COc1cc(CCc2ccccc2)c(C(=O)O)c(O)c1C/C=C(/C)CCC=C(C)C	COc1cc(CCc2ccccc2)c(C(=O)O)c(O)c1CC=C(C)CCC=C(C)C	W65	30	409	M136	CCCC(C)=CCc1c(OC)cc(CCc2ccccc2)c(C(=O)O)c1O	27	368
SBSM156675	DNMT1	True	COc1cc(CCc2ccccc2)c(C(=O)O)c(O)c1C/C=C(/C)CCC=C(C)C	COc1cc(CCc2ccccc2)c(C(=O)O)c(O)c1CC=C(C)CCC=C(C)C	W65	30	409	M137	CCc1c(OC)cc(CCc2ccccc2)c(C=O)c1O	21	284
SBSM156675	DNMT1	True	COc1cc(CCc2ccccc2)c(C(=O)O)c(O)c1C/C=C(/C)CCC=C(C)C	COc1cc(CCc2ccccc2)c(C(=O)O)c(O)c1CC=C(C)CCC=C(C)C	W65	30	409	M138	CCc1c(OC)cc(CCc2ccccc2)c(C(=O)O)c1O	22	300
SBSM156675	DNMT1	True	COc1cc(CCc2ccccc2)c(C(=O)O)c(O)c1C/C=C(/C)CCC=C(C)C	COc1cc(CCc2ccccc2)c(C(=O)O)c(O)c1CC=C(C)CCC=C(C)C	W65	30	409	M139	COc1cc(CCc2ccccc2)c(C(=O)O)c(O)c1CC=C(C)CCC=C(C)C	30	409
SBSM18176	DNMT3A	True	N#C/C(=C/c1ccc(OCc2ccc(C(=O)O)cc2)c(Br)c1)c1cccc(F)c1	N#CC(=Cc1ccc(OCc2ccc(C(=O)O)cc2)c(Br)c1)c1cccc(F)c1	W66	29	452	M140	N#CC(=Cc1ccc(OCc2ccc(C=O)cc2)c(Br)c1)c1cccc(F)c1	28	436
SBSM18176	DNMT3A	True	N#C/C(=C/c1ccc(OCc2ccc(C(=O)O)cc2)c(Br)c1)c1cccc(F)c1	N#CC(=Cc1ccc(OCc2ccc(C(=O)O)cc2)c(Br)c1)c1cccc(F)c1	W66	29	452	M141	N#CC(=Cc1ccc(OCc2ccc(C(=O)O)cc2)c(Br)c1)c1cccc(F)c1	29	452
SBSM22640	DNMT3A	False	N#C/C(=C/c1ccc(OCc2cccc(C(=O)O)c2)c(Cl)c1)c1cccc(F)c1	N#CC(=Cc1ccc(OCc2cccc(C(=O)O)c2)c(Cl)c1)c1cccc(F)c1	W67	29	408	M142	N#CC(=Cc1ccc(OCc2cccc(C=O)c2)c(Cl)c1)c1cccc(F)c1	28	392
SBSM22640	DNMT3A	False	N#C/C(=C/c1ccc(OCc2cccc(C(=O)O)c2)c(Cl)c1)c1cccc(F)c1	N#CC(=Cc1ccc(OCc2cccc(C(=O)O)c2)c(Cl)c1)c1cccc(F)c1	W67	29	408	M143	N#CC(=Cc1ccc(OCc2cccc(C(=O)O)c2)c(Cl)c1)c1cccc(F)c1	29	408
SBSM22818	DNMT3A	False	N#C/C(=C/c1ccc(OCc2ccc(C(=O)O)cc2)cc1)c1cccc(F)c1	N#CC(=Cc1ccc(OCc2ccc(C(=O)O)cc2)cc1)c1cccc(F)c1	W68	28	373	M144	N#CC(=Cc1ccc(OCc2ccc(C=O)cc2)cc1)c1cccc(F)c1	27	357
SBSM22818	DNMT3A	False	N#C/C(=C/c1ccc(OCc2ccc(C(=O)O)cc2)cc1)c1cccc(F)c1	N#CC(=Cc1ccc(OCc2ccc(C(=O)O)cc2)cc1)c1cccc(F)c1	W68	28	373	M145	N#CC(=Cc1ccc(OCc2ccc(C(=O)O)cc2)cc1)c1cccc(F)c1	28	373
SBSM22853	DNMT3A	True	CCOc1cc(/C=C(/C#N)c2cccc(F)c2)cc(Cl)c1OCc1ccc(C(=O)O)cc1	CCOc1cc(C=C(C#N)c2cccc(F)c2)cc(Cl)c1OCc1ccc(C(=O)O)cc1	W69	32	452	M146	CCOc1cc(C=C(C#N)c2cccc(F)c2)cc(Cl)c1OCc1ccc(C=O)cc1	31	436
SBSM22853	DNMT3A	True	CCOc1cc(/C=C(/C#N)c2cccc(F)c2)cc(Cl)c1OCc1ccc(C(=O)O)cc1	CCOc1cc(C=C(C#N)c2cccc(F)c2)cc(Cl)c1OCc1ccc(C(=O)O)cc1	W69	32	452	M147	CCOc1cc(C)cc(Cl)c1OCc1ccc(C(=O)O)cc1	22	321
SBSM22853	DNMT3A	True	CCOc1cc(/C=C(/C#N)c2cccc(F)c2)cc(Cl)c1OCc1ccc(C(=O)O)cc1	CCOc1cc(C=C(C#N)c2cccc(F)c2)cc(Cl)c1OCc1ccc(C(=O)O)cc1	W69	32	452	M148	CCOc1cc(C=C(C#N)c2cccc(F)c2)cc(Cl)c1OCc1ccc(C(=O)O)cc1	32	452
SBSM22913	DNMT3A	True	N#C/C(=C/c1ccc(OCc2ccc(F)cc2)c(Br)c1)c1ccc(C(=O)O)cc1	N#CC(=Cc1ccc(OCc2ccc(F)cc2)c(Br)c1)c1ccc(C(=O)O)cc1	W70	29	452	M149	N#CC(=Cc1ccc(OCc2ccc(F)cc2)c(Br)c1)c1ccc(C=O)cc1	28	436
SBSM22913	DNMT3A	True	N#C/C(=C/c1ccc(OCc2ccc(F)cc2)c(Br)c1)c1ccc(C(=O)O)cc1	N#CC(=Cc1ccc(OCc2ccc(F)cc2)c(Br)c1)c1ccc(C(=O)O)cc1	W70	29	452	M150	N#CC(=Cc1cccc(Br)c1)c1ccc(C(=O)O)cc1	20	328
SBSM22913	DNMT3A	True	N#C/C(=C/c1ccc(OCc2ccc(F)cc2)c(Br)c1)c1ccc(C(=O)O)cc1	N#CC(=Cc1ccc(OCc2ccc(F)cc2)c(Br)c1)c1ccc(C(=O)O)cc1	W70	29	452	M151	N#CC(=Cc1ccc(OCc2ccc(F)cc2)c(Br)c1)c1ccc(C(=O)O)cc1	29	452
SBSM131758	DNMT1	False	O=C(O)c1ccc(NS(=O)(=O)c2ccc3c(c2)C2C=CCC2C(c2ccccc2F)N3)cc1	O=C(O)c1ccc(NS(=O)(=O)c2ccc3c(c2)C2C=CCC2C(c2ccccc2F)N3)cc1	W71	33	465	M152	O=Cc1ccc(NS(=O)(=O)c2ccc3c(c2)C2C=CCC2C(c2ccccc2F)N3)cc1	32	449
SBSM534614	DNMT1	False	O=C(O)c1ccc(NS(=O)(=O)c2ccc3c(c2)C2C=CCC2C(c2ccccc2F)N3)cc1	O=C(O)c1ccc(NS(=O)(=O)c2ccc3c(c2)C2C=CCC2C(c2ccccc2F)N3)cc1	W71	33	465	M152	O=Cc1ccc(NS(=O)(=O)c2ccc3c(c2)C2C=CCC2C(c2ccccc2F)N3)cc1	32	449
SBSM131758	DNMT1	False	O=C(O)c1ccc(NS(=O)(=O)c2ccc3c(c2)C2C=CCC2C(c2ccccc2F)N3)cc1	O=C(O)c1ccc(NS(=O)(=O)c2ccc3c(c2)C2C=CCC2C(c2ccccc2F)N3)cc1	W71	33	465	M153	O=[SH](=O)c1ccc2c(c1)C1C=CCC1C(c1ccccc1F)N2	23	329
SBSM534614	DNMT1	False	O=C(O)c1ccc(NS(=O)(=O)c2ccc3c(c2)C2C=CCC2C(c2ccccc2F)N3)cc1	O=C(O)c1ccc(NS(=O)(=O)c2ccc3c(c2)C2C=CCC2C(c2ccccc2F)N3)cc1	W71	33	465	M153	O=[SH](=O)c1ccc2c(c1)C1C=CCC1C(c1ccccc1F)N2	23	329
SBSM131758	DNMT1	False	O=C(O)c1ccc(NS(=O)(=O)c2ccc3c(c2)C2C=CCC2C(c2ccccc2F)N3)cc1	O=C(O)c1ccc(NS(=O)(=O)c2ccc3c(c2)C2C=CCC2C(c2ccccc2F)N3)cc1	W71	33	465	M154	O=C(O)c1ccc(NS(=O)(=O)c2ccc3c(c2)C2C=CCC2C(c2ccccc2F)N3)cc1	33	465
SBSM534614	DNMT1	False	O=C(O)c1ccc(NS(=O)(=O)c2ccc3c(c2)C2C=CCC2C(c2ccccc2F)N3)cc1	O=C(O)c1ccc(NS(=O)(=O)c2ccc3c(c2)C2C=CCC2C(c2ccccc2F)N3)cc1	W71	33	465	M154	O=C(O)c1ccc(NS(=O)(=O)c2ccc3c(c2)C2C=CCC2C(c2ccccc2F)N3)cc1	33	465
SBSM99346	DNMT1	True	COc1cccc(NS(=O)(=O)c2ccc3c(c2)C2C=CCC2C(c2ccc(C(=O)O)cc2)N3)c1	COc1cccc(NS(=O)(=O)c2ccc3c(c2)C2C=CCC2C(c2ccc(C(=O)O)cc2)N3)c1	W72	34	477	M155	O=Cc1ccc(C2Nc3ccc([SH](=O)=O)cc3C3C=CCC32)cc1	24	339
SBSM532349	DNMT1	True	COc1cccc(NS(=O)(=O)c2ccc3c(c2)C2C=CCC2C(c2ccc(C(=O)O)cc2)N3)c1	COc1cccc(NS(=O)(=O)c2ccc3c(c2)C2C=CCC2C(c2ccc(C(=O)O)cc2)N3)c1	W72	34	477	M155	O=Cc1ccc(C2Nc3ccc([SH](=O)=O)cc3C3C=CCC32)cc1	24	339
SBSM534522	DNMT3A	True	Cc1c(Cl)cccc1NS(=O)(=O)c1ccc2c(c1)C1C=CCC1C(c1ccc(C(=O)O)cc1)N2	Cc1c(Cl)cccc1NS(=O)(=O)c1ccc2c(c1)C1C=CCC1C(c1ccc(C(=O)O)cc1)N2	W73	34	495	M155	O=Cc1ccc(C2Nc3ccc([SH](=O)=O)cc3C3C=CCC32)cc1	24	339
SBSM99346	DNMT1	True	COc1cccc(NS(=O)(=O)c2ccc3c(c2)C2C=CCC2C(c2ccc(C(=O)O)cc2)N3)c1	COc1cccc(NS(=O)(=O)c2ccc3c(c2)C2C=CCC2C(c2ccc(C(=O)O)cc2)N3)c1	W72	34	477	M156	COc1cccc(NS(=O)(=O)c2ccc3c(c2)C2C=CCC2C(c2ccc(C=O)cc2)N3)c1	33	461
SBSM532349	DNMT1	True	COc1cccc(NS(=O)(=O)c2ccc3c(c2)C2C=CCC2C(c2ccc(C(=O)O)cc2)N3)c1	COc1cccc(NS(=O)(=O)c2ccc3c(c2)C2C=CCC2C(c2ccc(C(=O)O)cc2)N3)c1	W72	34	477	M156	COc1cccc(NS(=O)(=O)c2ccc3c(c2)C2C=CCC2C(c2ccc(C=O)cc2)N3)c1	33	461
SBSM99346	DNMT1	True	COc1cccc(NS(=O)(=O)c2ccc3c(c2)C2C=CCC2C(c2ccc(C(=O)O)cc2)N3)c1	COc1cccc(NS(=O)(=O)c2ccc3c(c2)C2C=CCC2C(c2ccc(C(=O)O)cc2)N3)c1	W72	34	477	M157	O=C(O)c1ccc(C2Nc3ccc([SH](=O)=O)cc3C3C=CCC32)cc1	25	355
SBSM532349	DNMT1	True	COc1cccc(NS(=O)(=O)c2ccc3c(c2)C2C=CCC2C(c2ccc(C(=O)O)cc2)N3)c1	COc1cccc(NS(=O)(=O)c2ccc3c(c2)C2C=CCC2C(c2ccc(C(=O)O)cc2)N3)c1	W72	34	477	M157	O=C(O)c1ccc(C2Nc3ccc([SH](=O)=O)cc3C3C=CCC32)cc1	25	355
SBSM534522	DNMT3A	True	Cc1c(Cl)cccc1NS(=O)(=O)c1ccc2c(c1)C1C=CCC1C(c1ccc(C(=O)O)cc1)N2	Cc1c(Cl)cccc1NS(=O)(=O)c1ccc2c(c1)C1C=CCC1C(c1ccc(C(=O)O)cc1)N2	W73	34	495	M157	O=C(O)c1ccc(C2Nc3ccc([SH](=O)=O)cc3C3C=CCC32)cc1	25	355
SBSM99346	DNMT1	True	COc1cccc(NS(=O)(=O)c2ccc3c(c2)C2C=CCC2C(c2ccc(C(=O)O)cc2)N3)c1	COc1cccc(NS(=O)(=O)c2ccc3c(c2)C2C=CCC2C(c2ccc(C(=O)O)cc2)N3)c1	W72	34	477	M158	COc1cccc(NS(=O)(=O)c2ccc3c(c2)C2C=CCC2C(c2ccc(C(=O)O)cc2)N3)c1	34	477
SBSM532349	DNMT1	True	COc1cccc(NS(=O)(=O)c2ccc3c(c2)C2C=CCC2C(c2ccc(C(=O)O)cc2)N3)c1	COc1cccc(NS(=O)(=O)c2ccc3c(c2)C2C=CCC2C(c2ccc(C(=O)O)cc2)N3)c1	W72	34	477	M158	COc1cccc(NS(=O)(=O)c2ccc3c(c2)C2C=CCC2C(c2ccc(C(=O)O)cc2)N3)c1	34	477
SBSM534522	DNMT3A	True	Cc1c(Cl)cccc1NS(=O)(=O)c1ccc2c(c1)C1C=CCC1C(c1ccc(C(=O)O)cc1)N2	Cc1c(Cl)cccc1NS(=O)(=O)c1ccc2c(c1)C1C=CCC1C(c1ccc(C(=O)O)cc1)N2	W73	34	495	M159	Cc1c(Cl)cccc1NS(=O)(=O)c1ccc2c(c1)C1C=CCC1C(c1ccc(C=O)cc1)N2	33	479
SBSM534522	DNMT3A	True	Cc1c(Cl)cccc1NS(=O)(=O)c1ccc2c(c1)C1C=CCC1C(c1ccc(C(=O)O)cc1)N2	Cc1c(Cl)cccc1NS(=O)(=O)c1ccc2c(c1)C1C=CCC1C(c1ccc(C(=O)O)cc1)N2	W73	34	495	M160	Cc1c(Cl)cccc1NS(=O)(=O)c1ccc2c(c1)C1C=CCC1C(c1ccc(C(=O)O)cc1)N2	34	495
SBSM195187	DNMT1	True	N/C(=N\N=C/c1ccc(-c2ccc(O)c(C(=O)O)c2)o1)N[N+](=O)[O-]	NC(=NN=Cc1ccc(-c2ccc(O)c(C(=O)O)c2)o1)N[N+](=O)[O-]	W74	24	333	M161	NC(=NN=Cc1ccc(-c2ccc(O)c(C=O)c2)o1)N[N+](=O)[O-]	23	317
SBSM195187	DNMT1	True	N/C(=N\N=C/c1ccc(-c2ccc(O)c(C(=O)O)c2)o1)N[N+](=O)[O-]	NC(=NN=Cc1ccc(-c2ccc(O)c(C(=O)O)c2)o1)N[N+](=O)[O-]	W74	24	333	M162	NC(=NN=Cc1ccc(-c2ccc(O)c(C(=O)O)c2)o1)N[N+](=O)[O-]	24	333
SBSM493653	DNMT1	False	CCN(CC)CCOc1ccc2c(c1)C(=NO)c1cc(OCCN(CC)CC)ccc1-2	CCN(CC)CCOc1ccc2c(c1)C(=NO)c1cc(OCCN(CC)CC)ccc1-2	W75	31	426	M163	CCN(CC)CCOc1ccc2c(c1)C(=NO)c1ccccc1-2	23	310
SBSM493653	DNMT1	False	CCN(CC)CCOc1ccc2c(c1)C(=NO)c1cc(OCCN(CC)CC)ccc1-2	CCN(CC)CCOc1ccc2c(c1)C(=NO)c1cc(OCCN(CC)CC)ccc1-2	W75	31	426	M164	CCN(CC)CCOc1ccc2c(c1)C(=NO)c1cc(OCCN(CC)CC)ccc1-2	31	426
SBSM137782	DNMT1	True	CCN(CC)CCC(=O)Nc1cccc2c1C(=O)c1ccccc1C2=O	CCN(CC)CCC(=O)Nc1cccc2c1C(=O)c1ccccc1C2=O	W76	26	350	M165	CCN(CC)CCC(=O)Nc1cccc2c1C(=O)c1ccccc1C2=O	26	350
SBSM16598	DNMT3A	True	Cc1ccc(NC(=O)CN2C(=O)S/C(=C\c3cc(Cl)c(OCC(=O)O)c(Cl)c3)C2=O)cc1	Cc1ccc(NC(=O)CN2C(=O)SC(=Cc3cc(Cl)c(OCC(=O)O)c(Cl)c3)C2=O)cc1	W77	32	495	M166	O=CCN1C(=O)SC(=Cc2cc(Cl)c(OCC(=O)O)c(Cl)c2)C1=O	24	390
SBSM16598	DNMT3A	True	Cc1ccc(NC(=O)CN2C(=O)S/C(=C\c3cc(Cl)c(OCC(=O)O)c(Cl)c3)C2=O)cc1	Cc1ccc(NC(=O)CN2C(=O)SC(=Cc3cc(Cl)c(OCC(=O)O)c(Cl)c3)C2=O)cc1	W77	32	495	M167	O=CCOc1c(Cl)cc(C=C2SC(=O)N(CC=O)C2=O)cc1Cl	23	374
SBSM16598	DNMT3A	True	Cc1ccc(NC(=O)CN2C(=O)S/C(=C\c3cc(Cl)c(OCC(=O)O)c(Cl)c3)C2=O)cc1	Cc1ccc(NC(=O)CN2C(=O)SC(=Cc3cc(Cl)c(OCC(=O)O)c(Cl)c3)C2=O)cc1	W77	32	495	M168	Cc1ccc(NC(=O)CN2C(=O)SC(=Cc3cc(Cl)c(OCC=O)c(Cl)c3)C2=O)cc1	31	479
SBSM16598	DNMT3A	True	Cc1ccc(NC(=O)CN2C(=O)S/C(=C\c3cc(Cl)c(OCC(=O)O)c(Cl)c3)C2=O)cc1	Cc1ccc(NC(=O)CN2C(=O)SC(=Cc3cc(Cl)c(OCC(=O)O)c(Cl)c3)C2=O)cc1	W77	32	495	M169	Cc1ccc(NC(=O)CN2C(=O)SC(=Cc3cc(Cl)cc(Cl)c3)C2=O)cc1	27	421
SBSM16598	DNMT3A	True	Cc1ccc(NC(=O)CN2C(=O)S/C(=C\c3cc(Cl)c(OCC(=O)O)c(Cl)c3)C2=O)cc1	Cc1ccc(NC(=O)CN2C(=O)SC(=Cc3cc(Cl)c(OCC(=O)O)c(Cl)c3)C2=O)cc1	W77	32	495	M170	Cc1ccc(NC(=O)CN2C(=O)SC(=Cc3cc(Cl)c(OCC(=O)O)c(Cl)c3)C2=O)cc1	32	495
SBSM17389	DNMT3A	True	COc1cc(/C=C2\SC(=O)N(CC(=O)Nc3ccc(C)cc3)C2=O)cc(Cl)c1OCC(=O)O	COc1cc(C=C2SC(=O)N(CC(=O)Nc3ccc(C)cc3)C2=O)cc(Cl)c1OCC(=O)O	W78	33	491	M171	COc1cc(C=C2SC(=O)N(CC=O)C2=O)cc(Cl)c1OCC(=O)O	25	386
SBSM22883	DNMT3A	True	COc1cc(/C=C2\SC(=O)N(CC(=O)Nc3cccc(C)c3)C2=O)cc(Cl)c1OCC(=O)O	COc1cc(C=C2SC(=O)N(CC(=O)Nc3cccc(C)c3)C2=O)cc(Cl)c1OCC(=O)O	W80	33	491	M171	COc1cc(C=C2SC(=O)N(CC=O)C2=O)cc(Cl)c1OCC(=O)O	25	386
SBSM17389	DNMT3A	True	COc1cc(/C=C2\SC(=O)N(CC(=O)Nc3ccc(C)cc3)C2=O)cc(Cl)c1OCC(=O)O	COc1cc(C=C2SC(=O)N(CC(=O)Nc3ccc(C)cc3)C2=O)cc(Cl)c1OCC(=O)O	W78	33	491	M172	COc1cc(C=C2SC(=O)N(CC=O)C2=O)cc(Cl)c1OCC=O	24	370
SBSM22883	DNMT3A	True	COc1cc(/C=C2\SC(=O)N(CC(=O)Nc3cccc(C)c3)C2=O)cc(Cl)c1OCC(=O)O	COc1cc(C=C2SC(=O)N(CC(=O)Nc3cccc(C)c3)C2=O)cc(Cl)c1OCC(=O)O	W80	33	491	M172	COc1cc(C=C2SC(=O)N(CC=O)C2=O)cc(Cl)c1OCC=O	24	370
SBSM17389	DNMT3A	True	COc1cc(/C=C2\SC(=O)N(CC(=O)Nc3ccc(C)cc3)C2=O)cc(Cl)c1OCC(=O)O	COc1cc(C=C2SC(=O)N(CC(=O)Nc3ccc(C)cc3)C2=O)cc(Cl)c1OCC(=O)O	W78	33	491	M173	COc1cc(C=C2SC(=O)N(CC(=O)Nc3ccc(C)cc3)C2=O)cc(Cl)c1OCC=O	32	475
SBSM17389	DNMT3A	True	COc1cc(/C=C2\SC(=O)N(CC(=O)Nc3ccc(C)cc3)C2=O)cc(Cl)c1OCC(=O)O	COc1cc(C=C2SC(=O)N(CC(=O)Nc3ccc(C)cc3)C2=O)cc(Cl)c1OCC(=O)O	W78	33	491	M174	COc1cc(C=C2SC(=O)NC2=O)cc(Cl)c1OCC(=O)O	22	344
SBSM22883	DNMT3A	True	COc1cc(/C=C2\SC(=O)N(CC(=O)Nc3cccc(C)c3)C2=O)cc(Cl)c1OCC(=O)O	COc1cc(C=C2SC(=O)N(CC(=O)Nc3cccc(C)c3)C2=O)cc(Cl)c1OCC(=O)O	W80	33	491	M174	COc1cc(C=C2SC(=O)NC2=O)cc(Cl)c1OCC(=O)O	22	344
SBSM17389	DNMT3A	True	COc1cc(/C=C2\SC(=O)N(CC(=O)Nc3ccc(C)cc3)C2=O)cc(Cl)c1OCC(=O)O	COc1cc(C=C2SC(=O)N(CC(=O)Nc3ccc(C)cc3)C2=O)cc(Cl)c1OCC(=O)O	W78	33	491	M175	COc1cc(Cl)cc(C=C2SC(=O)N(CC(=O)Nc3ccc(C)cc3)C2=O)c1	28	417
SBSM17389	DNMT3A	True	COc1cc(/C=C2\SC(=O)N(CC(=O)Nc3ccc(C)cc3)C2=O)cc(Cl)c1OCC(=O)O	COc1cc(C=C2SC(=O)N(CC(=O)Nc3ccc(C)cc3)C2=O)cc(Cl)c1OCC(=O)O	W78	33	491	M176	COc1cc(C=C2SC(=O)N(CC(=O)Nc3ccc(C)cc3)C2=O)cc(Cl)c1OCC(=O)O	33	491
SBSM22879	DNMT3A	False	CCOc1cc(/C=C2\SC(=O)N(CC(=O)Nc3ccc(C)cc3)C2=O)cc(Cl)c1OCC(=O)OC	CCOc1cc(C=C2SC(=O)N(CC(=O)Nc3ccc(C)cc3)C2=O)cc(Cl)c1OCC(=O)OC	W79	35	519	M177	CCOc1cc(C=C2SC(=O)N(CC=O)C2=O)cc(Cl)c1OCC(=O)OC	27	414
SBSM22879	DNMT3A	False	CCOc1cc(/C=C2\SC(=O)N(CC(=O)Nc3ccc(C)cc3)C2=O)cc(Cl)c1OCC(=O)OC	CCOc1cc(C=C2SC(=O)N(CC(=O)Nc3ccc(C)cc3)C2=O)cc(Cl)c1OCC(=O)OC	W79	35	519	M178	CCOc1cc(C=C2SC(=O)N(CC=O)C2=O)cc(Cl)c1OCC=O	25	384
SBSM22879	DNMT3A	False	CCOc1cc(/C=C2\SC(=O)N(CC(=O)Nc3ccc(C)cc3)C2=O)cc(Cl)c1OCC(=O)OC	CCOc1cc(C=C2SC(=O)N(CC(=O)Nc3ccc(C)cc3)C2=O)cc(Cl)c1OCC(=O)OC	W79	35	519	M179	CCOc1cc(C=C2SC(=O)N(CC(=O)Nc3ccc(C)cc3)C2=O)cc(Cl)c1OCC=O	33	489
SBSM22879	DNMT3A	False	CCOc1cc(/C=C2\SC(=O)N(CC(=O)Nc3ccc(C)cc3)C2=O)cc(Cl)c1OCC(=O)OC	CCOc1cc(C=C2SC(=O)N(CC(=O)Nc3ccc(C)cc3)C2=O)cc(Cl)c1OCC(=O)OC	W79	35	519	M180	CCOc1cc(C=C2SC(=O)NC2=O)cc(Cl)c1OCC(=O)OC	24	372
SBSM22879	DNMT3A	False	CCOc1cc(/C=C2\SC(=O)N(CC(=O)Nc3ccc(C)cc3)C2=O)cc(Cl)c1OCC(=O)OC	CCOc1cc(C=C2SC(=O)N(CC(=O)Nc3ccc(C)cc3)C2=O)cc(Cl)c1OCC(=O)OC	W79	35	519	M181	CCOc1cc(Cl)cc(C=C2SC(=O)N(CC(=O)Nc3ccc(C)cc3)C2=O)c1	29	431
SBSM22879	DNMT3A	False	CCOc1cc(/C=C2\SC(=O)N(CC(=O)Nc3ccc(C)cc3)C2=O)cc(Cl)c1OCC(=O)OC	CCOc1cc(C=C2SC(=O)N(CC(=O)Nc3ccc(C)cc3)C2=O)cc(Cl)c1OCC(=O)OC	W79	35	519	M182	CCOc1cc(C=C2SC(=O)N(CC(=O)Nc3ccc(C)cc3)C2=O)cc(Cl)c1OCC(=O)OC	35	519
SBSM22883	DNMT3A	True	COc1cc(/C=C2\SC(=O)N(CC(=O)Nc3cccc(C)c3)C2=O)cc(Cl)c1OCC(=O)O	COc1cc(C=C2SC(=O)N(CC(=O)Nc3cccc(C)c3)C2=O)cc(Cl)c1OCC(=O)O	W80	33	491	M183	COc1cc(C=C2SC(=O)N(CC(=O)Nc3cccc(C)c3)C2=O)cc(Cl)c1OCC=O	32	475
SBSM22883	DNMT3A	True	COc1cc(/C=C2\SC(=O)N(CC(=O)Nc3cccc(C)c3)C2=O)cc(Cl)c1OCC(=O)O	COc1cc(C=C2SC(=O)N(CC(=O)Nc3cccc(C)c3)C2=O)cc(Cl)c1OCC(=O)O	W80	33	491	M184	COc1cc(Cl)cc(C=C2SC(=O)N(CC(=O)Nc3cccc(C)c3)C2=O)c1	28	417
SBSM22883	DNMT3A	True	COc1cc(/C=C2\SC(=O)N(CC(=O)Nc3cccc(C)c3)C2=O)cc(Cl)c1OCC(=O)O	COc1cc(C=C2SC(=O)N(CC(=O)Nc3cccc(C)c3)C2=O)cc(Cl)c1OCC(=O)O	W80	33	491	M185	COc1cc(C=C2SC(=O)N(CC(=O)Nc3cccc(C)c3)C2=O)cc(Cl)c1OCC(=O)O	33	491
SBSM65560	DNMT1	True	N=C(N)NCCCS(=O)(=O)Nc1ccc(Nc2c3ccccc3nc3cc([N+](=O)[O-])ccc23)cc1	N=C(N)NCCCS(=O)(=O)Nc1ccc(Nc2c3ccccc3nc3cc([N+](=O)[O-])ccc23)cc1	W81	35	494	M186	Nc1ccc(Nc2c3ccccc3nc3cc([N+](=O)[O-])ccc23)cc1	25	330
SBSM65560	DNMT1	True	N=C(N)NCCCS(=O)(=O)Nc1ccc(Nc2c3ccccc3nc3cc([N+](=O)[O-])ccc23)cc1	N=C(N)NCCCS(=O)(=O)Nc1ccc(Nc2c3ccccc3nc3cc([N+](=O)[O-])ccc23)cc1	W81	35	494	M187	O=[N+]([O-])c1ccc2c(Nc3ccccc3)c3ccccc3nc2c1	24	315
SBSM65560	DNMT1	True	N=C(N)NCCCS(=O)(=O)Nc1ccc(Nc2c3ccccc3nc3cc([N+](=O)[O-])ccc23)cc1	N=C(N)NCCCS(=O)(=O)Nc1ccc(Nc2c3ccccc3nc3cc([N+](=O)[O-])ccc23)cc1	W81	35	494	M188	N=C(N)NCCCS(=O)(=O)Nc1ccc(Nc2c3ccccc3nc3cc([N+](=O)[O-])ccc23)cc1	35	494
SBSM114801	DNMT1	True	CC1=C(C(=O)OC(C)C)C(c2ccc(Cl)cc2)n2c(s/c(=C/c3ccc(OCC(=O)O)cc3)c2=O)=N1	CC1=C(C(=O)OC(C)C)C(c2ccc(Cl)cc2)n2c(sc(=Cc3ccc(OCC(=O)O)cc3)c2=O)=N1	W82	36	527	M189	CC1=C(C=O)C(c2ccc(Cl)cc2)n2c(sc(=Cc3ccccc3)c2=O)=N1	27	395
SBSM534516	DNMT1	True	CC1=C(C(=O)OC(C)C)C(c2ccc(Cl)cc2)n2c(s/c(=C\c3ccc(OCC(=O)O)cc3)c2=O)=N1	CC1=C(C(=O)OC(C)C)C(c2ccc(Cl)cc2)n2c(sc(=Cc3ccc(OCC(=O)O)cc3)c2=O)=N1	W82	36	527	M189	CC1=C(C=O)C(c2ccc(Cl)cc2)n2c(sc(=Cc3ccccc3)c2=O)=N1	27	395
SBSM534516	DNMT3A	True	CC1=C(C(=O)OC(C)C)C(c2ccc(Cl)cc2)n2c(s/c(=C\c3ccc(OCC(=O)O)cc3)c2=O)=N1	CC1=C(C(=O)OC(C)C)C(c2ccc(Cl)cc2)n2c(sc(=Cc3ccc(OCC(=O)O)cc3)c2=O)=N1	W82	36	527	M189	CC1=C(C=O)C(c2ccc(Cl)cc2)n2c(sc(=Cc3ccccc3)c2=O)=N1	27	395
SBSM116246	DNMT1	True	CCOC(=O)C1=C(C)N=c2s/c(=C/c3ccc(OCC(=O)O)cc3)c(=O)n2C1c1ccc(Cl)cc1	CCOC(=O)C1=C(C)N=c2sc(=Cc3ccc(OCC(=O)O)cc3)c(=O)n2C1c1ccc(Cl)cc1	W83	35	513	M189	CC1=C(C=O)C(c2ccc(Cl)cc2)n2c(sc(=Cc3ccccc3)c2=O)=N1	27	395
SBSM534515	DNMT1	True	CCOC(=O)C1=C(C)N=c2s/c(=C\c3ccc(OCC(=O)O)cc3)c(=O)n2C1c1ccc(Cl)cc1	CCOC(=O)C1=C(C)N=c2sc(=Cc3ccc(OCC(=O)O)cc3)c(=O)n2C1c1ccc(Cl)cc1	W83	35	513	M189	CC1=C(C=O)C(c2ccc(Cl)cc2)n2c(sc(=Cc3ccccc3)c2=O)=N1	27	395
SBSM534515	DNMT3A	True	CCOC(=O)C1=C(C)N=c2s/c(=C\c3ccc(OCC(=O)O)cc3)c(=O)n2C1c1ccc(Cl)cc1	CCOC(=O)C1=C(C)N=c2sc(=Cc3ccc(OCC(=O)O)cc3)c(=O)n2C1c1ccc(Cl)cc1	W83	35	513	M189	CC1=C(C=O)C(c2ccc(Cl)cc2)n2c(sc(=Cc3ccccc3)c2=O)=N1	27	395
SBSM114801	DNMT1	True	CC1=C(C(=O)OC(C)C)C(c2ccc(Cl)cc2)n2c(s/c(=C/c3ccc(OCC(=O)O)cc3)c2=O)=N1	CC1=C(C(=O)OC(C)C)C(c2ccc(Cl)cc2)n2c(sc(=Cc3ccc(OCC(=O)O)cc3)c2=O)=N1	W82	36	527	M190	CC1=C(C=O)C(c2ccc(Cl)cc2)n2c(sc(=Cc3ccc(OCC(=O)O)cc3)c2=O)=N1	32	469
SBSM534516	DNMT1	True	CC1=C(C(=O)OC(C)C)C(c2ccc(Cl)cc2)n2c(s/c(=C\c3ccc(OCC(=O)O)cc3)c2=O)=N1	CC1=C(C(=O)OC(C)C)C(c2ccc(Cl)cc2)n2c(sc(=Cc3ccc(OCC(=O)O)cc3)c2=O)=N1	W82	36	527	M190	CC1=C(C=O)C(c2ccc(Cl)cc2)n2c(sc(=Cc3ccc(OCC(=O)O)cc3)c2=O)=N1	32	469
SBSM534516	DNMT3A	True	CC1=C(C(=O)OC(C)C)C(c2ccc(Cl)cc2)n2c(s/c(=C\c3ccc(OCC(=O)O)cc3)c2=O)=N1	CC1=C(C(=O)OC(C)C)C(c2ccc(Cl)cc2)n2c(sc(=Cc3ccc(OCC(=O)O)cc3)c2=O)=N1	W82	36	527	M190	CC1=C(C=O)C(c2ccc(Cl)cc2)n2c(sc(=Cc3ccc(OCC(=O)O)cc3)c2=O)=N1	32	469
SBSM116246	DNMT1	True	CCOC(=O)C1=C(C)N=c2s/c(=C/c3ccc(OCC(=O)O)cc3)c(=O)n2C1c1ccc(Cl)cc1	CCOC(=O)C1=C(C)N=c2sc(=Cc3ccc(OCC(=O)O)cc3)c(=O)n2C1c1ccc(Cl)cc1	W83	35	513	M190	CC1=C(C=O)C(c2ccc(Cl)cc2)n2c(sc(=Cc3ccc(OCC(=O)O)cc3)c2=O)=N1	32	469
SBSM534515	DNMT1	True	CCOC(=O)C1=C(C)N=c2s/c(=C\c3ccc(OCC(=O)O)cc3)c(=O)n2C1c1ccc(Cl)cc1	CCOC(=O)C1=C(C)N=c2sc(=Cc3ccc(OCC(=O)O)cc3)c(=O)n2C1c1ccc(Cl)cc1	W83	35	513	M190	CC1=C(C=O)C(c2ccc(Cl)cc2)n2c(sc(=Cc3ccc(OCC(=O)O)cc3)c2=O)=N1	32	469
SBSM534515	DNMT3A	True	CCOC(=O)C1=C(C)N=c2s/c(=C\c3ccc(OCC(=O)O)cc3)c(=O)n2C1c1ccc(Cl)cc1	CCOC(=O)C1=C(C)N=c2sc(=Cc3ccc(OCC(=O)O)cc3)c(=O)n2C1c1ccc(Cl)cc1	W83	35	513	M190	CC1=C(C=O)C(c2ccc(Cl)cc2)n2c(sc(=Cc3ccc(OCC(=O)O)cc3)c2=O)=N1	32	469
SBSM114801	DNMT1	True	CC1=C(C(=O)OC(C)C)C(c2ccc(Cl)cc2)n2c(s/c(=C/c3ccc(OCC(=O)O)cc3)c2=O)=N1	CC1=C(C(=O)OC(C)C)C(c2ccc(Cl)cc2)n2c(sc(=Cc3ccc(OCC(=O)O)cc3)c2=O)=N1	W82	36	527	M191	CC1=C(C=O)C(c2ccc(Cl)cc2)n2c(sc(=Cc3ccc(OCC=O)cc3)c2=O)=N1	31	453
SBSM534516	DNMT1	True	CC1=C(C(=O)OC(C)C)C(c2ccc(Cl)cc2)n2c(s/c(=C\c3ccc(OCC(=O)O)cc3)c2=O)=N1	CC1=C(C(=O)OC(C)C)C(c2ccc(Cl)cc2)n2c(sc(=Cc3ccc(OCC(=O)O)cc3)c2=O)=N1	W82	36	527	M191	CC1=C(C=O)C(c2ccc(Cl)cc2)n2c(sc(=Cc3ccc(OCC=O)cc3)c2=O)=N1	31	453
SBSM534516	DNMT3A	True	CC1=C(C(=O)OC(C)C)C(c2ccc(Cl)cc2)n2c(s/c(=C\c3ccc(OCC(=O)O)cc3)c2=O)=N1	CC1=C(C(=O)OC(C)C)C(c2ccc(Cl)cc2)n2c(sc(=Cc3ccc(OCC(=O)O)cc3)c2=O)=N1	W82	36	527	M191	CC1=C(C=O)C(c2ccc(Cl)cc2)n2c(sc(=Cc3ccc(OCC=O)cc3)c2=O)=N1	31	453
SBSM116246	DNMT1	True	CCOC(=O)C1=C(C)N=c2s/c(=C/c3ccc(OCC(=O)O)cc3)c(=O)n2C1c1ccc(Cl)cc1	CCOC(=O)C1=C(C)N=c2sc(=Cc3ccc(OCC(=O)O)cc3)c(=O)n2C1c1ccc(Cl)cc1	W83	35	513	M191	CC1=C(C=O)C(c2ccc(Cl)cc2)n2c(sc(=Cc3ccc(OCC=O)cc3)c2=O)=N1	31	453
SBSM534515	DNMT1	True	CCOC(=O)C1=C(C)N=c2s/c(=C\c3ccc(OCC(=O)O)cc3)c(=O)n2C1c1ccc(Cl)cc1	CCOC(=O)C1=C(C)N=c2sc(=Cc3ccc(OCC(=O)O)cc3)c(=O)n2C1c1ccc(Cl)cc1	W83	35	513	M191	CC1=C(C=O)C(c2ccc(Cl)cc2)n2c(sc(=Cc3ccc(OCC=O)cc3)c2=O)=N1	31	453
SBSM534515	DNMT3A	True	CCOC(=O)C1=C(C)N=c2s/c(=C\c3ccc(OCC(=O)O)cc3)c(=O)n2C1c1ccc(Cl)cc1	CCOC(=O)C1=C(C)N=c2sc(=Cc3ccc(OCC(=O)O)cc3)c(=O)n2C1c1ccc(Cl)cc1	W83	35	513	M191	CC1=C(C=O)C(c2ccc(Cl)cc2)n2c(sc(=Cc3ccc(OCC=O)cc3)c2=O)=N1	31	453
SBSM114801	DNMT1	True	CC1=C(C(=O)OC(C)C)C(c2ccc(Cl)cc2)n2c(s/c(=C/c3ccc(OCC(=O)O)cc3)c2=O)=N1	CC1=C(C(=O)OC(C)C)C(c2ccc(Cl)cc2)n2c(sc(=Cc3ccc(OCC(=O)O)cc3)c2=O)=N1	W82	36	527	M192	CC1=C(C(=O)OC(C)C)C(c2ccc(Cl)cc2)n2c(sc(=Cc3ccc(OCC=O)cc3)c2=O)=N1	35	511
SBSM534516	DNMT1	True	CC1=C(C(=O)OC(C)C)C(c2ccc(Cl)cc2)n2c(s/c(=C\c3ccc(OCC(=O)O)cc3)c2=O)=N1	CC1=C(C(=O)OC(C)C)C(c2ccc(Cl)cc2)n2c(sc(=Cc3ccc(OCC(=O)O)cc3)c2=O)=N1	W82	36	527	M192	CC1=C(C(=O)OC(C)C)C(c2ccc(Cl)cc2)n2c(sc(=Cc3ccc(OCC=O)cc3)c2=O)=N1	35	511
SBSM534516	DNMT3A	True	CC1=C(C(=O)OC(C)C)C(c2ccc(Cl)cc2)n2c(s/c(=C\c3ccc(OCC(=O)O)cc3)c2=O)=N1	CC1=C(C(=O)OC(C)C)C(c2ccc(Cl)cc2)n2c(sc(=Cc3ccc(OCC(=O)O)cc3)c2=O)=N1	W82	36	527	M192	CC1=C(C(=O)OC(C)C)C(c2ccc(Cl)cc2)n2c(sc(=Cc3ccc(OCC=O)cc3)c2=O)=N1	35	511
SBSM114801	DNMT1	True	CC1=C(C(=O)OC(C)C)C(c2ccc(Cl)cc2)n2c(s/c(=C/c3ccc(OCC(=O)O)cc3)c2=O)=N1	CC1=C(C(=O)OC(C)C)C(c2ccc(Cl)cc2)n2c(sc(=Cc3ccc(OCC(=O)O)cc3)c2=O)=N1	W82	36	527	M193	CC1=C(C(=O)OC(C)C)C(c2ccc(Cl)cc2)n2c(sc(=Cc3ccccc3)c2=O)=N1	31	453
SBSM534516	DNMT1	True	CC1=C(C(=O)OC(C)C)C(c2ccc(Cl)cc2)n2c(s/c(=C\c3ccc(OCC(=O)O)cc3)c2=O)=N1	CC1=C(C(=O)OC(C)C)C(c2ccc(Cl)cc2)n2c(sc(=Cc3ccc(OCC(=O)O)cc3)c2=O)=N1	W82	36	527	M193	CC1=C(C(=O)OC(C)C)C(c2ccc(Cl)cc2)n2c(sc(=Cc3ccccc3)c2=O)=N1	31	453
SBSM534516	DNMT3A	True	CC1=C(C(=O)OC(C)C)C(c2ccc(Cl)cc2)n2c(s/c(=C\c3ccc(OCC(=O)O)cc3)c2=O)=N1	CC1=C(C(=O)OC(C)C)C(c2ccc(Cl)cc2)n2c(sc(=Cc3ccc(OCC(=O)O)cc3)c2=O)=N1	W82	36	527	M193	CC1=C(C(=O)OC(C)C)C(c2ccc(Cl)cc2)n2c(sc(=Cc3ccccc3)c2=O)=N1	31	453
SBSM114801	DNMT1	True	CC1=C(C(=O)OC(C)C)C(c2ccc(Cl)cc2)n2c(s/c(=C/c3ccc(OCC(=O)O)cc3)c2=O)=N1	CC1=C(C(=O)OC(C)C)C(c2ccc(Cl)cc2)n2c(sc(=Cc3ccc(OCC(=O)O)cc3)c2=O)=N1	W82	36	527	M194	CC1=C(C(=O)OC(C)C)C(c2ccc(Cl)cc2)n2c(sc(=Cc3ccc(OCC(=O)O)cc3)c2=O)=N1	36	527
SBSM534516	DNMT1	True	CC1=C(C(=O)OC(C)C)C(c2ccc(Cl)cc2)n2c(s/c(=C\c3ccc(OCC(=O)O)cc3)c2=O)=N1	CC1=C(C(=O)OC(C)C)C(c2ccc(Cl)cc2)n2c(sc(=Cc3ccc(OCC(=O)O)cc3)c2=O)=N1	W82	36	527	M194	CC1=C(C(=O)OC(C)C)C(c2ccc(Cl)cc2)n2c(sc(=Cc3ccc(OCC(=O)O)cc3)c2=O)=N1	36	527
SBSM534516	DNMT3A	True	CC1=C(C(=O)OC(C)C)C(c2ccc(Cl)cc2)n2c(s/c(=C\c3ccc(OCC(=O)O)cc3)c2=O)=N1	CC1=C(C(=O)OC(C)C)C(c2ccc(Cl)cc2)n2c(sc(=Cc3ccc(OCC(=O)O)cc3)c2=O)=N1	W82	36	527	M194	CC1=C(C(=O)OC(C)C)C(c2ccc(Cl)cc2)n2c(sc(=Cc3ccc(OCC(=O)O)cc3)c2=O)=N1	36	527
SBSM116246	DNMT1	True	CCOC(=O)C1=C(C)N=c2s/c(=C/c3ccc(OCC(=O)O)cc3)c(=O)n2C1c1ccc(Cl)cc1	CCOC(=O)C1=C(C)N=c2sc(=Cc3ccc(OCC(=O)O)cc3)c(=O)n2C1c1ccc(Cl)cc1	W83	35	513	M195	CCOC(=O)C1=C(C)N=c2sc(=Cc3ccc(OCC=O)cc3)c(=O)n2C1c1ccc(Cl)cc1	34	497
SBSM534515	DNMT1	True	CCOC(=O)C1=C(C)N=c2s/c(=C\c3ccc(OCC(=O)O)cc3)c(=O)n2C1c1ccc(Cl)cc1	CCOC(=O)C1=C(C)N=c2sc(=Cc3ccc(OCC(=O)O)cc3)c(=O)n2C1c1ccc(Cl)cc1	W83	35	513	M195	CCOC(=O)C1=C(C)N=c2sc(=Cc3ccc(OCC=O)cc3)c(=O)n2C1c1ccc(Cl)cc1	34	497
SBSM534515	DNMT3A	True	CCOC(=O)C1=C(C)N=c2s/c(=C\c3ccc(OCC(=O)O)cc3)c(=O)n2C1c1ccc(Cl)cc1	CCOC(=O)C1=C(C)N=c2sc(=Cc3ccc(OCC(=O)O)cc3)c(=O)n2C1c1ccc(Cl)cc1	W83	35	513	M195	CCOC(=O)C1=C(C)N=c2sc(=Cc3ccc(OCC=O)cc3)c(=O)n2C1c1ccc(Cl)cc1	34	497
SBSM116246	DNMT1	True	CCOC(=O)C1=C(C)N=c2s/c(=C/c3ccc(OCC(=O)O)cc3)c(=O)n2C1c1ccc(Cl)cc1	CCOC(=O)C1=C(C)N=c2sc(=Cc3ccc(OCC(=O)O)cc3)c(=O)n2C1c1ccc(Cl)cc1	W83	35	513	M196	CCOC(=O)C1=C(C)N=c2sc(=Cc3ccccc3)c(=O)n2C1c1ccc(Cl)cc1	30	439
SBSM534515	DNMT1	True	CCOC(=O)C1=C(C)N=c2s/c(=C\c3ccc(OCC(=O)O)cc3)c(=O)n2C1c1ccc(Cl)cc1	CCOC(=O)C1=C(C)N=c2sc(=Cc3ccc(OCC(=O)O)cc3)c(=O)n2C1c1ccc(Cl)cc1	W83	35	513	M196	CCOC(=O)C1=C(C)N=c2sc(=Cc3ccccc3)c(=O)n2C1c1ccc(Cl)cc1	30	439
SBSM534515	DNMT3A	True	CCOC(=O)C1=C(C)N=c2s/c(=C\c3ccc(OCC(=O)O)cc3)c(=O)n2C1c1ccc(Cl)cc1	CCOC(=O)C1=C(C)N=c2sc(=Cc3ccc(OCC(=O)O)cc3)c(=O)n2C1c1ccc(Cl)cc1	W83	35	513	M196	CCOC(=O)C1=C(C)N=c2sc(=Cc3ccccc3)c(=O)n2C1c1ccc(Cl)cc1	30	439
SBSM116246	DNMT1	True	CCOC(=O)C1=C(C)N=c2s/c(=C/c3ccc(OCC(=O)O)cc3)c(=O)n2C1c1ccc(Cl)cc1	CCOC(=O)C1=C(C)N=c2sc(=Cc3ccc(OCC(=O)O)cc3)c(=O)n2C1c1ccc(Cl)cc1	W83	35	513	M197	CCOC(=O)C1=C(C)N=c2sc(=Cc3ccc(OCC(=O)O)cc3)c(=O)n2C1c1ccc(Cl)cc1	35	513
SBSM534515	DNMT1	True	CCOC(=O)C1=C(C)N=c2s/c(=C\c3ccc(OCC(=O)O)cc3)c(=O)n2C1c1ccc(Cl)cc1	CCOC(=O)C1=C(C)N=c2sc(=Cc3ccc(OCC(=O)O)cc3)c(=O)n2C1c1ccc(Cl)cc1	W83	35	513	M197	CCOC(=O)C1=C(C)N=c2sc(=Cc3ccc(OCC(=O)O)cc3)c(=O)n2C1c1ccc(Cl)cc1	35	513
SBSM534515	DNMT3A	True	CCOC(=O)C1=C(C)N=c2s/c(=C\c3ccc(OCC(=O)O)cc3)c(=O)n2C1c1ccc(Cl)cc1	CCOC(=O)C1=C(C)N=c2sc(=Cc3ccc(OCC(=O)O)cc3)c(=O)n2C1c1ccc(Cl)cc1	W83	35	513	M197	CCOC(=O)C1=C(C)N=c2sc(=Cc3ccc(OCC(=O)O)cc3)c(=O)n2C1c1ccc(Cl)cc1	35	513
SBSM194569	DNMT1	False	CCOC(=O)C1=C(C)N=c2s/c(=C/c3ccc(OCC(=O)O)c(OC)c3)c(=O)n2C1c1ccc(Cl)cc1	CCOC(=O)C1=C(C)N=c2sc(=Cc3ccc(OCC(=O)O)c(OC)c3)c(=O)n2C1c1ccc(Cl)cc1	W84	37	543	M198	COc1cccc(C=c2sc3n(c2=O)C(c2ccc(Cl)cc2)C(C=O)=C(C)N=3)c1	29	425
SBSM194569	DNMT1	False	CCOC(=O)C1=C(C)N=c2s/c(=C/c3ccc(OCC(=O)O)c(OC)c3)c(=O)n2C1c1ccc(Cl)cc1	CCOC(=O)C1=C(C)N=c2sc(=Cc3ccc(OCC(=O)O)c(OC)c3)c(=O)n2C1c1ccc(Cl)cc1	W84	37	543	M199	COc1cc(C=c2sc3n(c2=O)C(c2ccc(Cl)cc2)C(C=O)=C(C)N=3)ccc1OCC(=O)O	34	499
SBSM194569	DNMT1	False	CCOC(=O)C1=C(C)N=c2s/c(=C/c3ccc(OCC(=O)O)c(OC)c3)c(=O)n2C1c1ccc(Cl)cc1	CCOC(=O)C1=C(C)N=c2sc(=Cc3ccc(OCC(=O)O)c(OC)c3)c(=O)n2C1c1ccc(Cl)cc1	W84	37	543	M200	COc1cc(C=c2sc3n(c2=O)C(c2ccc(Cl)cc2)C(C=O)=C(C)N=3)ccc1OCC=O	33	483
SBSM194569	DNMT1	False	CCOC(=O)C1=C(C)N=c2s/c(=C/c3ccc(OCC(=O)O)c(OC)c3)c(=O)n2C1c1ccc(Cl)cc1	CCOC(=O)C1=C(C)N=c2sc(=Cc3ccc(OCC(=O)O)c(OC)c3)c(=O)n2C1c1ccc(Cl)cc1	W84	37	543	M201	CCOC(=O)C1=C(C)N=c2sc(=Cc3ccc(OCC=O)c(OC)c3)c(=O)n2C1c1ccc(Cl)cc1	36	527
SBSM194569	DNMT1	False	CCOC(=O)C1=C(C)N=c2s/c(=C/c3ccc(OCC(=O)O)c(OC)c3)c(=O)n2C1c1ccc(Cl)cc1	CCOC(=O)C1=C(C)N=c2sc(=Cc3ccc(OCC(=O)O)c(OC)c3)c(=O)n2C1c1ccc(Cl)cc1	W84	37	543	M202	CCOC(=O)C1=C(C)N=c2sc(=Cc3cccc(OC)c3)c(=O)n2C1c1ccc(Cl)cc1	32	469
SBSM194569	DNMT1	False	CCOC(=O)C1=C(C)N=c2s/c(=C/c3ccc(OCC(=O)O)c(OC)c3)c(=O)n2C1c1ccc(Cl)cc1	CCOC(=O)C1=C(C)N=c2sc(=Cc3ccc(OCC(=O)O)c(OC)c3)c(=O)n2C1c1ccc(Cl)cc1	W84	37	543	M203	CCOC(=O)C1=C(C)N=c2sc(=Cc3ccc(OCC(=O)O)c(OC)c3)c(=O)n2C1c1ccc(Cl)cc1	37	543
SBSM534526	DNMT3A	True	CCOC(=O)C1=C(C)N=c2s/c(=C/c3cc(Cl)c(OCC(=O)O)c(OC)c3)c(=O)n2C1c1ccccc1Cl	CCOC(=O)C1=C(C)N=c2sc(=Cc3cc(Cl)c(OCC(=O)O)c(OC)c3)c(=O)n2C1c1ccccc1Cl	W85	38	577	M204	COc1cc(Cl)cc(C=c2sc3n(c2=O)C(c2ccccc2Cl)C(C=O)=C(C)N=3)c1	30	459
SBSM534526	DNMT3A	True	CCOC(=O)C1=C(C)N=c2s/c(=C/c3cc(Cl)c(OCC(=O)O)c(OC)c3)c(=O)n2C1c1ccccc1Cl	CCOC(=O)C1=C(C)N=c2sc(=Cc3cc(Cl)c(OCC(=O)O)c(OC)c3)c(=O)n2C1c1ccccc1Cl	W85	38	577	M205	COc1cc(C=c2sc3n(c2=O)C(c2ccccc2Cl)C(C=O)=C(C)N=3)cc(Cl)c1OCC(=O)O	35	533
SBSM534526	DNMT3A	True	CCOC(=O)C1=C(C)N=c2s/c(=C/c3cc(Cl)c(OCC(=O)O)c(OC)c3)c(=O)n2C1c1ccccc1Cl	CCOC(=O)C1=C(C)N=c2sc(=Cc3cc(Cl)c(OCC(=O)O)c(OC)c3)c(=O)n2C1c1ccccc1Cl	W85	38	577	M206	COc1cc(C=c2sc3n(c2=O)C(c2ccccc2Cl)C(C=O)=C(C)N=3)cc(Cl)c1OCC=O	34	517
SBSM534526	DNMT3A	True	CCOC(=O)C1=C(C)N=c2s/c(=C/c3cc(Cl)c(OCC(=O)O)c(OC)c3)c(=O)n2C1c1ccccc1Cl	CCOC(=O)C1=C(C)N=c2sc(=Cc3cc(Cl)c(OCC(=O)O)c(OC)c3)c(=O)n2C1c1ccccc1Cl	W85	38	577	M207	CCOC(=O)C1=C(C)N=c2sc(=Cc3cc(Cl)c(OCC=O)c(OC)c3)c(=O)n2C1c1ccccc1Cl	37	561
SBSM534526	DNMT3A	True	CCOC(=O)C1=C(C)N=c2s/c(=C/c3cc(Cl)c(OCC(=O)O)c(OC)c3)c(=O)n2C1c1ccccc1Cl	CCOC(=O)C1=C(C)N=c2sc(=Cc3cc(Cl)c(OCC(=O)O)c(OC)c3)c(=O)n2C1c1ccccc1Cl	W85	38	577	M208	CCOC(=O)C1=C(C)N=c2sc(=Cc3cc(Cl)cc(OC)c3)c(=O)n2C1c1ccccc1Cl	33	503
SBSM534526	DNMT3A	True	CCOC(=O)C1=C(C)N=c2s/c(=C/c3cc(Cl)c(OCC(=O)O)c(OC)c3)c(=O)n2C1c1ccccc1Cl	CCOC(=O)C1=C(C)N=c2sc(=Cc3cc(Cl)c(OCC(=O)O)c(OC)c3)c(=O)n2C1c1ccccc1Cl	W85	38	577	M209	CCOC(=O)C1=C(C)N=c2sc(=Cc3cc(Cl)c(OCC(=O)O)c(OC)c3)c(=O)n2C1c1ccccc1Cl	38	577
SBSM534514	DNMT3A	True	CCOC(=O)C1=C(C)N=c2s/c(=C\c3ccc(OCC(=O)O)cc3)c(=O)n2C1c1ccc(SC)cc1	CCOC(=O)C1=C(C)N=c2sc(=Cc3ccc(OCC(=O)O)cc3)c(=O)n2C1c1ccc(SC)cc1	W86	36	525	M210	CSc1ccc(C2C(C=O)=C(C)N=c3sc(=Cc4ccccc4)c(=O)n32)cc1	28	407
SBSM534514	DNMT3A	True	CCOC(=O)C1=C(C)N=c2s/c(=C\c3ccc(OCC(=O)O)cc3)c(=O)n2C1c1ccc(SC)cc1	CCOC(=O)C1=C(C)N=c2sc(=Cc3ccc(OCC(=O)O)cc3)c(=O)n2C1c1ccc(SC)cc1	W86	36	525	M211	CSc1ccc(C2C(C=O)=C(C)N=c3sc(=Cc4ccc(OCC(=O)O)cc4)c(=O)n32)cc1	33	481
SBSM534514	DNMT3A	True	CCOC(=O)C1=C(C)N=c2s/c(=C\c3ccc(OCC(=O)O)cc3)c(=O)n2C1c1ccc(SC)cc1	CCOC(=O)C1=C(C)N=c2sc(=Cc3ccc(OCC(=O)O)cc3)c(=O)n2C1c1ccc(SC)cc1	W86	36	525	M212	CSc1ccc(C2C(C=O)=C(C)N=c3sc(=Cc4ccc(OCC=O)cc4)c(=O)n32)cc1	32	465
SBSM534514	DNMT3A	True	CCOC(=O)C1=C(C)N=c2s/c(=C\c3ccc(OCC(=O)O)cc3)c(=O)n2C1c1ccc(SC)cc1	CCOC(=O)C1=C(C)N=c2sc(=Cc3ccc(OCC(=O)O)cc3)c(=O)n2C1c1ccc(SC)cc1	W86	36	525	M213	CCOC(=O)C1=C(C)N=c2sc(=Cc3ccc(OCC=O)cc3)c(=O)n2C1c1ccc(SC)cc1	35	509
SBSM534514	DNMT3A	True	CCOC(=O)C1=C(C)N=c2s/c(=C\c3ccc(OCC(=O)O)cc3)c(=O)n2C1c1ccc(SC)cc1	CCOC(=O)C1=C(C)N=c2sc(=Cc3ccc(OCC(=O)O)cc3)c(=O)n2C1c1ccc(SC)cc1	W86	36	525	M214	CCOC(=O)C1=C(C)N=c2sc(=Cc3ccccc3)c(=O)n2C1c1ccc(SC)cc1	31	451
SBSM534514	DNMT3A	True	CCOC(=O)C1=C(C)N=c2s/c(=C\c3ccc(OCC(=O)O)cc3)c(=O)n2C1c1ccc(SC)cc1	CCOC(=O)C1=C(C)N=c2sc(=Cc3ccc(OCC(=O)O)cc3)c(=O)n2C1c1ccc(SC)cc1	W86	36	525	M215	CCOC(=O)C1=C(C)N=c2sc(=Cc3ccc(OCC(=O)O)cc3)c(=O)n2C1c1ccc(SC)cc1	36	525
SBSM534527	DNMT3A	True	CCOC(=O)C1=C(C)N=c2s/c(=C\c3cc(Cl)c(OCC(=O)O)c(Cl)c3)c(=O)n2C1c1cccc(OC)c1	CCOC(=O)C1=C(C)N=c2sc(=Cc3cc(Cl)c(OCC(=O)O)c(Cl)c3)c(=O)n2C1c1cccc(OC)c1	W87	38	577	M216	COc1cccc(C2C(C=O)=C(C)N=c3sc(=Cc4cc(Cl)cc(Cl)c4)c(=O)n32)c1	30	459
SBSM534527	DNMT3A	True	CCOC(=O)C1=C(C)N=c2s/c(=C\c3cc(Cl)c(OCC(=O)O)c(Cl)c3)c(=O)n2C1c1cccc(OC)c1	CCOC(=O)C1=C(C)N=c2sc(=Cc3cc(Cl)c(OCC(=O)O)c(Cl)c3)c(=O)n2C1c1cccc(OC)c1	W87	38	577	M217	COc1cccc(C2C(C=O)=C(C)N=c3sc(=Cc4cc(Cl)c(OCC(=O)O)c(Cl)c4)c(=O)n32)c1	35	533
SBSM534527	DNMT3A	True	CCOC(=O)C1=C(C)N=c2s/c(=C\c3cc(Cl)c(OCC(=O)O)c(Cl)c3)c(=O)n2C1c1cccc(OC)c1	CCOC(=O)C1=C(C)N=c2sc(=Cc3cc(Cl)c(OCC(=O)O)c(Cl)c3)c(=O)n2C1c1cccc(OC)c1	W87	38	577	M218	COc1cccc(C2C(C=O)=C(C)N=c3sc(=Cc4cc(Cl)c(OCC=O)c(Cl)c4)c(=O)n32)c1	34	517
SBSM534527	DNMT3A	True	CCOC(=O)C1=C(C)N=c2s/c(=C\c3cc(Cl)c(OCC(=O)O)c(Cl)c3)c(=O)n2C1c1cccc(OC)c1	CCOC(=O)C1=C(C)N=c2sc(=Cc3cc(Cl)c(OCC(=O)O)c(Cl)c3)c(=O)n2C1c1cccc(OC)c1	W87	38	577	M219	CCOC(=O)C1=C(C)N=c2sc(=Cc3cc(Cl)c(OCC=O)c(Cl)c3)c(=O)n2C1c1cccc(OC)c1	37	561
SBSM534527	DNMT3A	True	CCOC(=O)C1=C(C)N=c2s/c(=C\c3cc(Cl)c(OCC(=O)O)c(Cl)c3)c(=O)n2C1c1cccc(OC)c1	CCOC(=O)C1=C(C)N=c2sc(=Cc3cc(Cl)c(OCC(=O)O)c(Cl)c3)c(=O)n2C1c1cccc(OC)c1	W87	38	577	M220	CCOC(=O)C1=C(C)N=c2sc(=Cc3cc(Cl)cc(Cl)c3)c(=O)n2C1c1cccc(OC)c1	33	503
SBSM534527	DNMT3A	True	CCOC(=O)C1=C(C)N=c2s/c(=C\c3cc(Cl)c(OCC(=O)O)c(Cl)c3)c(=O)n2C1c1cccc(OC)c1	CCOC(=O)C1=C(C)N=c2sc(=Cc3cc(Cl)c(OCC(=O)O)c(Cl)c3)c(=O)n2C1c1cccc(OC)c1	W87	38	577	M221	CCOC(=O)C1=C(C)N=c2sc(=Cc3cc(Cl)c(OCC(=O)O)c(Cl)c3)c(=O)n2C1c1cccc(OC)c1	38	577
SBSM125273	DNMT1	True	CCOc1ccc(/C=N/Nc2ccc(S(=O)(=O)Nc3ccccc3C(=O)O)cc2[N+](=O)[O-])cc1	CCOc1ccc(C=NNc2ccc(S(=O)(=O)Nc3ccccc3C(=O)O)cc2[N+](=O)[O-])cc1	W88	34	484	M222	CCOc1ccc(C=NNc2ccc(S(=O)(=O)Nc3ccccc3C=O)cc2[N+](=O)[O-])cc1	33	468
SBSM125273	DNMT1	True	CCOc1ccc(/C=N/Nc2ccc(S(=O)(=O)Nc3ccccc3C(=O)O)cc2[N+](=O)[O-])cc1	CCOc1ccc(C=NNc2ccc(S(=O)(=O)Nc3ccccc3C(=O)O)cc2[N+](=O)[O-])cc1	W88	34	484	M223	CCOc1ccc(C=NNc2ccc([SH](=O)=O)cc2[N+](=O)[O-])cc1	24	349
SBSM125273	DNMT1	True	CCOc1ccc(/C=N/Nc2ccc(S(=O)(=O)Nc3ccccc3C(=O)O)cc2[N+](=O)[O-])cc1	CCOc1ccc(C=NNc2ccc(S(=O)(=O)Nc3ccccc3C(=O)O)cc2[N+](=O)[O-])cc1	W88	34	484	M224	CCOc1ccc(C=NNc2ccc(S(=O)(=O)Nc3ccccc3C(=O)O)cc2[N+](=O)[O-])cc1	34	484
SBSM126025	DNMT1	True	C=CCOc1ccc(/C=N/Nc2ccc(S(=O)(=O)Nc3ccccc3C(=O)O)cc2[N+](=O)[O-])cc1OC	C=CCOc1ccc(C=NNc2ccc(S(=O)(=O)Nc3ccccc3C(=O)O)cc2[N+](=O)[O-])cc1OC	W89	37	527	M225	COc1cccc(C=NNc2ccc(S(=O)(=O)Nc3ccccc3C=O)cc2[N+](=O)[O-])c1	32	454
SBSM126025	DNMT1	True	C=CCOc1ccc(/C=N/Nc2ccc(S(=O)(=O)Nc3ccccc3C(=O)O)cc2[N+](=O)[O-])cc1OC	C=CCOc1ccc(C=NNc2ccc(S(=O)(=O)Nc3ccccc3C(=O)O)cc2[N+](=O)[O-])cc1OC	W89	37	527	M226	C=CCOc1ccc(C=NNc2ccc(S(=O)(=O)Nc3ccccc3C=O)cc2[N+](=O)[O-])cc1OC	36	511
SBSM126025	DNMT1	True	C=CCOc1ccc(/C=N/Nc2ccc(S(=O)(=O)Nc3ccccc3C(=O)O)cc2[N+](=O)[O-])cc1OC	C=CCOc1ccc(C=NNc2ccc(S(=O)(=O)Nc3ccccc3C(=O)O)cc2[N+](=O)[O-])cc1OC	W89	37	527	M227	C=CCOc1ccc(C=NNc2ccc([SH](=O)=O)cc2[N+](=O)[O-])cc1OC	27	391
SBSM126025	DNMT1	True	C=CCOc1ccc(/C=N/Nc2ccc(S(=O)(=O)Nc3ccccc3C(=O)O)cc2[N+](=O)[O-])cc1OC	C=CCOc1ccc(C=NNc2ccc(S(=O)(=O)Nc3ccccc3C(=O)O)cc2[N+](=O)[O-])cc1OC	W89	37	527	M228	COc1cccc(C=NNc2ccc(S(=O)(=O)Nc3ccccc3C(=O)O)cc2[N+](=O)[O-])c1	33	470
SBSM126025	DNMT1	True	C=CCOc1ccc(/C=N/Nc2ccc(S(=O)(=O)Nc3ccccc3C(=O)O)cc2[N+](=O)[O-])cc1OC	C=CCOc1ccc(C=NNc2ccc(S(=O)(=O)Nc3ccccc3C(=O)O)cc2[N+](=O)[O-])cc1OC	W89	37	527	M229	C=CCOc1ccc(C=NNc2ccc(S(=O)(=O)Nc3ccccc3C(=O)O)cc2[N+](=O)[O-])cc1OC	37	527
SBSM129327	DNMT1	True	CSc1ccc(/C=N/Nc2ccc(S(=O)(=O)Nc3ccccc3C(=O)O)cc2[N+](=O)[O-])cc1	CSc1ccc(C=NNc2ccc(S(=O)(=O)Nc3ccccc3C(=O)O)cc2[N+](=O)[O-])cc1	W90	33	487	M230	CSc1ccc(C=NNc2ccc(S(=O)(=O)Nc3ccccc3C=O)cc2[N+](=O)[O-])cc1	32	471
SBSM129327	DNMT1	True	CSc1ccc(/C=N/Nc2ccc(S(=O)(=O)Nc3ccccc3C(=O)O)cc2[N+](=O)[O-])cc1	CSc1ccc(C=NNc2ccc(S(=O)(=O)Nc3ccccc3C(=O)O)cc2[N+](=O)[O-])cc1	W90	33	487	M231	CSc1ccc(C=NNc2ccc([SH](=O)=O)cc2[N+](=O)[O-])cc1	23	351
SBSM129327	DNMT1	True	CSc1ccc(/C=N/Nc2ccc(S(=O)(=O)Nc3ccccc3C(=O)O)cc2[N+](=O)[O-])cc1	CSc1ccc(C=NNc2ccc(S(=O)(=O)Nc3ccccc3C(=O)O)cc2[N+](=O)[O-])cc1	W90	33	487	M232	O=C(O)c1ccccc1NS(=O)(=O)c1cccc([N+](=O)[O-])c1	22	322
SBSM129327	DNMT1	True	CSc1ccc(/C=N/Nc2ccc(S(=O)(=O)Nc3ccccc3C(=O)O)cc2[N+](=O)[O-])cc1	CSc1ccc(C=NNc2ccc(S(=O)(=O)Nc3ccccc3C(=O)O)cc2[N+](=O)[O-])cc1	W90	33	487	M233	CSc1ccc(C=NNc2ccc(S(=O)(=O)Nc3ccccc3C(=O)O)cc2[N+](=O)[O-])cc1	33	487
SBSM196786	DNMT1	True	COc1ccc(Br)cc1/C=N/Nc1ccc(S(=O)(=O)Nc2ccccc2C(=O)O)cc1[N+](=O)[O-]	COc1ccc(Br)cc1C=NNc1ccc(S(=O)(=O)Nc2ccccc2C(=O)O)cc1[N+](=O)[O-]	W91	34	549	M234	COc1ccc(Br)cc1C=NNc1ccc(S(=O)(=O)Nc2ccccc2C=O)cc1[N+](=O)[O-]	33	533
SBSM196786	DNMT1	True	COc1ccc(Br)cc1/C=N/Nc1ccc(S(=O)(=O)Nc2ccccc2C(=O)O)cc1[N+](=O)[O-]	COc1ccc(Br)cc1C=NNc1ccc(S(=O)(=O)Nc2ccccc2C(=O)O)cc1[N+](=O)[O-]	W91	34	549	M235	COc1ccc(Br)cc1C=NNc1ccc([SH](=O)=O)cc1[N+](=O)[O-]	24	414
SBSM196786	DNMT1	True	COc1ccc(Br)cc1/C=N/Nc1ccc(S(=O)(=O)Nc2ccccc2C(=O)O)cc1[N+](=O)[O-]	COc1ccc(Br)cc1C=NNc1ccc(S(=O)(=O)Nc2ccccc2C(=O)O)cc1[N+](=O)[O-]	W91	34	549	M236	COc1ccc(Br)cc1C=NNc1ccc(S(=O)(=O)Nc2ccccc2C(=O)O)cc1[N+](=O)[O-]	34	549
SBSM138821	DNMT1	True	Oc1cccc2cc3cccc(O)c3c(O)c12	Oc1cccc2cc3cccc(O)c3c(O)c12	W92	17	226	M237	Oc1cccc2cc3cccc(O)c3c(O)c12	17	226
SBSM22860	DNMT3A	True	CCOC(=O)COc1c(Cl)cc(/C=C2/S/C(=N/c3ccc(F)cc3)NC2=O)cc1OCC	CCOC(=O)COc1c(Cl)cc(C=C2SC(=Nc3ccc(F)cc3)NC2=O)cc1OCC	W93	32	479	M238	CCOc1cc(C=C2SC(=Nc3ccc(F)cc3)NC2=O)cc(Cl)c1OCC=O	29	435
SBSM22860	DNMT3A	True	CCOC(=O)COc1c(Cl)cc(/C=C2/S/C(=N/c3ccc(F)cc3)NC2=O)cc1OCC	CCOC(=O)COc1c(Cl)cc(C=C2SC(=Nc3ccc(F)cc3)NC2=O)cc1OCC	W93	32	479	M239	CCOc1cc(Cl)cc(C=C2SC(=Nc3ccc(F)cc3)NC2=O)c1	25	377
SBSM22860	DNMT3A	True	CCOC(=O)COc1c(Cl)cc(/C=C2/S/C(=N/c3ccc(F)cc3)NC2=O)cc1OCC	CCOC(=O)COc1c(Cl)cc(C=C2SC(=Nc3ccc(F)cc3)NC2=O)cc1OCC	W93	32	479	M240	CCOC(=O)COc1c(Cl)cc(C=C2SC(=Nc3ccc(F)cc3)NC2=O)cc1OCC	32	479
SBSM22910	DNMT3A	True	CCOc1cc(/C=C2/S/C(=N\c3ccccc3)NC2=O)cc(I)c1OCC(=O)O	CCOc1cc(C=C2SC(=Nc3ccccc3)NC2=O)cc(I)c1OCC(=O)O	W94	29	524	M241	CCOc1cc(C=C2SC(=Nc3ccccc3)NC2=O)cc(I)c1OCC=O	28	508
SBSM22910	DNMT3A	True	CCOc1cc(/C=C2/S/C(=N\c3ccccc3)NC2=O)cc(I)c1OCC(=O)O	CCOc1cc(C=C2SC(=Nc3ccccc3)NC2=O)cc(I)c1OCC(=O)O	W94	29	524	M242	CCOc1cc(I)cc(C=C2SC(=Nc3ccccc3)NC2=O)c1	24	450
SBSM22910	DNMT3A	True	CCOc1cc(/C=C2/S/C(=N\c3ccccc3)NC2=O)cc(I)c1OCC(=O)O	CCOc1cc(C=C2SC(=Nc3ccccc3)NC2=O)cc(I)c1OCC(=O)O	W94	29	524	M243	CCOc1cc(C=C2SC(=Nc3ccccc3)NC2=O)cc(I)c1OCC(=O)O	29	524
SBSM22972	DNMT3A	True	COc1cc(/C=C2/S/C(=N\c3cccc(Br)c3)NC2=O)ccc1OCC(=O)O	COc1cc(C=C2SC(=Nc3cccc(Br)c3)NC2=O)ccc1OCC(=O)O	W95	28	463	M244	COc1cc(C=C2SC(=Nc3cccc(Br)c3)NC2=O)ccc1OCC=O	27	447
SBSM22972	DNMT3A	True	COc1cc(/C=C2/S/C(=N\c3cccc(Br)c3)NC2=O)ccc1OCC(=O)O	COc1cc(C=C2SC(=Nc3cccc(Br)c3)NC2=O)ccc1OCC(=O)O	W95	28	463	M245	COc1cccc(C=C2SC(=Nc3cccc(Br)c3)NC2=O)c1	23	389
SBSM22972	DNMT3A	True	COc1cc(/C=C2/S/C(=N\c3cccc(Br)c3)NC2=O)ccc1OCC(=O)O	COc1cc(C=C2SC(=Nc3cccc(Br)c3)NC2=O)ccc1OCC(=O)O	W95	28	463	M246	COc1cc(C=C2SC(=Nc3cccc(Br)c3)NC2=O)ccc1OCC(=O)O	28	463
SBSM22678	DNMT1	True	O=C(N/N=C/c1ccc(F)cc1)c1cc(-c2ccco2)nc2ccccc12	O=C(NN=Cc1ccc(F)cc1)c1cc(-c2ccco2)nc2ccccc12	W96	27	359	M247	O=C(NN=Cc1ccc(F)cc1)c1ccnc2ccccc12	22	293
SBSM22678	DNMT1	True	O=C(N/N=C/c1ccc(F)cc1)c1cc(-c2ccco2)nc2ccccc12	O=C(NN=Cc1ccc(F)cc1)c1cc(-c2ccco2)nc2ccccc12	W96	27	359	M248	O=C(NN=Cc1ccc(F)cc1)c1cc(-c2ccco2)nc2ccccc12	27	359
SBSM22708	DNMT1	True	O=C(N/N=C/c1cccc(F)c1)c1cc(-c2ccco2)nc2ccccc12	O=C(NN=Cc1cccc(F)c1)c1cc(-c2ccco2)nc2ccccc12	W97	27	359	M249	O=C(NN=Cc1cccc(F)c1)c1ccnc2ccccc12	22	293
SBSM22708	DNMT1	True	O=C(N/N=C/c1cccc(F)c1)c1cc(-c2ccco2)nc2ccccc12	O=C(NN=Cc1cccc(F)c1)c1cc(-c2ccco2)nc2ccccc12	W97	27	359	M250	O=C(NN=Cc1cccc(F)c1)c1cc(-c2ccco2)nc2ccccc12	27	359
SBSM496443	DNMT1	True	O=C(O)c1ccccc1/C=N/NC(=O)c1cc(-c2ccco2)nc2ccccc12	O=C(O)c1ccccc1C=NNC(=O)c1cc(-c2ccco2)nc2ccccc12	W98	29	385	M251	O=Cc1ccccc1C=NNC(=O)c1ccnc2ccccc12	23	303
SBSM496443	DNMT1	True	O=C(O)c1ccccc1/C=N/NC(=O)c1cc(-c2ccco2)nc2ccccc12	O=C(O)c1ccccc1C=NNC(=O)c1cc(-c2ccco2)nc2ccccc12	W98	29	385	M252	O=Cc1ccccc1C=NNC(=O)c1cc(-c2ccco2)nc2ccccc12	28	369
SBSM496443	DNMT1	True	O=C(O)c1ccccc1/C=N/NC(=O)c1cc(-c2ccco2)nc2ccccc12	O=C(O)c1ccccc1C=NNC(=O)c1cc(-c2ccco2)nc2ccccc12	W98	29	385	M253	O=C(O)c1ccccc1C=NNC(=O)c1ccnc2ccccc12	24	319
SBSM496443	DNMT1	True	O=C(O)c1ccccc1/C=N/NC(=O)c1cc(-c2ccco2)nc2ccccc12	O=C(O)c1ccccc1C=NNC(=O)c1cc(-c2ccco2)nc2ccccc12	W98	29	385	M254	O=C(O)c1ccccc1C=NNC(=O)c1cc(-c2ccco2)nc2ccccc12	29	385
SBSM130955	DNMT1	True	Cc1ccc(S(=O)(=O)N2C(c3ccc(C(C)C)cc3)CC=C(C(=O)O)C2c2ccc(C(C)(C)C)cc2)cc1	Cc1ccc(S(=O)(=O)N2C(c3ccc(C(C)C)cc3)CC=C(C(=O)O)C2c2ccc(C(C)(C)C)cc2)cc1	W99	38	532	M255	CC(C)c1ccc(C2CC=C(C=O)C(c3ccc(C(C)(C)C)cc3)N2)cc1	27	362
SBSM130955	DNMT1	True	Cc1ccc(S(=O)(=O)N2C(c3ccc(C(C)C)cc3)CC=C(C(=O)O)C2c2ccc(C(C)(C)C)cc2)cc1	Cc1ccc(S(=O)(=O)N2C(c3ccc(C(C)C)cc3)CC=C(C(=O)O)C2c2ccc(C(C)(C)C)cc2)cc1	W99	38	532	M256	Cc1ccc(S(=O)(=O)N2C(c3ccc(C(C)C)cc3)CC=C(C=O)C2c2ccc(C(C)(C)C)cc2)cc1	37	516
SBSM130955	DNMT1	True	Cc1ccc(S(=O)(=O)N2C(c3ccc(C(C)C)cc3)CC=C(C(=O)O)C2c2ccc(C(C)(C)C)cc2)cc1	Cc1ccc(S(=O)(=O)N2C(c3ccc(C(C)C)cc3)CC=C(C(=O)O)C2c2ccc(C(C)(C)C)cc2)cc1	W99	38	532	M257	CC(C)c1ccc(C2CC=C(C(=O)O)C(c3ccc(C(C)(C)C)cc3)N2)cc1	28	378
SBSM130955	DNMT1	True	Cc1ccc(S(=O)(=O)N2C(c3ccc(C(C)C)cc3)CC=C(C(=O)O)C2c2ccc(C(C)(C)C)cc2)cc1	Cc1ccc(S(=O)(=O)N2C(c3ccc(C(C)C)cc3)CC=C(C(=O)O)C2c2ccc(C(C)(C)C)cc2)cc1	W99	38	532	M258	Cc1ccc(S(=O)(=O)N2C(c3ccc(C(C)C)cc3)CC=C(C(=O)O)C2c2ccc(C(C)(C)C)cc2)cc1	38	532
SBSM115113	DNMT1	False	CC(C)(C)CC(=O)Nc1cccc2c1CCCC2	CC(C)(C)CC(=O)Nc1cccc2c1CCCC2	W100	18	245	M259	CC(C)(C)CC(=O)Nc1cccc2c1CCCC2	18	245
SBSM138014	DNMT1	False	CCN(CC)CCn1c2ccccc2c2cnc(N)c(C#N)c21	CCN(CC)CCn1c2ccccc2c2cnc(N)c(C#N)c21	W101	23	307	M260	N#Cc1c(N)ncc2c1[nH]c1ccccc12	16	208
SBSM138014	DNMT1	False	CCN(CC)CCn1c2ccccc2c2cnc(N)c(C#N)c21	CCN(CC)CCn1c2ccccc2c2cnc(N)c(C#N)c21	W101	23	307	M261	CCN(CC)CCn1c2ccccc2c2cnc(N)c(C#N)c21	23	307
SBSM179917	DNMT1	True	COC(=O)c1ccc(C(=O)OC)c(NC(=O)Cc2cccs2)c1	COC(=O)c1ccc(C(=O)OC)c(NC(=O)Cc2cccs2)c1	W102	23	333	M262	O=Cc1ccc(C=O)c(NC(=O)Cc2cccs2)c1	19	273
SBSM179917	DNMT1	True	COC(=O)c1ccc(C(=O)OC)c(NC(=O)Cc2cccs2)c1	COC(=O)c1ccc(C(=O)OC)c(NC(=O)Cc2cccs2)c1	W102	23	333	M263	COC(=O)c1ccc(C=O)cc1NC(=O)Cc1cccs1	21	303
SBSM179917	DNMT1	True	COC(=O)c1ccc(C(=O)OC)c(NC(=O)Cc2cccs2)c1	COC(=O)c1ccc(C(=O)OC)c(NC(=O)Cc2cccs2)c1	W102	23	333	M264	COC(=O)c1ccc(C=O)c(NC(=O)Cc2cccs2)c1	21	303
SBSM179917	DNMT1	True	COC(=O)c1ccc(C(=O)OC)c(NC(=O)Cc2cccs2)c1	COC(=O)c1ccc(C(=O)OC)c(NC(=O)Cc2cccs2)c1	W102	23	333	M265	COC(=O)c1ccc(C(=O)OC)c(NC(=O)Cc2cccs2)c1	23	333
SBSM120979	DNMT1	True	O=C(O)C1Nc2c(Cl)cc(Cl)c(Cl)c2C2C=CCC12	O=C(O)C1Nc2c(Cl)cc(Cl)c(Cl)c2C2C=CCC12	W103	19	319	M266	O=CC1Nc2c(Cl)cc(Cl)c(Cl)c2C2C=CCC12	18	303
SBSM527319	DNMT1	True	O=C(O)C1Nc2c(Cl)cc(Cl)c(Cl)c2C2C=CCC12	O=C(O)C1Nc2c(Cl)cc(Cl)c(Cl)c2C2C=CCC12	W103	19	319	M266	O=CC1Nc2c(Cl)cc(Cl)c(Cl)c2C2C=CCC12	18	303
SBSM120979	DNMT1	True	O=C(O)C1Nc2c(Cl)cc(Cl)c(Cl)c2C2C=CCC12	O=C(O)C1Nc2c(Cl)cc(Cl)c(Cl)c2C2C=CCC12	W103	19	319	M267	O=C(O)C1Nc2c(Cl)cc(Cl)c(Cl)c2C2C=CCC12	19	319
SBSM527319	DNMT1	True	O=C(O)C1Nc2c(Cl)cc(Cl)c(Cl)c2C2C=CCC12	O=C(O)C1Nc2c(Cl)cc(Cl)c(Cl)c2C2C=CCC12	W103	19	319	M267	O=C(O)C1Nc2c(Cl)cc(Cl)c(Cl)c2C2C=CCC12	19	319
SBSM183271	DNMT1	False	CN1CC2ON=C(Cc3ccc([N+](=O)[O-])cc3)C2C1	CN1CC2ON=C(Cc3ccc([N+](=O)[O-])cc3)C2C1	W104	19	261	M268	CN1CC2ON=C(Cc3ccc([N+](=O)[O-])cc3)C2C1	19	261
SBSM183272	DNMT1	False	COc1ccc(CC2=NOC3CN(C)CC23)cc1	COc1ccc(CC2=NOC3CN(C)CC23)cc1	W105	18	246	M269	COc1ccc(CC2=NOC3CN(C)CC23)cc1	18	246
SBSM23786	DNMT1	True	CC[N+](C)(CC)CCCCOc1ccc2c(c1)C(=O)c1cc(OCCCC[N+](C)(CC)CC)ccc1-2	CC[N+](C)(CC)CCCCOc1ccc2c(c1)C(=O)c1cc(OCCCC[N+](C)(CC)CC)ccc1-2	W106	36	497	M270	CC[N+](C)(CC)CCCCOc1ccc2c(c1)C(=O)c1ccccc1-2	25	338
SBSM23786	DNMT1	True	CC[N+](C)(CC)CCCCOc1ccc2c(c1)C(=O)c1cc(OCCCC[N+](C)(CC)CC)ccc1-2	CC[N+](C)(CC)CCCCOc1ccc2c(c1)C(=O)c1cc(OCCCC[N+](C)(CC)CC)ccc1-2	W106	36	497	M271	CC[N+](C)(CC)CCCCOc1ccc2c(c1)C(=O)c1cc(OCCCC[N+](C)(CC)CC)ccc1-2	36	497
SBSM15329	DNMT1	True	O=C(Nc1ccc(Cl)c(Cl)c1)Nc1nnc(-c2ccncc2)s1	O=C(Nc1ccc(Cl)c(Cl)c1)Nc1nnc(-c2ccncc2)s1	W107	23	366	M272	O=C(Nc1ccc(Cl)c(Cl)c1)Nc1nncs1	17	289
SBSM15329	DNMT1	True	O=C(Nc1ccc(Cl)c(Cl)c1)Nc1nnc(-c2ccncc2)s1	O=C(Nc1ccc(Cl)c(Cl)c1)Nc1nnc(-c2ccncc2)s1	W107	23	366	M273	O=C(Nc1ccc(Cl)c(Cl)c1)Nc1nnc(-c2ccncc2)s1	23	366
SBSM466334	DNMT1	False	CCN(CC)CCCNc1nc2cc(OC)c(OC)cc2c2nc(-c3ccccc3)nn12	CCN(CC)CCCNc1nc2cc(OC)c(OC)cc2c2nc(-c3ccccc3)nn12	W108	32	435	M274	CCN(CC)CCCNc1nc2cc(OC)c(OC)cc2c2ncnn12	26	358
SBSM128778	DNMT1	False	CCN(CC)CCCNc1nc2cc(OC)c(OC)cc2c2nc(-c3cccnc3)nn12	CCN(CC)CCCNc1nc2cc(OC)c(OC)cc2c2nc(-c3cccnc3)nn12	W159	32	436	M274	CCN(CC)CCCNc1nc2cc(OC)c(OC)cc2c2ncnn12	26	358
SBSM466334	DNMT1	False	CCN(CC)CCCNc1nc2cc(OC)c(OC)cc2c2nc(-c3ccccc3)nn12	CCN(CC)CCCNc1nc2cc(OC)c(OC)cc2c2nc(-c3ccccc3)nn12	W108	32	435	M275	COc1cc2ncn3nc(-c4ccccc4)nc3c2cc1OC	23	306
SBSM497657	DNMT1	False	CCN(CC)CCNc1nc2cc(OC)c(OC)cc2c2nc(-c3ccccc3)nn12	CCN(CC)CCNc1nc2cc(OC)c(OC)cc2c2nc(-c3ccccc3)nn12	W109	31	421	M275	COc1cc2ncn3nc(-c4ccccc4)nc3c2cc1OC	23	306
SBSM466334	DNMT1	False	CCN(CC)CCCNc1nc2cc(OC)c(OC)cc2c2nc(-c3ccccc3)nn12	CCN(CC)CCCNc1nc2cc(OC)c(OC)cc2c2nc(-c3ccccc3)nn12	W108	32	435	M276	CCN(CC)CCCNc1nc2cc(OC)c(OC)cc2c2nc(-c3ccccc3)nn12	32	435
SBSM497657	DNMT1	False	CCN(CC)CCNc1nc2cc(OC)c(OC)cc2c2nc(-c3ccccc3)nn12	CCN(CC)CCNc1nc2cc(OC)c(OC)cc2c2nc(-c3ccccc3)nn12	W109	31	421	M277	CCN(CC)CCNc1nc2cc(OC)c(OC)cc2c2ncnn12	25	344
SBSM497657	DNMT1	False	CCN(CC)CCNc1nc2cc(OC)c(OC)cc2c2nc(-c3ccccc3)nn12	CCN(CC)CCNc1nc2cc(OC)c(OC)cc2c2nc(-c3ccccc3)nn12	W109	31	421	M278	CCN(CC)CCNc1nc2cc(OC)c(OC)cc2c2nc(-c3ccccc3)nn12	31	421
SBSM82892	DNMT1	True	c1ccc2c(c1)C1=NCCN1c1ccccc1-2	c1ccc2c(c1)C1=NCCN1c1ccccc1-2	W110	17	220	M279	c1ccc2c(c1)C1=NCCN1c1ccccc1-2	17	220
SBSM108144	DNMT1	True	CCN(CC)c1ccc(NC(=O)CCS(=O)(=O)c2ccc(Br)cc2)c(C)c1	CCN(CC)c1ccc(NC(=O)CCS(=O)(=O)c2ccc(Br)cc2)c(C)c1	W111	27	453	M280	CCN(CC)c1ccc(NC(=O)CCS(=O)(=O)c2ccc(Br)cc2)c(C)c1	27	453
SBSM19555	DNMT1	True	COC(=O)c1ccccc1NC(=O)CCS(=O)(=O)c1ccc(Br)cc1	COC(=O)c1ccccc1NC(=O)CCS(=O)(=O)c1ccc(Br)cc1	W112	25	426	M281	O=Cc1ccccc1NC(=O)CCS(=O)(=O)c1ccc(Br)cc1	23	396
SBSM19555	DNMT1	True	COC(=O)c1ccccc1NC(=O)CCS(=O)(=O)c1ccc(Br)cc1	COC(=O)c1ccccc1NC(=O)CCS(=O)(=O)c1ccc(Br)cc1	W112	25	426	M282	COC(=O)c1ccccc1NC(=O)CCS(=O)(=O)c1ccc(Br)cc1	25	426
SBSM22979	DNMT3A	True	CCc1ccc(/N=C2/NC(=O)/C(=C/c3ccc(OCC(=O)O)c(Cl)c3)S2)cc1	CCc1ccc(N=C2NC(=O)C(=Cc3ccc(OCC(=O)O)c(Cl)c3)S2)cc1	W113	28	417	M283	CCc1ccc(N=C2NC(=O)C(=Cc3ccc(OCC=O)c(Cl)c3)S2)cc1	27	401
SBSM22979	DNMT3A	True	CCc1ccc(/N=C2/NC(=O)/C(=C/c3ccc(OCC(=O)O)c(Cl)c3)S2)cc1	CCc1ccc(N=C2NC(=O)C(=Cc3ccc(OCC(=O)O)c(Cl)c3)S2)cc1	W113	28	417	M284	CCc1ccc(N=C2NC(=O)C(=Cc3cccc(Cl)c3)S2)cc1	23	343
SBSM22979	DNMT3A	True	CCc1ccc(/N=C2/NC(=O)/C(=C/c3ccc(OCC(=O)O)c(Cl)c3)S2)cc1	CCc1ccc(N=C2NC(=O)C(=Cc3ccc(OCC(=O)O)c(Cl)c3)S2)cc1	W113	28	417	M285	CCc1ccc(N=C2NC(=O)C(=Cc3ccc(OCC(=O)O)c(Cl)c3)S2)cc1	28	417
SBSM50696	DNMT3A	True	COC(=O)COc1ccc(/C=C2\S/C(=N\c3ccc(F)cc3)NC2=O)cc1	COC(=O)COc1ccc(C=C2SC(=Nc3ccc(F)cc3)NC2=O)cc1	W114	27	386	M286	O=CCOc1ccc(C=C2SC(=Nc3ccc(F)cc3)NC2=O)cc1	25	356
SBSM50696	DNMT3A	True	COC(=O)COc1ccc(/C=C2\S/C(=N\c3ccc(F)cc3)NC2=O)cc1	COC(=O)COc1ccc(C=C2SC(=Nc3ccc(F)cc3)NC2=O)cc1	W114	27	386	M287	O=C1NC(=Nc2ccc(F)cc2)SC1=Cc1ccccc1	21	298
SBSM50696	DNMT3A	True	COC(=O)COc1ccc(/C=C2\S/C(=N\c3ccc(F)cc3)NC2=O)cc1	COC(=O)COc1ccc(C=C2SC(=Nc3ccc(F)cc3)NC2=O)cc1	W114	27	386	M288	COC(=O)COc1ccc(C=C2SC(=Nc3ccc(F)cc3)NC2=O)cc1	27	386
SBSM18225	DNMT1	True	CCOC(=O)c1sc2nc3c(SCC(=O)O)cc(C(=O)c4ccccc4O)cn3c(=O)c2c1C	CCOC(=O)c1sc2nc3c(SCC(=O)O)cc(C(=O)c4ccccc4O)cn3c(=O)c2c1C	W115	34	499	M289	Cc1c(C=O)sc2nc3c(SCC=O)cc(C(=O)c4ccccc4O)cn3c(=O)c12	30	438
SBSM18225	DNMT1	True	CCOC(=O)c1sc2nc3c(SCC(=O)O)cc(C(=O)c4ccccc4O)cn3c(=O)c2c1C	CCOC(=O)c1sc2nc3c(SCC(=O)O)cc(C(=O)c4ccccc4O)cn3c(=O)c2c1C	W115	34	499	M290	CCOC(=O)c1sc2nc3c(SCC=O)cc(C(=O)c4ccccc4O)cn3c(=O)c2c1C	33	483
SBSM18225	DNMT1	True	CCOC(=O)c1sc2nc3c(SCC(=O)O)cc(C(=O)c4ccccc4O)cn3c(=O)c2c1C	CCOC(=O)c1sc2nc3c(SCC(=O)O)cc(C(=O)c4ccccc4O)cn3c(=O)c2c1C	W115	34	499	M291	Cc1c(C=O)sc2nc3c(SCC(=O)O)cc(C(=O)c4ccccc4O)cn3c(=O)c12	31	454
SBSM18225	DNMT1	True	CCOC(=O)c1sc2nc3c(SCC(=O)O)cc(C(=O)c4ccccc4O)cn3c(=O)c2c1C	CCOC(=O)c1sc2nc3c(SCC(=O)O)cc(C(=O)c4ccccc4O)cn3c(=O)c2c1C	W115	34	499	M292	CCOC(=O)c1sc2nc3c(SCC(=O)O)cc(C(=O)c4ccccc4O)cn3c(=O)c2c1C	34	499
SBSM137388	DNMT1	True	C/C(=C/CCC(C)C1CCC2(C)C3=C(CCC12C)C1(C)CCC(=O)C(C)(C)C1CC3)C(=O)O	CC(=CCCC(C)C1CCC2(C)C3=C(CCC12C)C1(C)CCC(=O)C(C)(C)C1CC3)C(=O)O	W116	33	455	M293	CC(C=O)=CCCC(C)C1CCC2(C)C3=C(CCC12C)C1(C)CCC(=O)C(C)(C)C1CC3	32	439
SBSM534727	DNMT1	True	C/C(=C/CCC(C)C1CCC2(C)C3=C(CCC12C)C1(C)CCC(=O)C(C)(C)C1CC3)C(=O)O	CC(=CCCC(C)C1CCC2(C)C3=C(CCC12C)C1(C)CCC(=O)C(C)(C)C1CC3)C(=O)O	W116	33	455	M293	CC(C=O)=CCCC(C)C1CCC2(C)C3=C(CCC12C)C1(C)CCC(=O)C(C)(C)C1CC3	32	439
SBSM137388	DNMT1	True	C/C(=C/CCC(C)C1CCC2(C)C3=C(CCC12C)C1(C)CCC(=O)C(C)(C)C1CC3)C(=O)O	CC(=CCCC(C)C1CCC2(C)C3=C(CCC12C)C1(C)CCC(=O)C(C)(C)C1CC3)C(=O)O	W116	33	455	M294	CCCC(C)C1CCC2(C)C3=C(CCC12C)C1(C)CCC(=O)C(C)(C)C1CC3	28	385
SBSM534727	DNMT1	True	C/C(=C/CCC(C)C1CCC2(C)C3=C(CCC12C)C1(C)CCC(=O)C(C)(C)C1CC3)C(=O)O	CC(=CCCC(C)C1CCC2(C)C3=C(CCC12C)C1(C)CCC(=O)C(C)(C)C1CC3)C(=O)O	W116	33	455	M294	CCCC(C)C1CCC2(C)C3=C(CCC12C)C1(C)CCC(=O)C(C)(C)C1CC3	28	385
SBSM137388	DNMT1	True	C/C(=C/CCC(C)C1CCC2(C)C3=C(CCC12C)C1(C)CCC(=O)C(C)(C)C1CC3)C(=O)O	CC(=CCCC(C)C1CCC2(C)C3=C(CCC12C)C1(C)CCC(=O)C(C)(C)C1CC3)C(=O)O	W116	33	455	M295	CC(=CCCC(C)C1CCC2(C)C3=C(CCC12C)C1(C)CCC(=O)C(C)(C)C1CC3)C(=O)O	33	455
SBSM534727	DNMT1	True	C/C(=C/CCC(C)C1CCC2(C)C3=C(CCC12C)C1(C)CCC(=O)C(C)(C)C1CC3)C(=O)O	CC(=CCCC(C)C1CCC2(C)C3=C(CCC12C)C1(C)CCC(=O)C(C)(C)C1CC3)C(=O)O	W116	33	455	M295	CC(=CCCC(C)C1CCC2(C)C3=C(CCC12C)C1(C)CCC(=O)C(C)(C)C1CC3)C(=O)O	33	455
SBSM117759	DNMT1	True	Cc1ccc(NC(=O)CN(C)C(=O)c2cccc(-n3cccc3)c2)cc1	Cc1ccc(NC(=O)CN(C)C(=O)c2cccc(-n3cccc3)c2)cc1	W117	26	347	M296	CN(CC=O)C(=O)c1cccc(-n2cccc2)c1	18	242
SBSM117759	DNMT1	True	Cc1ccc(NC(=O)CN(C)C(=O)c2cccc(-n3cccc3)c2)cc1	Cc1ccc(NC(=O)CN(C)C(=O)c2cccc(-n3cccc3)c2)cc1	W117	26	347	M297	Cc1ccc(NC(=O)CN(C)C(=O)c2ccccc2)cc1	21	282
SBSM117759	DNMT1	True	Cc1ccc(NC(=O)CN(C)C(=O)c2cccc(-n3cccc3)c2)cc1	Cc1ccc(NC(=O)CN(C)C(=O)c2cccc(-n3cccc3)c2)cc1	W117	26	347	M298	Cc1ccc(NC(=O)CN(C)C(=O)c2cccc(-n3cccc3)c2)cc1	26	347
SBSM119365	DNMT1	False	CCN(CC(=O)Nc1c(F)cccc1F)C(=O)c1cccc(-n2cccc2)c1	CCN(CC(=O)Nc1c(F)cccc1F)C(=O)c1cccc(-n2cccc2)c1	W118	28	383	M299	CCN(CC=O)C(=O)c1cccc(-n2cccc2)c1	19	256
SBSM119365	DNMT1	False	CCN(CC(=O)Nc1c(F)cccc1F)C(=O)c1cccc(-n2cccc2)c1	CCN(CC(=O)Nc1c(F)cccc1F)C(=O)c1cccc(-n2cccc2)c1	W118	28	383	M300	CCN(CC(=O)Nc1c(F)cccc1F)C(=O)c1ccccc1	23	318
SBSM119365	DNMT1	False	CCN(CC(=O)Nc1c(F)cccc1F)C(=O)c1cccc(-n2cccc2)c1	CCN(CC(=O)Nc1c(F)cccc1F)C(=O)c1cccc(-n2cccc2)c1	W118	28	383	M301	CCN(CC(=O)Nc1c(F)cccc1F)C(=O)c1cccc(-n2cccc2)c1	28	383
SBSM118110	DNMT1	True	CCOC(=O)C1CCCN(C(=O)c2cc(-c3ccco3)nc3ccccc23)C1	CCOC(=O)C1CCCN(C(=O)c2cc(-c3ccco3)nc3ccccc23)C1	W119	28	378	M302	O=CC1CCCN(C(=O)c2ccnc3ccccc23)C1	20	268
SBSM118110	DNMT1	True	CCOC(=O)C1CCCN(C(=O)c2cc(-c3ccco3)nc3ccccc23)C1	CCOC(=O)C1CCCN(C(=O)c2cc(-c3ccco3)nc3ccccc23)C1	W119	28	378	M303	O=CC1CCCN(C(=O)c2cc(-c3ccco3)nc3ccccc23)C1	25	334
SBSM118110	DNMT1	True	CCOC(=O)C1CCCN(C(=O)c2cc(-c3ccco3)nc3ccccc23)C1	CCOC(=O)C1CCCN(C(=O)c2cc(-c3ccco3)nc3ccccc23)C1	W119	28	378	M304	CCOC(=O)C1CCCN(C(=O)c2ccnc3ccccc23)C1	23	312
SBSM118110	DNMT1	True	CCOC(=O)C1CCCN(C(=O)c2cc(-c3ccco3)nc3ccccc23)C1	CCOC(=O)C1CCCN(C(=O)c2cc(-c3ccco3)nc3ccccc23)C1	W119	28	378	M305	CCOC(=O)C1CCCN(C(=O)c2cc(-c3ccco3)nc3ccccc23)C1	28	378
SBSM99844	DNMT1	True	COC(=O)C1CCN(C(=O)c2cc(-c3ccco3)nc3ccccc23)CC1	COC(=O)C1CCN(C(=O)c2cc(-c3ccco3)nc3ccccc23)CC1	W120	27	364	M306	O=CC1CCN(C(=O)c2ccnc3ccccc23)CC1	20	268
SBSM99844	DNMT1	True	COC(=O)C1CCN(C(=O)c2cc(-c3ccco3)nc3ccccc23)CC1	COC(=O)C1CCN(C(=O)c2cc(-c3ccco3)nc3ccccc23)CC1	W120	27	364	M307	O=CC1CCN(C(=O)c2cc(-c3ccco3)nc3ccccc23)CC1	25	334
SBSM99844	DNMT1	True	COC(=O)C1CCN(C(=O)c2cc(-c3ccco3)nc3ccccc23)CC1	COC(=O)C1CCN(C(=O)c2cc(-c3ccco3)nc3ccccc23)CC1	W120	27	364	M308	COC(=O)C1CCN(C(=O)c2ccnc3ccccc23)CC1	22	298
SBSM99844	DNMT1	True	COC(=O)C1CCN(C(=O)c2cc(-c3ccco3)nc3ccccc23)CC1	COC(=O)C1CCN(C(=O)c2cc(-c3ccco3)nc3ccccc23)CC1	W120	27	364	M309	COC(=O)C1CCN(C(=O)c2cc(-c3ccco3)nc3ccccc23)CC1	27	364
SBSM104432	DNMT1	True	O=C(O)c1ccc(-n2cccc2/C=C2/NC(=O)N(c3cccc(Cl)c3)C2=O)cc1	O=C(O)c1ccc(-n2cccc2C=C2NC(=O)N(c3cccc(Cl)c3)C2=O)cc1	W121	29	408	M310	O=Cc1ccc(-n2cccc2C=C2NC(=O)NC2=O)cc1	21	281
SBSM136320	DNMT1	True	O=C(O)c1ccc(-n2cccc2/C=C2/NC(=O)N(c3ccccc3)C2=O)cc1	O=C(O)c1ccc(-n2cccc2C=C2NC(=O)N(c3ccccc3)C2=O)cc1	W122	28	373	M310	O=Cc1ccc(-n2cccc2C=C2NC(=O)NC2=O)cc1	21	281
SBSM104432	DNMT1	True	O=C(O)c1ccc(-n2cccc2/C=C2/NC(=O)N(c3cccc(Cl)c3)C2=O)cc1	O=C(O)c1ccc(-n2cccc2C=C2NC(=O)N(c3cccc(Cl)c3)C2=O)cc1	W121	29	408	M311	O=Cc1ccc(-n2cccc2C=C2NC(=O)N(c3cccc(Cl)c3)C2=O)cc1	28	392
SBSM104432	DNMT1	True	O=C(O)c1ccc(-n2cccc2/C=C2/NC(=O)N(c3cccc(Cl)c3)C2=O)cc1	O=C(O)c1ccc(-n2cccc2C=C2NC(=O)N(c3cccc(Cl)c3)C2=O)cc1	W121	29	408	M312	O=C1NC(=O)C(=Cc2cccn2-c2ccc(C(=O)O)cc2)N1	22	297
SBSM136320	DNMT1	True	O=C(O)c1ccc(-n2cccc2/C=C2/NC(=O)N(c3ccccc3)C2=O)cc1	O=C(O)c1ccc(-n2cccc2C=C2NC(=O)N(c3ccccc3)C2=O)cc1	W122	28	373	M312	O=C1NC(=O)C(=Cc2cccn2-c2ccc(C(=O)O)cc2)N1	22	297
SBSM104432	DNMT1	True	O=C(O)c1ccc(-n2cccc2/C=C2/NC(=O)N(c3cccc(Cl)c3)C2=O)cc1	O=C(O)c1ccc(-n2cccc2C=C2NC(=O)N(c3cccc(Cl)c3)C2=O)cc1	W121	29	408	M313	O=C1NC(=Cc2ccc[nH]2)C(=O)N1c1cccc(Cl)c1	20	288
SBSM104432	DNMT1	True	O=C(O)c1ccc(-n2cccc2/C=C2/NC(=O)N(c3cccc(Cl)c3)C2=O)cc1	O=C(O)c1ccc(-n2cccc2C=C2NC(=O)N(c3cccc(Cl)c3)C2=O)cc1	W121	29	408	M314	O=C(O)c1ccc(-n2cccc2C=C2NC(=O)N(c3cccc(Cl)c3)C2=O)cc1	29	408
SBSM136320	DNMT1	True	O=C(O)c1ccc(-n2cccc2/C=C2/NC(=O)N(c3ccccc3)C2=O)cc1	O=C(O)c1ccc(-n2cccc2C=C2NC(=O)N(c3ccccc3)C2=O)cc1	W122	28	373	M315	O=Cc1ccc(-n2cccc2C=C2NC(=O)N(c3ccccc3)C2=O)cc1	27	357
SBSM136320	DNMT1	True	O=C(O)c1ccc(-n2cccc2/C=C2/NC(=O)N(c3ccccc3)C2=O)cc1	O=C(O)c1ccc(-n2cccc2C=C2NC(=O)N(c3ccccc3)C2=O)cc1	W122	28	373	M316	O=C1NC(=Cc2ccc[nH]2)C(=O)N1c1ccccc1	19	253
SBSM136320	DNMT1	True	O=C(O)c1ccc(-n2cccc2/C=C2/NC(=O)N(c3ccccc3)C2=O)cc1	O=C(O)c1ccc(-n2cccc2C=C2NC(=O)N(c3ccccc3)C2=O)cc1	W122	28	373	M317	O=C(O)c1ccc(-n2cccc2C=C2NC(=O)N(c3ccccc3)C2=O)cc1	28	373
SBSM111269	DNMT1	True	O=C1CCCC2=C1C(c1ccco1)Nc1ccc3ccccc3c12	O=C1CCCC2=C1C(c1ccco1)Nc1ccc3ccccc3c12	W123	24	315	M318	O=C1CCCC2=C1C(c1ccco1)Nc1ccc3ccccc3c12	24	315
SBSM531575	DNMT1	True	O=C1CCCC2=C1C(c1ccco1)Nc1ccc3ccccc3c12	O=C1CCCC2=C1C(c1ccco1)Nc1ccc3ccccc3c12	W123	24	315	M318	O=C1CCCC2=C1C(c1ccco1)Nc1ccc3ccccc3c12	24	315
SBSM104510	DNMT1	True	Cc1ccccc1NC(=O)CN1C(=O)N/C(=C\c2cccn2-c2cccc(C(=O)O)c2)C1=O	Cc1ccccc1NC(=O)CN1C(=O)NC(=Cc2cccn2-c2cccc(C(=O)O)c2)C1=O	W124	33	444	M319	O=CCN1C(=O)NC(=Cc2cccn2-c2cccc(C=O)c2)C1=O	24	323
SBSM217499	DNMT1	True	Cc1ccc(NC(=O)CN2C(=O)N/C(=C\c3cccn3-c3cccc(C(=O)O)c3)C2=O)cc1	Cc1ccc(NC(=O)CN2C(=O)NC(=Cc3cccn3-c3cccc(C(=O)O)c3)C2=O)cc1	W125	33	444	M319	O=CCN1C(=O)NC(=Cc2cccn2-c2cccc(C=O)c2)C1=O	24	323
SBSM104510	DNMT1	True	Cc1ccccc1NC(=O)CN1C(=O)N/C(=C\c2cccn2-c2cccc(C(=O)O)c2)C1=O	Cc1ccccc1NC(=O)CN1C(=O)NC(=Cc2cccn2-c2cccc(C(=O)O)c2)C1=O	W124	33	444	M320	O=CCN1C(=O)NC(=Cc2cccn2-c2cccc(C(=O)O)c2)C1=O	25	339
SBSM217499	DNMT1	True	Cc1ccc(NC(=O)CN2C(=O)N/C(=C\c3cccn3-c3cccc(C(=O)O)c3)C2=O)cc1	Cc1ccc(NC(=O)CN2C(=O)NC(=Cc3cccn3-c3cccc(C(=O)O)c3)C2=O)cc1	W125	33	444	M320	O=CCN1C(=O)NC(=Cc2cccn2-c2cccc(C(=O)O)c2)C1=O	25	339
SBSM104510	DNMT1	True	Cc1ccccc1NC(=O)CN1C(=O)N/C(=C\c2cccn2-c2cccc(C(=O)O)c2)C1=O	Cc1ccccc1NC(=O)CN1C(=O)NC(=Cc2cccn2-c2cccc(C(=O)O)c2)C1=O	W124	33	444	M321	Cc1ccccc1NC(=O)CN1C(=O)NC(=Cc2cccn2-c2cccc(C=O)c2)C1=O	32	428
SBSM104510	DNMT1	True	Cc1ccccc1NC(=O)CN1C(=O)N/C(=C\c2cccn2-c2cccc(C(=O)O)c2)C1=O	Cc1ccccc1NC(=O)CN1C(=O)NC(=Cc2cccn2-c2cccc(C(=O)O)c2)C1=O	W124	33	444	M322	O=C1NC(=O)C(=Cc2cccn2-c2cccc(C(=O)O)c2)N1	22	297
SBSM217499	DNMT1	True	Cc1ccc(NC(=O)CN2C(=O)N/C(=C\c3cccn3-c3cccc(C(=O)O)c3)C2=O)cc1	Cc1ccc(NC(=O)CN2C(=O)NC(=Cc3cccn3-c3cccc(C(=O)O)c3)C2=O)cc1	W125	33	444	M322	O=C1NC(=O)C(=Cc2cccn2-c2cccc(C(=O)O)c2)N1	22	297
SBSM104510	DNMT1	True	Cc1ccccc1NC(=O)CN1C(=O)N/C(=C\c2cccn2-c2cccc(C(=O)O)c2)C1=O	Cc1ccccc1NC(=O)CN1C(=O)NC(=Cc2cccn2-c2cccc(C(=O)O)c2)C1=O	W124	33	444	M323	Cc1ccccc1NC(=O)CN1C(=O)NC(=Cc2ccc[nH]2)C1=O	24	324
SBSM104510	DNMT1	True	Cc1ccccc1NC(=O)CN1C(=O)N/C(=C\c2cccn2-c2cccc(C(=O)O)c2)C1=O	Cc1ccccc1NC(=O)CN1C(=O)NC(=Cc2cccn2-c2cccc(C(=O)O)c2)C1=O	W124	33	444	M324	Cc1ccccc1NC(=O)CN1C(=O)NC(=Cc2cccn2-c2cccc(C(=O)O)c2)C1=O	33	444
SBSM217499	DNMT1	True	Cc1ccc(NC(=O)CN2C(=O)N/C(=C\c3cccn3-c3cccc(C(=O)O)c3)C2=O)cc1	Cc1ccc(NC(=O)CN2C(=O)NC(=Cc3cccn3-c3cccc(C(=O)O)c3)C2=O)cc1	W125	33	444	M325	Cc1ccc(NC(=O)CN2C(=O)NC(=Cc3cccn3-c3cccc(C=O)c3)C2=O)cc1	32	428
SBSM217499	DNMT1	True	Cc1ccc(NC(=O)CN2C(=O)N/C(=C\c3cccn3-c3cccc(C(=O)O)c3)C2=O)cc1	Cc1ccc(NC(=O)CN2C(=O)NC(=Cc3cccn3-c3cccc(C(=O)O)c3)C2=O)cc1	W125	33	444	M326	Cc1ccc(NC(=O)CN2C(=O)NC(=Cc3ccc[nH]3)C2=O)cc1	24	324
SBSM217499	DNMT1	True	Cc1ccc(NC(=O)CN2C(=O)N/C(=C\c3cccn3-c3cccc(C(=O)O)c3)C2=O)cc1	Cc1ccc(NC(=O)CN2C(=O)NC(=Cc3cccn3-c3cccc(C(=O)O)c3)C2=O)cc1	W125	33	444	M327	Cc1ccc(NC(=O)CN2C(=O)NC(=Cc3cccn3-c3cccc(C(=O)O)c3)C2=O)cc1	33	444
SBSM100476	DNMT1	True	CCOc1cc(/C=C(\C#N)C(=O)Nc2cccc(C(=O)O)c2)ccc1OCc1ccc(Br)cc1	CCOc1cc(C=C(C#N)C(=O)Nc2cccc(C(=O)O)c2)ccc1OCc1ccc(Br)cc1	W126	34	521	M328	CCOc1cc(C=C(C#N)C=O)ccc1OCc1ccc(Br)cc1	24	386
SBSM100476	DNMT1	True	CCOc1cc(/C=C(\C#N)C(=O)Nc2cccc(C(=O)O)c2)ccc1OCc1ccc(Br)cc1	CCOc1cc(C=C(C#N)C(=O)Nc2cccc(C(=O)O)c2)ccc1OCc1ccc(Br)cc1	W126	34	521	M329	CCOc1cccc(C=C(C#N)C(=O)Nc2cccc(C=O)c2)c1	24	320
SBSM100476	DNMT1	True	CCOc1cc(/C=C(\C#N)C(=O)Nc2cccc(C(=O)O)c2)ccc1OCc1ccc(Br)cc1	CCOc1cc(C=C(C#N)C(=O)Nc2cccc(C(=O)O)c2)ccc1OCc1ccc(Br)cc1	W126	34	521	M330	CCOc1cc(C=C(C#N)C(=O)Nc2cccc(C=O)c2)ccc1OCc1ccc(Br)cc1	33	505
SBSM100476	DNMT1	True	CCOc1cc(/C=C(\C#N)C(=O)Nc2cccc(C(=O)O)c2)ccc1OCc1ccc(Br)cc1	CCOc1cc(C=C(C#N)C(=O)Nc2cccc(C(=O)O)c2)ccc1OCc1ccc(Br)cc1	W126	34	521	M331	CCOc1cccc(C=C(C#N)C(=O)Nc2cccc(C(=O)O)c2)c1	25	336
SBSM100476	DNMT1	True	CCOc1cc(/C=C(\C#N)C(=O)Nc2cccc(C(=O)O)c2)ccc1OCc1ccc(Br)cc1	CCOc1cc(C=C(C#N)C(=O)Nc2cccc(C(=O)O)c2)ccc1OCc1ccc(Br)cc1	W126	34	521	M332	CCOc1cc(C=C(C#N)C(=O)Nc2cccc(C(=O)O)c2)ccc1OCc1ccc(Br)cc1	34	521
SBSM16556	DNMT3A	True	N#C/C(=C\c1ccc(OCc2ccc(Cl)cc2)cc1)C(=O)Nc1cccc(C(=O)O)c1	N#CC(=Cc1ccc(OCc2ccc(Cl)cc2)cc1)C(=O)Nc1cccc(C(=O)O)c1	W127	31	433	M333	N#CC(C=O)=Cc1ccc(OCc2ccc(Cl)cc2)cc1	21	298
SBSM16556	DNMT3A	True	N#C/C(=C\c1ccc(OCc2ccc(Cl)cc2)cc1)C(=O)Nc1cccc(C(=O)O)c1	N#CC(=Cc1ccc(OCc2ccc(Cl)cc2)cc1)C(=O)Nc1cccc(C(=O)O)c1	W127	31	433	M334	N#CC(=Cc1ccccc1)C(=O)Nc1cccc(C=O)c1	21	276
SBSM16556	DNMT3A	True	N#C/C(=C\c1ccc(OCc2ccc(Cl)cc2)cc1)C(=O)Nc1cccc(C(=O)O)c1	N#CC(=Cc1ccc(OCc2ccc(Cl)cc2)cc1)C(=O)Nc1cccc(C(=O)O)c1	W127	31	433	M335	N#CC(=Cc1ccc(OCc2ccc(Cl)cc2)cc1)C(=O)Nc1cccc(C=O)c1	30	417
SBSM16556	DNMT3A	True	N#C/C(=C\c1ccc(OCc2ccc(Cl)cc2)cc1)C(=O)Nc1cccc(C(=O)O)c1	N#CC(=Cc1ccc(OCc2ccc(Cl)cc2)cc1)C(=O)Nc1cccc(C(=O)O)c1	W127	31	433	M336	N#CC(=Cc1ccccc1)C(=O)Nc1cccc(C(=O)O)c1	22	292
SBSM16556	DNMT3A	True	N#C/C(=C\c1ccc(OCc2ccc(Cl)cc2)cc1)C(=O)Nc1cccc(C(=O)O)c1	N#CC(=Cc1ccc(OCc2ccc(Cl)cc2)cc1)C(=O)Nc1cccc(C(=O)O)c1	W127	31	433	M337	N#CC(=Cc1ccc(OCc2ccc(Cl)cc2)cc1)C(=O)Nc1cccc(C(=O)O)c1	31	433
SBSM229846	DNMT1	False	CCCc1cc(C)[nH]c(=O)c1CNC(=O)c1cc(-c2ccc(N3CCN(C)CC3)nc2)cc2c1cnn2C(C)C	CCCc1cc(C)[nH]c(=O)c1CNC(=O)c1cc(-c2ccc(N3CCN(C)CC3)nc2)cc2c1cnn2C(C)C	W128	40	542	M338	CC(C)n1ncc2c(C=O)cc(-c3ccc(N4CCN(C)CC4)nc3)cc21	27	363
SBSM229846	DNMT3A	False	CCCc1cc(C)[nH]c(=O)c1CNC(=O)c1cc(-c2ccc(N3CCN(C)CC3)nc2)cc2c1cnn2C(C)C	CCCc1cc(C)[nH]c(=O)c1CNC(=O)c1cc(-c2ccc(N3CCN(C)CC3)nc2)cc2c1cnn2C(C)C	W128	40	542	M338	CC(C)n1ncc2c(C=O)cc(-c3ccc(N4CCN(C)CC4)nc3)cc21	27	363
SBSM229847	DNMT1	False	Cc1cc(C)c(CNC(=O)c2cc(-c3ccc(N4CCN(C)CC4)nc3)cc3c2cnn3C(C)C)c(=O)[nH]1	Cc1cc(C)c(CNC(=O)c2cc(-c3ccc(N4CCN(C)CC4)nc3)cc3c2cnn3C(C)C)c(=O)[nH]1	W129	38	514	M338	CC(C)n1ncc2c(C=O)cc(-c3ccc(N4CCN(C)CC4)nc3)cc21	27	363
SBSM229847	DNMT3A	False	Cc1cc(C)c(CNC(=O)c2cc(-c3ccc(N4CCN(C)CC4)nc3)cc3c2cnn3C(C)C)c(=O)[nH]1	Cc1cc(C)c(CNC(=O)c2cc(-c3ccc(N4CCN(C)CC4)nc3)cc3c2cnn3C(C)C)c(=O)[nH]1	W129	38	514	M338	CC(C)n1ncc2c(C=O)cc(-c3ccc(N4CCN(C)CC4)nc3)cc21	27	363
SBSM229846	DNMT1	False	CCCc1cc(C)[nH]c(=O)c1CNC(=O)c1cc(-c2ccc(N3CCN(C)CC3)nc2)cc2c1cnn2C(C)C	CCCc1cc(C)[nH]c(=O)c1CNC(=O)c1cc(-c2ccc(N3CCN(C)CC3)nc2)cc2c1cnn2C(C)C	W128	40	542	M339	CCCc1cc(C)[nH]c(=O)c1CNC(=O)c1cccc2c1cnn2C(C)C	27	366
SBSM229846	DNMT3A	False	CCCc1cc(C)[nH]c(=O)c1CNC(=O)c1cc(-c2ccc(N3CCN(C)CC3)nc2)cc2c1cnn2C(C)C	CCCc1cc(C)[nH]c(=O)c1CNC(=O)c1cc(-c2ccc(N3CCN(C)CC3)nc2)cc2c1cnn2C(C)C	W128	40	542	M339	CCCc1cc(C)[nH]c(=O)c1CNC(=O)c1cccc2c1cnn2C(C)C	27	366
SBSM229844	DNMT1	False	CCCc1cc(C)[nH]c(=O)c1CNC(=O)c1cc(-c2ccnc(N3CCN(C)CC3)c2)cc2c1cnn2C(C)C	CCCc1cc(C)[nH]c(=O)c1CNC(=O)c1cc(-c2ccnc(N3CCN(C)CC3)c2)cc2c1cnn2C(C)C	W252	40	542	M339	CCCc1cc(C)[nH]c(=O)c1CNC(=O)c1cccc2c1cnn2C(C)C	27	366
SBSM229844	DNMT3A	False	CCCc1cc(C)[nH]c(=O)c1CNC(=O)c1cc(-c2ccnc(N3CCN(C)CC3)c2)cc2c1cnn2C(C)C	CCCc1cc(C)[nH]c(=O)c1CNC(=O)c1cc(-c2ccnc(N3CCN(C)CC3)c2)cc2c1cnn2C(C)C	W252	40	542	M339	CCCc1cc(C)[nH]c(=O)c1CNC(=O)c1cccc2c1cnn2C(C)C	27	366
SBSM229846	DNMT1	False	CCCc1cc(C)[nH]c(=O)c1CNC(=O)c1cc(-c2ccc(N3CCN(C)CC3)nc2)cc2c1cnn2C(C)C	CCCc1cc(C)[nH]c(=O)c1CNC(=O)c1cc(-c2ccc(N3CCN(C)CC3)nc2)cc2c1cnn2C(C)C	W128	40	542	M340	CCCc1cc(C)[nH]c(=O)c1CNC(=O)c1cc(-c2cccnc2)cc2[nH]ncc12	30	401
SBSM229846	DNMT3A	False	CCCc1cc(C)[nH]c(=O)c1CNC(=O)c1cc(-c2ccc(N3CCN(C)CC3)nc2)cc2c1cnn2C(C)C	CCCc1cc(C)[nH]c(=O)c1CNC(=O)c1cc(-c2ccc(N3CCN(C)CC3)nc2)cc2c1cnn2C(C)C	W128	40	542	M340	CCCc1cc(C)[nH]c(=O)c1CNC(=O)c1cc(-c2cccnc2)cc2[nH]ncc12	30	401
SBSM229846	DNMT1	False	CCCc1cc(C)[nH]c(=O)c1CNC(=O)c1cc(-c2ccc(N3CCN(C)CC3)nc2)cc2c1cnn2C(C)C	CCCc1cc(C)[nH]c(=O)c1CNC(=O)c1cc(-c2ccc(N3CCN(C)CC3)nc2)cc2c1cnn2C(C)C	W128	40	542	M341	CCCc1cc(C)[nH]c(=O)c1CNC(=O)c1cc(-c2cccnc2)cc2c1cnn2C(C)C	33	444
SBSM229846	DNMT3A	False	CCCc1cc(C)[nH]c(=O)c1CNC(=O)c1cc(-c2ccc(N3CCN(C)CC3)nc2)cc2c1cnn2C(C)C	CCCc1cc(C)[nH]c(=O)c1CNC(=O)c1cc(-c2ccc(N3CCN(C)CC3)nc2)cc2c1cnn2C(C)C	W128	40	542	M341	CCCc1cc(C)[nH]c(=O)c1CNC(=O)c1cc(-c2cccnc2)cc2c1cnn2C(C)C	33	444
SBSM229846	DNMT1	False	CCCc1cc(C)[nH]c(=O)c1CNC(=O)c1cc(-c2ccc(N3CCN(C)CC3)nc2)cc2c1cnn2C(C)C	CCCc1cc(C)[nH]c(=O)c1CNC(=O)c1cc(-c2ccc(N3CCN(C)CC3)nc2)cc2c1cnn2C(C)C	W128	40	542	M342	CCCc1cc(C)[nH]c(=O)c1CNC(=O)c1cc(-c2ccc(N3CCN(C)CC3)nc2)cc2[nH]ncc12	37	500
SBSM229846	DNMT3A	False	CCCc1cc(C)[nH]c(=O)c1CNC(=O)c1cc(-c2ccc(N3CCN(C)CC3)nc2)cc2c1cnn2C(C)C	CCCc1cc(C)[nH]c(=O)c1CNC(=O)c1cc(-c2ccc(N3CCN(C)CC3)nc2)cc2c1cnn2C(C)C	W128	40	542	M342	CCCc1cc(C)[nH]c(=O)c1CNC(=O)c1cc(-c2ccc(N3CCN(C)CC3)nc2)cc2[nH]ncc12	37	500
SBSM229846	DNMT1	False	CCCc1cc(C)[nH]c(=O)c1CNC(=O)c1cc(-c2ccc(N3CCN(C)CC3)nc2)cc2c1cnn2C(C)C	CCCc1cc(C)[nH]c(=O)c1CNC(=O)c1cc(-c2ccc(N3CCN(C)CC3)nc2)cc2c1cnn2C(C)C	W128	40	542	M343	CCCc1cc(C)[nH]c(=O)c1CNC(=O)c1cc(-c2ccc(N3CCN(C)CC3)nc2)cc2c1cnn2C(C)C	40	542
SBSM229846	DNMT3A	False	CCCc1cc(C)[nH]c(=O)c1CNC(=O)c1cc(-c2ccc(N3CCN(C)CC3)nc2)cc2c1cnn2C(C)C	CCCc1cc(C)[nH]c(=O)c1CNC(=O)c1cc(-c2ccc(N3CCN(C)CC3)nc2)cc2c1cnn2C(C)C	W128	40	542	M343	CCCc1cc(C)[nH]c(=O)c1CNC(=O)c1cc(-c2ccc(N3CCN(C)CC3)nc2)cc2c1cnn2C(C)C	40	542
SBSM229847	DNMT1	False	Cc1cc(C)c(CNC(=O)c2cc(-c3ccc(N4CCN(C)CC4)nc3)cc3c2cnn3C(C)C)c(=O)[nH]1	Cc1cc(C)c(CNC(=O)c2cc(-c3ccc(N4CCN(C)CC4)nc3)cc3c2cnn3C(C)C)c(=O)[nH]1	W129	38	514	M344	Cc1cc(C)c(CNC(=O)c2cc(-c3cccnc3)cc3[nH]ncc23)c(=O)[nH]1	28	373
SBSM229847	DNMT3A	False	Cc1cc(C)c(CNC(=O)c2cc(-c3ccc(N4CCN(C)CC4)nc3)cc3c2cnn3C(C)C)c(=O)[nH]1	Cc1cc(C)c(CNC(=O)c2cc(-c3ccc(N4CCN(C)CC4)nc3)cc3c2cnn3C(C)C)c(=O)[nH]1	W129	38	514	M344	Cc1cc(C)c(CNC(=O)c2cc(-c3cccnc3)cc3[nH]ncc23)c(=O)[nH]1	28	373
SBSM229847	DNMT1	False	Cc1cc(C)c(CNC(=O)c2cc(-c3ccc(N4CCN(C)CC4)nc3)cc3c2cnn3C(C)C)c(=O)[nH]1	Cc1cc(C)c(CNC(=O)c2cc(-c3ccc(N4CCN(C)CC4)nc3)cc3c2cnn3C(C)C)c(=O)[nH]1	W129	38	514	M345	Cc1cc(C)c(CNC(=O)c2cc(-c3cccnc3)cc3c2cnn3C(C)C)c(=O)[nH]1	31	415
SBSM229847	DNMT3A	False	Cc1cc(C)c(CNC(=O)c2cc(-c3ccc(N4CCN(C)CC4)nc3)cc3c2cnn3C(C)C)c(=O)[nH]1	Cc1cc(C)c(CNC(=O)c2cc(-c3ccc(N4CCN(C)CC4)nc3)cc3c2cnn3C(C)C)c(=O)[nH]1	W129	38	514	M345	Cc1cc(C)c(CNC(=O)c2cc(-c3cccnc3)cc3c2cnn3C(C)C)c(=O)[nH]1	31	415
SBSM229847	DNMT1	False	Cc1cc(C)c(CNC(=O)c2cc(-c3ccc(N4CCN(C)CC4)nc3)cc3c2cnn3C(C)C)c(=O)[nH]1	Cc1cc(C)c(CNC(=O)c2cc(-c3ccc(N4CCN(C)CC4)nc3)cc3c2cnn3C(C)C)c(=O)[nH]1	W129	38	514	M346	Cc1cc(C)c(CNC(=O)c2cc(-c3ccc(N4CCN(C)CC4)nc3)cc3[nH]ncc23)c(=O)[nH]1	35	472
SBSM229847	DNMT3A	False	Cc1cc(C)c(CNC(=O)c2cc(-c3ccc(N4CCN(C)CC4)nc3)cc3c2cnn3C(C)C)c(=O)[nH]1	Cc1cc(C)c(CNC(=O)c2cc(-c3ccc(N4CCN(C)CC4)nc3)cc3c2cnn3C(C)C)c(=O)[nH]1	W129	38	514	M346	Cc1cc(C)c(CNC(=O)c2cc(-c3ccc(N4CCN(C)CC4)nc3)cc3[nH]ncc23)c(=O)[nH]1	35	472
SBSM229847	DNMT1	False	Cc1cc(C)c(CNC(=O)c2cc(-c3ccc(N4CCN(C)CC4)nc3)cc3c2cnn3C(C)C)c(=O)[nH]1	Cc1cc(C)c(CNC(=O)c2cc(-c3ccc(N4CCN(C)CC4)nc3)cc3c2cnn3C(C)C)c(=O)[nH]1	W129	38	514	M347	Cc1cc(C)c(CNC(=O)c2cc(-c3ccc(N4CCN(C)CC4)nc3)cc3c2cnn3C(C)C)c(=O)[nH]1	38	514
SBSM229847	DNMT3A	False	Cc1cc(C)c(CNC(=O)c2cc(-c3ccc(N4CCN(C)CC4)nc3)cc3c2cnn3C(C)C)c(=O)[nH]1	Cc1cc(C)c(CNC(=O)c2cc(-c3ccc(N4CCN(C)CC4)nc3)cc3c2cnn3C(C)C)c(=O)[nH]1	W129	38	514	M347	Cc1cc(C)c(CNC(=O)c2cc(-c3ccc(N4CCN(C)CC4)nc3)cc3c2cnn3C(C)C)c(=O)[nH]1	38	514
SBSM3664	DNMT1	True	Nc1ncn(C2OC(CO)C(O)C2O)c(=O)n1	Nc1ncn(C2OC(CO)C(O)C2O)c(=O)n1	W130	17	244	M348	Nc1ncn(C2OC(CO)C(O)C2O)c(=O)n1	17	244
SBSM429	DNMT1	True	Nc1ncn(C2CC(O)C(CO)O2)c(=O)n1	Nc1ncn(C2CC(O)C(CO)O2)c(=O)n1	W131	16	228	M349	Nc1ncn(C2CC(O)C(CO)O2)c(=O)n1	16	228
SBSM183172	DNMT1	False	CN(C)CC1CC(c2ccc([N+](=O)[O-])cc2)=NO1	CN(C)CC1CC(c2ccc([N+](=O)[O-])cc2)=NO1	W132	18	249	M350	CN(C)CC1CC(c2ccc([N+](=O)[O-])cc2)=NO1	18	249
SBSM183266	DNMT1	False	CN(C)CC1CC(c2ccc(N)cc2)=NO1	CN(C)CC1CC(c2ccc(N)cc2)=NO1	W133	16	219	M351	CN(C)CC1CC(c2ccc(N)cc2)=NO1	16	219
SBSM183268	DNMT1	False	CN(C)CC1CC(Cc2ccc([N+](=O)[O-])cc2)=NO1	CN(C)CC1CC(Cc2ccc([N+](=O)[O-])cc2)=NO1	W134	19	263	M352	CN(C)CC1CC(Cc2ccc([N+](=O)[O-])cc2)=NO1	19	263
SBSM106195	DNMT1	True	O=C(c1ccc(=O)oc1)N1CCOCC1	O=C(c1ccc(=O)oc1)N1CCOCC1	W135	15	209	M353	O=C(c1ccc(=O)oc1)N1CCOCC1	15	209
SBSM193612	DNMT1	True	c1coc(-c2ccc3nncn3c2)c1	c1coc(-c2ccc3nncn3c2)c1	W136	14	185	M354	c1coc(-c2ccc3nncn3c2)c1	14	185
SBSM183270	DNMT1	False	CN1CC2ON=C(c3ccc(N)cc3)C2C1	CN1CC2ON=C(c3ccc(N)cc3)C2C1	W137	16	217	M355	CN1CC2ON=C(c3ccc(N)cc3)C2C1	16	217
SBSM20437	DNMT1	True	CC1(C)CCCN(C(=O)c2coc(=O)c(Br)c2)C1	CC1(C)CCCN(C(=O)c2coc(=O)c(Br)c2)C1	W138	18	314	M356	CC1(C)CCCN(C(=O)c2coc(=O)c(Br)c2)C1	18	314
SBSM119120	DNMT1	True	O=C1NC(=S)N/C1=C/c1cc2c(cc1[N+](=O)[O-])OCO2	O=C1NC(=S)NC1=Cc1cc2c(cc1[N+](=O)[O-])OCO2	W139	20	293	M357	O=C1NC(=S)NC1=Cc1cc2c(cc1[N+](=O)[O-])OCO2	20	293
SBSM531591	DNMT1	True	N=C(NN/C=c1/cc/c(=C2\C=CC(=O)C(C(=O)O)=C2)o1)N[N+](=O)[O-]	N=C(NNC=c1ccc(=C2C=CC(=O)C(C(=O)O)=C2)o1)N[N+](=O)[O-]	W140	24	333	M358	N=C(NNC=c1ccc(=C2C=CC(=O)C(C=O)=C2)o1)N[N+](=O)[O-]	23	317
SBSM531591	DNMT1	True	N=C(NN/C=c1/cc/c(=C2\C=CC(=O)C(C(=O)O)=C2)o1)N[N+](=O)[O-]	N=C(NNC=c1ccc(=C2C=CC(=O)C(C(=O)O)=C2)o1)N[N+](=O)[O-]	W140	24	333	M359	C=c1ccc(=C2C=CC(=O)C(C(=O)O)=C2)o1	16	216
SBSM531591	DNMT1	True	N=C(NN/C=c1/cc/c(=C2\C=CC(=O)C(C(=O)O)=C2)o1)N[N+](=O)[O-]	N=C(NNC=c1ccc(=C2C=CC(=O)C(C(=O)O)=C2)o1)N[N+](=O)[O-]	W140	24	333	M360	N=C(NNC=c1ccc(=C2C=CC(=O)C(C(=O)O)=C2)o1)N[N+](=O)[O-]	24	333
SBSM193325	DNMT1	True	O=C(N/N=C/c1ccoc1)c1cc(O)cc(O)c1	O=C(NN=Cc1ccoc1)c1cc(O)cc(O)c1	W141	18	246	M361	O=C(NN=Cc1ccoc1)c1cc(O)cc(O)c1	18	246
SBSM112138	DNMT1	True	COc1ccc(C(=O)OCC(=O)Nc2ncc([N+](=O)[O-])s2)cc1OC	COc1ccc(C(=O)OCC(=O)Nc2ncc([N+](=O)[O-])s2)cc1OC	W142	25	367	M362	COc1ccc(C(=O)OCC(=O)Nc2ncc([N+](=O)[O-])s2)cc1OC	25	367
SBSM116101	DNMT1	True	O=C1CC(=O)NC(SCC(=O)Nc2ccccc2[N+](=O)[O-])=N1	O=C1CC(=O)NC(SCC(=O)Nc2ccccc2[N+](=O)[O-])=N1	W143	22	322	M363	O=C1CC(=O)NC(SCC(=O)Nc2ccccc2[N+](=O)[O-])=N1	22	322
SBSM121762	DNMT1	True	Cc1ccccc1NC(=O)CSc1ccsc1[N+](=O)[O-]	Cc1ccccc1NC(=O)CSc1ccsc1[N+](=O)[O-]	W144	20	308	M364	Cc1ccccc1NC(=O)CSc1ccsc1[N+](=O)[O-]	20	308
SBSM2403	DNMT1	True	CC(=O)OCC1=C(C(=O)O)N2C(=O)C(NC(=O)Cc3cccs3)C2SC1	CC(=O)OCC1=C(C(=O)O)N2C(=O)C(NC(=O)Cc3cccs3)C2SC1	W145	26	396	M365	CC(=O)OCC1=C(C=O)N2C(=O)C(NC(=O)Cc3cccs3)C2SC1	25	380
SBSM2403	DNMT1	True	CC(=O)OCC1=C(C(=O)O)N2C(=O)C(NC(=O)Cc3cccs3)C2SC1	CC(=O)OCC1=C(C(=O)O)N2C(=O)C(NC(=O)Cc3cccs3)C2SC1	W145	26	396	M366	CC1=C(C=O)N2C(=O)C(NC(=O)Cc3cccs3)C2SC1	21	322
SBSM2403	DNMT1	True	CC(=O)OCC1=C(C(=O)O)N2C(=O)C(NC(=O)Cc3cccs3)C2SC1	CC(=O)OCC1=C(C(=O)O)N2C(=O)C(NC(=O)Cc3cccs3)C2SC1	W145	26	396	M367	CC1=C(C(=O)O)N2C(=O)C(NC(=O)Cc3cccs3)C2SC1	22	338
SBSM2403	DNMT1	True	CC(=O)OCC1=C(C(=O)O)N2C(=O)C(NC(=O)Cc3cccs3)C2SC1	CC(=O)OCC1=C(C(=O)O)N2C(=O)C(NC(=O)Cc3cccs3)C2SC1	W145	26	396	M368	CC(=O)OCC1=C(C(=O)O)N2C(=O)C(N)C2SC1	18	272
SBSM2403	DNMT1	True	CC(=O)OCC1=C(C(=O)O)N2C(=O)C(NC(=O)Cc3cccs3)C2SC1	CC(=O)OCC1=C(C(=O)O)N2C(=O)C(NC(=O)Cc3cccs3)C2SC1	W145	26	396	M369	O=CC1=C(CO)CSC2C(NC(=O)Cc3cccs3)C(=O)N12	22	338
SBSM2403	DNMT1	True	CC(=O)OCC1=C(C(=O)O)N2C(=O)C(NC(=O)Cc3cccs3)C2SC1	CC(=O)OCC1=C(C(=O)O)N2C(=O)C(NC(=O)Cc3cccs3)C2SC1	W145	26	396	M370	O=C(Cc1cccs1)NC1C(=O)N2C(C(=O)O)=C(CO)CSC12	23	354
SBSM2403	DNMT1	True	CC(=O)OCC1=C(C(=O)O)N2C(=O)C(NC(=O)Cc3cccs3)C2SC1	CC(=O)OCC1=C(C(=O)O)N2C(=O)C(NC(=O)Cc3cccs3)C2SC1	W145	26	396	M371	CC(=O)OCC1=C(C(=O)O)N2C(=O)C(NC(=O)Cc3cccs3)C2SC1	26	396
SBSM100822	DNMT1	True	C/C=C/C=C/C(=O)C1=C(O)C2(C)C(=O)C(C)(O)C1C(C1(C)OC(O)=C(C)C1=O)C2C(=O)/C=C/C=C/C	CC=CC=CC(=O)C1=C(O)C2(C)C(=O)C(C)(O)C1C(C1(C)OC(O)=C(C)C1=O)C2C(=O)C=CC=CC	W146	36	497	M372	CC(=O)C1=C(O)C2(C)C(=O)C(C)(O)C1C(C1(C)OC(O)=C(C)C1=O)C2C(C)=O	28	392
SBSM100822	DNMT1	True	C/C=C/C=C/C(=O)C1=C(O)C2(C)C(=O)C(C)(O)C1C(C1(C)OC(O)=C(C)C1=O)C2C(=O)/C=C/C=C/C	CC=CC=CC(=O)C1=C(O)C2(C)C(=O)C(C)(O)C1C(C1(C)OC(O)=C(C)C1=O)C2C(=O)C=CC=CC	W146	36	497	M373	CC=CC=CC(=O)C1C(C2(C)OC(O)=C(C)C2=O)C2C(C(C)=O)=C(O)C1(C)C(=O)C2(C)O	32	444
SBSM100822	DNMT1	True	C/C=C/C=C/C(=O)C1=C(O)C2(C)C(=O)C(C)(O)C1C(C1(C)OC(O)=C(C)C1=O)C2C(=O)/C=C/C=C/C	CC=CC=CC(=O)C1=C(O)C2(C)C(=O)C(C)(O)C1C(C1(C)OC(O)=C(C)C1=O)C2C(=O)C=CC=CC	W146	36	497	M374	CC=CC=CC(=O)C1=C(O)C2(C)C(=O)C(C)(O)C1C(C1(C)OC(O)=C(C)C1=O)C2C(C)=O	32	444
SBSM100822	DNMT1	True	C/C=C/C=C/C(=O)C1=C(O)C2(C)C(=O)C(C)(O)C1C(C1(C)OC(O)=C(C)C1=O)C2C(=O)/C=C/C=C/C	CC=CC=CC(=O)C1=C(O)C2(C)C(=O)C(C)(O)C1C(C1(C)OC(O)=C(C)C1=O)C2C(=O)C=CC=CC	W146	36	497	M375	CC=CC=CC(=O)C1=C(O)C2(C)C(=O)C(C)(O)C1C(C1(C)OC(O)=C(C)C1=O)C2C(=O)C=CC=CC	36	497
SBSM120543	DNMT1	False	Cc1cc(C)c2c(N)c3cccc(C)c3nc2n1	Cc1cc(C)c2c(N)c3cccc(C)c3nc2n1	W147	18	237	M376	Cc1cc(C)c2c(N)c3cccc(C)c3nc2n1	18	237
SBSM22823	DNMT3A	True	CC(C)(Oc1ccc2sc3ccccc3c2c1)C(=O)O	CC(C)(Oc1ccc2sc3ccccc3c2c1)C(=O)O	W148	20	286	M377	CC(C)(C=O)Oc1ccc2sc3ccccc3c2c1	19	270
SBSM22823	DNMT3A	True	CC(C)(Oc1ccc2sc3ccccc3c2c1)C(=O)O	CC(C)(Oc1ccc2sc3ccccc3c2c1)C(=O)O	W148	20	286	M378	CC(C)(Oc1ccc2sc3ccccc3c2c1)C(=O)O	20	286
SBSM130381	DNMT1	False	Cc1ccc(-n2nc(-c3ccco3)cc2C(=O)O)c(C)c1	Cc1ccc(-n2nc(-c3ccco3)cc2C(=O)O)c(C)c1	W149	21	282	M379	Cc1ccc(-n2nccc2C=O)c(C)c1	15	200
SBSM130381	DNMT1	False	Cc1ccc(-n2nc(-c3ccco3)cc2C(=O)O)c(C)c1	Cc1ccc(-n2nc(-c3ccco3)cc2C(=O)O)c(C)c1	W149	21	282	M380	Cc1ccc(-n2nc(-c3ccco3)cc2C=O)c(C)c1	20	266
SBSM130381	DNMT1	False	Cc1ccc(-n2nc(-c3ccco3)cc2C(=O)O)c(C)c1	Cc1ccc(-n2nc(-c3ccco3)cc2C(=O)O)c(C)c1	W149	21	282	M381	Cc1ccc(-n2nccc2C(=O)O)c(C)c1	16	216
SBSM130381	DNMT1	False	Cc1ccc(-n2nc(-c3ccco3)cc2C(=O)O)c(C)c1	Cc1ccc(-n2nc(-c3ccco3)cc2C(=O)O)c(C)c1	W149	21	282	M382	Cc1ccc(-n2nc(-c3ccco3)cc2C(=O)O)c(C)c1	21	282
SBSM356157	DNMT3A	True	CCOCC(C(=O)c1ccc(Cl)cc1)n1cnc2ncnc(N)c21	CCOCC(C(=O)c1ccc(Cl)cc1)n1cnc2ncnc(N)c21	W150	24	346	M383	CCOCC(C(=O)c1ccc(Cl)cc1)n1cnc2ncnc(N)c21	24	346
SBSM137774	DNMT1	True	CC1=NN(c2ccccc2)C(=O)C1/C=C1\NC(=S)NC1=O	CC1=NN(c2ccccc2)C(=O)C1C=C1NC(=S)NC1=O	W151	21	300	M384	CC1=NN(c2ccccc2)C(=O)C1C	14	188
SBSM137774	DNMT1	True	CC1=NN(c2ccccc2)C(=O)C1/C=C1\NC(=S)NC1=O	CC1=NN(c2ccccc2)C(=O)C1C=C1NC(=S)NC1=O	W151	21	300	M385	CC1=NNC(=O)C1C=C1NC(=S)NC1=O	15	224
SBSM137774	DNMT1	True	CC1=NN(c2ccccc2)C(=O)C1/C=C1\NC(=S)NC1=O	CC1=NN(c2ccccc2)C(=O)C1C=C1NC(=S)NC1=O	W151	21	300	M386	CC1=NN(c2ccccc2)C(=O)C1C=C1NC(=S)NC1=O	21	300
SBSM495571	DNMT1	False	O=C(O)COc1ccc(C(=O)c2cc(Br)ccc2OCC(=O)O)cc1	O=C(O)COc1ccc(C(=O)c2cc(Br)ccc2OCC(=O)O)cc1	W152	25	409	M387	O=CCOc1ccc(Br)cc1C(=O)c1ccccc1	19	319
SBSM495571	DNMT1	False	O=C(O)COc1ccc(C(=O)c2cc(Br)ccc2OCC(=O)O)cc1	O=C(O)COc1ccc(C(=O)c2cc(Br)ccc2OCC(=O)O)cc1	W152	25	409	M388	O=CCOc1ccc(Br)cc1C(=O)c1ccc(OCC(=O)O)cc1	24	393
SBSM495571	DNMT1	False	O=C(O)COc1ccc(C(=O)c2cc(Br)ccc2OCC(=O)O)cc1	O=C(O)COc1ccc(C(=O)c2cc(Br)ccc2OCC(=O)O)cc1	W152	25	409	M389	O=CCOc1ccc(C(=O)c2cccc(Br)c2)cc1	19	319
SBSM495571	DNMT1	False	O=C(O)COc1ccc(C(=O)c2cc(Br)ccc2OCC(=O)O)cc1	O=C(O)COc1ccc(C(=O)c2cc(Br)ccc2OCC(=O)O)cc1	W152	25	409	M390	O=CCOc1ccc(C(=O)c2cc(Br)ccc2OCC=O)cc1	23	377
SBSM495571	DNMT1	False	O=C(O)COc1ccc(C(=O)c2cc(Br)ccc2OCC(=O)O)cc1	O=C(O)COc1ccc(C(=O)c2cc(Br)ccc2OCC(=O)O)cc1	W152	25	409	M391	O=CCOc1ccc(C(=O)c2cc(Br)ccc2OCC(=O)O)cc1	24	393
SBSM495571	DNMT1	False	O=C(O)COc1ccc(C(=O)c2cc(Br)ccc2OCC(=O)O)cc1	O=C(O)COc1ccc(C(=O)c2cc(Br)ccc2OCC(=O)O)cc1	W152	25	409	M392	O=C(O)COc1ccc(C(=O)c2cccc(Br)c2)cc1	20	335
SBSM495571	DNMT1	False	O=C(O)COc1ccc(C(=O)c2cc(Br)ccc2OCC(=O)O)cc1	O=C(O)COc1ccc(C(=O)c2cc(Br)ccc2OCC(=O)O)cc1	W152	25	409	M393	O=C(O)COc1ccc(Br)cc1C(=O)c1ccccc1	20	335
SBSM495571	DNMT1	False	O=C(O)COc1ccc(C(=O)c2cc(Br)ccc2OCC(=O)O)cc1	O=C(O)COc1ccc(C(=O)c2cc(Br)ccc2OCC(=O)O)cc1	W152	25	409	M394	O=C(O)COc1ccc(C(=O)c2cc(Br)ccc2OCC(=O)O)cc1	25	409
SBSM121330	DNMT1	False	NS(=O)(=O)c1ccc(NC(=O)COC(=O)c2ccc([N+](=O)[O-])s2)cc1	NS(=O)(=O)c1ccc(NC(=O)COC(=O)c2ccc([N+](=O)[O-])s2)cc1	W153	25	385	M395	NS(=O)(=O)c1ccc(NC(=O)COC(=O)c2ccc([N+](=O)[O-])s2)cc1	25	385
SBSM341305	DNMT1	False	O=C(O)C(Cc1c[nH]c2ccccc12)N1C(=O)C=CC1=O	O=C(O)C(Cc1c[nH]c2ccccc12)N1C(=O)C=CC1=O	W154	21	284	M396	O=CC(Cc1c[nH]c2ccccc12)N1C(=O)C=CC1=O	20	268
SBSM341305	DNMT1	False	O=C(O)C(Cc1c[nH]c2ccccc12)N1C(=O)C=CC1=O	O=C(O)C(Cc1c[nH]c2ccccc12)N1C(=O)C=CC1=O	W154	21	284	M397	O=C(O)CCc1c[nH]c2ccccc12	14	189
SBSM341305	DNMT1	False	O=C(O)C(Cc1c[nH]c2ccccc12)N1C(=O)C=CC1=O	O=C(O)C(Cc1c[nH]c2ccccc12)N1C(=O)C=CC1=O	W154	21	284	M398	O=C(O)C(Cc1c[nH]c2ccccc12)N1C(=O)C=CC1=O	21	284
SBSM427546	DNMT1	False	Cc1ccn2c(CCc3nnc4cc(C)ccn34)nnc2c1	Cc1ccn2c(CCc3nnc4cc(C)ccn34)nnc2c1	W155	22	292	M399	Cc1ccn2c(CCc3nnc4cc(C)ccn34)nnc2c1	22	292
SBSM22880	DNMT3A	False	O=C(COc1c(Cl)cccc1Cl)Oc1ccc([N+](=O)[O-])cc1	O=C(COc1c(Cl)cccc1Cl)Oc1ccc([N+](=O)[O-])cc1	W156	22	342	M400	O=C(COc1c(Cl)cccc1Cl)Oc1ccc([N+](=O)[O-])cc1	22	342
SBSM436095	DNMT1	False	O=[N+]([O-])c1ccc(C2=NCC(CN3CCCC3)O2)cc1	O=[N+]([O-])c1ccc(C2=NCC(CN3CCCC3)O2)cc1	W157	20	275	M401	CC1CN=C(c2ccc([N+](=O)[O-])cc2)O1	15	206
SBSM436095	DNMT1	False	O=[N+]([O-])c1ccc(C2=NCC(CN3CCCC3)O2)cc1	O=[N+]([O-])c1ccc(C2=NCC(CN3CCCC3)O2)cc1	W157	20	275	M402	O=[N+]([O-])c1ccc(C2=NCC(CN3CCCC3)O2)cc1	20	275
SBSM126058	DNMT1	False	CCN(CC)CCn1nc2c3c(cccc3c1=O)-c1ccccc1-2	CCN(CC)CCn1nc2c3c(cccc3c1=O)-c1ccccc1-2	W158	24	319	M403	O=c1[nH]nc2c3c(cccc13)-c1ccccc1-2	17	220
SBSM126058	DNMT1	False	CCN(CC)CCn1nc2c3c(cccc3c1=O)-c1ccccc1-2	CCN(CC)CCn1nc2c3c(cccc3c1=O)-c1ccccc1-2	W158	24	319	M404	CCN(CC)CCn1nc2c3c(cccc3c1=O)-c1ccccc1-2	24	319
SBSM128778	DNMT1	False	CCN(CC)CCCNc1nc2cc(OC)c(OC)cc2c2nc(-c3cccnc3)nn12	CCN(CC)CCCNc1nc2cc(OC)c(OC)cc2c2nc(-c3cccnc3)nn12	W159	32	436	M405	COc1cc2ncn3nc(-c4cccnc4)nc3c2cc1OC	23	307
SBSM128778	DNMT1	False	CCN(CC)CCCNc1nc2cc(OC)c(OC)cc2c2nc(-c3cccnc3)nn12	CCN(CC)CCCNc1nc2cc(OC)c(OC)cc2c2nc(-c3cccnc3)nn12	W159	32	436	M406	CCN(CC)CCCNc1nc2cc(OC)c(OC)cc2c2nc(-c3cccnc3)nn12	32	436
SBSM119031	DNMT1	True	CCOC(=O)C(C)N1C(=O)S/C(=C\c2ccc(-c3ccccc3C(=O)O)o2)C1=O	CCOC(=O)C(C)N1C(=O)SC(=Cc2ccc(-c3ccccc3C(=O)O)o2)C1=O	W160	29	415	M407	CC(C=O)N1C(=O)SC(=Cc2ccc(-c3ccccc3C(=O)O)o2)C1=O	26	371
SBSM119031	DNMT1	True	CCOC(=O)C(C)N1C(=O)S/C(=C\c2ccc(-c3ccccc3C(=O)O)o2)C1=O	CCOC(=O)C(C)N1C(=O)SC(=Cc2ccc(-c3ccccc3C(=O)O)o2)C1=O	W160	29	415	M408	O=Cc1ccccc1-c1ccc(C=C2SC(=O)NC2=O)o1	21	299
SBSM119031	DNMT1	True	CCOC(=O)C(C)N1C(=O)S/C(=C\c2ccc(-c3ccccc3C(=O)O)o2)C1=O	CCOC(=O)C(C)N1C(=O)SC(=Cc2ccc(-c3ccccc3C(=O)O)o2)C1=O	W160	29	415	M409	CC(C=O)N1C(=O)SC(=Cc2ccc(-c3ccccc3C=O)o2)C1=O	25	355
SBSM119031	DNMT1	True	CCOC(=O)C(C)N1C(=O)S/C(=C\c2ccc(-c3ccccc3C(=O)O)o2)C1=O	CCOC(=O)C(C)N1C(=O)SC(=Cc2ccc(-c3ccccc3C(=O)O)o2)C1=O	W160	29	415	M410	CCOC(=O)C(C)N1C(=O)SC(=Cc2ccc(-c3ccccc3C=O)o2)C1=O	28	399
SBSM119031	DNMT1	True	CCOC(=O)C(C)N1C(=O)S/C(=C\c2ccc(-c3ccccc3C(=O)O)o2)C1=O	CCOC(=O)C(C)N1C(=O)SC(=Cc2ccc(-c3ccccc3C(=O)O)o2)C1=O	W160	29	415	M411	O=C1NC(=O)C(=Cc2ccc(-c3ccccc3C(=O)O)o2)S1	22	315
SBSM119031	DNMT1	True	CCOC(=O)C(C)N1C(=O)S/C(=C\c2ccc(-c3ccccc3C(=O)O)o2)C1=O	CCOC(=O)C(C)N1C(=O)SC(=Cc2ccc(-c3ccccc3C(=O)O)o2)C1=O	W160	29	415	M412	CCOC(=O)C(C)N1C(=O)SC(=Cc2ccco2)C1=O	20	295
SBSM119031	DNMT1	True	CCOC(=O)C(C)N1C(=O)S/C(=C\c2ccc(-c3ccccc3C(=O)O)o2)C1=O	CCOC(=O)C(C)N1C(=O)SC(=Cc2ccc(-c3ccccc3C(=O)O)o2)C1=O	W160	29	415	M413	CCOC(=O)C(C)N1C(=O)SC(=Cc2ccc(-c3ccccc3C(=O)O)o2)C1=O	29	415
SBSM18118	DNMT1	False	CN(C)CCc1cc2c(c3c1ccc1ccccc13)OCO2	CN(C)CCc1cc2c(c3c1ccc1ccccc13)OCO2	W161	22	293	M414	CN(C)CCc1cc2c(c3c1ccc1ccccc13)OCO2	22	293
SBSM2103	DNMT1	False	O=c1c(-c2ccc(O)cc2)coc2cc(O)cc(O)c12	O=c1c(-c2ccc(O)cc2)coc2cc(O)cc(O)c12	W162	20	270	M415	O=c1c(-c2ccc(O)cc2)coc2cc(O)cc(O)c12	20	270
SBSM356155	DNMT3A	True	CCSCC(C(=O)c1ccc(Cl)cc1)n1cnc2ccccc21	CCSCC(C(=O)c1ccc(Cl)cc1)n1cnc2ccccc21	W163	23	345	M416	CCSCC(C(=O)c1ccc(Cl)cc1)n1cnc2ccccc21	23	345
SBSM18092	DNMT1	True	COc1ccc(Cc2nnc(NC(=O)Cc3cccs3)s2)cc1	COc1ccc(Cc2nnc(NC(=O)Cc3cccs3)s2)cc1	W164	23	345	M417	COc1ccc(Cc2nnc(NC(=O)Cc3cccs3)s2)cc1	23	345
SBSM296321	DNMT1	False	O=C(O)C(Cc1c[nH]c2ccccc12)NSc1ncccc1[N+](=O)[O-]	O=C(O)C(Cc1c[nH]c2ccccc12)NSc1ncccc1[N+](=O)[O-]	W165	25	358	M418	O=CC(Cc1c[nH]c2ccccc12)NSc1ncccc1[N+](=O)[O-]	24	342
SBSM296321	DNMT1	False	O=C(O)C(Cc1c[nH]c2ccccc12)NSc1ncccc1[N+](=O)[O-]	O=C(O)C(Cc1c[nH]c2ccccc12)NSc1ncccc1[N+](=O)[O-]	W165	25	358	M419	O=C(O)C(Cc1c[nH]c2ccccc12)NSc1ncccc1[N+](=O)[O-]	25	358
SBSM100085	DNMT1	True	CC(=O)c1cccc(OCC(=O)N(C)CC(=O)NCc2ccco2)c1	CC(=O)c1cccc(OCC(=O)N(C)CC(=O)NCc2ccco2)c1	W166	25	344	M420	CC(=O)c1cccc(OCC(=O)N(C)CC=O)c1	18	249
SBSM100085	DNMT1	True	CC(=O)c1cccc(OCC(=O)N(C)CC(=O)NCc2ccco2)c1	CC(=O)c1cccc(OCC(=O)N(C)CC(=O)NCc2ccco2)c1	W166	25	344	M421	CC(=O)c1cccc(OCC(=O)N(C)CC(=O)NCc2ccco2)c1	25	344
SBSM196024	DNMT1	True	O=C1c2sccc2-c2cccc3cccc1c23	O=C1c2sccc2-c2cccc3cccc1c23	W167	17	236	M422	O=C1c2sccc2-c2cccc3cccc1c23	17	236
SBSM156775	DNMT1	False	Cn1c2ccccc2c2c(=O)oc3ccccc3c21	Cn1c2ccccc2c2c(=O)oc3ccccc3c21	W168	19	249	M423	Cn1c2ccccc2c2c(=O)oc3ccccc3c21	19	249
SBSM491363	DNMT1	False	Cc1ccc2cc3c(N)c4c(C)ccc(C)c4nc3nc2c1	Cc1ccc2cc3c(N)c4c(C)ccc(C)c4nc3nc2c1	W169	22	287	M424	Cc1ccc2cc3c(N)c4c(C)ccc(C)c4nc3nc2c1	22	287
SBSM246947	DNMT1	False	CN(C)CCOc1nc(-c2ccccc2)nc2c1oc1ccccc12	CN(C)CCOc1nc(-c2ccccc2)nc2c1oc1ccccc12	W170	25	333	M425	c1ccc(-c2ncc3oc4ccccc4c3n2)cc1	19	246
SBSM246947	DNMT1	False	CN(C)CCOc1nc(-c2ccccc2)nc2c1oc1ccccc12	CN(C)CCOc1nc(-c2ccccc2)nc2c1oc1ccccc12	W170	25	333	M426	CN(C)CCOc1ncnc2c1oc1ccccc12	19	257
SBSM246947	DNMT1	False	CN(C)CCOc1nc(-c2ccccc2)nc2c1oc1ccccc12	CN(C)CCOc1nc(-c2ccccc2)nc2c1oc1ccccc12	W170	25	333	M427	CN(C)CCOc1nc(-c2ccccc2)nc2c1oc1ccccc12	25	333
SBSM104851	DNMT1	True	N#Cc1c(SCC(=O)Nc2nc3ccc(Br)cc3s2)sc2c(O)cc(O)nc12	N#Cc1c(SCC(=O)Nc2nc3ccc(Br)cc3s2)sc2c(O)cc(O)nc12	W171	28	493	M428	N#Cc1c(SCC(=O)Nc2nc3ccc(Br)cc3s2)sc2c(O)cc(O)nc12	28	493
SBSM21788	DNMT1	True	C=CCOC(=O)c1cc(-c2ccc(/C=C3\C(=O)NC(=O)C(C#N)=C3C)o2)ccc1Cl	C=CCOC(=O)c1cc(-c2ccc(C=C3C(=O)NC(=O)C(C#N)=C3C)o2)ccc1Cl	W172	30	423	M429	CC1=C(C#N)C(=O)NC(=O)C1=Cc1ccc(-c2ccc(Cl)c(C=O)c2)o1	26	367
SBSM21788	DNMT1	True	C=CCOC(=O)c1cc(-c2ccc(/C=C3\C(=O)NC(=O)C(C#N)=C3C)o2)ccc1Cl	C=CCOC(=O)c1cc(-c2ccc(C=C3C(=O)NC(=O)C(C#N)=C3C)o2)ccc1Cl	W172	30	423	M430	C=CCOC(=O)c1cc(-c2ccc(C=C3C(=O)NC(=O)C(C#N)=C3C)o2)ccc1Cl	30	423
SBSM356156	DNMT3A	True	C=C(C(=O)c1ccc(Cl)cc1)n1cnc2ccccc21	C=C(C(=O)c1ccc(Cl)cc1)n1cnc2ccccc21	W173	20	283	M431	C=C(C(=O)c1ccc(Cl)cc1)n1cnc2ccccc21	20	283
SBSM19046	DNMT1	True	Cc1ccnc(NS(=O)(=O)c2ccc(NC(=O)Cc3cccs3)cc2)n1	Cc1ccnc(NS(=O)(=O)c2ccc(NC(=O)Cc3cccs3)cc2)n1	W174	26	388	M432	Cc1ccnc(NS(=O)(=O)c2ccc(N)cc2)n1	18	264
SBSM19046	DNMT1	True	Cc1ccnc(NS(=O)(=O)c2ccc(NC(=O)Cc3cccs3)cc2)n1	Cc1ccnc(NS(=O)(=O)c2ccc(NC(=O)Cc3cccs3)cc2)n1	W174	26	388	M433	O=C(Cc1cccs1)Nc1ccc([SH](=O)=O)cc1	18	281
SBSM19046	DNMT1	True	Cc1ccnc(NS(=O)(=O)c2ccc(NC(=O)Cc3cccs3)cc2)n1	Cc1ccnc(NS(=O)(=O)c2ccc(NC(=O)Cc3cccs3)cc2)n1	W174	26	388	M434	Cc1ccnc(NS(=O)(=O)c2ccc(NC(=O)Cc3cccs3)cc2)n1	26	388
SBSM193610	DNMT1	True	CCc1ccc(/C(C)=N/NC(=O)CNC(=O)/C=C/c2ccco2)cc1	CCc1ccc(C(C)=NNC(=O)CNC(=O)C=Cc2ccco2)cc1	W175	25	339	M435	CCc1ccc(C(C)=NNC(=O)CNC(C)=O)cc1	19	261
SBSM193610	DNMT1	True	CCc1ccc(/C(C)=N/NC(=O)CNC(=O)/C=C/c2ccco2)cc1	CCc1ccc(C(C)=NNC(=O)CNC(=O)C=Cc2ccco2)cc1	W175	25	339	M436	CCc1ccc(C(C)=NNC(=O)CNC(=O)C=Cc2ccco2)cc1	25	339
SBSM123294	DNMT1	False	O=C(COC(=O)c1cc2c(s1)CCC2)Nc1ccc(F)cc1	O=C(COC(=O)c1cc2c(s1)CCC2)Nc1ccc(F)cc1	W176	22	319	M437	O=C(COC(=O)c1cc2c(s1)CCC2)Nc1ccc(F)cc1	22	319
SBSM296322	DNMT1	False	O=C(O)C(Cc1c[nH]c2ccccc12)NSc1ccc([N+](=O)[O-])cc1[N+](=O)[O-]	O=C(O)C(Cc1c[nH]c2ccccc12)NSc1ccc([N+](=O)[O-])cc1[N+](=O)[O-]	W177	28	402	M438	O=CC(Cc1c[nH]c2ccccc12)NSc1ccc([N+](=O)[O-])cc1[N+](=O)[O-]	27	386
SBSM296322	DNMT1	False	O=C(O)C(Cc1c[nH]c2ccccc12)NSc1ccc([N+](=O)[O-])cc1[N+](=O)[O-]	O=C(O)C(Cc1c[nH]c2ccccc12)NSc1ccc([N+](=O)[O-])cc1[N+](=O)[O-]	W177	28	402	M439	O=C(O)C(Cc1c[nH]c2ccccc12)NSc1ccc([N+](=O)[O-])cc1[N+](=O)[O-]	28	402
SBSM122227	DNMT1	True	C=C(C)C(=O)Nc1cccc(C2=NOC3(C2)CC(C(N)=O)N(C(=O)C2(C)CC2)C3)c1	C=C(C)C(=O)Nc1cccc(C2=NOC3(C2)CC(C(N)=O)N(C(=O)C2(C)CC2)C3)c1	W178	30	410	M440	CC1(C(=O)N2CC3(CC(c4cccc(N)c4)=NO3)CC2C(N)=O)CC1	25	342
SBSM122227	DNMT1	True	C=C(C)C(=O)Nc1cccc(C2=NOC3(C2)CC(C(N)=O)N(C(=O)C2(C)CC2)C3)c1	C=C(C)C(=O)Nc1cccc(C2=NOC3(C2)CC(C(N)=O)N(C(=O)C2(C)CC2)C3)c1	W178	30	410	M441	C=C(C)C(=O)Nc1cccc(C2=NOC3(C2)CC(C(N)=O)N(C(=O)C2(C)CC2)C3)c1	30	410
SBSM105893	DNMT1	False	O=C(O)CCc1ccc(S(=O)(=O)Nc2cc(C(F)(F)F)ccc2N2CCCC2)cc1	O=C(O)CCc1ccc(S(=O)(=O)Nc2cc(C(F)(F)F)ccc2N2CCCC2)cc1	W179	30	442	M442	O=CCCc1ccc(S(=O)(=O)Nc2cccc(C(F)(F)F)c2)cc1	24	357
SBSM105893	DNMT1	False	O=C(O)CCc1ccc(S(=O)(=O)Nc2cc(C(F)(F)F)ccc2N2CCCC2)cc1	O=C(O)CCc1ccc(S(=O)(=O)Nc2cc(C(F)(F)F)ccc2N2CCCC2)cc1	W179	30	442	M443	O=CCCc1ccc(S(=O)(=O)Nc2cc(C(F)(F)F)ccc2N2CCCC2)cc1	29	426
SBSM105893	DNMT1	False	O=C(O)CCc1ccc(S(=O)(=O)Nc2cc(C(F)(F)F)ccc2N2CCCC2)cc1	O=C(O)CCc1ccc(S(=O)(=O)Nc2cc(C(F)(F)F)ccc2N2CCCC2)cc1	W179	30	442	M444	O=C(O)CCc1ccc(S(=O)(=O)Nc2cccc(C(F)(F)F)c2)cc1	25	373
SBSM105893	DNMT1	False	O=C(O)CCc1ccc(S(=O)(=O)Nc2cc(C(F)(F)F)ccc2N2CCCC2)cc1	O=C(O)CCc1ccc(S(=O)(=O)Nc2cc(C(F)(F)F)ccc2N2CCCC2)cc1	W179	30	442	M445	O=C(O)CCc1ccc(S(=O)(=O)Nc2cc(C(F)(F)F)ccc2N2CCCC2)cc1	30	442
SBSM142921	DNMT1	False	O=C1c2ccccc2-c2cccc3cccc1c23	O=C1c2ccccc2-c2cccc3cccc1c23	W180	18	230	M446	O=C1c2ccccc2-c2cccc3cccc1c23	18	230
SBSM117575	DNMT1	True	COc1ccc(OC)c(N2C(=O)C3ON=C(c4ccccc4Cl)C3C2=O)c1	COc1ccc(OC)c(N2C(=O)C3ON=C(c4ccccc4Cl)C3C2=O)c1	W181	27	387	M447	COc1ccc(OC)c(N2C(=O)C3ON=C(c4ccccc4Cl)C3C2=O)c1	27	387
SBSM121922	DNMT1	False	COc1ccc(-c2csc(NC(=O)CSc3nc(C)nc4sc(C(=O)O)c(C)c34)n2)cc1	COc1ccc(-c2csc(NC(=O)CSc3nc(C)nc4sc(C(=O)O)c(C)c34)n2)cc1	W182	32	487	M448	Cc1nc(SCC(=O)Nc2nccs2)c2c(C)c(C=O)sc2n1	23	364
SBSM121922	DNMT1	False	COc1ccc(-c2csc(NC(=O)CSc3nc(C)nc4sc(C(=O)O)c(C)c34)n2)cc1	COc1ccc(-c2csc(NC(=O)CSc3nc(C)nc4sc(C(=O)O)c(C)c34)n2)cc1	W182	32	487	M449	COc1ccc(-c2csc(NC(=O)CSc3nc(C)nc4sc(C=O)c(C)c34)n2)cc1	31	471
SBSM121922	DNMT1	False	COc1ccc(-c2csc(NC(=O)CSc3nc(C)nc4sc(C(=O)O)c(C)c34)n2)cc1	COc1ccc(-c2csc(NC(=O)CSc3nc(C)nc4sc(C(=O)O)c(C)c34)n2)cc1	W182	32	487	M450	Cc1nc(SCC(=O)Nc2nccs2)c2c(C)c(C(=O)O)sc2n1	24	380
SBSM121922	DNMT1	False	COc1ccc(-c2csc(NC(=O)CSc3nc(C)nc4sc(C(=O)O)c(C)c34)n2)cc1	COc1ccc(-c2csc(NC(=O)CSc3nc(C)nc4sc(C(=O)O)c(C)c34)n2)cc1	W182	32	487	M451	COc1ccc(-c2csc(NC(=O)CSc3nc(C)nc4sc(C(=O)O)c(C)c34)n2)cc1	32	487
SBSM117288	DNMT1	True	COc1cc(/C=C2\SC(=O)N(Cc3ccc(Cl)cc3)C2=O)cc([N+](=O)[O-])c1O	COc1cc(C=C2SC(=O)N(Cc3ccc(Cl)cc3)C2=O)cc([N+](=O)[O-])c1O	W183	28	421	M452	COc1cc(C=C2SC(=O)NC2=O)cc([N+](=O)[O-])c1O	20	296
SBSM117288	DNMT1	True	COc1cc(/C=C2\SC(=O)N(Cc3ccc(Cl)cc3)C2=O)cc([N+](=O)[O-])c1O	COc1cc(C=C2SC(=O)N(Cc3ccc(Cl)cc3)C2=O)cc([N+](=O)[O-])c1O	W183	28	421	M453	COc1cc(C=C2SC(=O)N(Cc3ccc(Cl)cc3)C2=O)cc([N+](=O)[O-])c1O	28	421
SBSM143168	DNMT1	False	O=C1COc2ccc(C(=O)COC(=O)/C=C/c3ccc(Br)o3)cc2N1	O=C1COc2ccc(C(=O)COC(=O)C=Cc3ccc(Br)o3)cc2N1	W184	25	406	M454	CC(=O)OCC(=O)c1ccc2c(c1)NC(=O)CO2	18	249
SBSM143168	DNMT1	False	O=C1COc2ccc(C(=O)COC(=O)/C=C/c3ccc(Br)o3)cc2N1	O=C1COc2ccc(C(=O)COC(=O)C=Cc3ccc(Br)o3)cc2N1	W184	25	406	M455	O=C1COc2ccc(C(=O)COC(=O)C=Cc3ccc(Br)o3)cc2N1	25	406
SBSM130433	DNMT1	False	Cc1cc[n+](/C=C(\[O-])c2cccc([N+](=O)[O-])c2)c2ccccc12	Cc1cc[n+](C=C(O)c2cccc([N+](=O)[O-])c2)c2ccccc12	W185	23	307	M456	Cc1cc[n+](C=C(O)c2cccc([N+](=O)[O-])c2)c2ccccc12	23	307
SBSM527300	DNMT1	True	C=c1[nH]n(-c2cccc(C(=O)O)c2)c(=O)/c1=C\C=C\c1ccco1	C=c1[nH]n(-c2cccc(C(=O)O)c2)c(=O)c1=CC=Cc1ccco1	W186	24	322	M457	C=c1[nH]n(-c2cccc(C=O)c2)c(=O)c1=CC=Cc1ccco1	23	306
SBSM527300	DNMT1	True	C=c1[nH]n(-c2cccc(C(=O)O)c2)c(=O)/c1=C\C=C\c1ccco1	C=c1[nH]n(-c2cccc(C(=O)O)c2)c(=O)c1=CC=Cc1ccco1	W186	24	322	M458	C=c1[nH]n(-c2cccc(C=O)c2)c(=O)c1=CC	17	228
SBSM527300	DNMT1	True	C=c1[nH]n(-c2cccc(C(=O)O)c2)c(=O)/c1=C\C=C\c1ccco1	C=c1[nH]n(-c2cccc(C(=O)O)c2)c(=O)c1=CC=Cc1ccco1	W186	24	322	M459	C=c1[nH]n(-c2cccc(C(=O)O)c2)c(=O)c1=CC	18	244
SBSM527300	DNMT1	True	C=c1[nH]n(-c2cccc(C(=O)O)c2)c(=O)/c1=C\C=C\c1ccco1	C=c1[nH]n(-c2cccc(C(=O)O)c2)c(=O)c1=CC=Cc1ccco1	W186	24	322	M460	C=c1[nH]n(-c2cccc(C(=O)O)c2)c(=O)c1=CC=Cc1ccco1	24	322
SBSM299898	DNMT1	False	Cc1cc(Nc2ccc(NC(=O)c3ccc(N)cc3)cc2)nc(N)n1	Cc1cc(Nc2ccc(NC(=O)c3ccc(N)cc3)cc2)nc(N)n1	W187	25	334	M461	Cc1cc(Nc2ccc(NC(=O)c3ccc(N)cc3)cc2)nc(N)n1	25	334
SBSM194666	DNMT1	False	COc1ccccc1N1CCN(/N=C/c2ccc(Cl)c([N+](=O)[O-])c2)CC1	COc1ccccc1N1CCN(N=Cc2ccc(Cl)c([N+](=O)[O-])c2)CC1	W188	26	375	M462	O=[N+]([O-])c1cc(C=NN2CCNCC2)ccc1Cl	18	269
SBSM194666	DNMT1	False	COc1ccccc1N1CCN(/N=C/c2ccc(Cl)c([N+](=O)[O-])c2)CC1	COc1ccccc1N1CCN(N=Cc2ccc(Cl)c([N+](=O)[O-])c2)CC1	W188	26	375	M463	COc1ccccc1N1CCN(N=Cc2ccc(Cl)c([N+](=O)[O-])c2)CC1	26	375
SBSM296320	DNMT1	False	O=C(O)C(Cc1csc2ccccc12)N1C(=O)c2ccccc2C1=O	O=C(O)C(Cc1csc2ccccc12)N1C(=O)c2ccccc2C1=O	W189	25	351	M464	O=CC(Cc1csc2ccccc12)N1C(=O)c2ccccc2C1=O	24	335
SBSM296320	DNMT1	False	O=C(O)C(Cc1csc2ccccc12)N1C(=O)c2ccccc2C1=O	O=C(O)C(Cc1csc2ccccc12)N1C(=O)c2ccccc2C1=O	W189	25	351	M465	O=C(O)C(Cc1csc2ccccc12)N1C(=O)c2ccccc2C1=O	25	351
SBSM20921	DNMT1	False	O=C(O)C(Cc1c[nH]c2ccccc12)N1C(=O)c2ccccc2C1=O	O=C(O)C(Cc1c[nH]c2ccccc12)N1C(=O)c2ccccc2C1=O	W190	25	334	M466	O=CC(Cc1c[nH]c2ccccc12)N1C(=O)c2ccccc2C1=O	24	318
SBSM20921	DNMT1	False	O=C(O)C(Cc1c[nH]c2ccccc12)N1C(=O)c2ccccc2C1=O	O=C(O)C(Cc1c[nH]c2ccccc12)N1C(=O)c2ccccc2C1=O	W190	25	334	M467	O=C(O)C(Cc1c[nH]c2ccccc12)N1C(=O)c2ccccc2C1=O	25	334
SBSM112210	DNMT1	False	O=C(NNC(=O)c1ccccc1F)c1cccc(-n2cccc2)c1	O=C(NNC(=O)c1ccccc1F)c1cccc(-n2cccc2)c1	W191	24	323	M468	O=C(NNC(=O)c1ccccc1F)c1ccccc1	19	258
SBSM112210	DNMT1	False	O=C(NNC(=O)c1ccccc1F)c1cccc(-n2cccc2)c1	O=C(NNC(=O)c1ccccc1F)c1cccc(-n2cccc2)c1	W191	24	323	M469	O=C(NNC(=O)c1ccccc1F)c1cccc(-n2cccc2)c1	24	323
SBSM131810	DNMT1	False	CCOC(=O)c1nn(-c2ccc(F)cc2)c(=O)cc1OCC(=O)Nc1ccc(OCC)cc1	CCOC(=O)c1nn(-c2ccc(F)cc2)c(=O)cc1OCC(=O)Nc1ccc(OCC)cc1	W192	33	455	M470	CCOC(=O)c1nn(-c2ccc(F)cc2)c(=O)cc1OCC=O	23	320
SBSM131810	DNMT1	False	CCOC(=O)c1nn(-c2ccc(F)cc2)c(=O)cc1OCC(=O)Nc1ccc(OCC)cc1	CCOC(=O)c1nn(-c2ccc(F)cc2)c(=O)cc1OCC(=O)Nc1ccc(OCC)cc1	W192	33	455	M471	CCOc1ccc(NC(=O)COc2cc(=O)[nH]nc2C=O)cc1	23	317
SBSM131810	DNMT1	False	CCOC(=O)c1nn(-c2ccc(F)cc2)c(=O)cc1OCC(=O)Nc1ccc(OCC)cc1	CCOC(=O)c1nn(-c2ccc(F)cc2)c(=O)cc1OCC(=O)Nc1ccc(OCC)cc1	W192	33	455	M472	CCOc1ccc(NC(=O)COc2cc(=O)n(-c3ccc(F)cc3)nc2C=O)cc1	30	411
SBSM131810	DNMT1	False	CCOC(=O)c1nn(-c2ccc(F)cc2)c(=O)cc1OCC(=O)Nc1ccc(OCC)cc1	CCOC(=O)c1nn(-c2ccc(F)cc2)c(=O)cc1OCC(=O)Nc1ccc(OCC)cc1	W192	33	455	M473	CCOC(=O)c1n[nH]c(=O)cc1OCC(=O)Nc1ccc(OCC)cc1	26	361
SBSM131810	DNMT1	False	CCOC(=O)c1nn(-c2ccc(F)cc2)c(=O)cc1OCC(=O)Nc1ccc(OCC)cc1	CCOC(=O)c1nn(-c2ccc(F)cc2)c(=O)cc1OCC(=O)Nc1ccc(OCC)cc1	W192	33	455	M474	CCOC(=O)c1nn(-c2ccc(F)cc2)c(=O)cc1OCC(=O)Nc1ccc(OCC)cc1	33	455
SBSM16477	DNMT1	True	CCc1nnc(NS(=O)(=O)c2ccc(NC(=S)NC(=O)/C=C/c3ccc(C(C)C)cc3)cc2)s1	CCc1nnc(NS(=O)(=O)c2ccc(NC(=S)NC(=O)C=Cc3ccc(C(C)C)cc3)cc2)s1	W193	34	516	M475	CCc1nnc(NS(=O)(=O)c2ccc(NC(=S)NC(C)=O)cc2)s1	24	385
SBSM16477	DNMT1	True	CCc1nnc(NS(=O)(=O)c2ccc(NC(=S)NC(=O)/C=C/c3ccc(C(C)C)cc3)cc2)s1	CCc1nnc(NS(=O)(=O)c2ccc(NC(=S)NC(=O)C=Cc3ccc(C(C)C)cc3)cc2)s1	W193	34	516	M476	CC(C)c1ccc(C=CC(=O)NC(=S)Nc2ccc([SH](=O)=O)cc2)cc1	26	389
SBSM16477	DNMT1	True	CCc1nnc(NS(=O)(=O)c2ccc(NC(=S)NC(=O)/C=C/c3ccc(C(C)C)cc3)cc2)s1	CCc1nnc(NS(=O)(=O)c2ccc(NC(=S)NC(=O)C=Cc3ccc(C(C)C)cc3)cc2)s1	W193	34	516	M477	CCc1nnc(NS(=O)(=O)c2ccc(NC(=S)NC(=O)C=Cc3ccc(C(C)C)cc3)cc2)s1	34	516
SBSM137074	DNMT1	True	COc1cc(NS(=O)(=O)c2ccc(NC(=S)NC(=O)/C=C/c3ccco3)cc2)ncn1	COc1cc(NS(=O)(=O)c2ccc(NC(=S)NC(=O)C=Cc3ccco3)cc2)ncn1	W194	31	460	M478	COc1cc(NS(=O)(=O)c2ccc(NC(=S)NC(C)=O)cc2)ncn1	25	381
SBSM137074	DNMT1	True	COc1cc(NS(=O)(=O)c2ccc(NC(=S)NC(=O)/C=C/c3ccco3)cc2)ncn1	COc1cc(NS(=O)(=O)c2ccc(NC(=S)NC(=O)C=Cc3ccco3)cc2)ncn1	W194	31	460	M479	COc1cc(NS(=O)(=O)c2ccc(NC(N)=S)cc2)ncn1	22	339
SBSM137074	DNMT1	True	COc1cc(NS(=O)(=O)c2ccc(NC(=S)NC(=O)/C=C/c3ccco3)cc2)ncn1	COc1cc(NS(=O)(=O)c2ccc(NC(=S)NC(=O)C=Cc3ccco3)cc2)ncn1	W194	31	460	M480	O=C(C=Cc1ccco1)NC(=S)Nc1ccc([SH](=O)=O)cc1	22	336
SBSM137074	DNMT1	True	COc1cc(NS(=O)(=O)c2ccc(NC(=S)NC(=O)/C=C/c3ccco3)cc2)ncn1	COc1cc(NS(=O)(=O)c2ccc(NC(=S)NC(=O)C=Cc3ccco3)cc2)ncn1	W194	31	460	M481	COc1cc(NS(=O)(=O)c2ccc(NC(=S)NC(=O)C=Cc3ccco3)cc2)ncn1	31	460
SBSM103799	DNMT1	True	CC(=O)OCC1=C(C(=O)O)N2C(=O)C(NC(=O)c3ccc(COc4cccc(Cl)c4Cl)o3)C2SC1	CC(=O)OCC1=C(C(=O)O)N2C(=O)C(NC(=O)c3ccc(COc4cccc(Cl)c4Cl)o3)C2SC1	W195	35	541	M482	CC(=O)OCC1=C(C=O)N2C(=O)C(NC(=O)c3ccc(COc4cccc(Cl)c4Cl)o3)C2SC1	34	525
SBSM103799	DNMT1	True	CC(=O)OCC1=C(C(=O)O)N2C(=O)C(NC(=O)c3ccc(COc4cccc(Cl)c4Cl)o3)C2SC1	CC(=O)OCC1=C(C(=O)O)N2C(=O)C(NC(=O)c3ccc(COc4cccc(Cl)c4Cl)o3)C2SC1	W195	35	541	M483	CC1=C(C=O)N2C(=O)C(NC(=O)c3ccc(COc4cccc(Cl)c4Cl)o3)C2SC1	30	467
SBSM103799	DNMT1	True	CC(=O)OCC1=C(C(=O)O)N2C(=O)C(NC(=O)c3ccc(COc4cccc(Cl)c4Cl)o3)C2SC1	CC(=O)OCC1=C(C(=O)O)N2C(=O)C(NC(=O)c3ccc(COc4cccc(Cl)c4Cl)o3)C2SC1	W195	35	541	M484	CC1=C(C(=O)O)N2C(=O)C(NC(=O)c3ccc(COc4cccc(Cl)c4Cl)o3)C2SC1	31	483
SBSM103799	DNMT1	True	CC(=O)OCC1=C(C(=O)O)N2C(=O)C(NC(=O)c3ccc(COc4cccc(Cl)c4Cl)o3)C2SC1	CC(=O)OCC1=C(C(=O)O)N2C(=O)C(NC(=O)c3ccc(COc4cccc(Cl)c4Cl)o3)C2SC1	W195	35	541	M485	CC(=O)OCC1=C(C=O)N2C(=O)C(NC(=O)c3ccc(C)o3)C2SC1	25	364
SBSM103799	DNMT1	True	CC(=O)OCC1=C(C(=O)O)N2C(=O)C(NC(=O)c3ccc(COc4cccc(Cl)c4Cl)o3)C2SC1	CC(=O)OCC1=C(C(=O)O)N2C(=O)C(NC(=O)c3ccc(COc4cccc(Cl)c4Cl)o3)C2SC1	W195	35	541	M486	CC(=O)OCC1=C(C(=O)O)N2C(=O)C(NC(=O)c3ccc(C)o3)C2SC1	26	380
SBSM103799	DNMT1	True	CC(=O)OCC1=C(C(=O)O)N2C(=O)C(NC(=O)c3ccc(COc4cccc(Cl)c4Cl)o3)C2SC1	CC(=O)OCC1=C(C(=O)O)N2C(=O)C(NC(=O)c3ccc(COc4cccc(Cl)c4Cl)o3)C2SC1	W195	35	541	M487	O=CC1=C(CO)CSC2C(NC(=O)c3ccc(COc4cccc(Cl)c4Cl)o3)C(=O)N12	31	483
SBSM103799	DNMT1	True	CC(=O)OCC1=C(C(=O)O)N2C(=O)C(NC(=O)c3ccc(COc4cccc(Cl)c4Cl)o3)C2SC1	CC(=O)OCC1=C(C(=O)O)N2C(=O)C(NC(=O)c3ccc(COc4cccc(Cl)c4Cl)o3)C2SC1	W195	35	541	M488	O=C(O)C1=C(CO)CSC2C(NC(=O)c3ccc(COc4cccc(Cl)c4Cl)o3)C(=O)N12	32	499
SBSM103799	DNMT1	True	CC(=O)OCC1=C(C(=O)O)N2C(=O)C(NC(=O)c3ccc(COc4cccc(Cl)c4Cl)o3)C2SC1	CC(=O)OCC1=C(C(=O)O)N2C(=O)C(NC(=O)c3ccc(COc4cccc(Cl)c4Cl)o3)C2SC1	W195	35	541	M489	CC(=O)OCC1=C(C(=O)O)N2C(=O)C(NC(=O)c3ccc(COc4cccc(Cl)c4Cl)o3)C2SC1	35	541
SBSM122239	DNMT1	True	O=C(COC(=O)c1ccc(NS(=O)(=O)c2cccs2)cc1)NCc1ccco1	O=C(COC(=O)c1ccc(NS(=O)(=O)c2cccs2)cc1)NCc1ccco1	W196	28	420	M490	O=CCOC(=O)c1ccc(NS(=O)(=O)c2cccs2)cc1	21	325
SBSM122239	DNMT1	True	O=C(COC(=O)c1ccc(NS(=O)(=O)c2cccs2)cc1)NCc1ccco1	O=C(COC(=O)c1ccc(NS(=O)(=O)c2cccs2)cc1)NCc1ccco1	W196	28	420	M491	Nc1ccc(C(=O)OCC(=O)NCc2ccco2)cc1	20	274
SBSM122239	DNMT1	True	O=C(COC(=O)c1ccc(NS(=O)(=O)c2cccs2)cc1)NCc1ccco1	O=C(COC(=O)c1ccc(NS(=O)(=O)c2cccs2)cc1)NCc1ccco1	W196	28	420	M492	O=C(COC(=O)c1ccccc1)NCc1ccco1	19	259
SBSM122239	DNMT1	True	O=C(COC(=O)c1ccc(NS(=O)(=O)c2cccs2)cc1)NCc1ccco1	O=C(COC(=O)c1ccc(NS(=O)(=O)c2cccs2)cc1)NCc1ccco1	W196	28	420	M493	O=C(COC(=O)c1ccc(NS(=O)(=O)c2cccs2)cc1)NCc1ccco1	28	420
SBSM122998	DNMT1	True	COC(=O)c1c(NC(=O)COC(=O)c2ccc(NC(=O)CC#N)cc2)sc2c1CCCCC2	COC(=O)c1c(NC(=O)COC(=O)c2ccc(NC(=O)CC#N)cc2)sc2c1CCCCC2	W197	33	470	M494	N#CCC(=O)Nc1ccc(C(=O)OCC(=O)Nc2sc3c(c2C=O)CCCCC3)cc1	31	439
SBSM122998	DNMT1	True	COC(=O)c1c(NC(=O)COC(=O)c2ccc(NC(=O)CC#N)cc2)sc2c1CCCCC2	COC(=O)c1c(NC(=O)COC(=O)c2ccc(NC(=O)CC#N)cc2)sc2c1CCCCC2	W197	33	470	M495	Nc1ccc(C(=O)OCC(=O)Nc2sc3c(c2C=O)CCCCC3)cc1	26	372
SBSM122998	DNMT1	True	COC(=O)c1c(NC(=O)COC(=O)c2ccc(NC(=O)CC#N)cc2)sc2c1CCCCC2	COC(=O)c1c(NC(=O)COC(=O)c2ccc(NC(=O)CC#N)cc2)sc2c1CCCCC2	W197	33	470	M496	COC(=O)c1c(NC(=O)COC(=O)c2ccc(N)cc2)sc2c1CCCCC2	28	402
SBSM122998	DNMT1	True	COC(=O)c1c(NC(=O)COC(=O)c2ccc(NC(=O)CC#N)cc2)sc2c1CCCCC2	COC(=O)c1c(NC(=O)COC(=O)c2ccc(NC(=O)CC#N)cc2)sc2c1CCCCC2	W197	33	470	M497	COC(=O)c1c(NC(=O)COC(=O)c2ccc(NC(=O)CC#N)cc2)sc2c1CCCCC2	33	470
SBSM20593	DNMT1	False	Cc1cccc(OCC(=O)Nc2ccc(N3CCCC3)cc2)c1C	Cc1cccc(OCC(=O)Nc2ccc(N3CCCC3)cc2)c1C	W198	24	324	M498	Cc1cccc(OCC(=O)Nc2ccccc2)c1C	19	255
SBSM20593	DNMT1	False	Cc1cccc(OCC(=O)Nc2ccc(N3CCCC3)cc2)c1C	Cc1cccc(OCC(=O)Nc2ccc(N3CCCC3)cc2)c1C	W198	24	324	M499	Cc1cccc(OCC(=O)Nc2ccc(N3CCCC3)cc2)c1C	24	324
SBSM100879	DNMT1	False	COc1ccc(S(=O)(=O)N2CCN(C(=O)c3cc4c(s3)CCC4)CC2)cc1	COc1ccc(S(=O)(=O)N2CCN(C(=O)c3cc4c(s3)CCC4)CC2)cc1	W199	27	407	M500	COc1ccc(S(=O)(=O)N2CCN(C(=O)c3cc4c(s3)CCC4)CC2)cc1	27	407
SBSM316342	DNMT1	False	Nc1ncnc2c1ncn2C1OC(CC(N)CC2CCCCC2)C(O)C1O	Nc1ncnc2c1ncn2C1OC(CC(N)CC2CCCCC2)C(O)C1O	W200	27	376	M501	Nc1ncnc2c1ncn2C1OC(CC(N)CC2CCCCC2)C(O)C1O	27	376
SBSM97980	DNMT1	True	O=C(O)c1ccccc1-c1ccc(/C=c2/sc3nc4cc(Br)cnc4n3c2=O)o1	O=C(O)c1ccccc1-c1ccc(C=c2sc3nc4cc(Br)cnc4n3c2=O)o1	W201	29	468	M502	O=Cc1ccccc1-c1ccc(C=c2sc3nc4cc(Br)cnc4n3c2=O)o1	28	452
SBSM16558	DNMT1	True	O=C(O)c1ccccc1-c1ccc(/C=c2\sc3nc4cc(Br)cnc4n3c2=O)o1	O=C(O)c1ccccc1-c1ccc(C=c2sc3nc4cc(Br)cnc4n3c2=O)o1	W201	29	468	M502	O=Cc1ccccc1-c1ccc(C=c2sc3nc4cc(Br)cnc4n3c2=O)o1	28	452
SBSM97980	DNMT1	True	O=C(O)c1ccccc1-c1ccc(/C=c2/sc3nc4cc(Br)cnc4n3c2=O)o1	O=C(O)c1ccccc1-c1ccc(C=c2sc3nc4cc(Br)cnc4n3c2=O)o1	W201	29	468	M503	O=c1c(=Cc2ccco2)sc2nc3cc(Br)cnc3n12	20	348
SBSM16558	DNMT1	True	O=C(O)c1ccccc1-c1ccc(/C=c2\sc3nc4cc(Br)cnc4n3c2=O)o1	O=C(O)c1ccccc1-c1ccc(C=c2sc3nc4cc(Br)cnc4n3c2=O)o1	W201	29	468	M503	O=c1c(=Cc2ccco2)sc2nc3cc(Br)cnc3n12	20	348
SBSM97980	DNMT1	True	O=C(O)c1ccccc1-c1ccc(/C=c2/sc3nc4cc(Br)cnc4n3c2=O)o1	O=C(O)c1ccccc1-c1ccc(C=c2sc3nc4cc(Br)cnc4n3c2=O)o1	W201	29	468	M504	O=C(O)c1ccccc1-c1ccc(C=c2sc3nc4cc(Br)cnc4n3c2=O)o1	29	468
SBSM16558	DNMT1	True	O=C(O)c1ccccc1-c1ccc(/C=c2\sc3nc4cc(Br)cnc4n3c2=O)o1	O=C(O)c1ccccc1-c1ccc(C=c2sc3nc4cc(Br)cnc4n3c2=O)o1	W201	29	468	M504	O=C(O)c1ccccc1-c1ccc(C=c2sc3nc4cc(Br)cnc4n3c2=O)o1	29	468
SBSM19964	DNMT1	True	O=C(CSc1nc(O)c2cnn(-c3ccccc3)c2n1)c1ccc(Cl)cc1	O=C(CSc1nc(O)c2cnn(-c3ccccc3)c2n1)c1ccc(Cl)cc1	W202	27	397	M505	O=C(CSc1nc(O)c2cn[nH]c2n1)c1ccc(Cl)cc1	21	321
SBSM19964	DNMT1	True	O=C(CSc1nc(O)c2cnn(-c3ccccc3)c2n1)c1ccc(Cl)cc1	O=C(CSc1nc(O)c2cnn(-c3ccccc3)c2n1)c1ccc(Cl)cc1	W202	27	397	M506	O=C(CSc1nc(O)c2cnn(-c3ccccc3)c2n1)c1ccc(Cl)cc1	27	397
SBSM137070	DNMT1	True	O=C(CSc1nc(O)c2ccccc2n1)Nc1nc(-c2ccc(Br)cc2)cs1	O=C(CSc1nc(O)c2ccccc2n1)Nc1nc(-c2ccc(Br)cc2)cs1	W203	28	473	M507	O=C(CSc1nc(O)c2ccccc2n1)Nc1nccs1	21	318
SBSM137070	DNMT1	True	O=C(CSc1nc(O)c2ccccc2n1)Nc1nc(-c2ccc(Br)cc2)cs1	O=C(CSc1nc(O)c2ccccc2n1)Nc1nc(-c2ccc(Br)cc2)cs1	W203	28	473	M508	O=C(CSc1nc(O)c2ccccc2n1)Nc1nc(-c2ccc(Br)cc2)cs1	28	473
SBSM525868	DNMT3A	False	CCOC(=O)C(C)Oc1cccc2c(=O)n(C/C(O)=N/Cc3ccc4c(c3)OCO4)ccc12	CCOC(=O)C(C)Oc1cccc2c(=O)n(CC(O)=NCc3ccc4c(c3)OCO4)ccc12	W204	33	452	M509	CC(C=O)Oc1cccc2c(=O)n(CC(O)=NCc3ccc4c(c3)OCO4)ccc12	30	408
SBSM525868	DNMT3A	False	CCOC(=O)C(C)Oc1cccc2c(=O)n(C/C(O)=N/Cc3ccc4c(c3)OCO4)ccc12	CCOC(=O)C(C)Oc1cccc2c(=O)n(CC(O)=NCc3ccc4c(c3)OCO4)ccc12	W204	33	452	M510	O=c1c2ccccc2ccn1CC(O)=NCc1ccc2c(c1)OCO2	25	336
SBSM525868	DNMT3A	False	CCOC(=O)C(C)Oc1cccc2c(=O)n(C/C(O)=N/Cc3ccc4c(c3)OCO4)ccc12	CCOC(=O)C(C)Oc1cccc2c(=O)n(CC(O)=NCc3ccc4c(c3)OCO4)ccc12	W204	33	452	M511	CCOC(=O)C(C)Oc1cccc2c(=O)n(CC(O)=NCc3ccc4c(c3)OCO4)ccc12	33	452
SBSM118502	DNMT1	True	O=C(/C=C/c1ccc(Br)cc1)NC(=S)Nc1ccc(S(=O)(=O)Nc2nccs2)cc1	O=C(C=Cc1ccc(Br)cc1)NC(=S)Nc1ccc(S(=O)(=O)Nc2nccs2)cc1	W205	30	523	M512	CC(=O)NC(=S)Nc1ccc(S(=O)(=O)Nc2nccs2)cc1	22	356
SBSM118502	DNMT1	True	O=C(/C=C/c1ccc(Br)cc1)NC(=S)Nc1ccc(S(=O)(=O)Nc2nccs2)cc1	O=C(C=Cc1ccc(Br)cc1)NC(=S)Nc1ccc(S(=O)(=O)Nc2nccs2)cc1	W205	30	523	M513	O=C(C=Cc1ccc(Br)cc1)NC(=S)Nc1ccc([SH](=O)=O)cc1	24	425
SBSM118502	DNMT1	True	O=C(/C=C/c1ccc(Br)cc1)NC(=S)Nc1ccc(S(=O)(=O)Nc2nccs2)cc1	O=C(C=Cc1ccc(Br)cc1)NC(=S)Nc1ccc(S(=O)(=O)Nc2nccs2)cc1	W205	30	523	M514	O=C(C=Cc1ccc(Br)cc1)NC(=S)Nc1ccc(S(=O)(=O)Nc2nccs2)cc1	30	523
SBSM136099	DNMT1	True	CCOC(=O)c1cc(-c2ccc(N3CCOCC3)cc2)nn1-c1ccccc1C(=O)O	CCOC(=O)c1cc(-c2ccc(N3CCOCC3)cc2)nn1-c1ccccc1C(=O)O	W206	31	421	M515	O=Cc1cc(-c2ccccc2)nn1-c1ccccc1C(=O)O	22	292
SBSM136099	DNMT1	True	CCOC(=O)c1cc(-c2ccc(N3CCOCC3)cc2)nn1-c1ccccc1C(=O)O	CCOC(=O)c1cc(-c2ccc(N3CCOCC3)cc2)nn1-c1ccccc1C(=O)O	W206	31	421	M516	O=Cc1cc(-c2ccc(N3CCOCC3)cc2)nn1-c1ccccc1C(=O)O	28	377
SBSM136099	DNMT1	True	CCOC(=O)c1cc(-c2ccc(N3CCOCC3)cc2)nn1-c1ccccc1C(=O)O	CCOC(=O)c1cc(-c2ccc(N3CCOCC3)cc2)nn1-c1ccccc1C(=O)O	W206	31	421	M517	O=Cc1ccccc1-n1nc(-c2ccccc2)cc1C=O	21	276
SBSM136099	DNMT1	True	CCOC(=O)c1cc(-c2ccc(N3CCOCC3)cc2)nn1-c1ccccc1C(=O)O	CCOC(=O)c1cc(-c2ccc(N3CCOCC3)cc2)nn1-c1ccccc1C(=O)O	W206	31	421	M518	CCOC(=O)c1cc(-c2ccccc2)nn1-c1ccccc1C=O	24	320
SBSM136099	DNMT1	True	CCOC(=O)c1cc(-c2ccc(N3CCOCC3)cc2)nn1-c1ccccc1C(=O)O	CCOC(=O)c1cc(-c2ccc(N3CCOCC3)cc2)nn1-c1ccccc1C(=O)O	W206	31	421	M519	O=Cc1ccccc1-n1nc(-c2ccc(N3CCOCC3)cc2)cc1C=O	27	361
SBSM136099	DNMT1	True	CCOC(=O)c1cc(-c2ccc(N3CCOCC3)cc2)nn1-c1ccccc1C(=O)O	CCOC(=O)c1cc(-c2ccc(N3CCOCC3)cc2)nn1-c1ccccc1C(=O)O	W206	31	421	M520	CCOC(=O)c1cc(-c2ccc(N3CCOCC3)cc2)nn1-c1ccccc1C=O	30	405
SBSM136099	DNMT1	True	CCOC(=O)c1cc(-c2ccc(N3CCOCC3)cc2)nn1-c1ccccc1C(=O)O	CCOC(=O)c1cc(-c2ccc(N3CCOCC3)cc2)nn1-c1ccccc1C(=O)O	W206	31	421	M521	CCOC(=O)c1cc(-c2ccccc2)nn1-c1ccccc1C(=O)O	25	336
SBSM136099	DNMT1	True	CCOC(=O)c1cc(-c2ccc(N3CCOCC3)cc2)nn1-c1ccccc1C(=O)O	CCOC(=O)c1cc(-c2ccc(N3CCOCC3)cc2)nn1-c1ccccc1C(=O)O	W206	31	421	M522	CCOC(=O)c1cc(-c2ccc(N3CCOCC3)cc2)n[nH]1	22	301
SBSM136099	DNMT1	True	CCOC(=O)c1cc(-c2ccc(N3CCOCC3)cc2)nn1-c1ccccc1C(=O)O	CCOC(=O)c1cc(-c2ccc(N3CCOCC3)cc2)nn1-c1ccccc1C(=O)O	W206	31	421	M523	CCOC(=O)c1cc(-c2ccc(N3CCOCC3)cc2)nn1-c1ccccc1C(=O)O	31	421
SBSM117925	DNMT1	True	COc1ccc(S(=O)(=O)N2CCN(C(=O)C3COc4ccccc4O3)CC2)cc1	COc1ccc(S(=O)(=O)N2CCN(C(=O)C3COc4ccccc4O3)CC2)cc1	W207	29	418	M524	COc1ccc(S(=O)(=O)N2CCN(C(=O)C3COc4ccccc4O3)CC2)cc1	29	418
SBSM296319	DNMT1	False	O=C(O)C1C(Cc2c[nH]c3ccccc23)CCN1Sc1ccc([N+](=O)[O-])cc1[N+](=O)[O-]	O=C(O)C1C(Cc2c[nH]c3ccccc23)CCN1Sc1ccc([N+](=O)[O-])cc1[N+](=O)[O-]	W208	31	442	M525	O=CC1C(Cc2c[nH]c3ccccc23)CCN1Sc1ccc([N+](=O)[O-])cc1[N+](=O)[O-]	30	426
SBSM296319	DNMT1	False	O=C(O)C1C(Cc2c[nH]c3ccccc23)CCN1Sc1ccc([N+](=O)[O-])cc1[N+](=O)[O-]	O=C(O)C1C(Cc2c[nH]c3ccccc23)CCN1Sc1ccc([N+](=O)[O-])cc1[N+](=O)[O-]	W208	31	442	M526	O=C(O)C1C(Cc2c[nH]c3ccccc23)CCN1Sc1ccc([N+](=O)[O-])cc1[N+](=O)[O-]	31	442
SBSM490910	DNMT1	False	COc1ccc2nc(C)cc(Nc3ccc(N4CCN(C)CC4)cc3)c2c1	COc1ccc2nc(C)cc(Nc3ccc(N4CCN(C)CC4)cc3)c2c1	W209	27	362	M527	COc1ccc2nc(C)cc(Nc3ccccc3)c2c1	20	264
SBSM490910	DNMT1	False	COc1ccc2nc(C)cc(Nc3ccc(N4CCN(C)CC4)cc3)c2c1	COc1ccc2nc(C)cc(Nc3ccc(N4CCN(C)CC4)cc3)c2c1	W209	27	362	M528	COc1ccc2nc(C)cc(Nc3ccc(N4CCN(C)CC4)cc3)c2c1	27	362
SBSM197843	DNMT1	True	Cc1cc(C)c2nc3s/c(=C/c4ccc(-c5ccccc5C(=O)O)o4)c(=O)n3c2c1	Cc1cc(C)c2nc3sc(=Cc4ccc(-c5ccccc5C(=O)O)o4)c(=O)n3c2c1	W210	30	416	M529	Cc1cc(C)c2nc3sc(=Cc4ccc(-c5ccccc5C=O)o4)c(=O)n3c2c1	29	400
SBSM21845	DNMT1	True	Cc1cc(C)c2nc3s/c(=C\c4ccc(-c5ccccc5C(=O)O)o4)c(=O)n3c2c1	Cc1cc(C)c2nc3sc(=Cc4ccc(-c5ccccc5C(=O)O)o4)c(=O)n3c2c1	W210	30	416	M529	Cc1cc(C)c2nc3sc(=Cc4ccc(-c5ccccc5C=O)o4)c(=O)n3c2c1	29	400
SBSM197843	DNMT1	True	Cc1cc(C)c2nc3s/c(=C/c4ccc(-c5ccccc5C(=O)O)o4)c(=O)n3c2c1	Cc1cc(C)c2nc3sc(=Cc4ccc(-c5ccccc5C(=O)O)o4)c(=O)n3c2c1	W210	30	416	M530	Cc1cc(C)c2nc3sc(=Cc4ccco4)c(=O)n3c2c1	21	296
SBSM21845	DNMT1	True	Cc1cc(C)c2nc3s/c(=C\c4ccc(-c5ccccc5C(=O)O)o4)c(=O)n3c2c1	Cc1cc(C)c2nc3sc(=Cc4ccc(-c5ccccc5C(=O)O)o4)c(=O)n3c2c1	W210	30	416	M530	Cc1cc(C)c2nc3sc(=Cc4ccco4)c(=O)n3c2c1	21	296
SBSM197843	DNMT1	True	Cc1cc(C)c2nc3s/c(=C/c4ccc(-c5ccccc5C(=O)O)o4)c(=O)n3c2c1	Cc1cc(C)c2nc3sc(=Cc4ccc(-c5ccccc5C(=O)O)o4)c(=O)n3c2c1	W210	30	416	M531	Cc1cc(C)c2nc3sc(=Cc4ccc(-c5ccccc5C(=O)O)o4)c(=O)n3c2c1	30	416
SBSM21845	DNMT1	True	Cc1cc(C)c2nc3s/c(=C\c4ccc(-c5ccccc5C(=O)O)o4)c(=O)n3c2c1	Cc1cc(C)c2nc3sc(=Cc4ccc(-c5ccccc5C(=O)O)o4)c(=O)n3c2c1	W210	30	416	M531	Cc1cc(C)c2nc3sc(=Cc4ccc(-c5ccccc5C(=O)O)o4)c(=O)n3c2c1	30	416
SBSM341306	DNMT1	False	CC(=O)NCCc1ccc(O)c(-c2cc3c(c(O)c2O)C(=O)c2cc(O)c(C(=O)O)c(C(=O)O)c2C3=O)c1	CC(=O)NCCc1ccc(O)c(-c2cc3c(c(O)c2O)C(=O)c2cc(O)c(C(=O)O)c(C(=O)O)c2C3=O)c1	W211	38	521	M532	CC(=O)NCCc1ccc(O)c(-c2cc3c(c(O)c2O)C(=O)c2cc(O)c(C(=O)O)c(C=O)c2C3=O)c1	37	505
SBSM341306	DNMT3A	False	CC(=O)NCCc1ccc(O)c(-c2cc3c(c(O)c2O)C(=O)c2cc(O)c(C(=O)O)c(C(=O)O)c2C3=O)c1	CC(=O)NCCc1ccc(O)c(-c2cc3c(c(O)c2O)C(=O)c2cc(O)c(C(=O)O)c(C(=O)O)c2C3=O)c1	W211	38	521	M532	CC(=O)NCCc1ccc(O)c(-c2cc3c(c(O)c2O)C(=O)c2cc(O)c(C(=O)O)c(C=O)c2C3=O)c1	37	505
SBSM341306	DNMT1	False	CC(=O)NCCc1ccc(O)c(-c2cc3c(c(O)c2O)C(=O)c2cc(O)c(C(=O)O)c(C(=O)O)c2C3=O)c1	CC(=O)NCCc1ccc(O)c(-c2cc3c(c(O)c2O)C(=O)c2cc(O)c(C(=O)O)c(C(=O)O)c2C3=O)c1	W211	38	521	M533	CC(=O)NCCc1ccc(O)c(-c2cc3c(c(O)c2O)C(=O)c2cc(O)c(C=O)c(C=O)c2C3=O)c1	36	489
SBSM341306	DNMT3A	False	CC(=O)NCCc1ccc(O)c(-c2cc3c(c(O)c2O)C(=O)c2cc(O)c(C(=O)O)c(C(=O)O)c2C3=O)c1	CC(=O)NCCc1ccc(O)c(-c2cc3c(c(O)c2O)C(=O)c2cc(O)c(C(=O)O)c(C(=O)O)c2C3=O)c1	W211	38	521	M533	CC(=O)NCCc1ccc(O)c(-c2cc3c(c(O)c2O)C(=O)c2cc(O)c(C=O)c(C=O)c2C3=O)c1	36	489
SBSM341306	DNMT1	False	CC(=O)NCCc1ccc(O)c(-c2cc3c(c(O)c2O)C(=O)c2cc(O)c(C(=O)O)c(C(=O)O)c2C3=O)c1	CC(=O)NCCc1ccc(O)c(-c2cc3c(c(O)c2O)C(=O)c2cc(O)c(C(=O)O)c(C(=O)O)c2C3=O)c1	W211	38	521	M534	CC(=O)NCCc1ccc(O)c(-c2cc3c(c(O)c2O)C(=O)c2cc(O)c(C=O)c(C(=O)O)c2C3=O)c1	37	505
SBSM341306	DNMT3A	False	CC(=O)NCCc1ccc(O)c(-c2cc3c(c(O)c2O)C(=O)c2cc(O)c(C(=O)O)c(C(=O)O)c2C3=O)c1	CC(=O)NCCc1ccc(O)c(-c2cc3c(c(O)c2O)C(=O)c2cc(O)c(C(=O)O)c(C(=O)O)c2C3=O)c1	W211	38	521	M534	CC(=O)NCCc1ccc(O)c(-c2cc3c(c(O)c2O)C(=O)c2cc(O)c(C=O)c(C(=O)O)c2C3=O)c1	37	505
SBSM341306	DNMT1	False	CC(=O)NCCc1ccc(O)c(-c2cc3c(c(O)c2O)C(=O)c2cc(O)c(C(=O)O)c(C(=O)O)c2C3=O)c1	CC(=O)NCCc1ccc(O)c(-c2cc3c(c(O)c2O)C(=O)c2cc(O)c(C(=O)O)c(C(=O)O)c2C3=O)c1	W211	38	521	M535	NCCc1ccc(O)c(-c2cc3c(c(O)c2O)C(=O)c2cc(O)c(C=O)c(C=O)c2C3=O)c1	33	447
SBSM341306	DNMT3A	False	CC(=O)NCCc1ccc(O)c(-c2cc3c(c(O)c2O)C(=O)c2cc(O)c(C(=O)O)c(C(=O)O)c2C3=O)c1	CC(=O)NCCc1ccc(O)c(-c2cc3c(c(O)c2O)C(=O)c2cc(O)c(C(=O)O)c(C(=O)O)c2C3=O)c1	W211	38	521	M535	NCCc1ccc(O)c(-c2cc3c(c(O)c2O)C(=O)c2cc(O)c(C=O)c(C=O)c2C3=O)c1	33	447
SBSM341306	DNMT1	False	CC(=O)NCCc1ccc(O)c(-c2cc3c(c(O)c2O)C(=O)c2cc(O)c(C(=O)O)c(C(=O)O)c2C3=O)c1	CC(=O)NCCc1ccc(O)c(-c2cc3c(c(O)c2O)C(=O)c2cc(O)c(C(=O)O)c(C(=O)O)c2C3=O)c1	W211	38	521	M536	NCCc1ccc(O)c(-c2cc3c(c(O)c2O)C(=O)c2cc(O)c(C=O)c(C(=O)O)c2C3=O)c1	34	463
SBSM341306	DNMT3A	False	CC(=O)NCCc1ccc(O)c(-c2cc3c(c(O)c2O)C(=O)c2cc(O)c(C(=O)O)c(C(=O)O)c2C3=O)c1	CC(=O)NCCc1ccc(O)c(-c2cc3c(c(O)c2O)C(=O)c2cc(O)c(C(=O)O)c(C(=O)O)c2C3=O)c1	W211	38	521	M536	NCCc1ccc(O)c(-c2cc3c(c(O)c2O)C(=O)c2cc(O)c(C=O)c(C(=O)O)c2C3=O)c1	34	463
SBSM341306	DNMT1	False	CC(=O)NCCc1ccc(O)c(-c2cc3c(c(O)c2O)C(=O)c2cc(O)c(C(=O)O)c(C(=O)O)c2C3=O)c1	CC(=O)NCCc1ccc(O)c(-c2cc3c(c(O)c2O)C(=O)c2cc(O)c(C(=O)O)c(C(=O)O)c2C3=O)c1	W211	38	521	M537	NCCc1ccc(O)c(-c2cc3c(c(O)c2O)C(=O)c2cc(O)c(C(=O)O)c(C=O)c2C3=O)c1	34	463
SBSM341306	DNMT3A	False	CC(=O)NCCc1ccc(O)c(-c2cc3c(c(O)c2O)C(=O)c2cc(O)c(C(=O)O)c(C(=O)O)c2C3=O)c1	CC(=O)NCCc1ccc(O)c(-c2cc3c(c(O)c2O)C(=O)c2cc(O)c(C(=O)O)c(C(=O)O)c2C3=O)c1	W211	38	521	M537	NCCc1ccc(O)c(-c2cc3c(c(O)c2O)C(=O)c2cc(O)c(C(=O)O)c(C=O)c2C3=O)c1	34	463
SBSM341306	DNMT1	False	CC(=O)NCCc1ccc(O)c(-c2cc3c(c(O)c2O)C(=O)c2cc(O)c(C(=O)O)c(C(=O)O)c2C3=O)c1	CC(=O)NCCc1ccc(O)c(-c2cc3c(c(O)c2O)C(=O)c2cc(O)c(C(=O)O)c(C(=O)O)c2C3=O)c1	W211	38	521	M538	NCCc1ccc(O)c(-c2cc3c(c(O)c2O)C(=O)c2cc(O)c(C(=O)O)c(C(=O)O)c2C3=O)c1	35	479
SBSM341306	DNMT3A	False	CC(=O)NCCc1ccc(O)c(-c2cc3c(c(O)c2O)C(=O)c2cc(O)c(C(=O)O)c(C(=O)O)c2C3=O)c1	CC(=O)NCCc1ccc(O)c(-c2cc3c(c(O)c2O)C(=O)c2cc(O)c(C(=O)O)c(C(=O)O)c2C3=O)c1	W211	38	521	M538	NCCc1ccc(O)c(-c2cc3c(c(O)c2O)C(=O)c2cc(O)c(C(=O)O)c(C(=O)O)c2C3=O)c1	35	479
SBSM341306	DNMT1	False	CC(=O)NCCc1ccc(O)c(-c2cc3c(c(O)c2O)C(=O)c2cc(O)c(C(=O)O)c(C(=O)O)c2C3=O)c1	CC(=O)NCCc1ccc(O)c(-c2cc3c(c(O)c2O)C(=O)c2cc(O)c(C(=O)O)c(C(=O)O)c2C3=O)c1	W211	38	521	M539	CC(=O)NCCc1ccc(O)c(-c2cc3c(c(O)c2O)C(=O)c2cc(O)c(C(=O)O)c(C(=O)O)c2C3=O)c1	38	521
SBSM341306	DNMT3A	False	CC(=O)NCCc1ccc(O)c(-c2cc3c(c(O)c2O)C(=O)c2cc(O)c(C(=O)O)c(C(=O)O)c2C3=O)c1	CC(=O)NCCc1ccc(O)c(-c2cc3c(c(O)c2O)C(=O)c2cc(O)c(C(=O)O)c(C(=O)O)c2C3=O)c1	W211	38	521	M539	CC(=O)NCCc1ccc(O)c(-c2cc3c(c(O)c2O)C(=O)c2cc(O)c(C(=O)O)c(C(=O)O)c2C3=O)c1	38	521
SBSM15568	DNMT1	False	O=C(Oc1ccc(-c2nc(-c3ccccn3)no2)cc1)c1ccccc1	O=C(Oc1ccc(-c2nc(-c3ccccn3)no2)cc1)c1ccccc1	W212	26	343	M540	Oc1ccc(-c2nc(-c3ccccn3)no2)cc1	18	239
SBSM15568	DNMT1	False	O=C(Oc1ccc(-c2nc(-c3ccccn3)no2)cc1)c1ccccc1	O=C(Oc1ccc(-c2nc(-c3ccccn3)no2)cc1)c1ccccc1	W212	26	343	M541	O=C(Oc1ccc(-c2ncno2)cc1)c1ccccc1	20	266
SBSM15568	DNMT1	False	O=C(Oc1ccc(-c2nc(-c3ccccn3)no2)cc1)c1ccccc1	O=C(Oc1ccc(-c2nc(-c3ccccn3)no2)cc1)c1ccccc1	W212	26	343	M542	O=C(Oc1ccc(-c2nc(-c3ccccn3)no2)cc1)c1ccccc1	26	343
SBSM15648	DNMT1	True	Cn1c(N)c(C(=O)COC(=O)c2cc(-c3ccco3)nc3ccccc23)c(=O)n(C)c1=O	Cn1c(N)c(C(=O)COC(=O)c2cc(-c3ccco3)nc3ccccc23)c(=O)n(C)c1=O	W213	32	434	M543	Cn1c(N)c(C(=O)COC(=O)c2ccnc3ccccc23)c(=O)n(C)c1=O	27	368
SBSM15648	DNMT1	True	Cn1c(N)c(C(=O)COC(=O)c2cc(-c3ccco3)nc3ccccc23)c(=O)n(C)c1=O	Cn1c(N)c(C(=O)COC(=O)c2cc(-c3ccco3)nc3ccccc23)c(=O)n(C)c1=O	W213	32	434	M544	Cn1c(N)c(C(=O)COC(=O)c2cc(-c3ccco3)nc3ccccc23)c(=O)n(C)c1=O	32	434
SBSM19069	DNMT1	False	Cc1ccc(C(=O)O)cc1-c1ccc(/C=C2/NC(=O)N(c3ccccc3)C2=O)o1	Cc1ccc(C(=O)O)cc1-c1ccc(C=C2NC(=O)N(c3ccccc3)C2=O)o1	W214	29	388	M545	Cc1ccc(C=O)cc1-c1ccc(C=C2NC(=O)NC2=O)o1	22	296
SBSM19069	DNMT1	False	Cc1ccc(C(=O)O)cc1-c1ccc(/C=C2/NC(=O)N(c3ccccc3)C2=O)o1	Cc1ccc(C(=O)O)cc1-c1ccc(C=C2NC(=O)N(c3ccccc3)C2=O)o1	W214	29	388	M546	Cc1ccc(C=O)cc1-c1ccc(C=C2NC(=O)N(c3ccccc3)C2=O)o1	28	372
SBSM19069	DNMT1	False	Cc1ccc(C(=O)O)cc1-c1ccc(/C=C2/NC(=O)N(c3ccccc3)C2=O)o1	Cc1ccc(C(=O)O)cc1-c1ccc(C=C2NC(=O)N(c3ccccc3)C2=O)o1	W214	29	388	M547	Cc1ccc(C(=O)O)cc1-c1ccc(C=C2NC(=O)NC2=O)o1	23	312
SBSM19069	DNMT1	False	Cc1ccc(C(=O)O)cc1-c1ccc(/C=C2/NC(=O)N(c3ccccc3)C2=O)o1	Cc1ccc(C(=O)O)cc1-c1ccc(C=C2NC(=O)N(c3ccccc3)C2=O)o1	W214	29	388	M548	Cc1ccc(C(=O)O)cc1-c1ccc(C=C2NC(=O)N(c3ccccc3)C2=O)o1	29	388
SBSM22991	DNMT3A	True	CCOc1cc(/C=C2/S/C(=N/c3ccc4ccccc4c3)NC2=O)cc(Cl)c1OCC(=O)O	CCOc1cc(C=C2SC(=Nc3ccc4ccccc4c3)NC2=O)cc(Cl)c1OCC(=O)O	W215	33	483	M549	CCOc1cc(C=C2SC(=Nc3ccc4ccccc4c3)NC2=O)cc(Cl)c1OCC=O	32	467
SBSM22991	DNMT3A	True	CCOc1cc(/C=C2/S/C(=N/c3ccc4ccccc4c3)NC2=O)cc(Cl)c1OCC(=O)O	CCOc1cc(C=C2SC(=Nc3ccc4ccccc4c3)NC2=O)cc(Cl)c1OCC(=O)O	W215	33	483	M550	CCOc1cc(Cl)cc(C=C2SC(=Nc3ccc4ccccc4c3)NC2=O)c1	28	409
SBSM22991	DNMT3A	True	CCOc1cc(/C=C2/S/C(=N/c3ccc4ccccc4c3)NC2=O)cc(Cl)c1OCC(=O)O	CCOc1cc(C=C2SC(=Nc3ccc4ccccc4c3)NC2=O)cc(Cl)c1OCC(=O)O	W215	33	483	M551	CCOc1cc(C=C2SC(=Nc3ccc4ccccc4c3)NC2=O)cc(Cl)c1OCC(=O)O	33	483
SBSM198073	DNMT1	True	O=C(O)c1ccc(-n2cccc2/C=N\NC(=O)c2cc3cc(Br)ccc3o2)cc1	O=C(O)c1ccc(-n2cccc2C=NNC(=O)c2cc3cc(Br)ccc3o2)cc1	W216	29	452	M552	O=Cc1ccc(-n2cccc2C=NNC(=O)c2cc3cc(Br)ccc3o2)cc1	28	436
SBSM198073	DNMT1	True	O=C(O)c1ccc(-n2cccc2/C=N\NC(=O)c2cc3cc(Br)ccc3o2)cc1	O=C(O)c1ccc(-n2cccc2C=NNC(=O)c2cc3cc(Br)ccc3o2)cc1	W216	29	452	M553	O=C(NN=Cc1ccc[nH]1)c1cc2cc(Br)ccc2o1	20	332
SBSM198073	DNMT1	True	O=C(O)c1ccc(-n2cccc2/C=N\NC(=O)c2cc3cc(Br)ccc3o2)cc1	O=C(O)c1ccc(-n2cccc2C=NNC(=O)c2cc3cc(Br)ccc3o2)cc1	W216	29	452	M554	O=C(O)c1ccc(-n2cccc2C=NNC(=O)c2cc3cc(Br)ccc3o2)cc1	29	452
SBSM110579	DNMT1	False	Cc1ccc(C(=O)NN2CC(=O)C(c3nc(-c4cccc([N+](=O)[O-])c4)cs3)=C2N)cc1	Cc1ccc(C(=O)NN2CC(=O)C(c3nc(-c4cccc([N+](=O)[O-])c4)cs3)=C2N)cc1	W217	31	435	M555	NC1=C(c2nc(-c3cccc([N+](=O)[O-])c3)cs2)C(=O)CN1	21	302
SBSM110579	DNMT1	False	Cc1ccc(C(=O)NN2CC(=O)C(c3nc(-c4cccc([N+](=O)[O-])c4)cs3)=C2N)cc1	Cc1ccc(C(=O)NN2CC(=O)C(c3nc(-c4cccc([N+](=O)[O-])c4)cs3)=C2N)cc1	W217	31	435	M556	NC1=C(c2nc(-c3cccc([N+](=O)[O-])c3)cs2)C(=O)CN1N	22	317
SBSM110579	DNMT1	False	Cc1ccc(C(=O)NN2CC(=O)C(c3nc(-c4cccc([N+](=O)[O-])c4)cs3)=C2N)cc1	Cc1ccc(C(=O)NN2CC(=O)C(c3nc(-c4cccc([N+](=O)[O-])c4)cs3)=C2N)cc1	W217	31	435	M557	Cc1ccc(C(=O)NN2CC(=O)C(c3nccs3)=C2N)cc1	22	314
SBSM110579	DNMT1	False	Cc1ccc(C(=O)NN2CC(=O)C(c3nc(-c4cccc([N+](=O)[O-])c4)cs3)=C2N)cc1	Cc1ccc(C(=O)NN2CC(=O)C(c3nc(-c4cccc([N+](=O)[O-])c4)cs3)=C2N)cc1	W217	31	435	M558	Cc1ccc(C(=O)NN2CC(=O)C(c3nc(-c4cccc([N+](=O)[O-])c4)cs3)=C2N)cc1	31	435
SBSM19753	DNMT1	True	Cc1ccc(/C=C/C(=O)Nc2ccc([N+](=O)[O-])c(NC(=O)/C=C/c3ccc(C)o3)c2)o1	Cc1ccc(C=CC(=O)Nc2ccc([N+](=O)[O-])c(NC(=O)C=Cc3ccc(C)o3)c2)o1	W218	31	421	M559	CC(=O)Nc1cc(NC(=O)C=Cc2ccc(C)o2)ccc1[N+](=O)[O-]	24	329
SBSM19753	DNMT1	True	Cc1ccc(/C=C/C(=O)Nc2ccc([N+](=O)[O-])c(NC(=O)/C=C/c3ccc(C)o3)c2)o1	Cc1ccc(C=CC(=O)Nc2ccc([N+](=O)[O-])c(NC(=O)C=Cc3ccc(C)o3)c2)o1	W218	31	421	M560	CC(=O)Nc1ccc([N+](=O)[O-])c(NC(=O)C=Cc2ccc(C)o2)c1	24	329
SBSM19753	DNMT1	True	Cc1ccc(/C=C/C(=O)Nc2ccc([N+](=O)[O-])c(NC(=O)/C=C/c3ccc(C)o3)c2)o1	Cc1ccc(C=CC(=O)Nc2ccc([N+](=O)[O-])c(NC(=O)C=Cc3ccc(C)o3)c2)o1	W218	31	421	M561	Cc1ccc(C=CC(=O)Nc2ccc([N+](=O)[O-])c(N)c2)o1	21	287
SBSM19753	DNMT1	True	Cc1ccc(/C=C/C(=O)Nc2ccc([N+](=O)[O-])c(NC(=O)/C=C/c3ccc(C)o3)c2)o1	Cc1ccc(C=CC(=O)Nc2ccc([N+](=O)[O-])c(NC(=O)C=Cc3ccc(C)o3)c2)o1	W218	31	421	M562	Cc1ccc(C=CC(=O)Nc2cc(N)ccc2[N+](=O)[O-])o1	21	287
SBSM19753	DNMT1	True	Cc1ccc(/C=C/C(=O)Nc2ccc([N+](=O)[O-])c(NC(=O)/C=C/c3ccc(C)o3)c2)o1	Cc1ccc(C=CC(=O)Nc2ccc([N+](=O)[O-])c(NC(=O)C=Cc3ccc(C)o3)c2)o1	W218	31	421	M563	Cc1ccc(C=CC(=O)Nc2ccc([N+](=O)[O-])c(NC(=O)C=Cc3ccc(C)o3)c2)o1	31	421
SBSM491070	DNMT1	False	c1ccc2c(c1)c1c(c3ccccc32)CN2CCCC2C1	c1ccc2c(c1)c1c(c3ccccc32)CN2CCCC2C1	W219	21	273	M564	c1ccc2c(c1)c1c(c3ccccc32)CN2CCCC2C1	21	273
SBSM113805	DNMT1	True	O=C(O)c1ccc(-n2cccc2/C=C2/SC(=O)N(CC(=O)N3CCCC3)C2=O)cc1	O=C(O)c1ccc(-n2cccc2C=C2SC(=O)N(CC(=O)N3CCCC3)C2=O)cc1	W220	30	425	M565	O=CCN1C(=O)SC(=Cc2cccn2-c2ccc(C=O)cc2)C1=O	24	340
SBSM113805	DNMT1	True	O=C(O)c1ccc(-n2cccc2/C=C2/SC(=O)N(CC(=O)N3CCCC3)C2=O)cc1	O=C(O)c1ccc(-n2cccc2C=C2SC(=O)N(CC(=O)N3CCCC3)C2=O)cc1	W220	30	425	M566	O=CCN1C(=O)SC(=Cc2cccn2-c2ccc(C(=O)O)cc2)C1=O	25	356
SBSM113805	DNMT1	True	O=C(O)c1ccc(-n2cccc2/C=C2/SC(=O)N(CC(=O)N3CCCC3)C2=O)cc1	O=C(O)c1ccc(-n2cccc2C=C2SC(=O)N(CC(=O)N3CCCC3)C2=O)cc1	W220	30	425	M567	O=Cc1ccc(-n2cccc2C=C2SC(=O)NC2=O)cc1	21	298
SBSM113805	DNMT1	True	O=C(O)c1ccc(-n2cccc2/C=C2/SC(=O)N(CC(=O)N3CCCC3)C2=O)cc1	O=C(O)c1ccc(-n2cccc2C=C2SC(=O)N(CC(=O)N3CCCC3)C2=O)cc1	W220	30	425	M568	O=Cc1ccc(-n2cccc2C=C2SC(=O)N(CC(=O)N3CCCC3)C2=O)cc1	29	409
SBSM113805	DNMT1	True	O=C(O)c1ccc(-n2cccc2/C=C2/SC(=O)N(CC(=O)N3CCCC3)C2=O)cc1	O=C(O)c1ccc(-n2cccc2C=C2SC(=O)N(CC(=O)N3CCCC3)C2=O)cc1	W220	30	425	M569	O=C1NC(=O)C(=Cc2cccn2-c2ccc(C(=O)O)cc2)S1	22	314
SBSM113805	DNMT1	True	O=C(O)c1ccc(-n2cccc2/C=C2/SC(=O)N(CC(=O)N3CCCC3)C2=O)cc1	O=C(O)c1ccc(-n2cccc2C=C2SC(=O)N(CC(=O)N3CCCC3)C2=O)cc1	W220	30	425	M570	O=C(CN1C(=O)SC(=Cc2ccc[nH]2)C1=O)N1CCCC1	21	305
SBSM113805	DNMT1	True	O=C(O)c1ccc(-n2cccc2/C=C2/SC(=O)N(CC(=O)N3CCCC3)C2=O)cc1	O=C(O)c1ccc(-n2cccc2C=C2SC(=O)N(CC(=O)N3CCCC3)C2=O)cc1	W220	30	425	M571	O=C(O)c1ccc(-n2cccc2C=C2SC(=O)N(CC(=O)N3CCCC3)C2=O)cc1	30	425
SBSM132845	DNMT1	False	CC1(C)CC(/N=c2\cc(-c3ccccc3)oc3ccc(Cl)cc23)CC(C)(C)N1	CC1(C)CC(N=c2cc(-c3ccccc3)oc3ccc(Cl)cc23)CC(C)(C)N1	W221	28	395	M572	CC1(C)CC(N=c2ccoc3ccc(Cl)cc23)CC(C)(C)N1	22	319
SBSM132845	DNMT1	False	CC1(C)CC(/N=c2\cc(-c3ccccc3)oc3ccc(Cl)cc23)CC(C)(C)N1	CC1(C)CC(N=c2cc(-c3ccccc3)oc3ccc(Cl)cc23)CC(C)(C)N1	W221	28	395	M573	CC1(C)CC(N=c2cc(-c3ccccc3)oc3ccc(Cl)cc23)CC(C)(C)N1	28	395
SBSM35502	DNMT1	False	O=C(O)C1C(Cc2c[nH]c3ccccc23)CCN1C(=O)c1ccccc1	O=C(O)C1C(Cc2c[nH]c3ccccc23)CCN1C(=O)c1ccccc1	W222	26	348	M574	O=CC1C(Cc2c[nH]c3ccccc23)CCN1C(=O)c1ccccc1	25	332
SBSM35502	DNMT1	False	O=C(O)C1C(Cc2c[nH]c3ccccc23)CCN1C(=O)c1ccccc1	O=C(O)C1C(Cc2c[nH]c3ccccc23)CCN1C(=O)c1ccccc1	W222	26	348	M575	O=C(O)C1NCCC1Cc1c[nH]c2ccccc12	18	244
SBSM35502	DNMT1	False	O=C(O)C1C(Cc2c[nH]c3ccccc23)CCN1C(=O)c1ccccc1	O=C(O)C1C(Cc2c[nH]c3ccccc23)CCN1C(=O)c1ccccc1	W222	26	348	M576	O=C(O)C1C(Cc2c[nH]c3ccccc23)CCN1C(=O)c1ccccc1	26	348
SBSM128899	DNMT1	True	C=C(C)C(=O)Nc1cccc(C2=NOC3(C2)CC(C(N)=O)N(C(=O)COc2ccc(Cl)cc2)C3)c1	C=C(C)C(=O)Nc1cccc(C2=NOC3(C2)CC(C(N)=O)N(C(=O)COc2ccc(Cl)cc2)C3)c1	W223	35	497	M577	NC(=O)C1CC2(CC(c3cccc(N)c3)=NO2)CN1C(=O)COc1ccc(Cl)cc1	30	429
SBSM128899	DNMT1	True	C=C(C)C(=O)Nc1cccc(C2=NOC3(C2)CC(C(N)=O)N(C(=O)COc2ccc(Cl)cc2)C3)c1	C=C(C)C(=O)Nc1cccc(C2=NOC3(C2)CC(C(N)=O)N(C(=O)COc2ccc(Cl)cc2)C3)c1	W223	35	497	M578	C=C(C)C(=O)Nc1cccc(C2=NOC3(C2)CC(C(N)=O)N(C(=O)COc2ccc(Cl)cc2)C3)c1	35	497
SBSM4087	DNMT1	False	Nc1ncnc2c1ncn2C1OC(CN(CCc2csc3ccccc23)CCC(N)C(=O)O)C(O)C1O	Nc1ncnc2c1ncn2C1OC(CN(CCc2csc3ccccc23)CCC(N)C(=O)O)C(O)C1O	W224	37	528	M579	NC(C=O)CCN(CCc1csc2ccccc12)CC1OCC(O)C1O	26	378
SBSM4087	DNMT1	False	Nc1ncnc2c1ncn2C1OC(CN(CCc2csc3ccccc23)CCC(N)C(=O)O)C(O)C1O	Nc1ncnc2c1ncn2C1OC(CN(CCc2csc3ccccc23)CCC(N)C(=O)O)C(O)C1O	W224	37	528	M580	Nc1ncnc2c1ncn2C1OC(CN(CCc2csc3ccccc23)CCC(N)C=O)C(O)C1O	36	512
SBSM4087	DNMT1	False	Nc1ncnc2c1ncn2C1OC(CN(CCc2csc3ccccc23)CCC(N)C(=O)O)C(O)C1O	Nc1ncnc2c1ncn2C1OC(CN(CCc2csc3ccccc23)CCC(N)C(=O)O)C(O)C1O	W224	37	528	M581	NC(CCN(CCc1csc2ccccc12)CC1OCC(O)C1O)C(=O)O	27	394
SBSM4087	DNMT1	False	Nc1ncnc2c1ncn2C1OC(CN(CCc2csc3ccccc23)CCC(N)C(=O)O)C(O)C1O	Nc1ncnc2c1ncn2C1OC(CN(CCc2csc3ccccc23)CCC(N)C(=O)O)C(O)C1O	W224	37	528	M582	Nc1ncnc2c1ncn2C1OC(CN(CCc2csc3ccccc23)CCC(N)C(=O)O)C(O)C1O	37	528
SBSM16571	DNMT1	False	O=C(O)CSc1cc(C(=O)c2ccccc2O)cn2c(=O)c3c4c(sc3nc12)CCCC4	O=C(O)CSc1cc(C(=O)c2ccccc2O)cn2c(=O)c3c4c(sc3nc12)CCCC4	W225	32	467	M583	O=CCSc1cc(C(=O)c2ccccc2O)cn2c(=O)c3c4c(sc3nc12)CCCC4	31	451
SBSM16571	DNMT1	False	O=C(O)CSc1cc(C(=O)c2ccccc2O)cn2c(=O)c3c4c(sc3nc12)CCCC4	O=C(O)CSc1cc(C(=O)c2ccccc2O)cn2c(=O)c3c4c(sc3nc12)CCCC4	W225	32	467	M584	O=C(O)CSc1cc(C(=O)c2ccccc2O)cn2c(=O)c3c4c(sc3nc12)CCCC4	32	467
SBSM194902	DNMT1	True	O=C(N/N=C/c1ccc(OC(=O)c2ccccc2Cl)cc1)c1cc(O)cc(O)c1	O=C(NN=Cc1ccc(OC(=O)c2ccccc2Cl)cc1)c1cc(O)cc(O)c1	W226	29	411	M585	O=C(NN=Cc1ccc(O)cc1)c1cc(O)cc(O)c1	20	272
SBSM194902	DNMT1	True	O=C(N/N=C/c1ccc(OC(=O)c2ccccc2Cl)cc1)c1cc(O)cc(O)c1	O=C(NN=Cc1ccc(OC(=O)c2ccccc2Cl)cc1)c1cc(O)cc(O)c1	W226	29	411	M586	O=C(NN=Cc1ccc(OC(=O)c2ccccc2Cl)cc1)c1cc(O)cc(O)c1	29	411
SBSM109105	DNMT1	True	O=C(O)c1ccc(-c2ccc(/C=C3\NC(=O)N(Cc4ccc(Cl)cc4)C3=O)o2)cc1Cl	O=C(O)c1ccc(-c2ccc(C=C3NC(=O)N(Cc4ccc(Cl)cc4)C3=O)o2)cc1Cl	W227	31	457	M587	O=Cc1ccc(-c2ccc(C=C3NC(=O)NC3=O)o2)cc1Cl	22	317
SBSM109105	DNMT1	True	O=C(O)c1ccc(-c2ccc(/C=C3\NC(=O)N(Cc4ccc(Cl)cc4)C3=O)o2)cc1Cl	O=C(O)c1ccc(-c2ccc(C=C3NC(=O)N(Cc4ccc(Cl)cc4)C3=O)o2)cc1Cl	W227	31	457	M588	O=Cc1ccc(-c2ccc(C=C3NC(=O)N(Cc4ccc(Cl)cc4)C3=O)o2)cc1Cl	30	441
SBSM109105	DNMT1	True	O=C(O)c1ccc(-c2ccc(/C=C3\NC(=O)N(Cc4ccc(Cl)cc4)C3=O)o2)cc1Cl	O=C(O)c1ccc(-c2ccc(C=C3NC(=O)N(Cc4ccc(Cl)cc4)C3=O)o2)cc1Cl	W227	31	457	M589	O=C1NC(=O)C(=Cc2ccc(-c3ccc(C(=O)O)c(Cl)c3)o2)N1	23	333
SBSM109105	DNMT1	True	O=C(O)c1ccc(-c2ccc(/C=C3\NC(=O)N(Cc4ccc(Cl)cc4)C3=O)o2)cc1Cl	O=C(O)c1ccc(-c2ccc(C=C3NC(=O)N(Cc4ccc(Cl)cc4)C3=O)o2)cc1Cl	W227	31	457	M590	O=C1NC(=Cc2ccco2)C(=O)N1Cc1ccc(Cl)cc1	21	303
SBSM109105	DNMT1	True	O=C(O)c1ccc(-c2ccc(/C=C3\NC(=O)N(Cc4ccc(Cl)cc4)C3=O)o2)cc1Cl	O=C(O)c1ccc(-c2ccc(C=C3NC(=O)N(Cc4ccc(Cl)cc4)C3=O)o2)cc1Cl	W227	31	457	M591	O=C(O)c1ccc(-c2ccc(C=C3NC(=O)N(Cc4ccc(Cl)cc4)C3=O)o2)cc1Cl	31	457
SBSM19943	DNMT1	True	CN(c1ccccc1)c1ccc(/C=C(\CCC(=O)O)c2nc3ccccc3s2)cc1[N+](=O)[O-]	CN(c1ccccc1)c1ccc(C=C(CCC(=O)O)c2nc3ccccc3s2)cc1[N+](=O)[O-]	W228	33	460	M592	O=CCCC(=Cc1cccc([N+](=O)[O-])c1)c1nc2ccccc2s1	24	338
SBSM154331	DNMT1	True	CN(c1ccccc1)c1ccc(/C=C(/CCC(=O)O)c2nc3ccccc3s2)cc1[N+](=O)[O-]	CN(c1ccccc1)c1ccc(C=C(CCC(=O)O)c2nc3ccccc3s2)cc1[N+](=O)[O-]	W228	33	460	M592	O=CCCC(=Cc1cccc([N+](=O)[O-])c1)c1nc2ccccc2s1	24	338
SBSM19943	DNMT1	True	CN(c1ccccc1)c1ccc(/C=C(\CCC(=O)O)c2nc3ccccc3s2)cc1[N+](=O)[O-]	CN(c1ccccc1)c1ccc(C=C(CCC(=O)O)c2nc3ccccc3s2)cc1[N+](=O)[O-]	W228	33	460	M593	CN(c1ccccc1)c1ccc(C=C(CCC=O)c2nc3ccccc3s2)cc1[N+](=O)[O-]	32	444
SBSM154331	DNMT1	True	CN(c1ccccc1)c1ccc(/C=C(/CCC(=O)O)c2nc3ccccc3s2)cc1[N+](=O)[O-]	CN(c1ccccc1)c1ccc(C=C(CCC(=O)O)c2nc3ccccc3s2)cc1[N+](=O)[O-]	W228	33	460	M593	CN(c1ccccc1)c1ccc(C=C(CCC=O)c2nc3ccccc3s2)cc1[N+](=O)[O-]	32	444
SBSM19943	DNMT1	True	CN(c1ccccc1)c1ccc(/C=C(\CCC(=O)O)c2nc3ccccc3s2)cc1[N+](=O)[O-]	CN(c1ccccc1)c1ccc(C=C(CCC(=O)O)c2nc3ccccc3s2)cc1[N+](=O)[O-]	W228	33	460	M594	O=C(O)CCC(=Cc1cccc([N+](=O)[O-])c1)c1nc2ccccc2s1	25	354
SBSM154331	DNMT1	True	CN(c1ccccc1)c1ccc(/C=C(/CCC(=O)O)c2nc3ccccc3s2)cc1[N+](=O)[O-]	CN(c1ccccc1)c1ccc(C=C(CCC(=O)O)c2nc3ccccc3s2)cc1[N+](=O)[O-]	W228	33	460	M594	O=C(O)CCC(=Cc1cccc([N+](=O)[O-])c1)c1nc2ccccc2s1	25	354
SBSM19943	DNMT1	True	CN(c1ccccc1)c1ccc(/C=C(\CCC(=O)O)c2nc3ccccc3s2)cc1[N+](=O)[O-]	CN(c1ccccc1)c1ccc(C=C(CCC(=O)O)c2nc3ccccc3s2)cc1[N+](=O)[O-]	W228	33	460	M595	CN(c1ccccc1)c1ccc(C=C(CCC(=O)O)c2nc3ccccc3s2)cc1[N+](=O)[O-]	33	460
SBSM154331	DNMT1	True	CN(c1ccccc1)c1ccc(/C=C(/CCC(=O)O)c2nc3ccccc3s2)cc1[N+](=O)[O-]	CN(c1ccccc1)c1ccc(C=C(CCC(=O)O)c2nc3ccccc3s2)cc1[N+](=O)[O-]	W228	33	460	M595	CN(c1ccccc1)c1ccc(C=C(CCC(=O)O)c2nc3ccccc3s2)cc1[N+](=O)[O-]	33	460
SBSM142655	DNMT1	True	COc1ccc(C(=O)/C=C/c2ccc(-c3ccccc3)cc2)cc1CSCC(=O)O	COc1ccc(C(=O)C=Cc2ccc(-c3ccccc3)cc2)cc1CSCC(=O)O	W229	30	419	M596	COc1ccc(C(=O)C=Cc2ccccc2)cc1CSCC=O	23	326
SBSM142655	DNMT1	True	COc1ccc(C(=O)/C=C/c2ccc(-c3ccccc3)cc2)cc1CSCC(=O)O	COc1ccc(C(=O)C=Cc2ccc(-c3ccccc3)cc2)cc1CSCC(=O)O	W229	30	419	M597	COc1ccc(C(=O)C=Cc2ccc(-c3ccccc3)cc2)cc1CSCC=O	29	403
SBSM142655	DNMT1	True	COc1ccc(C(=O)/C=C/c2ccc(-c3ccccc3)cc2)cc1CSCC(=O)O	COc1ccc(C(=O)C=Cc2ccc(-c3ccccc3)cc2)cc1CSCC(=O)O	W229	30	419	M598	COc1ccc(C(=O)C=Cc2ccccc2)cc1CSCC(=O)O	24	342
SBSM142655	DNMT1	True	COc1ccc(C(=O)/C=C/c2ccc(-c3ccccc3)cc2)cc1CSCC(=O)O	COc1ccc(C(=O)C=Cc2ccc(-c3ccccc3)cc2)cc1CSCC(=O)O	W229	30	419	M599	COc1ccc(C(=O)C=Cc2ccc(-c3ccccc3)cc2)cc1CSCC(=O)O	30	419
SBSM118250	DNMT1	True	Cc1c2cnn(CC(=O)Nc3c(F)c(F)cc(F)c3F)c(=O)c2c(C)n1Cc1ccccc1F	Cc1c2cnn(CC(=O)Nc3c(F)c(F)cc(F)c3F)c(=O)c2c(C)n1Cc1ccccc1F	W230	34	476	M600	Cc1c2cnn(CC=O)c(=O)c2c(C)n1Cc1ccccc1F	23	313
SBSM118250	DNMT1	True	Cc1c2cnn(CC(=O)Nc3c(F)c(F)cc(F)c3F)c(=O)c2c(C)n1Cc1ccccc1F	Cc1c2cnn(CC(=O)Nc3c(F)c(F)cc(F)c3F)c(=O)c2c(C)n1Cc1ccccc1F	W230	34	476	M601	Cc1[nH]c(C)c2c(=O)n(CC(=O)Nc3c(F)c(F)cc(F)c3F)ncc12	26	368
SBSM118250	DNMT1	True	Cc1c2cnn(CC(=O)Nc3c(F)c(F)cc(F)c3F)c(=O)c2c(C)n1Cc1ccccc1F	Cc1c2cnn(CC(=O)Nc3c(F)c(F)cc(F)c3F)c(=O)c2c(C)n1Cc1ccccc1F	W230	34	476	M602	Cc1c2cnn(CC(=O)Nc3c(F)c(F)cc(F)c3F)c(=O)c2c(C)n1Cc1ccccc1F	34	476
SBSM22704	DNMT3A	False	COc1cc(/C=C(\C#N)c2ccc(F)cc2)ccc1OCc1ccc(C(=O)O)cc1	COc1cc(C=C(C#N)c2ccc(F)cc2)ccc1OCc1ccc(C(=O)O)cc1	W231	30	403	M603	COc1cc(C=C(C#N)c2ccc(F)cc2)ccc1OCc1ccc(C=O)cc1	29	387
SBSM22704	DNMT3A	False	COc1cc(/C=C(\C#N)c2ccc(F)cc2)ccc1OCc1ccc(C(=O)O)cc1	COc1cc(C=C(C#N)c2ccc(F)cc2)ccc1OCc1ccc(C(=O)O)cc1	W231	30	403	M604	COc1cc(C)ccc1OCc1ccc(C(=O)O)cc1	20	272
SBSM22704	DNMT3A	False	COc1cc(/C=C(\C#N)c2ccc(F)cc2)ccc1OCc1ccc(C(=O)O)cc1	COc1cc(C=C(C#N)c2ccc(F)cc2)ccc1OCc1ccc(C(=O)O)cc1	W231	30	403	M605	COc1cc(C=C(C#N)c2ccc(F)cc2)ccc1OCc1ccc(C(=O)O)cc1	30	403
SBSM135812	DNMT1	True	CCOc1ccc(NC(=O)c2cccc(-n3cccc3)c2)cc1S(=O)(=O)N1CCOCC1	CCOc1ccc(NC(=O)c2cccc(-n3cccc3)c2)cc1S(=O)(=O)N1CCOCC1	W232	32	456	M606	CCOc1ccc(NC(=O)c2cccc(-n3cccc3)c2)cc1[SH](=O)=O	26	370
SBSM135812	DNMT1	True	CCOc1ccc(NC(=O)c2cccc(-n3cccc3)c2)cc1S(=O)(=O)N1CCOCC1	CCOc1ccc(NC(=O)c2cccc(-n3cccc3)c2)cc1S(=O)(=O)N1CCOCC1	W232	32	456	M607	CCOc1ccc(NC(=O)c2ccccc2)cc1S(=O)(=O)N1CCOCC1	27	390
SBSM135812	DNMT1	True	CCOc1ccc(NC(=O)c2cccc(-n3cccc3)c2)cc1S(=O)(=O)N1CCOCC1	CCOc1ccc(NC(=O)c2cccc(-n3cccc3)c2)cc1S(=O)(=O)N1CCOCC1	W232	32	456	M608	CCOc1ccc(NC(=O)c2cccc(-n3cccc3)c2)cc1S(=O)(=O)N1CCOCC1	32	456
SBSM15631	DNMT1	False	Cc1ccc(NC(=O)CN2C(=O)S/C(=C/c3ccc(-c4cc(C(=O)O)ccc4C)o3)C2=O)cc1C	Cc1ccc(NC(=O)CN2C(=O)SC(=Cc3ccc(-c4cc(C(=O)O)ccc4C)o3)C2=O)cc1C	W233	35	491	M609	Cc1ccc(C=O)cc1-c1ccc(C=C2SC(=O)N(CC=O)C2=O)o1	25	355
SBSM15631	DNMT1	False	Cc1ccc(NC(=O)CN2C(=O)S/C(=C/c3ccc(-c4cc(C(=O)O)ccc4C)o3)C2=O)cc1C	Cc1ccc(NC(=O)CN2C(=O)SC(=Cc3ccc(-c4cc(C(=O)O)ccc4C)o3)C2=O)cc1C	W233	35	491	M610	Cc1ccc(C(=O)O)cc1-c1ccc(C=C2SC(=O)N(CC=O)C2=O)o1	26	371
SBSM15631	DNMT1	False	Cc1ccc(NC(=O)CN2C(=O)S/C(=C/c3ccc(-c4cc(C(=O)O)ccc4C)o3)C2=O)cc1C	Cc1ccc(NC(=O)CN2C(=O)SC(=Cc3ccc(-c4cc(C(=O)O)ccc4C)o3)C2=O)cc1C	W233	35	491	M611	Cc1ccc(NC(=O)CN2C(=O)SC(=Cc3ccc(-c4cc(C=O)ccc4C)o3)C2=O)cc1C	34	475
SBSM15631	DNMT1	False	Cc1ccc(NC(=O)CN2C(=O)S/C(=C/c3ccc(-c4cc(C(=O)O)ccc4C)o3)C2=O)cc1C	Cc1ccc(NC(=O)CN2C(=O)SC(=Cc3ccc(-c4cc(C(=O)O)ccc4C)o3)C2=O)cc1C	W233	35	491	M612	Cc1ccc(NC(=O)CN2C(=O)SC(=Cc3ccco3)C2=O)cc1C	25	356
SBSM15631	DNMT1	False	Cc1ccc(NC(=O)CN2C(=O)S/C(=C/c3ccc(-c4cc(C(=O)O)ccc4C)o3)C2=O)cc1C	Cc1ccc(NC(=O)CN2C(=O)SC(=Cc3ccc(-c4cc(C(=O)O)ccc4C)o3)C2=O)cc1C	W233	35	491	M613	Cc1ccc(NC(=O)CN2C(=O)SC(=Cc3ccc(-c4cc(C(=O)O)ccc4C)o3)C2=O)cc1C	35	491
SBSM23043	DNMT3A	False	COC(=O)c1ccc(COc2ccc3cc(-c4ccc(F)cc4)c(=O)oc3c2)cc1	COC(=O)c1ccc(COc2ccc3cc(-c4ccc(F)cc4)c(=O)oc3c2)cc1	W234	30	404	M614	O=Cc1ccc(COc2ccc3ccc(=O)oc3c2)cc1	21	280
SBSM23043	DNMT3A	False	COC(=O)c1ccc(COc2ccc3cc(-c4ccc(F)cc4)c(=O)oc3c2)cc1	COC(=O)c1ccc(COc2ccc3cc(-c4ccc(F)cc4)c(=O)oc3c2)cc1	W234	30	404	M615	O=Cc1ccc(COc2ccc3cc(-c4ccc(F)cc4)c(=O)oc3c2)cc1	28	374
SBSM23043	DNMT3A	False	COC(=O)c1ccc(COc2ccc3cc(-c4ccc(F)cc4)c(=O)oc3c2)cc1	COC(=O)c1ccc(COc2ccc3cc(-c4ccc(F)cc4)c(=O)oc3c2)cc1	W234	30	404	M616	COC(=O)c1ccc(COc2ccc3ccc(=O)oc3c2)cc1	23	310
SBSM23043	DNMT3A	False	COC(=O)c1ccc(COc2ccc3cc(-c4ccc(F)cc4)c(=O)oc3c2)cc1	COC(=O)c1ccc(COc2ccc3cc(-c4ccc(F)cc4)c(=O)oc3c2)cc1	W234	30	404	M617	COC(=O)c1ccc(COc2ccc3cc(-c4ccc(F)cc4)c(=O)oc3c2)cc1	30	404
SBSM99864	DNMT1	True	O=S(=O)(c1cc(O)ccc1O)c1cccc2c(S(=O)(=O)c3cc(O)ccc3O)cccc12	O=S(=O)(c1cc(O)ccc1O)c1cccc2c(S(=O)(=O)c3cc(O)ccc3O)cccc12	W235	32	472	M618	O=S(=O)(c1cc(O)ccc1O)c1cccc2c(S(=O)(=O)c3cc(O)ccc3O)cccc12	32	472
SBSM299897	DNMT1	False	Nc1ccc(NC(=O)c2ccc(Nc3ccnc4ccccc34)cc2)cc1	Nc1ccc(NC(=O)c2ccc(Nc3ccnc4ccccc34)cc2)cc1	W236	27	354	M619	O=Cc1ccc(Nc2ccnc3ccccc23)cc1	19	248
SBSM299897	DNMT1	False	Nc1ccc(NC(=O)c2ccc(Nc3ccnc4ccccc34)cc2)cc1	Nc1ccc(NC(=O)c2ccc(Nc3ccnc4ccccc34)cc2)cc1	W236	27	354	M620	Nc1ccc(NC(=O)c2ccc(Nc3ccnc4ccccc34)cc2)cc1	27	354
SBSM134978	DNMT1	True	COc1ccc(NC(=O)CN(C)C(=O)c2cc(-c3ccco3)nc3ccccc23)cc1	COc1ccc(NC(=O)CN(C)C(=O)c2cc(-c3ccco3)nc3ccccc23)cc1	W237	31	415	M621	CN(CC=O)C(=O)c1cc(-c2ccco2)nc2ccccc12	22	294
SBSM134978	DNMT1	True	COc1ccc(NC(=O)CN(C)C(=O)c2cc(-c3ccco3)nc3ccccc23)cc1	COc1ccc(NC(=O)CN(C)C(=O)c2cc(-c3ccco3)nc3ccccc23)cc1	W237	31	415	M622	COc1ccc(NC(=O)CN(C)C(=O)c2ccnc3ccccc23)cc1	26	349
SBSM134978	DNMT1	True	COc1ccc(NC(=O)CN(C)C(=O)c2cc(-c3ccco3)nc3ccccc23)cc1	COc1ccc(NC(=O)CN(C)C(=O)c2cc(-c3ccco3)nc3ccccc23)cc1	W237	31	415	M623	COc1ccc(NC(=O)CN(C)C(=O)c2cc(-c3ccco3)nc3ccccc23)cc1	31	415
SBSM272341	DNMT1	True	Cc1ccc(NC(=O)CN2C(=O)S/C(=C\c3cccn3-c3cccc(C(=O)O)c3)C2=O)c(C)c1	Cc1ccc(NC(=O)CN2C(=O)SC(=Cc3cccn3-c3cccc(C(=O)O)c3)C2=O)c(C)c1	W238	34	476	M624	O=CCN1C(=O)SC(=Cc2cccn2-c2cccc(C=O)c2)C1=O	24	340
SBSM272341	DNMT1	True	Cc1ccc(NC(=O)CN2C(=O)S/C(=C\c3cccn3-c3cccc(C(=O)O)c3)C2=O)c(C)c1	Cc1ccc(NC(=O)CN2C(=O)SC(=Cc3cccn3-c3cccc(C(=O)O)c3)C2=O)c(C)c1	W238	34	476	M625	O=CCN1C(=O)SC(=Cc2cccn2-c2cccc(C(=O)O)c2)C1=O	25	356
SBSM272341	DNMT1	True	Cc1ccc(NC(=O)CN2C(=O)S/C(=C\c3cccn3-c3cccc(C(=O)O)c3)C2=O)c(C)c1	Cc1ccc(NC(=O)CN2C(=O)SC(=Cc3cccn3-c3cccc(C(=O)O)c3)C2=O)c(C)c1	W238	34	476	M626	Cc1ccc(NC(=O)CN2C(=O)SC(=Cc3cccn3-c3cccc(C=O)c3)C2=O)c(C)c1	33	460
SBSM272341	DNMT1	True	Cc1ccc(NC(=O)CN2C(=O)S/C(=C\c3cccn3-c3cccc(C(=O)O)c3)C2=O)c(C)c1	Cc1ccc(NC(=O)CN2C(=O)SC(=Cc3cccn3-c3cccc(C(=O)O)c3)C2=O)c(C)c1	W238	34	476	M627	Cc1ccc(NC(=O)CN2C(=O)SC(=Cc3ccc[nH]3)C2=O)c(C)c1	25	355
SBSM272341	DNMT1	True	Cc1ccc(NC(=O)CN2C(=O)S/C(=C\c3cccn3-c3cccc(C(=O)O)c3)C2=O)c(C)c1	Cc1ccc(NC(=O)CN2C(=O)SC(=Cc3cccn3-c3cccc(C(=O)O)c3)C2=O)c(C)c1	W238	34	476	M628	Cc1ccc(NC(=O)CN2C(=O)SC(=Cc3cccn3-c3cccc(C(=O)O)c3)C2=O)c(C)c1	34	476
SBSM178630	DNMT1	False	COc1ccc(Oc2c(OC)cc(NCc3ccc(CN)cc3)c3ncccc23)cc1	COc1ccc(Oc2c(OC)cc(NCc3ccc(CN)cc3)c3ncccc23)cc1	W239	31	415	M629	COc1cc(NCc2ccc(CN)cc2)c2ncccc2c1	22	293
SBSM178630	DNMT1	False	COc1ccc(Oc2c(OC)cc(NCc3ccc(CN)cc3)c3ncccc23)cc1	COc1ccc(Oc2c(OC)cc(NCc3ccc(CN)cc3)c3ncccc23)cc1	W239	31	415	M630	COc1ccc(Oc2c(OC)ccc3ncccc23)cc1	21	281
SBSM178630	DNMT1	False	COc1ccc(Oc2c(OC)cc(NCc3ccc(CN)cc3)c3ncccc23)cc1	COc1ccc(Oc2c(OC)cc(NCc3ccc(CN)cc3)c3ncccc23)cc1	W239	31	415	M631	COc1ccc(Oc2c(OC)cc(NCc3ccc(CN)cc3)c3ncccc23)cc1	31	415
SBSM111966	DNMT1	True	CN(C)C(CNC(=O)c1cc(-c2ccco2)nc2ccccc12)c1ccccc1	CN(C)C(CNC(=O)c1cc(-c2ccco2)nc2ccccc12)c1ccccc1	W240	29	385	M632	CN(C)C(CNC(=O)c1ccnc2ccccc12)c1ccccc1	24	319
SBSM111966	DNMT1	True	CN(C)C(CNC(=O)c1cc(-c2ccco2)nc2ccccc12)c1ccccc1	CN(C)C(CNC(=O)c1cc(-c2ccco2)nc2ccccc12)c1ccccc1	W240	29	385	M633	CN(C)C(CNC(=O)c1cc(-c2ccco2)nc2ccccc12)c1ccccc1	29	385
SBSM7846	DNMT1	True	O=C(OC1Cc2c(O)cc(O)cc2OC1c1cc(O)c(O)c(O)c1)c1cc(O)c(O)c(O)c1	O=C(OC1Cc2c(O)cc(O)cc2OC1c1cc(O)c(O)c(O)c1)c1cc(O)c(O)c(O)c1	W241	33	458	M634	Oc1cc(O)c2c(c1)OC(c1cc(O)c(O)c(O)c1)C(O)C2	22	306
SBSM7846	DNMT1	True	O=C(OC1Cc2c(O)cc(O)cc2OC1c1cc(O)c(O)c(O)c1)c1cc(O)c(O)c(O)c1	O=C(OC1Cc2c(O)cc(O)cc2OC1c1cc(O)c(O)c(O)c1)c1cc(O)c(O)c(O)c1	W241	33	458	M635	O=C(OC1Cc2c(O)cc(O)cc2OC1c1cc(O)c(O)c(O)c1)c1cc(O)c(O)c(O)c1	33	458
SBSM195682	DNMT1	True	C/C(=N\NC(=O)c1cc(O)cc(O)c1)c1ccc(NC(=O)Cc2ccccc2)cc1	CC(=NNC(=O)c1cc(O)cc(O)c1)c1ccc(NC(=O)Cc2ccccc2)cc1	W242	30	403	M636	CC(=NN)c1ccc(NC(=O)Cc2ccccc2)cc1	20	267
SBSM195682	DNMT1	True	C/C(=N\NC(=O)c1cc(O)cc(O)c1)c1ccc(NC(=O)Cc2ccccc2)cc1	CC(=NNC(=O)c1cc(O)cc(O)c1)c1ccc(NC(=O)Cc2ccccc2)cc1	W242	30	403	M637	CC(=NNC(=O)c1cc(O)cc(O)c1)c1ccc(N)cc1	21	285
SBSM195682	DNMT1	True	C/C(=N\NC(=O)c1cc(O)cc(O)c1)c1ccc(NC(=O)Cc2ccccc2)cc1	CC(=NNC(=O)c1cc(O)cc(O)c1)c1ccc(NC(=O)Cc2ccccc2)cc1	W242	30	403	M638	CC(=NNC(=O)c1cc(O)cc(O)c1)c1ccc(NC(=O)Cc2ccccc2)cc1	30	403
SBSM21331	DNMT1	True	O=C(COc1ccc(/C=N/NC(=O)c2ccc(O)cc2)cc1)Nc1ccc([N+](=O)[O-])cc1	O=C(COc1ccc(C=NNC(=O)c2ccc(O)cc2)cc1)Nc1ccc([N+](=O)[O-])cc1	W243	32	434	M639	O=CCOc1ccc(C=NNC(=O)c2ccc(O)cc2)cc1	22	298
SBSM21331	DNMT1	True	O=C(COc1ccc(/C=N/NC(=O)c2ccc(O)cc2)cc1)Nc1ccc([N+](=O)[O-])cc1	O=C(COc1ccc(C=NNC(=O)c2ccc(O)cc2)cc1)Nc1ccc([N+](=O)[O-])cc1	W243	32	434	M640	NN=Cc1ccc(OCC(=O)Nc2ccc([N+](=O)[O-])cc2)cc1	23	314
SBSM21331	DNMT1	True	O=C(COc1ccc(/C=N/NC(=O)c2ccc(O)cc2)cc1)Nc1ccc([N+](=O)[O-])cc1	O=C(COc1ccc(C=NNC(=O)c2ccc(O)cc2)cc1)Nc1ccc([N+](=O)[O-])cc1	W243	32	434	M641	O=C(COc1ccc(C=NNC(=O)c2ccc(O)cc2)cc1)Nc1ccc([N+](=O)[O-])cc1	32	434
SBSM194242	DNMT1	True	Cc1nn(-c2ccccc2)c(Cl)c1/C=N/Nc1ccc(S(=O)(=O)Nc2ccccc2C(=O)O)cc1[N+](=O)[O-]	Cc1nn(-c2ccccc2)c(Cl)c1C=NNc1ccc(S(=O)(=O)Nc2ccccc2C(=O)O)cc1[N+](=O)[O-]	W244	38	555	M642	Cc1n[nH]c(Cl)c1C=NNc1ccc(S(=O)(=O)Nc2ccccc2C=O)cc1[N+](=O)[O-]	31	463
SBSM194242	DNMT1	True	Cc1nn(-c2ccccc2)c(Cl)c1/C=N/Nc1ccc(S(=O)(=O)Nc2ccccc2C(=O)O)cc1[N+](=O)[O-]	Cc1nn(-c2ccccc2)c(Cl)c1C=NNc1ccc(S(=O)(=O)Nc2ccccc2C(=O)O)cc1[N+](=O)[O-]	W244	38	555	M643	Cc1nn(-c2ccccc2)c(Cl)c1C=NNc1ccc(S(=O)(=O)Nc2ccccc2C=O)cc1[N+](=O)[O-]	37	539
SBSM194242	DNMT1	True	Cc1nn(-c2ccccc2)c(Cl)c1/C=N/Nc1ccc(S(=O)(=O)Nc2ccccc2C(=O)O)cc1[N+](=O)[O-]	Cc1nn(-c2ccccc2)c(Cl)c1C=NNc1ccc(S(=O)(=O)Nc2ccccc2C(=O)O)cc1[N+](=O)[O-]	W244	38	555	M644	Cc1nn(-c2ccccc2)c(Cl)c1C=NNc1ccc([SH](=O)=O)cc1[N+](=O)[O-]	28	420
SBSM194242	DNMT1	True	Cc1nn(-c2ccccc2)c(Cl)c1/C=N/Nc1ccc(S(=O)(=O)Nc2ccccc2C(=O)O)cc1[N+](=O)[O-]	Cc1nn(-c2ccccc2)c(Cl)c1C=NNc1ccc(S(=O)(=O)Nc2ccccc2C(=O)O)cc1[N+](=O)[O-]	W244	38	555	M645	Cc1n[nH]c(Cl)c1C=NNc1ccc(S(=O)(=O)Nc2ccccc2C(=O)O)cc1[N+](=O)[O-]	32	479
SBSM194242	DNMT1	True	Cc1nn(-c2ccccc2)c(Cl)c1/C=N/Nc1ccc(S(=O)(=O)Nc2ccccc2C(=O)O)cc1[N+](=O)[O-]	Cc1nn(-c2ccccc2)c(Cl)c1C=NNc1ccc(S(=O)(=O)Nc2ccccc2C(=O)O)cc1[N+](=O)[O-]	W244	38	555	M646	Cc1nn(-c2ccccc2)c(Cl)c1C=NNc1ccc(S(=O)(=O)Nc2ccccc2C(=O)O)cc1[N+](=O)[O-]	38	555
SBSM97818	DNMT1	False	O=C(CN1C(=O)S/C(=C\c2ccc(-c3cc(C(=O)O)ccc3Cl)o2)C1=O)Nc1ccc2c(c1)OCO2	O=C(CN1C(=O)SC(=Cc2ccc(-c3cc(C(=O)O)ccc3Cl)o2)C1=O)Nc1ccc2c(c1)OCO2	W245	36	527	M647	O=CCN1C(=O)SC(=Cc2ccc(-c3cc(C=O)ccc3Cl)o2)C1=O	25	376
SBSM97818	DNMT1	False	O=C(CN1C(=O)S/C(=C\c2ccc(-c3cc(C(=O)O)ccc3Cl)o2)C1=O)Nc1ccc2c(c1)OCO2	O=C(CN1C(=O)SC(=Cc2ccc(-c3cc(C(=O)O)ccc3Cl)o2)C1=O)Nc1ccc2c(c1)OCO2	W245	36	527	M648	O=CCN1C(=O)SC(=Cc2ccc(-c3cc(C(=O)O)ccc3Cl)o2)C1=O	26	392
SBSM97818	DNMT1	False	O=C(CN1C(=O)S/C(=C\c2ccc(-c3cc(C(=O)O)ccc3Cl)o2)C1=O)Nc1ccc2c(c1)OCO2	O=C(CN1C(=O)SC(=Cc2ccc(-c3cc(C(=O)O)ccc3Cl)o2)C1=O)Nc1ccc2c(c1)OCO2	W245	36	527	M649	O=Cc1ccc(Cl)c(-c2ccc(C=C3SC(=O)N(CC(=O)Nc4ccc5c(c4)OCO5)C3=O)o2)c1	35	511
SBSM97818	DNMT1	False	O=C(CN1C(=O)S/C(=C\c2ccc(-c3cc(C(=O)O)ccc3Cl)o2)C1=O)Nc1ccc2c(c1)OCO2	O=C(CN1C(=O)SC(=Cc2ccc(-c3cc(C(=O)O)ccc3Cl)o2)C1=O)Nc1ccc2c(c1)OCO2	W245	36	527	M650	O=C(CN1C(=O)SC(=Cc2ccco2)C1=O)Nc1ccc2c(c1)OCO2	26	372
SBSM97818	DNMT1	False	O=C(CN1C(=O)S/C(=C\c2ccc(-c3cc(C(=O)O)ccc3Cl)o2)C1=O)Nc1ccc2c(c1)OCO2	O=C(CN1C(=O)SC(=Cc2ccc(-c3cc(C(=O)O)ccc3Cl)o2)C1=O)Nc1ccc2c(c1)OCO2	W245	36	527	M651	O=C(CN1C(=O)SC(=Cc2ccc(-c3cc(C(=O)O)ccc3Cl)o2)C1=O)Nc1ccc2c(c1)OCO2	36	527
SBSM129580	DNMT1	False	COc1cc(/C=C(\CCC(=O)O)c2nc3ccccc3s2)ccc1OCC(=O)Nc1c(Cl)cccc1Cl	COc1cc(C=C(CCC(=O)O)c2nc3ccccc3s2)ccc1OCC(=O)Nc1c(Cl)cccc1Cl	W246	37	557	M652	COc1cc(C=C(CCC=O)c2nc3ccccc3s2)ccc1OCC=O	27	381
SBSM129580	DNMT1	False	COc1cc(/C=C(\CCC(=O)O)c2nc3ccccc3s2)ccc1OCC(=O)Nc1c(Cl)cccc1Cl	COc1cc(C=C(CCC(=O)O)c2nc3ccccc3s2)ccc1OCC(=O)Nc1c(Cl)cccc1Cl	W246	37	557	M653	COc1cc(C=C(CCC=O)c2nc3ccccc3s2)ccc1OCC(=O)Nc1c(Cl)cccc1Cl	36	541
SBSM129580	DNMT1	False	COc1cc(/C=C(\CCC(=O)O)c2nc3ccccc3s2)ccc1OCC(=O)Nc1c(Cl)cccc1Cl	COc1cc(C=C(CCC(=O)O)c2nc3ccccc3s2)ccc1OCC(=O)Nc1c(Cl)cccc1Cl	W246	37	557	M654	COc1cc(C=C(CCC(=O)O)c2nc3ccccc3s2)ccc1OCC=O	28	397
SBSM129580	DNMT1	False	COc1cc(/C=C(\CCC(=O)O)c2nc3ccccc3s2)ccc1OCC(=O)Nc1c(Cl)cccc1Cl	COc1cc(C=C(CCC(=O)O)c2nc3ccccc3s2)ccc1OCC(=O)Nc1c(Cl)cccc1Cl	W246	37	557	M655	COc1cc(C=C(CCC(=O)O)c2nc3ccccc3s2)ccc1OCC(=O)Nc1c(Cl)cccc1Cl	37	557
SBSM16273	DNMT1	True	COc1ccccc1CNC(=O)COC(=O)c1cc(-c2ccco2)nc2ccccc12	COc1ccccc1CNC(=O)COC(=O)c1cc(-c2ccco2)nc2ccccc12	W247	31	416	M656	O=CCOC(=O)c1cc(-c2ccco2)nc2ccccc12	21	281
SBSM16273	DNMT1	True	COc1ccccc1CNC(=O)COC(=O)c1cc(-c2ccco2)nc2ccccc12	COc1ccccc1CNC(=O)COC(=O)c1cc(-c2ccco2)nc2ccccc12	W247	31	416	M657	COc1ccccc1CNC(=O)COC(=O)c1ccnc2ccccc12	26	350
SBSM16273	DNMT1	True	COc1ccccc1CNC(=O)COC(=O)c1cc(-c2ccco2)nc2ccccc12	COc1ccccc1CNC(=O)COC(=O)c1cc(-c2ccco2)nc2ccccc12	W247	31	416	M658	COc1ccccc1CNC(=O)COC(=O)c1cc(-c2ccco2)nc2ccccc12	31	416
SBSM22646	DNMT3A	True	O=C(O)COc1ccc(/C=N/NC(=O)c2ccc(-c3csc(Nc4ccc(Cl)cc4)n3)cc2)cc1	O=C(O)COc1ccc(C=NNC(=O)c2ccc(-c3csc(Nc4ccc(Cl)cc4)n3)cc2)cc1	W248	35	507	M659	O=CCOc1ccc(C=NNC(=O)c2ccc(-c3cscn3)cc2)cc1	26	365
SBSM22646	DNMT3A	True	O=C(O)COc1ccc(/C=N/NC(=O)c2ccc(-c3csc(Nc4ccc(Cl)cc4)n3)cc2)cc1	O=C(O)COc1ccc(C=NNC(=O)c2ccc(-c3csc(Nc4ccc(Cl)cc4)n3)cc2)cc1	W248	35	507	M660	O=CCOc1ccc(C=NNC(=O)c2ccc(-c3csc(Nc4ccc(Cl)cc4)n3)cc2)cc1	34	491
SBSM22646	DNMT3A	True	O=C(O)COc1ccc(/C=N/NC(=O)c2ccc(-c3csc(Nc4ccc(Cl)cc4)n3)cc2)cc1	O=C(O)COc1ccc(C=NNC(=O)c2ccc(-c3csc(Nc4ccc(Cl)cc4)n3)cc2)cc1	W248	35	507	M661	O=C(NN=Cc1ccccc1)c1ccc(-c2csc(Nc3ccc(Cl)cc3)n2)cc1	30	433
SBSM22646	DNMT3A	True	O=C(O)COc1ccc(/C=N/NC(=O)c2ccc(-c3csc(Nc4ccc(Cl)cc4)n3)cc2)cc1	O=C(O)COc1ccc(C=NNC(=O)c2ccc(-c3csc(Nc4ccc(Cl)cc4)n3)cc2)cc1	W248	35	507	M662	O=C(O)COc1ccc(C=NNC(=O)c2ccc(-c3cscn3)cc2)cc1	27	381
SBSM22646	DNMT3A	True	O=C(O)COc1ccc(/C=N/NC(=O)c2ccc(-c3csc(Nc4ccc(Cl)cc4)n3)cc2)cc1	O=C(O)COc1ccc(C=NNC(=O)c2ccc(-c3csc(Nc4ccc(Cl)cc4)n3)cc2)cc1	W248	35	507	M663	O=C(O)COc1ccc(C=NNC(=O)c2ccc(-c3csc(Nc4ccc(Cl)cc4)n3)cc2)cc1	35	507
SBSM85003	DNMT1	True	COc1cc2cc(Oc3ccc4ccc(=O)oc4c3)c(=O)oc2cc1OC1OC(CO)C(O)C(O)C1O	COc1cc2cc(Oc3ccc4ccc(=O)oc4c3)c(=O)oc2cc1OC1OC(CO)C(O)C(O)C1O	W249	37	514	M664	COc1cc2ccc(=O)oc2cc1OC1OC(CO)C(O)C(O)C1O	25	354
SBSM85003	DNMT1	True	COc1cc2cc(Oc3ccc4ccc(=O)oc4c3)c(=O)oc2cc1OC1OC(CO)C(O)C(O)C1O	COc1cc2cc(Oc3ccc4ccc(=O)oc4c3)c(=O)oc2cc1OC1OC(CO)C(O)C(O)C1O	W249	37	514	M665	COc1ccc2oc(=O)c(Oc3ccc4ccc(=O)oc4c3)cc2c1	25	336
SBSM85003	DNMT1	True	COc1cc2cc(Oc3ccc4ccc(=O)oc4c3)c(=O)oc2cc1OC1OC(CO)C(O)C(O)C1O	COc1cc2cc(Oc3ccc4ccc(=O)oc4c3)c(=O)oc2cc1OC1OC(CO)C(O)C(O)C1O	W249	37	514	M666	COc1cc2cc(Oc3ccc4ccc(=O)oc4c3)c(=O)oc2cc1OC1OC(CO)C(O)C(O)C1O	37	514
SBSM195166	DNMT1	True	O=C(N/N=C/c1cn(Cc2cccc(F)c2)c2ccccc12)c1cc(O)cc(O)c1	O=C(NN=Cc1cn(Cc2cccc(F)c2)c2ccccc12)c1cc(O)cc(O)c1	W250	30	403	M667	NN=Cc1cn(Cc2cccc(F)c2)c2ccccc12	20	267
SBSM195166	DNMT1	True	O=C(N/N=C/c1cn(Cc2cccc(F)c2)c2ccccc12)c1cc(O)cc(O)c1	O=C(NN=Cc1cn(Cc2cccc(F)c2)c2ccccc12)c1cc(O)cc(O)c1	W250	30	403	M668	O=C(NN=Cc1c[nH]c2ccccc12)c1cc(O)cc(O)c1	22	295
SBSM195166	DNMT1	True	O=C(N/N=C/c1cn(Cc2cccc(F)c2)c2ccccc12)c1cc(O)cc(O)c1	O=C(NN=Cc1cn(Cc2cccc(F)c2)c2ccccc12)c1cc(O)cc(O)c1	W250	30	403	M669	O=C(NN=Cc1cn(Cc2cccc(F)c2)c2ccccc12)c1cc(O)cc(O)c1	30	403
SBSM196209	DNMT1	False	O=C(CNC(=O)c1ccc([N+](=O)[O-])cc1)N/N=C\c1ccc(OC(=O)c2ccccc2)cc1	O=C(CNC(=O)c1ccc([N+](=O)[O-])cc1)NN=Cc1ccc(OC(=O)c2ccccc2)cc1	W251	33	446	M670	NCC(=O)NN=Cc1ccc(OC(=O)c2ccccc2)cc1	22	297
SBSM196209	DNMT1	False	O=C(CNC(=O)c1ccc([N+](=O)[O-])cc1)N/N=C\c1ccc(OC(=O)c2ccccc2)cc1	O=C(CNC(=O)c1ccc([N+](=O)[O-])cc1)NN=Cc1ccc(OC(=O)c2ccccc2)cc1	W251	33	446	M671	O=C(CNC(=O)c1ccc([N+](=O)[O-])cc1)NN=Cc1ccc(O)cc1	25	342
SBSM196209	DNMT1	False	O=C(CNC(=O)c1ccc([N+](=O)[O-])cc1)N/N=C\c1ccc(OC(=O)c2ccccc2)cc1	O=C(CNC(=O)c1ccc([N+](=O)[O-])cc1)NN=Cc1ccc(OC(=O)c2ccccc2)cc1	W251	33	446	M672	O=C(CNC(=O)c1ccc([N+](=O)[O-])cc1)NN=Cc1ccccc1	24	326
SBSM196209	DNMT1	False	O=C(CNC(=O)c1ccc([N+](=O)[O-])cc1)N/N=C\c1ccc(OC(=O)c2ccccc2)cc1	O=C(CNC(=O)c1ccc([N+](=O)[O-])cc1)NN=Cc1ccc(OC(=O)c2ccccc2)cc1	W251	33	446	M673	O=C(CNC(=O)c1ccc([N+](=O)[O-])cc1)NN=Cc1ccc(OC(=O)c2ccccc2)cc1	33	446
SBSM229844	DNMT1	False	CCCc1cc(C)[nH]c(=O)c1CNC(=O)c1cc(-c2ccnc(N3CCN(C)CC3)c2)cc2c1cnn2C(C)C	CCCc1cc(C)[nH]c(=O)c1CNC(=O)c1cc(-c2ccnc(N3CCN(C)CC3)c2)cc2c1cnn2C(C)C	W252	40	542	M674	CC(C)n1ncc2c(C=O)cc(-c3ccnc(N4CCN(C)CC4)c3)cc21	27	363
SBSM229844	DNMT3A	False	CCCc1cc(C)[nH]c(=O)c1CNC(=O)c1cc(-c2ccnc(N3CCN(C)CC3)c2)cc2c1cnn2C(C)C	CCCc1cc(C)[nH]c(=O)c1CNC(=O)c1cc(-c2ccnc(N3CCN(C)CC3)c2)cc2c1cnn2C(C)C	W252	40	542	M674	CC(C)n1ncc2c(C=O)cc(-c3ccnc(N4CCN(C)CC4)c3)cc21	27	363
SBSM229844	DNMT1	False	CCCc1cc(C)[nH]c(=O)c1CNC(=O)c1cc(-c2ccnc(N3CCN(C)CC3)c2)cc2c1cnn2C(C)C	CCCc1cc(C)[nH]c(=O)c1CNC(=O)c1cc(-c2ccnc(N3CCN(C)CC3)c2)cc2c1cnn2C(C)C	W252	40	542	M675	CCCc1cc(C)[nH]c(=O)c1CNC(=O)c1cc(-c2ccncc2)cc2[nH]ncc12	30	401
SBSM229844	DNMT3A	False	CCCc1cc(C)[nH]c(=O)c1CNC(=O)c1cc(-c2ccnc(N3CCN(C)CC3)c2)cc2c1cnn2C(C)C	CCCc1cc(C)[nH]c(=O)c1CNC(=O)c1cc(-c2ccnc(N3CCN(C)CC3)c2)cc2c1cnn2C(C)C	W252	40	542	M675	CCCc1cc(C)[nH]c(=O)c1CNC(=O)c1cc(-c2ccncc2)cc2[nH]ncc12	30	401
SBSM229844	DNMT1	False	CCCc1cc(C)[nH]c(=O)c1CNC(=O)c1cc(-c2ccnc(N3CCN(C)CC3)c2)cc2c1cnn2C(C)C	CCCc1cc(C)[nH]c(=O)c1CNC(=O)c1cc(-c2ccnc(N3CCN(C)CC3)c2)cc2c1cnn2C(C)C	W252	40	542	M676	CCCc1cc(C)[nH]c(=O)c1CNC(=O)c1cc(-c2ccncc2)cc2c1cnn2C(C)C	33	444
SBSM229844	DNMT3A	False	CCCc1cc(C)[nH]c(=O)c1CNC(=O)c1cc(-c2ccnc(N3CCN(C)CC3)c2)cc2c1cnn2C(C)C	CCCc1cc(C)[nH]c(=O)c1CNC(=O)c1cc(-c2ccnc(N3CCN(C)CC3)c2)cc2c1cnn2C(C)C	W252	40	542	M676	CCCc1cc(C)[nH]c(=O)c1CNC(=O)c1cc(-c2ccncc2)cc2c1cnn2C(C)C	33	444
SBSM229844	DNMT1	False	CCCc1cc(C)[nH]c(=O)c1CNC(=O)c1cc(-c2ccnc(N3CCN(C)CC3)c2)cc2c1cnn2C(C)C	CCCc1cc(C)[nH]c(=O)c1CNC(=O)c1cc(-c2ccnc(N3CCN(C)CC3)c2)cc2c1cnn2C(C)C	W252	40	542	M677	CCCc1cc(C)[nH]c(=O)c1CNC(=O)c1cc(-c2ccnc(N3CCN(C)CC3)c2)cc2[nH]ncc12	37	500
SBSM229844	DNMT3A	False	CCCc1cc(C)[nH]c(=O)c1CNC(=O)c1cc(-c2ccnc(N3CCN(C)CC3)c2)cc2c1cnn2C(C)C	CCCc1cc(C)[nH]c(=O)c1CNC(=O)c1cc(-c2ccnc(N3CCN(C)CC3)c2)cc2c1cnn2C(C)C	W252	40	542	M677	CCCc1cc(C)[nH]c(=O)c1CNC(=O)c1cc(-c2ccnc(N3CCN(C)CC3)c2)cc2[nH]ncc12	37	500
SBSM229844	DNMT1	False	CCCc1cc(C)[nH]c(=O)c1CNC(=O)c1cc(-c2ccnc(N3CCN(C)CC3)c2)cc2c1cnn2C(C)C	CCCc1cc(C)[nH]c(=O)c1CNC(=O)c1cc(-c2ccnc(N3CCN(C)CC3)c2)cc2c1cnn2C(C)C	W252	40	542	M678	CCCc1cc(C)[nH]c(=O)c1CNC(=O)c1cc(-c2ccnc(N3CCN(C)CC3)c2)cc2c1cnn2C(C)C	40	542
SBSM229844	DNMT3A	False	CCCc1cc(C)[nH]c(=O)c1CNC(=O)c1cc(-c2ccnc(N3CCN(C)CC3)c2)cc2c1cnn2C(C)C	CCCc1cc(C)[nH]c(=O)c1CNC(=O)c1cc(-c2ccnc(N3CCN(C)CC3)c2)cc2c1cnn2C(C)C	W252	40	542	M678	CCCc1cc(C)[nH]c(=O)c1CNC(=O)c1cc(-c2ccnc(N3CCN(C)CC3)c2)cc2c1cnn2C(C)C	40	542
SBSM140130	DNMT1	True	COc1ccc(NS(=O)(=O)c2ccc(O)c(NC(=O)c3cc4c(C)nn(-c5ccc(F)cc5)c4s3)c2)cc1	COc1ccc(NS(=O)(=O)c2ccc(O)c(NC(=O)c3cc4c(C)nn(-c5ccc(F)cc5)c4s3)c2)cc1	W253	38	553	M679	Cc1nn(-c2ccc(F)cc2)c2sc(C(=O)Nc3cc([SH](=O)=O)ccc3O)cc12	29	431
SBSM140130	DNMT1	True	COc1ccc(NS(=O)(=O)c2ccc(O)c(NC(=O)c3cc4c(C)nn(-c5ccc(F)cc5)c4s3)c2)cc1	COc1ccc(NS(=O)(=O)c2ccc(O)c(NC(=O)c3cc4c(C)nn(-c5ccc(F)cc5)c4s3)c2)cc1	W253	38	553	M680	COc1ccc(NS(=O)(=O)c2ccc(O)c(NC(=O)c3cc4c(C)n[nH]c4s3)c2)cc1	31	459
SBSM140130	DNMT1	True	COc1ccc(NS(=O)(=O)c2ccc(O)c(NC(=O)c3cc4c(C)nn(-c5ccc(F)cc5)c4s3)c2)cc1	COc1ccc(NS(=O)(=O)c2ccc(O)c(NC(=O)c3cc4c(C)nn(-c5ccc(F)cc5)c4s3)c2)cc1	W253	38	553	M681	COc1ccc(NS(=O)(=O)c2ccc(O)c(NC(=O)c3cc4c(C)nn(-c5ccc(F)cc5)c4s3)c2)cc1	38	553
SBSM108438	DNMT1	True	O=C(Nc1cccc(S(=O)(=O)NC2=NCCC2)c1)c1cc(-c2ccco2)nc2ccccc12	O=C(Nc1cccc(S(=O)(=O)NC2=NCCC2)c1)c1cc(-c2ccco2)nc2ccccc12	W254	33	461	M682	O=C(Nc1cccc([SH](=O)=O)c1)c1cc(-c2ccco2)nc2ccccc12	27	378
SBSM108438	DNMT1	True	O=C(Nc1cccc(S(=O)(=O)NC2=NCCC2)c1)c1cc(-c2ccco2)nc2ccccc12	O=C(Nc1cccc(S(=O)(=O)NC2=NCCC2)c1)c1cc(-c2ccco2)nc2ccccc12	W254	33	461	M683	O=C(Nc1cccc([SH](=O)=O)c1)c1ccnc2ccccc12	22	312
SBSM108438	DNMT1	True	O=C(Nc1cccc(S(=O)(=O)NC2=NCCC2)c1)c1cc(-c2ccco2)nc2ccccc12	O=C(Nc1cccc(S(=O)(=O)NC2=NCCC2)c1)c1cc(-c2ccco2)nc2ccccc12	W254	33	461	M684	O=C(Nc1cccc(S(=O)(=O)NC2=NCCC2)c1)c1ccnc2ccccc12	28	394
SBSM108438	DNMT1	True	O=C(Nc1cccc(S(=O)(=O)NC2=NCCC2)c1)c1cc(-c2ccco2)nc2ccccc12	O=C(Nc1cccc(S(=O)(=O)NC2=NCCC2)c1)c1cc(-c2ccco2)nc2ccccc12	W254	33	461	M685	O=C(Nc1cccc(S(=O)(=O)NC2=NCCC2)c1)c1cc(-c2ccco2)nc2ccccc12	33	461
SBSM19986	DNMT1	True	COc1ccc(N2Cc3cccc(C(=O)N4CCN(C(=O)c5ccco5)CC4)c3C2=O)cc1	COc1ccc(N2Cc3cccc(C(=O)N4CCN(C(=O)c5ccco5)CC4)c3C2=O)cc1	W255	33	445	M686	COc1ccc(N2Cc3cccc(C(=O)N4CCNCC4)c3C2=O)cc1	26	351
SBSM19986	DNMT1	True	COc1ccc(N2Cc3cccc(C(=O)N4CCN(C(=O)c5ccco5)CC4)c3C2=O)cc1	COc1ccc(N2Cc3cccc(C(=O)N4CCN(C(=O)c5ccco5)CC4)c3C2=O)cc1	W255	33	445	M687	O=C1NCc2cccc(C(=O)N3CCN(C(=O)c4ccco4)CC3)c21	25	339
SBSM19986	DNMT1	True	COc1ccc(N2Cc3cccc(C(=O)N4CCN(C(=O)c5ccco5)CC4)c3C2=O)cc1	COc1ccc(N2Cc3cccc(C(=O)N4CCN(C(=O)c5ccco5)CC4)c3C2=O)cc1	W255	33	445	M688	COc1ccc(N2Cc3cccc(C(=O)N4CCN(C(=O)c5ccco5)CC4)c3C2=O)cc1	33	445
SBSM35501	DNMT1	False	O=C(O)C1C(Cc2c[nH]c3ccccc23)CCN1C(=O)c1ccc2ccccc2c1	O=C(O)C1C(Cc2c[nH]c3ccccc23)CCN1C(=O)c1ccc2ccccc2c1	W256	30	398	M689	O=CC1C(Cc2c[nH]c3ccccc23)CCN1C(=O)c1ccc2ccccc2c1	29	382
SBSM35501	DNMT1	False	O=C(O)C1C(Cc2c[nH]c3ccccc23)CCN1C(=O)c1ccc2ccccc2c1	O=C(O)C1C(Cc2c[nH]c3ccccc23)CCN1C(=O)c1ccc2ccccc2c1	W256	30	398	M690	O=C(O)C1C(Cc2c[nH]c3ccccc23)CCN1C(=O)c1ccc2ccccc2c1	30	398
SBSM531576	DNMT1	True	CCOC1=C/C(=C/c2c(-c3ccccc3)[nH]n(-c3nc(-c4ccc(Br)cc4)cs3)c2=O)C=CC1=O	CCOC1=CC(=Cc2c(-c3ccccc3)[nH]n(-c3nc(-c4ccc(Br)cc4)cs3)c2=O)C=CC1=O	W257	35	546	M691	Cc1c(-c2ccccc2)[nH]n(-c2nc(-c3ccc(Br)cc3)cs2)c1=O	25	412
SBSM531576	DNMT1	True	CCOC1=C/C(=C/c2c(-c3ccccc3)[nH]n(-c3nc(-c4ccc(Br)cc4)cs3)c2=O)C=CC1=O	CCOC1=CC(=Cc2c(-c3ccccc3)[nH]n(-c3nc(-c4ccc(Br)cc4)cs3)c2=O)C=CC1=O	W257	35	546	M692	CCOC1=CC(=Cc2c[nH]n(-c3nc(-c4ccc(Br)cc4)cs3)c2=O)C=CC1=O	29	470
SBSM531576	DNMT1	True	CCOC1=C/C(=C/c2c(-c3ccccc3)[nH]n(-c3nc(-c4ccc(Br)cc4)cs3)c2=O)C=CC1=O	CCOC1=CC(=Cc2c(-c3ccccc3)[nH]n(-c3nc(-c4ccc(Br)cc4)cs3)c2=O)C=CC1=O	W257	35	546	M693	CCOC1=CC(=Cc2c(-c3ccccc3)[nH]n(-c3nccs3)c2=O)C=CC1=O	28	391
SBSM531576	DNMT1	True	CCOC1=C/C(=C/c2c(-c3ccccc3)[nH]n(-c3nc(-c4ccc(Br)cc4)cs3)c2=O)C=CC1=O	CCOC1=CC(=Cc2c(-c3ccccc3)[nH]n(-c3nc(-c4ccc(Br)cc4)cs3)c2=O)C=CC1=O	W257	35	546	M694	CCOC1=CC(=Cc2c(-c3ccccc3)[nH]n(-c3nc(-c4ccc(Br)cc4)cs3)c2=O)C=CC1=O	35	546
SBSM22553	DNMT1	True	NC(CSC(c1ccccc1)(c1ccccc1)c1ccc(-c2ccccc2)cc1)C(=O)O	NC(CSC(c1ccccc1)(c1ccccc1)c1ccc(-c2ccccc2)cc1)C(=O)O	W258	32	440	M695	NC(C=O)CSC(c1ccccc1)(c1ccccc1)c1ccccc1	25	347
SBSM22553	DNMT1	True	NC(CSC(c1ccccc1)(c1ccccc1)c1ccc(-c2ccccc2)cc1)C(=O)O	NC(CSC(c1ccccc1)(c1ccccc1)c1ccc(-c2ccccc2)cc1)C(=O)O	W258	32	440	M696	NC(C=O)CSC(c1ccccc1)(c1ccccc1)c1ccc(-c2ccccc2)cc1	31	424
SBSM22553	DNMT1	True	NC(CSC(c1ccccc1)(c1ccccc1)c1ccc(-c2ccccc2)cc1)C(=O)O	NC(CSC(c1ccccc1)(c1ccccc1)c1ccc(-c2ccccc2)cc1)C(=O)O	W258	32	440	M697	NC(CSC(c1ccccc1)(c1ccccc1)c1ccccc1)C(=O)O	26	363
SBSM22553	DNMT1	True	NC(CSC(c1ccccc1)(c1ccccc1)c1ccc(-c2ccccc2)cc1)C(=O)O	NC(CSC(c1ccccc1)(c1ccccc1)c1ccc(-c2ccccc2)cc1)C(=O)O	W258	32	440	M698	NC(CSC(c1ccccc1)(c1ccccc1)c1ccc(-c2ccccc2)cc1)C(=O)O	32	440
SBSM299895	DNMT1	False	Cc1cc(Nc2ccc(NC(=O)c3ccccc3Nc3ccnc4ccccc34)cc2)nc(N)n1	Cc1cc(Nc2ccc(NC(=O)c3ccccc3Nc3ccnc4ccccc34)cc2)nc(N)n1	W259	35	462	M699	O=C(Nc1ccccc1)c1ccccc1Nc1ccnc2ccccc12	26	339
SBSM299896	DNMT1	False	Cc1cc(Nc2cccc(NC(=O)c3ccccc3Nc3ccnc4ccccc34)c2)nc(N)n1	Cc1cc(Nc2cccc(NC(=O)c3ccccc3Nc3ccnc4ccccc34)c2)nc(N)n1	W260	35	462	M699	O=C(Nc1ccccc1)c1ccccc1Nc1ccnc2ccccc12	26	339
SBSM299895	DNMT1	False	Cc1cc(Nc2ccc(NC(=O)c3ccccc3Nc3ccnc4ccccc34)cc2)nc(N)n1	Cc1cc(Nc2ccc(NC(=O)c3ccccc3Nc3ccnc4ccccc34)cc2)nc(N)n1	W259	35	462	M700	Cc1cc(Nc2ccc(NC(=O)c3ccccc3Nc3ccnc4ccccc34)cc2)nc(N)n1	35	462
SBSM299896	DNMT1	False	Cc1cc(Nc2cccc(NC(=O)c3ccccc3Nc3ccnc4ccccc34)c2)nc(N)n1	Cc1cc(Nc2cccc(NC(=O)c3ccccc3Nc3ccnc4ccccc34)c2)nc(N)n1	W260	35	462	M701	Cc1cc(Nc2cccc(NC(=O)c3ccccc3)c2)nc(N)n1	24	319
SBSM299893	DNMT1	True	Cc1cc(Nc2cccc(NC(=O)c3cccc(Nc4ccnc5ccccc45)c3)c2)nc(N)n1	Cc1cc(Nc2cccc(NC(=O)c3cccc(Nc4ccnc5ccccc45)c3)c2)nc(N)n1	W261	35	462	M701	Cc1cc(Nc2cccc(NC(=O)c3ccccc3)c2)nc(N)n1	24	319
SBSM299893	DNMT3A	True	Cc1cc(Nc2cccc(NC(=O)c3cccc(Nc4ccnc5ccccc45)c3)c2)nc(N)n1	Cc1cc(Nc2cccc(NC(=O)c3cccc(Nc4ccnc5ccccc45)c3)c2)nc(N)n1	W261	35	462	M701	Cc1cc(Nc2cccc(NC(=O)c3ccccc3)c2)nc(N)n1	24	319
SBSM299896	DNMT1	False	Cc1cc(Nc2cccc(NC(=O)c3ccccc3Nc3ccnc4ccccc34)c2)nc(N)n1	Cc1cc(Nc2cccc(NC(=O)c3ccccc3Nc3ccnc4ccccc34)c2)nc(N)n1	W260	35	462	M702	Cc1cc(Nc2cccc(NC(=O)c3ccccc3Nc3ccnc4ccccc34)c2)nc(N)n1	35	462
SBSM299893	DNMT1	True	Cc1cc(Nc2cccc(NC(=O)c3cccc(Nc4ccnc5ccccc45)c3)c2)nc(N)n1	Cc1cc(Nc2cccc(NC(=O)c3cccc(Nc4ccnc5ccccc45)c3)c2)nc(N)n1	W261	35	462	M703	O=C(Nc1ccccc1)c1cccc(Nc2ccnc3ccccc23)c1	26	339
SBSM299893	DNMT3A	True	Cc1cc(Nc2cccc(NC(=O)c3cccc(Nc4ccnc5ccccc45)c3)c2)nc(N)n1	Cc1cc(Nc2cccc(NC(=O)c3cccc(Nc4ccnc5ccccc45)c3)c2)nc(N)n1	W261	35	462	M703	O=C(Nc1ccccc1)c1cccc(Nc2ccnc3ccccc23)c1	26	339
SBSM299894	DNMT1	False	Cc1cc(Nc2ccccc2NC(=O)c2cccc(Nc3ccnc4ccccc34)c2)nc(N)n1	Cc1cc(Nc2ccccc2NC(=O)c2cccc(Nc3ccnc4ccccc34)c2)nc(N)n1	W262	35	462	M703	O=C(Nc1ccccc1)c1cccc(Nc2ccnc3ccccc23)c1	26	339
SBSM299893	DNMT1	True	Cc1cc(Nc2cccc(NC(=O)c3cccc(Nc4ccnc5ccccc45)c3)c2)nc(N)n1	Cc1cc(Nc2cccc(NC(=O)c3cccc(Nc4ccnc5ccccc45)c3)c2)nc(N)n1	W261	35	462	M704	Cc1cc(Nc2cccc(NC(=O)c3cccc(Nc4ccnc5ccccc45)c3)c2)nc(N)n1	35	462
SBSM299893	DNMT3A	True	Cc1cc(Nc2cccc(NC(=O)c3cccc(Nc4ccnc5ccccc45)c3)c2)nc(N)n1	Cc1cc(Nc2cccc(NC(=O)c3cccc(Nc4ccnc5ccccc45)c3)c2)nc(N)n1	W261	35	462	M704	Cc1cc(Nc2cccc(NC(=O)c3cccc(Nc4ccnc5ccccc45)c3)c2)nc(N)n1	35	462
SBSM299894	DNMT1	False	Cc1cc(Nc2ccccc2NC(=O)c2cccc(Nc3ccnc4ccccc34)c2)nc(N)n1	Cc1cc(Nc2ccccc2NC(=O)c2cccc(Nc3ccnc4ccccc34)c2)nc(N)n1	W262	35	462	M705	Cc1cc(Nc2ccccc2NC(=O)c2ccccc2)nc(N)n1	24	319
SBSM299891	DNMT1	False	Cc1cc(Nc2ccccc2NC(=O)c2ccc(Nc3ccnc4ccccc34)cc2)nc(N)n1	Cc1cc(Nc2ccccc2NC(=O)c2ccc(Nc3ccnc4ccccc34)cc2)nc(N)n1	W263	35	462	M705	Cc1cc(Nc2ccccc2NC(=O)c2ccccc2)nc(N)n1	24	319
SBSM299894	DNMT1	False	Cc1cc(Nc2ccccc2NC(=O)c2cccc(Nc3ccnc4ccccc34)c2)nc(N)n1	Cc1cc(Nc2ccccc2NC(=O)c2cccc(Nc3ccnc4ccccc34)c2)nc(N)n1	W262	35	462	M706	Cc1cc(Nc2ccccc2NC(=O)c2cccc(Nc3ccnc4ccccc34)c2)nc(N)n1	35	462
SBSM299891	DNMT1	False	Cc1cc(Nc2ccccc2NC(=O)c2ccc(Nc3ccnc4ccccc34)cc2)nc(N)n1	Cc1cc(Nc2ccccc2NC(=O)c2ccc(Nc3ccnc4ccccc34)cc2)nc(N)n1	W263	35	462	M707	Cc1cc(Nc2ccccc2NC(=O)c2ccc(Nc3ccnc4ccccc34)cc2)nc(N)n1	35	462
SBSM341304	DNMT1	True	CCN(CC)CCNC(=O)c1ccc(NCCCCCCCCCCCCN2C(=O)c3ccccc3C2=O)cc1	CCN(CC)CCNC(=O)c1ccc(NCCCCCCCCCCCCN2C(=O)c3ccccc3C2=O)cc1	W264	40	549	M708	O=Cc1ccc(NCCCCCCCCCCCCN2C(=O)c3ccccc3C2=O)cc1	32	435
SBSM341304	DNMT1	True	CCN(CC)CCNC(=O)c1ccc(NCCCCCCCCCCCCN2C(=O)c3ccccc3C2=O)cc1	CCN(CC)CCNC(=O)c1ccc(NCCCCCCCCCCCCN2C(=O)c3ccccc3C2=O)cc1	W264	40	549	M709	CCCCCCCCCCCCNc1ccc(C(=O)NCCN(CC)CC)cc1	29	404
SBSM341304	DNMT1	True	CCN(CC)CCNC(=O)c1ccc(NCCCCCCCCCCCCN2C(=O)c3ccccc3C2=O)cc1	CCN(CC)CCNC(=O)c1ccc(NCCCCCCCCCCCCN2C(=O)c3ccccc3C2=O)cc1	W264	40	549	M710	CCN(CC)CCNC(=O)c1ccc(NCCCCCCCCCCCCN2C(=O)c3ccccc3C2=O)cc1	40	549
SBSM534525	DNMT3A	False	Cc1ccc2nc(O)c(C(c3nnnn3C3CCCC3)N3CCCC4(CCCCC4)C3)cc2c1	Cc1ccc2nc(O)c(C(c3nnnn3C3CCCC3)N3CCCC4(CCCCC4)C3)cc2c1	W265	34	461	M711	Cc1ccc2nc(O)c(Cc3nnnn3C3CCCC3)cc2c1	23	309
SBSM534525	DNMT3A	False	Cc1ccc2nc(O)c(C(c3nnnn3C3CCCC3)N3CCCC4(CCCCC4)C3)cc2c1	Cc1ccc2nc(O)c(C(c3nnnn3C3CCCC3)N3CCCC4(CCCCC4)C3)cc2c1	W265	34	461	M712	Cc1ccc2nc(O)c(C(c3nnn[nH]3)N3CCCC4(CCCCC4)C3)cc2c1	29	393
SBSM534525	DNMT3A	False	Cc1ccc2nc(O)c(C(c3nnnn3C3CCCC3)N3CCCC4(CCCCC4)C3)cc2c1	Cc1ccc2nc(O)c(C(c3nnnn3C3CCCC3)N3CCCC4(CCCCC4)C3)cc2c1	W265	34	461	M713	Cc1ccc2nc(O)c(C(c3nnnn3C3CCCC3)N3CCCC4(CCCCC4)C3)cc2c1	34	461
SBSM110975	DNMT1	True	O=S(=O)(Nc1c(S(=O)(=O)c2ccccc2)c2nc3ccccc3nc2n1C1CCCCC1)c1ccccc1	O=S(=O)(Nc1c(S(=O)(=O)c2ccccc2)c2nc3ccccc3nc2n1C1CCCCC1)c1ccccc1	W266	38	547	M714	Nc1c(S(=O)(=O)c2ccccc2)c2nc3ccccc3nc2n1C1CCCCC1	29	407
SBSM110975	DNMT1	True	O=S(=O)(Nc1c(S(=O)(=O)c2ccccc2)c2nc3ccccc3nc2n1C1CCCCC1)c1ccccc1	O=S(=O)(Nc1c(S(=O)(=O)c2ccccc2)c2nc3ccccc3nc2n1C1CCCCC1)c1ccccc1	W266	38	547	M715	O=S(=O)(c1ccccc1)c1cn(C2CCCCC2)c2nc3ccccc3nc12	28	391
SBSM110975	DNMT1	True	O=S(=O)(Nc1c(S(=O)(=O)c2ccccc2)c2nc3ccccc3nc2n1C1CCCCC1)c1ccccc1	O=S(=O)(Nc1c(S(=O)(=O)c2ccccc2)c2nc3ccccc3nc2n1C1CCCCC1)c1ccccc1	W266	38	547	M716	O=S(=O)(Nc1[nH]c2nc3ccccc3nc2c1S(=O)(=O)c1ccccc1)c1ccccc1	32	465
SBSM110975	DNMT1	True	O=S(=O)(Nc1c(S(=O)(=O)c2ccccc2)c2nc3ccccc3nc2n1C1CCCCC1)c1ccccc1	O=S(=O)(Nc1c(S(=O)(=O)c2ccccc2)c2nc3ccccc3nc2n1C1CCCCC1)c1ccccc1	W266	38	547	M717	O=S(=O)(Nc1c(S(=O)(=O)c2ccccc2)c2nc3ccccc3nc2n1C1CCCCC1)c1ccccc1	38	547
SBSM51924	DNMT1	True	O=P1(NCCCl)OCCCN1CCCl	O=P1(NCCCl)OCCCN1CCCl	W267	14	261	M718	O=P1(NCCCl)NCCCO1	11	199
SBSM51924	DNMT1	True	O=P1(NCCCl)OCCCN1CCCl	O=P1(NCCCl)OCCCN1CCCl	W267	14	261	M719	O=[PH]1OCCCN1CCCl	10	184
SBSM51924	DNMT1	True	O=P1(NCCCl)OCCCN1CCCl	O=P1(NCCCl)OCCCN1CCCl	W267	14	261	M720	O=P1(NCCCl)OCCCN1CCCl	14	261
SBSM3015	DNMT1	True	Nc1[nH]c(=O)ncc1F	Nc1[nH]c(=O)ncc1F	W268	9	129	M721	Nc1[nH]c(=O)ncc1F	9	129
SBSM153807	DNMT1	False	O=CC(O)C1OC(=O)C(O)C1O	O=CC(O)C1OC(=O)C(O)C1O	W269	12	176	M722	O=CC(O)C1OC(=O)C(O)C1O	12	176
SBSM180196	DNMT1	True	CCCCCCCCC(=O)c1c(OC)oc(C=O)cc1=O	CCCCCCCCC(=O)c1c(OC)oc(C=O)cc1=O	W270	21	294	M723	CCCCCCCCC(=O)c1c(OC)oc(C=O)cc1=O	21	294
SBSM118648	DNMT1	False	CCCCCCCCc1nnc(NC(=O)c2ccco2)s1	CCCCCCCCc1nnc(NC(=O)c2ccco2)s1	W271	21	307	M724	CCCCCCCCc1nnc(N)s1	14	213
SBSM118648	DNMT1	False	CCCCCCCCc1nnc(NC(=O)c2ccco2)s1	CCCCCCCCc1nnc(NC(=O)c2ccco2)s1	W271	21	307	M725	CCCCCCCCc1nnc(NC(=O)c2ccco2)s1	21	307
SBSM209902	DNMT1	False	O=C1N=C(NCc2ccco2)NCN1	O=C1N=C(NCc2ccco2)NCN1	W272	14	194	M726	O=C1N=C(NCc2ccco2)NCN1	14	194
SBSM119423	DNMT1	False	CCOC(=O)C(NC(=O)CC(C)C)(Nc1sc2c(c1C(N)=O)CCCC2)C(F)(F)F	CCOC(=O)C(NC(=O)CC(C)C)(Nc1sc2c(c1C(N)=O)CCCC2)C(F)(F)F	W273	30	449	M727	CC(C)CC(=O)NC(C=O)(Nc1sc2c(c1C(N)=O)CCCC2)C(F)(F)F	27	405
SBSM119423	DNMT1	False	CCOC(=O)C(NC(=O)CC(C)C)(Nc1sc2c(c1C(N)=O)CCCC2)C(F)(F)F	CCOC(=O)C(NC(=O)CC(C)C)(Nc1sc2c(c1C(N)=O)CCCC2)C(F)(F)F	W273	30	449	M728	NC(=O)c1c(NC(N)(C=O)C(F)(F)F)sc2c1CCCC2	21	321
SBSM119423	DNMT1	False	CCOC(=O)C(NC(=O)CC(C)C)(Nc1sc2c(c1C(N)=O)CCCC2)C(F)(F)F	CCOC(=O)C(NC(=O)CC(C)C)(Nc1sc2c(c1C(N)=O)CCCC2)C(F)(F)F	W273	30	449	M729	CCOC(=O)C(N)(Nc1sc2c(c1C(N)=O)CCCC2)C(F)(F)F	24	365
SBSM119423	DNMT1	False	CCOC(=O)C(NC(=O)CC(C)C)(Nc1sc2c(c1C(N)=O)CCCC2)C(F)(F)F	CCOC(=O)C(NC(=O)CC(C)C)(Nc1sc2c(c1C(N)=O)CCCC2)C(F)(F)F	W273	30	449	M730	CCOC(=O)C(NC(=O)CC(C)C)(Nc1sc2c(c1C(N)=O)CCCC2)C(F)(F)F	30	449
SBSM42464	DNMT1	False	O=C1Nc2c(Cl)cc(Cl)cc2C1=O	O=C1Nc2c(Cl)cc(Cl)cc2C1=O	W274	13	216	M731	O=C1Nc2c(Cl)cc(Cl)cc2C1=O	13	216
SBSM17296	DNMT1	True	O=C1CC(=O)N(Cc2ccco2)C(=O)N1	O=C1CC(=O)N(Cc2ccco2)C(=O)N1	W275	15	208	M732	O=C1CC(=O)N(Cc2ccco2)C(=O)N1	15	208
