# Supplementary material for: Finding Constellations in Chemical Space Through Core Analysis
Source: Front Chem. 2019 Jul 16;7:510. doi: 10.3389/fchem.2019.00510 (PMC6646408; doi:10.3389/fchem.2019.00510)
Supplement: Supplementary file 2 [file Data_Sheet_1.ZIP › forPaper/data/cores_dnmtASW.tsv]

ASID	WID
AS1	W114
AS2	W233
AS3	W216
AS4	W231
AS5	W260
AS5	W261
AS5	W262
AS5	W38
AS5	W263
AS5	W259
AS6	W240
AS7	W189
AS8	W107
AS9	W77
AS10	W24
AS10	W6
AS10	W31
AS10	W21
AS10	W22
AS10	W36
AS10	W30
AS10	W35
AS11	W152
AS12	W50
AS13	W78
AS13	W80
AS14	W264
AS15	W121
AS15	W122
AS16	W32
AS17	W64
AS18	W27
AS19	W155
AS20	W131
AS21	W223
AS21	W59
AS21	W61
AS21	W178
AS21	W60
AS21	W62
AS21	W58
AS22	W228
AS23	W177
AS24	W54
AS25	W69
AS26	W87
AS27	W98
AS28	W159
AS28	W108
AS28	W109
AS29	W12
AS30	W244
AS31	W192
AS32	W44
AS33	W25
AS34	W42
AS35	W247
AS36	W72
AS36	W73
AS37	W51
AS37	W14
AS38	W17
AS39	W76
AS40	W48
AS41	W83
AS41	W82
AS42	W182
AS43	W221
AS44	W85
AS45	W220
AS46	W194
AS47	W236
AS48	W151
AS49	W146
AS50	W132
AS51	W49
AS52	W165
AS53	W113
AS54	W227
AS55	W95
AS56	W8
AS57	W158
AS58	W91
AS59	W119
AS60	W40
AS61	W206
AS62	W126
AS63	W96
AS64	W84
AS65	W149
AS66	W179
AS67	W186
AS68	W141
AS69	W106
AS70	W15
AS71	W115
AS72	W125
AS72	W124
AS73	W65
AS74	W266
AS75	W79
AS76	W217
AS77	W145
AS78	W120
AS79	W243
AS80	W172
AS81	W140
AS82	W238
AS83	W219
AS84	W23
AS85	W55
AS86	W94
AS87	W5
AS88	W161
AS89	W196
AS90	W101
AS91	W251
AS92	W105
AS93	W137
AS94	W18
AS95	W166
AS96	W245
AS97	W117
AS98	W232
AS99	W68
AS100	W174
AS101	W170
AS102	W128
AS102	W252
AS102	W129
AS103	W112
AS104	W46
AS105	W3
AS106	W160
AS107	W224
AS108	W211
AS109	W234
AS110	W195
AS111	W176
AS112	W102
AS113	W203
AS114	W93
AS115	W139
AS116	W142
AS117	W205
AS118	W71
AS119	W134
AS120	W198
AS121	W250
AS122	W97
AS123	W255
AS124	W103
AS125	W253
AS126	W135
AS127	W33
AS128	W104
AS129	W193
AS130	W230
AS131	W204
AS132	W2
AS133	W20
AS134	W19
AS135	W239
AS136	W88
AS137	W63
AS138	W26
AS139	W213
AS140	W185
AS141	W254
AS142	W258
AS143	W215
AS144	W218
AS145	W39
AS146	W190
AS147	W168
AS148	W86
AS149	W210
AS150	W74
AS151	W16
AS152	W202
AS153	W225
AS154	W184
AS155	W248
AS156	W127
AS157	W209
AS158	W156
AS159	W147
AS160	W208
AS161	W100
AS162	W153
AS163	W41
AS164	W241
AS165	W207
AS166	W10
AS167	W133
AS168	W89
AS169	W0
AS170	W256
AS171	W154
AS172	W212
AS173	W191
AS174	W197
AS175	W70
AS176	W201
AS177	W116
AS178	W11
AS178	W52
AS179	W13
AS180	W136
AS181	W265
AS182	W222
AS183	W246
AS184	W226
AS185	W180
AS186	W214
AS187	W171
AS188	W111
AS189	W47
AS190	W75
AS191	W267
AS192	W273
AS193	W9
AS193	W1
AS194	W187
AS195	W45
AS196	W29
AS197	W162
AS198	W99
AS199	W237
AS200	W257
AS201	W164
AS202	W229
AS203	W183
AS204	W90
AS205	W34
AS206	W200
AS207	W157
AS208	W144
AS209	W148
AS210	W7
AS211	W175
AS212	W249
AS213	W275
AS214	W188
AS215	W150
AS216	W199
AS217	W123
AS218	W242
AS219	W53
AS220	W4
AS221	W66
AS222	W43
AS223	W118
AS224	W143
AS225	W130
AS226	W81
AS227	W271
AS228	W181
AS229	W167
AS230	W37
AS231	W57
AS232	W163
AS233	W173
AS234	W28
AS235	W92
AS236	W110
AS237	W272
AS238	W56
AS239	W274
AS240	W235
AS241	W268
AS242	W67
AS243	W269
AS244	W270
AS245	W138
AS246	W169
