# Supplementary material for: Finding Constellations in Chemical Space Through Core Analysis
Source: Front Chem. 2019 Jul 16;7:510. doi: 10.3389/fchem.2019.00510 (PMC6646408; doi:10.3389/fchem.2019.00510)
Supplement: Supplementary file 2 [file Data_Sheet_1.ZIP › forPaper/data/cores_dnmtASM.tsv]

ASID	MID	Mnmols	ASnmols
AS1	M287	1	1
AS1	M286	1	1
AS1	M288	1	1
AS2	M613	1	1
AS2	M609	1	1
AS2	M611	1	1
AS2	M612	1	1
AS2	M610	1	1
AS3	M552	1	1
AS3	M554	1	1
AS3	M553	1	1
AS4	M603	1	1
AS4	M604	1	1
AS4	M605	1	1
AS5	M703	2	6
AS5	M707	1	6
AS5	M702	1	6
AS5	M705	2	6
AS5	M699	2	6
AS5	M706	1	6
AS5	M700	1	6
AS5	M704	1	6
AS5	M77	1	6
AS5	M75	2	6
AS5	M701	2	6
AS5	M76	2	6
AS6	M632	1	1
AS6	M633	1	1
AS7	M464	1	1
AS7	M465	1	1
AS8	M272	1	1
AS8	M273	1	1
AS9	M166	1	1
AS9	M168	1	1
AS9	M169	1	1
AS9	M167	1	1
AS9	M170	1	1
AS10	M14	7	8
AS10	M72	1	8
AS10	M64	1	8
AS10	M53	2	8
AS10	M54	1	8
AS10	M43	1	8
AS10	M73	1	8
AS10	M51	2	8
AS10	M52	1	8
AS10	M44	1	8
AS10	M67	1	8
AS10	M13	6	8
AS10	M46	1	8
AS10	M66	1	8
AS10	M45	1	8
AS10	M65	1	8
AS11	M388	1	1
AS11	M387	1	1
AS11	M391	1	1
AS11	M390	1	1
AS11	M393	1	1
AS11	M392	1	1
AS11	M389	1	1
AS11	M394	1	1
AS12	M107	1	1
AS12	M104	1	1
AS12	M106	1	1
AS12	M105	1	1
AS13	M171	2	2
AS13	M173	1	2
AS13	M176	1	2
AS13	M174	2	2
AS13	M172	2	2
AS13	M184	1	2
AS13	M185	1	2
AS13	M183	1	2
AS13	M175	1	2
AS14	M709	1	1
AS14	M708	1	1
AS14	M710	1	1
AS15	M310	2	2
AS15	M315	1	2
AS15	M314	1	2
AS15	M311	1	2
AS15	M317	1	2
AS15	M313	1	2
AS15	M316	1	2
AS15	M312	2	2
AS16	M68	1	1
AS17	M133	1	1
AS18	M60	1	1
AS18	M59	1	1
AS19	M399	1	1
AS20	M349	1	1
AS21	M124	1	7
AS21	M577	1	7
AS21	M127	1	7
AS21	M120	1	7
AS21	M119	1	7
AS21	M126	1	7
AS21	M117	7	7
AS21	M125	1	7
AS21	M578	1	7
AS21	M122	1	7
AS21	M129	1	7
AS21	M118	1	7
AS21	M440	1	7
AS21	M128	2	7
AS21	M123	1	7
AS21	M130	1	7
AS21	M121	1	7
AS21	M441	1	7
AS22	M593	1	1
AS22	M594	1	1
AS22	M595	1	1
AS22	M592	1	1
AS23	M439	1	1
AS23	M438	1	1
AS24	M111	1	1
AS25	M147	1	1
AS25	M146	1	1
AS25	M148	1	1
AS26	M218	1	1
AS26	M216	1	1
AS26	M221	1	1
AS26	M220	1	1
AS26	M219	1	1
AS26	M217	1	1
AS27	M254	1	1
AS27	M252	1	1
AS27	M251	1	1
AS27	M253	1	1
AS28	M278	1	3
AS28	M406	1	3
AS28	M405	1	3
AS28	M276	1	3
AS28	M275	2	3
AS28	M274	2	3
AS28	M277	1	3
AS29	M23	1	1
AS30	M643	1	1
AS30	M645	1	1
AS30	M646	1	1
AS30	M644	1	1
AS30	M642	1	1
AS31	M470	1	1
AS31	M472	1	1
AS31	M471	1	1
AS31	M474	1	1
AS31	M473	1	1
AS32	M88	1	1
AS32	M87	1	1
AS32	M89	1	1
AS33	M55	1	1
AS33	M56	1	1
AS34	M84	1	1
AS34	M85	1	1
AS34	M83	1	1
AS35	M658	1	1
AS35	M656	1	1
AS35	M657	1	1
AS36	M158	1	2
AS36	M160	1	2
AS36	M159	1	2
AS36	M156	1	2
AS36	M157	2	2
AS36	M155	2	2
AS37	M26	1	2
AS37	M25	2	2
AS37	M108	1	2
AS38	M32	1	1
AS38	M31	1	1
AS39	M165	1	1
AS40	M99	1	1
AS40	M100	1	1
AS41	M189	2	2
AS41	M192	1	2
AS41	M195	1	2
AS41	M193	1	2
AS41	M196	1	2
AS41	M191	2	2
AS41	M194	1	2
AS41	M197	1	2
AS41	M190	2	2
AS42	M450	1	1
AS42	M451	1	1
AS42	M448	1	1
AS42	M449	1	1
AS43	M573	1	1
AS43	M572	1	1
AS44	M208	1	1
AS44	M204	1	1
AS44	M209	1	1
AS44	M206	1	1
AS44	M205	1	1
AS44	M207	1	1
AS45	M569	1	1
AS45	M570	1	1
AS45	M565	1	1
AS45	M567	1	1
AS45	M568	1	1
AS45	M571	1	1
AS45	M566	1	1
AS46	M480	1	1
AS46	M478	1	1
AS46	M481	1	1
AS46	M479	1	1
AS47	M619	1	1
AS47	M620	1	1
AS48	M384	1	1
AS48	M386	1	1
AS48	M385	1	1
AS49	M375	1	1
AS49	M374	1	1
AS49	M373	1	1
AS49	M372	1	1
AS50	M350	1	1
AS51	M101	1	1
AS51	M103	1	1
AS51	M102	1	1
AS52	M419	1	1
AS52	M418	1	1
AS53	M284	1	1
AS53	M283	1	1
AS53	M285	1	1
AS54	M587	1	1
AS54	M590	1	1
AS54	M588	1	1
AS54	M591	1	1
AS54	M589	1	1
AS55	M246	1	1
AS55	M244	1	1
AS55	M245	1	1
AS56	M17	1	1
AS57	M403	1	1
AS57	M404	1	1
AS58	M234	1	1
AS58	M235	1	1
AS58	M236	1	1
AS59	M302	1	1
AS59	M305	1	1
AS59	M304	1	1
AS59	M303	1	1
AS60	M80	1	1
AS61	M517	1	1
AS61	M522	1	1
AS61	M521	1	1
AS61	M519	1	1
AS61	M520	1	1
AS61	M516	1	1
AS61	M515	1	1
AS61	M518	1	1
AS61	M523	1	1
AS62	M329	1	1
AS62	M332	1	1
AS62	M330	1	1
AS62	M328	1	1
AS62	M331	1	1
AS63	M247	1	1
AS63	M248	1	1
AS64	M202	1	1
AS64	M199	1	1
AS64	M201	1	1
AS64	M198	1	1
AS64	M203	1	1
AS64	M200	1	1
AS65	M379	1	1
AS65	M380	1	1
AS65	M382	1	1
AS65	M381	1	1
AS66	M444	1	1
AS66	M442	1	1
AS66	M445	1	1
AS66	M443	1	1
AS67	M458	1	1
AS67	M459	1	1
AS67	M460	1	1
AS67	M457	1	1
AS68	M361	1	1
AS69	M271	1	1
AS69	M270	1	1
AS70	M27	1	1
AS70	M28	1	1
AS71	M292	1	1
AS71	M290	1	1
AS71	M291	1	1
AS71	M289	1	1
AS72	M321	1	2
AS72	M325	1	2
AS72	M322	2	2
AS72	M327	1	2
AS72	M319	2	2
AS72	M320	2	2
AS72	M326	1	2
AS72	M324	1	2
AS72	M323	1	2
AS73	M136	1	1
AS73	M138	1	1
AS73	M137	1	1
AS73	M135	1	1
AS73	M134	1	1
AS73	M139	1	1
AS74	M714	1	1
AS74	M715	1	1
AS74	M716	1	1
AS74	M717	1	1
AS75	M181	1	1
AS75	M182	1	1
AS75	M178	1	1
AS75	M179	1	1
AS75	M180	1	1
AS75	M177	1	1
AS76	M557	1	1
AS76	M555	1	1
AS76	M556	1	1
AS76	M558	1	1
AS77	M366	1	1
AS77	M367	1	1
AS77	M371	1	1
AS77	M369	1	1
AS77	M370	1	1
AS77	M365	1	1
AS77	M368	1	1
AS78	M306	1	1
AS78	M309	1	1
AS78	M308	1	1
AS78	M307	1	1
AS79	M641	1	1
AS79	M639	1	1
AS79	M640	1	1
AS80	M429	1	1
AS80	M430	1	1
AS81	M360	1	1
AS81	M359	1	1
AS81	M358	1	1
AS82	M625	1	1
AS82	M628	1	1
AS82	M626	1	1
AS82	M627	1	1
AS82	M624	1	1
AS83	M564	1	1
AS84	M49	1	1
AS84	M50	1	1
AS84	M47	1	1
AS84	M48	1	1
AS85	M112	1	1
AS86	M241	1	1
AS86	M243	1	1
AS86	M242	1	1
AS87	M11	1	1
AS87	M12	1	1
AS88	M414	1	1
AS89	M490	1	1
AS89	M493	1	1
AS89	M492	1	1
AS89	M491	1	1
AS90	M260	1	1
AS90	M261	1	1
AS91	M672	1	1
AS91	M671	1	1
AS91	M670	1	1
AS91	M673	1	1
AS92	M269	1	1
AS93	M355	1	1
AS94	M33	1	1
AS94	M36	1	1
AS94	M34	1	1
AS94	M35	1	1
AS95	M421	1	1
AS95	M420	1	1
AS96	M650	1	1
AS96	M647	1	1
AS96	M651	1	1
AS96	M649	1	1
AS96	M648	1	1
AS97	M296	1	1
AS97	M297	1	1
AS97	M298	1	1
AS98	M607	1	1
AS98	M608	1	1
AS98	M606	1	1
AS99	M145	1	1
AS99	M144	1	1
AS100	M434	1	1
AS100	M433	1	1
AS100	M432	1	1
AS101	M425	1	1
AS101	M427	1	1
AS101	M426	1	1
AS102	M675	1	3
AS102	M340	1	3
AS102	M341	1	3
AS102	M338	2	3
AS102	M344	1	3
AS102	M677	1	3
AS102	M342	1	3
AS102	M347	1	3
AS102	M676	1	3
AS102	M339	2	3
AS102	M346	1	3
AS102	M678	1	3
AS102	M345	1	3
AS102	M674	1	3
AS102	M343	1	3
AS103	M281	1	1
AS103	M282	1	1
AS104	M93	1	1
AS104	M91	1	1
AS104	M92	1	1
AS104	M95	1	1
AS104	M94	1	1
AS105	M8	1	1
AS105	M7	1	1
AS106	M413	1	1
AS106	M407	1	1
AS106	M408	1	1
AS106	M410	1	1
AS106	M411	1	1
AS106	M409	1	1
AS106	M412	1	1
AS107	M581	1	1
AS107	M582	1	1
AS107	M579	1	1
AS107	M580	1	1
AS108	M537	1	1
AS108	M538	1	1
AS108	M535	1	1
AS108	M534	1	1
AS108	M536	1	1
AS108	M532	1	1
AS108	M533	1	1
AS108	M539	1	1
AS109	M614	1	1
AS109	M615	1	1
AS109	M617	1	1
AS109	M616	1	1
AS110	M487	1	1
AS110	M483	1	1
AS110	M482	1	1
AS110	M489	1	1
AS110	M484	1	1
AS110	M488	1	1
AS110	M486	1	1
AS110	M485	1	1
AS111	M437	1	1
AS112	M265	1	1
AS112	M264	1	1
AS112	M263	1	1
AS112	M262	1	1
AS113	M507	1	1
AS113	M508	1	1
AS114	M239	1	1
AS114	M238	1	1
AS114	M240	1	1
AS115	M357	1	1
AS116	M362	1	1
AS117	M513	1	1
AS117	M512	1	1
AS117	M514	1	1
AS118	M152	1	1
AS118	M153	1	1
AS118	M154	1	1
AS119	M352	1	1
AS120	M498	1	1
AS120	M499	1	1
AS121	M667	1	1
AS121	M668	1	1
AS121	M669	1	1
AS122	M250	1	1
AS122	M249	1	1
AS123	M686	1	1
AS123	M687	1	1
AS123	M688	1	1
AS124	M267	1	1
AS124	M266	1	1
AS125	M681	1	1
AS125	M680	1	1
AS125	M679	1	1
AS126	M353	1	1
AS127	M69	1	1
AS128	M268	1	1
AS129	M475	1	1
AS129	M476	1	1
AS129	M477	1	1
AS130	M600	1	1
AS130	M601	1	1
AS130	M602	1	1
AS131	M511	1	1
AS131	M509	1	1
AS131	M510	1	1
AS132	M6	1	1
AS132	M5	1	1
AS133	M42	1	1
AS133	M41	1	1
AS134	M37	1	1
AS134	M39	1	1
AS134	M40	1	1
AS134	M38	1	1
AS135	M631	1	1
AS135	M629	1	1
AS135	M630	1	1
AS136	M224	1	1
AS136	M222	1	1
AS136	M223	1	1
AS137	M131	1	1
AS137	M132	1	1
AS138	M57	1	1
AS138	M58	1	1
AS139	M544	1	1
AS139	M543	1	1
AS140	M456	1	1
AS141	M685	1	1
AS141	M684	1	1
AS141	M683	1	1
AS141	M682	1	1
AS142	M695	1	1
AS142	M698	1	1
AS142	M696	1	1
AS142	M697	1	1
AS143	M549	1	1
AS143	M551	1	1
AS143	M550	1	1
AS144	M563	1	1
AS144	M560	1	1
AS144	M559	1	1
AS144	M561	1	1
AS144	M562	1	1
AS145	M78	1	1
AS145	M79	1	1
AS146	M466	1	1
AS146	M467	1	1
AS147	M423	1	1
AS148	M211	1	1
AS148	M213	1	1
AS148	M212	1	1
AS148	M210	1	1
AS148	M214	1	1
AS148	M215	1	1
AS149	M531	1	1
AS149	M529	1	1
AS149	M530	1	1
AS150	M161	1	1
AS150	M162	1	1
AS151	M30	1	1
AS151	M29	1	1
AS152	M506	1	1
AS152	M505	1	1
AS153	M583	1	1
AS153	M584	1	1
AS154	M455	1	1
AS154	M454	1	1
AS155	M662	1	1
AS155	M663	1	1
AS155	M660	1	1
AS155	M661	1	1
AS155	M659	1	1
AS156	M336	1	1
AS156	M335	1	1
AS156	M337	1	1
AS156	M334	1	1
AS156	M333	1	1
AS157	M527	1	1
AS157	M528	1	1
AS158	M400	1	1
AS159	M376	1	1
AS160	M526	1	1
AS160	M525	1	1
AS161	M259	1	1
AS162	M395	1	1
AS163	M82	1	1
AS163	M81	1	1
AS164	M634	1	1
AS164	M635	1	1
AS165	M524	1	1
AS166	M19	1	1
AS166	M20	1	1
AS166	M18	1	1
AS167	M351	1	1
AS168	M227	1	1
AS168	M225	1	1
AS168	M229	1	1
AS168	M226	1	1
AS168	M228	1	1
AS169	M2	1	1
AS169	M1	1	1
AS170	M690	1	1
AS170	M689	1	1
AS171	M397	1	1
AS171	M398	1	1
AS171	M396	1	1
AS172	M540	1	1
AS172	M542	1	1
AS172	M541	1	1
AS173	M469	1	1
AS173	M468	1	1
AS174	M497	1	1
AS174	M495	1	1
AS174	M494	1	1
AS174	M496	1	1
AS175	M151	1	1
AS175	M149	1	1
AS175	M150	1	1
AS176	M504	1	1
AS176	M502	1	1
AS176	M503	1	1
AS177	M294	1	1
AS177	M293	1	1
AS177	M295	1	1
AS178	M109	1	2
AS178	M21	2	2
AS178	M22	1	2
AS179	M24	1	1
AS180	M354	1	1
AS181	M712	1	1
AS181	M711	1	1
AS181	M713	1	1
AS182	M574	1	1
AS182	M575	1	1
AS182	M576	1	1
AS183	M652	1	1
AS183	M653	1	1
AS183	M654	1	1
AS183	M655	1	1
AS184	M586	1	1
AS184	M585	1	1
AS185	M446	1	1
AS186	M548	1	1
AS186	M547	1	1
AS186	M546	1	1
AS186	M545	1	1
AS187	M428	1	1
AS188	M280	1	1
AS189	M97	1	1
AS189	M98	1	1
AS189	M96	1	1
AS190	M164	1	1
AS190	M163	1	1
AS191	M719	1	1
AS191	M720	1	1
AS191	M718	1	1
AS192	M729	1	1
AS192	M730	1	1
AS192	M728	1	1
AS192	M727	1	1
AS193	M3	2	2
AS193	M4	1	2
AS194	M461	1	1
AS195	M90	1	1
AS196	M63	1	1
AS197	M415	1	1
AS198	M258	1	1
AS198	M257	1	1
AS198	M255	1	1
AS198	M256	1	1
AS199	M622	1	1
AS199	M621	1	1
AS199	M623	1	1
AS200	M691	1	1
AS200	M692	1	1
AS200	M694	1	1
AS200	M693	1	1
AS201	M417	1	1
AS202	M598	1	1
AS202	M599	1	1
AS202	M597	1	1
AS202	M596	1	1
AS203	M453	1	1
AS203	M452	1	1
AS204	M231	1	1
AS204	M232	1	1
AS204	M233	1	1
AS204	M230	1	1
AS205	M70	1	1
AS205	M71	1	1
AS206	M501	1	1
AS207	M402	1	1
AS207	M401	1	1
AS208	M364	1	1
AS209	M377	1	1
AS209	M378	1	1
AS210	M16	1	1
AS210	M15	1	1
AS211	M436	1	1
AS211	M435	1	1
AS212	M664	1	1
AS212	M666	1	1
AS212	M665	1	1
AS213	M732	1	1
AS214	M462	1	1
AS214	M463	1	1
AS215	M383	1	1
AS216	M500	1	1
AS217	M318	1	1
AS218	M637	1	1
AS218	M636	1	1
AS218	M638	1	1
AS219	M110	1	1
AS220	M9	1	1
AS220	M10	1	1
AS221	M141	1	1
AS221	M140	1	1
AS222	M86	1	1
AS223	M300	1	1
AS223	M299	1	1
AS223	M301	1	1
AS224	M363	1	1
AS225	M348	1	1
AS226	M188	1	1
AS226	M186	1	1
AS226	M187	1	1
AS227	M725	1	1
AS227	M724	1	1
AS228	M447	1	1
AS229	M422	1	1
AS230	M74	1	1
AS231	M115	1	1
AS231	M116	1	1
AS232	M416	1	1
AS233	M431	1	1
AS234	M61	1	1
AS234	M62	1	1
AS235	M237	1	1
AS236	M279	1	1
AS237	M726	1	1
AS238	M113	1	1
AS238	M114	1	1
AS239	M731	1	1
AS240	M618	1	1
AS241	M721	1	1
AS242	M142	1	1
AS242	M143	1	1
AS243	M722	1	1
AS244	M723	1	1
AS245	M356	1	1
AS246	M424	1	1
