# Supplementary material for: Finding Constellations in Chemical Space Through Core Analysis
Source: Front Chem. 2019 Jul 16;7:510. doi: 10.3389/fchem.2019.00510 (PMC6646408; doi:10.3389/fchem.2019.00510)
Supplement: Supplementary file 2 [file Data_Sheet_1.ZIP › forPaper/data/cores_aktcores.tsv]

CMPD_CHEMBLID	Molecule	PCHEMBL_VALUE	washed	WID	mol_nHeavyAtoms	mol_MW	MID	core	core_nHeavyAtoms	core_MW
CHEMBL104264	Brc1ccc(\C=C\CNCCNS(=O)(=O)c2cccc3cnccc23)cc1	6.52	O=S(=O)(NCCNCC=Cc1ccc(Br)cc1)c1cccc2cnccc12	W0	27	446	M1	CCNCCNS(=O)(=O)c1cccc2cnccc12	19	279
CHEMBL1315166	Cl.Cl.Brc1ccc(\C=C\CNCCNS(=O)(=O)c2cccc3cnccc23)cc1	6.23	O=S(=O)(NCCNCC=Cc1ccc(Br)cc1)c1cccc2cnccc12	W0	27	446	M1	CCNCCNS(=O)(=O)c1cccc2cnccc12	19	279
CHEMBL227381	Clc1ccc(COCCNCCNS(=O)(=O)c2cccc3cnccc23)cc1	6.58	O=S(=O)(NCCNCCOCc1ccc(Cl)cc1)c1cccc2cnccc12	W301	28	420	M1	CCNCCNS(=O)(=O)c1cccc2cnccc12	19	279
CHEMBL104264	Brc1ccc(\C=C\CNCCNS(=O)(=O)c2cccc3cnccc23)cc1	6.52	O=S(=O)(NCCNCC=Cc1ccc(Br)cc1)c1cccc2cnccc12	W0	27	446	M2	O=S(=O)(NCCNCC=Cc1ccc(Br)cc1)c1cccc2cnccc12	27	446
CHEMBL1315166	Cl.Cl.Brc1ccc(\C=C\CNCCNS(=O)(=O)c2cccc3cnccc23)cc1	6.23	O=S(=O)(NCCNCC=Cc1ccc(Br)cc1)c1cccc2cnccc12	W0	27	446	M2	O=S(=O)(NCCNCC=Cc1ccc(Br)cc1)c1cccc2cnccc12	27	446
CHEMBL3672066	Brc1cnc2nc(c3ccc(CN4CC(C4)c5n[nH]c(n5)c6ccccn6)cc3)c(cn12)c7ccccc7	7.85	Brc1cnc2nc(-c3ccc(CN4CC(c5n[nH]c(-c6ccccn6)n5)C4)cc3)c(-c3ccccc3)cn12	W1	38	563	M3	Brc1cnc2nc(-c3ccc(CN4CC(c5n[nH]c(-c6ccccn6)n5)C4)cc3)ccn12	32	487
CHEMBL3672066	Brc1cnc2nc(c3ccc(CN4CC(C4)c5n[nH]c(n5)c6ccccn6)cc3)c(cn12)c7ccccc7	7.85	Brc1cnc2nc(-c3ccc(CN4CC(c5n[nH]c(-c6ccccn6)n5)C4)cc3)c(-c3ccccc3)cn12	W1	38	563	M4	Brc1cnc2nc(-c3ccc(CN4CC(c5nc[nH]n5)C4)cc3)ccn12	26	410
CHEMBL3672066	Brc1cnc2nc(c3ccc(CN4CC(C4)c5n[nH]c(n5)c6ccccn6)cc3)c(cn12)c7ccccc7	7.85	Brc1cnc2nc(-c3ccc(CN4CC(c5n[nH]c(-c6ccccn6)n5)C4)cc3)c(-c3ccccc3)cn12	W1	38	563	M5	Brc1cnc2nc(-c3ccc(CN4CC(c5nc[nH]n5)C4)cc3)c(-c3ccccc3)cn12	32	486
CHEMBL3672066	Brc1cnc2nc(c3ccc(CN4CC(C4)c5n[nH]c(n5)c6ccccn6)cc3)c(cn12)c7ccccc7	7.85	Brc1cnc2nc(-c3ccc(CN4CC(c5n[nH]c(-c6ccccn6)n5)C4)cc3)c(-c3ccccc3)cn12	W1	38	563	M6	Brc1cnc2nc(-c3ccc(CN4CC(c5n[nH]c(-c6ccccn6)n5)C4)cc3)c(-c3ccccc3)cn12	38	563
CHEMBL3639709	C(N1CC(C1)c2n[nH]c(n2)c3ccccn3)c4ccc(cc4)c5nc6nc(nn6cc5c7ccccc7)C8CC8	8.3	c1ccc(-c2cn3nc(C4CC4)nc3nc2-c2ccc(CN3CC(c4n[nH]c(-c5ccccn5)n4)C3)cc2)cc1	W2	40	526	M7	c1ccc(-c2nc(C3CN(Cc4ccc(-c5ccn6nc(C7CC7)nc6n5)cc4)C3)n[nH]2)nc1	34	450
CHEMBL3639709	C(N1CC(C1)c2n[nH]c(n2)c3ccccn3)c4ccc(cc4)c5nc6nc(nn6cc5c7ccccc7)C8CC8	8.3	c1ccc(-c2cn3nc(C4CC4)nc3nc2-c2ccc(CN3CC(c4n[nH]c(-c5ccccn5)n4)C3)cc2)cc1	W2	40	526	M8	c1nc(C2CN(Cc3ccc(-c4ccn5nc(C6CC6)nc5n4)cc3)C2)n[nH]1	28	372
CHEMBL3672039	Cc1cccc(n1)c2nc(n[nH]2)C3CN(Cc4ccc(cc4)c5nc6nc(nn6cc5c7ccc(F)cc7)C8CC8)C3	7.57	Cc1cccc(-c2nc(C3CN(Cc4ccc(-c5nc6nc(C7CC7)nn6cc5-c5ccc(F)cc5)cc4)C3)n[nH]2)n1	W171	42	558	M8	c1nc(C2CN(Cc3ccc(-c4ccn5nc(C6CC6)nc5n4)cc3)C2)n[nH]1	28	372
CHEMBL3672041	Cc1cccc(n1)c2nc(n[nH]2)C3CN(Cc4ccc(cc4)c5nc6nc(nn6cc5c7ccccc7)C8CC8)C3	8.0	Cc1cccc(-c2nc(C3CN(Cc4ccc(-c5nc6nc(C7CC7)nn6cc5-c5ccccc5)cc4)C3)n[nH]2)n1	W172	41	540	M8	c1nc(C2CN(Cc3ccc(-c4ccn5nc(C6CC6)nc5n4)cc3)C2)n[nH]1	28	372
CHEMBL3639709	C(N1CC(C1)c2n[nH]c(n2)c3ccccn3)c4ccc(cc4)c5nc6nc(nn6cc5c7ccccc7)C8CC8	8.3	c1ccc(-c2cn3nc(C4CC4)nc3nc2-c2ccc(CN3CC(c4n[nH]c(-c5ccccn5)n4)C3)cc2)cc1	W2	40	526	M9	c1ccc(-c2cn3nc(C4CC4)nc3nc2-c2ccc(CN3CC(c4nc[nH]n4)C3)cc2)cc1	34	449
CHEMBL3672041	Cc1cccc(n1)c2nc(n[nH]2)C3CN(Cc4ccc(cc4)c5nc6nc(nn6cc5c7ccccc7)C8CC8)C3	8.0	Cc1cccc(-c2nc(C3CN(Cc4ccc(-c5nc6nc(C7CC7)nn6cc5-c5ccccc5)cc4)C3)n[nH]2)n1	W172	41	540	M9	c1ccc(-c2cn3nc(C4CC4)nc3nc2-c2ccc(CN3CC(c4nc[nH]n4)C3)cc2)cc1	34	449
CHEMBL3639709	C(N1CC(C1)c2n[nH]c(n2)c3ccccn3)c4ccc(cc4)c5nc6nc(nn6cc5c7ccccc7)C8CC8	8.3	c1ccc(-c2cn3nc(C4CC4)nc3nc2-c2ccc(CN3CC(c4n[nH]c(-c5ccccn5)n4)C3)cc2)cc1	W2	40	526	M10	c1ccc(-c2cn3nc(C4CC4)nc3nc2-c2ccc(CN3CC(c4n[nH]c(-c5ccccn5)n4)C3)cc2)cc1	40	526
CHEMBL429703	C(N1CCC(CC1)c2cc([nH]n2)c3ccccc3)c4ccc(cc4)c5nc6ncccc6cc5c7ccccc7	5.8	c1ccc(-c2cc(C3CCN(Cc4ccc(-c5nc6ncccc6cc5-c5ccccc5)cc4)CC3)n[nH]2)cc1	W3	40	522	M11	c1cnc2nc(-c3ccc(CN4CCC(c5cc[nH]n5)CC4)cc3)ccc2c1	28	369
CHEMBL259982	C(N1CCC(CC1)c2cc([nH]n2)c3ccccn3)c4ccc(cc4)c5nc6ncccc6cc5c7ccccc7	6.55	c1ccc(-c2cc3cccnc3nc2-c2ccc(CN3CCC(c4cc(-c5ccccn5)[nH]n4)CC3)cc2)cc1	W4	40	523	M11	c1cnc2nc(-c3ccc(CN4CCC(c5cc[nH]n5)CC4)cc3)ccc2c1	28	369
CHEMBL407733	C(N1CCC(CC1)c2cc([nH]n2)c3cccnc3)c4ccc(cc4)c5nc6ncccc6cc5c7ccccc7	6.05	c1ccc(-c2cc3cccnc3nc2-c2ccc(CN3CCC(c4cc(-c5cccnc5)[nH]n4)CC3)cc2)cc1	W5	40	523	M11	c1cnc2nc(-c3ccc(CN4CCC(c5cc[nH]n5)CC4)cc3)ccc2c1	28	369
CHEMBL261540	C(N1CCC(CC1)c2cc([nH]n2)c3ccncc3)c4ccc(cc4)c5nc6ncccc6cc5c7ccccc7	6.58	c1ccc(-c2cc3cccnc3nc2-c2ccc(CN3CCC(c4cc(-c5ccncc5)[nH]n4)CC3)cc2)cc1	W7	40	523	M11	c1cnc2nc(-c3ccc(CN4CCC(c5cc[nH]n5)CC4)cc3)ccc2c1	28	369
CHEMBL260184	O=C1NC=C(C=C1)c2cc(n[nH]2)C3CCN(Cc4ccc(cc4)c5nc6ncccc6cc5c7ccccc7)CC3	7.08	O=c1ccc(-c2cc(C3CCN(Cc4ccc(-c5nc6ncccc6cc5-c5ccccc5)cc4)CC3)n[nH]2)c[nH]1	W781	41	539	M11	c1cnc2nc(-c3ccc(CN4CCC(c5cc[nH]n5)CC4)cc3)ccc2c1	28	369
CHEMBL429703	C(N1CCC(CC1)c2cc([nH]n2)c3ccccc3)c4ccc(cc4)c5nc6ncccc6cc5c7ccccc7	5.8	c1ccc(-c2cc(C3CCN(Cc4ccc(-c5nc6ncccc6cc5-c5ccccc5)cc4)CC3)n[nH]2)cc1	W3	40	522	M12	c1ccc(-c2cc3cccnc3nc2-c2ccc(CN3CCC(c4cc[nH]n4)CC3)cc2)cc1	34	446
CHEMBL259982	C(N1CCC(CC1)c2cc([nH]n2)c3ccccn3)c4ccc(cc4)c5nc6ncccc6cc5c7ccccc7	6.55	c1ccc(-c2cc3cccnc3nc2-c2ccc(CN3CCC(c4cc(-c5ccccn5)[nH]n4)CC3)cc2)cc1	W4	40	523	M12	c1ccc(-c2cc3cccnc3nc2-c2ccc(CN3CCC(c4cc[nH]n4)CC3)cc2)cc1	34	446
CHEMBL407733	C(N1CCC(CC1)c2cc([nH]n2)c3cccnc3)c4ccc(cc4)c5nc6ncccc6cc5c7ccccc7	6.05	c1ccc(-c2cc3cccnc3nc2-c2ccc(CN3CCC(c4cc(-c5cccnc5)[nH]n4)CC3)cc2)cc1	W5	40	523	M12	c1ccc(-c2cc3cccnc3nc2-c2ccc(CN3CCC(c4cc[nH]n4)CC3)cc2)cc1	34	446
CHEMBL261540	C(N1CCC(CC1)c2cc([nH]n2)c3ccncc3)c4ccc(cc4)c5nc6ncccc6cc5c7ccccc7	6.58	c1ccc(-c2cc3cccnc3nc2-c2ccc(CN3CCC(c4cc(-c5ccncc5)[nH]n4)CC3)cc2)cc1	W7	40	523	M12	c1ccc(-c2cc3cccnc3nc2-c2ccc(CN3CCC(c4cc[nH]n4)CC3)cc2)cc1	34	446
CHEMBL260184	O=C1NC=C(C=C1)c2cc(n[nH]2)C3CCN(Cc4ccc(cc4)c5nc6ncccc6cc5c7ccccc7)CC3	7.08	O=c1ccc(-c2cc(C3CCN(Cc4ccc(-c5nc6ncccc6cc5-c5ccccc5)cc4)CC3)n[nH]2)c[nH]1	W781	41	539	M12	c1ccc(-c2cc3cccnc3nc2-c2ccc(CN3CCC(c4cc[nH]n4)CC3)cc2)cc1	34	446
CHEMBL429703	C(N1CCC(CC1)c2cc([nH]n2)c3ccccc3)c4ccc(cc4)c5nc6ncccc6cc5c7ccccc7	5.8	c1ccc(-c2cc(C3CCN(Cc4ccc(-c5nc6ncccc6cc5-c5ccccc5)cc4)CC3)n[nH]2)cc1	W3	40	522	M13	c1ccc(-c2cc(C3CCN(Cc4ccc(-c5ccc6cccnc6n5)cc4)CC3)n[nH]2)cc1	34	446
CHEMBL429703	C(N1CCC(CC1)c2cc([nH]n2)c3ccccc3)c4ccc(cc4)c5nc6ncccc6cc5c7ccccc7	5.8	c1ccc(-c2cc(C3CCN(Cc4ccc(-c5nc6ncccc6cc5-c5ccccc5)cc4)CC3)n[nH]2)cc1	W3	40	522	M14	c1ccc(-c2cc(C3CCN(Cc4ccc(-c5nc6ncccc6cc5-c5ccccc5)cc4)CC3)n[nH]2)cc1	40	522
CHEMBL259982	C(N1CCC(CC1)c2cc([nH]n2)c3ccccn3)c4ccc(cc4)c5nc6ncccc6cc5c7ccccc7	6.55	c1ccc(-c2cc3cccnc3nc2-c2ccc(CN3CCC(c4cc(-c5ccccn5)[nH]n4)CC3)cc2)cc1	W4	40	523	M15	c1ccc(-c2cc(C3CCN(Cc4ccc(-c5ccc6cccnc6n5)cc4)CC3)n[nH]2)nc1	34	447
CHEMBL259982	C(N1CCC(CC1)c2cc([nH]n2)c3ccccn3)c4ccc(cc4)c5nc6ncccc6cc5c7ccccc7	6.55	c1ccc(-c2cc3cccnc3nc2-c2ccc(CN3CCC(c4cc(-c5ccccn5)[nH]n4)CC3)cc2)cc1	W4	40	523	M16	c1ccc(-c2cc3cccnc3nc2-c2ccc(CN3CCC(c4cc(-c5ccccn5)[nH]n4)CC3)cc2)cc1	40	523
CHEMBL407733	C(N1CCC(CC1)c2cc([nH]n2)c3cccnc3)c4ccc(cc4)c5nc6ncccc6cc5c7ccccc7	6.05	c1ccc(-c2cc3cccnc3nc2-c2ccc(CN3CCC(c4cc(-c5cccnc5)[nH]n4)CC3)cc2)cc1	W5	40	523	M17	c1cncc(-c2cc(C3CCN(Cc4ccc(-c5ccc6cccnc6n5)cc4)CC3)n[nH]2)c1	34	447
CHEMBL407733	C(N1CCC(CC1)c2cc([nH]n2)c3cccnc3)c4ccc(cc4)c5nc6ncccc6cc5c7ccccc7	6.05	c1ccc(-c2cc3cccnc3nc2-c2ccc(CN3CCC(c4cc(-c5cccnc5)[nH]n4)CC3)cc2)cc1	W5	40	523	M18	c1ccc(-c2cc3cccnc3nc2-c2ccc(CN3CCC(c4cc(-c5cccnc5)[nH]n4)CC3)cc2)cc1	40	523
CHEMBL261542	C(N1CCC(CC1)c2cc([nH]n2)c3ccncc3)c4ccc(cc4)c5nc6ccccc6nc5c7ccccc7	5.97	c1ccc(-c2nc3ccccc3nc2-c2ccc(CN3CCC(c4cc(-c5ccncc5)[nH]n4)CC3)cc2)cc1	W6	40	523	M19	c1ccc2nc(-c3ccc(CN4CCC(c5cc[nH]n5)CC4)cc3)cnc2c1	28	369
CHEMBL261542	C(N1CCC(CC1)c2cc([nH]n2)c3ccncc3)c4ccc(cc4)c5nc6ccccc6nc5c7ccccc7	5.97	c1ccc(-c2nc3ccccc3nc2-c2ccc(CN3CCC(c4cc(-c5ccncc5)[nH]n4)CC3)cc2)cc1	W6	40	523	M20	c1ccc(-c2nc3ccccc3nc2-c2ccc(CN3CCC(c4cc[nH]n4)CC3)cc2)cc1	34	446
CHEMBL261542	C(N1CCC(CC1)c2cc([nH]n2)c3ccncc3)c4ccc(cc4)c5nc6ccccc6nc5c7ccccc7	5.97	c1ccc(-c2nc3ccccc3nc2-c2ccc(CN3CCC(c4cc(-c5ccncc5)[nH]n4)CC3)cc2)cc1	W6	40	523	M21	c1ccc2nc(-c3ccc(CN4CCC(c5cc(-c6ccncc6)[nH]n5)CC4)cc3)cnc2c1	34	447
CHEMBL261542	C(N1CCC(CC1)c2cc([nH]n2)c3ccncc3)c4ccc(cc4)c5nc6ccccc6nc5c7ccccc7	5.97	c1ccc(-c2nc3ccccc3nc2-c2ccc(CN3CCC(c4cc(-c5ccncc5)[nH]n4)CC3)cc2)cc1	W6	40	523	M22	c1ccc(-c2nc3ccccc3nc2-c2ccc(CN3CCC(c4cc(-c5ccncc5)[nH]n4)CC3)cc2)cc1	40	523
CHEMBL261540	C(N1CCC(CC1)c2cc([nH]n2)c3ccncc3)c4ccc(cc4)c5nc6ncccc6cc5c7ccccc7	6.58	c1ccc(-c2cc3cccnc3nc2-c2ccc(CN3CCC(c4cc(-c5ccncc5)[nH]n4)CC3)cc2)cc1	W7	40	523	M23	c1cnc2nc(-c3ccc(CN4CCC(c5cc(-c6ccncc6)[nH]n5)CC4)cc3)ccc2c1	34	447
CHEMBL261540	C(N1CCC(CC1)c2cc([nH]n2)c3ccncc3)c4ccc(cc4)c5nc6ncccc6cc5c7ccccc7	6.58	c1ccc(-c2cc3cccnc3nc2-c2ccc(CN3CCC(c4cc(-c5ccncc5)[nH]n4)CC3)cc2)cc1	W7	40	523	M24	c1ccc(-c2cc3cccnc3nc2-c2ccc(CN3CCC(c4cc(-c5ccncc5)[nH]n4)CC3)cc2)cc1	40	523
CHEMBL3672040	C(N1CCC(CC1)c2cnc3ccccc3n2)c4ccc(cc4)c5nc6nc(nn6cc5c7ccccc7)C8CC8	6.56	c1ccc(-c2cn3nc(C4CC4)nc3nc2-c2ccc(CN3CCC(c4cnc5ccccc5n4)CC3)cc2)cc1	W8	41	538	M25	c1ccc2nc(C3CCN(Cc4ccc(-c5ccn6nc(C7CC7)nc6n5)cc4)CC3)cnc2c1	35	462
CHEMBL3672040	C(N1CCC(CC1)c2cnc3ccccc3n2)c4ccc(cc4)c5nc6nc(nn6cc5c7ccccc7)C8CC8	6.56	c1ccc(-c2cn3nc(C4CC4)nc3nc2-c2ccc(CN3CCC(c4cnc5ccccc5n4)CC3)cc2)cc1	W8	41	538	M26	c1ccc(-c2cn3nc(C4CC4)nc3nc2-c2ccc(CN3CCC(c4cnc5ccccc5n4)CC3)cc2)cc1	41	538
CHEMBL3672012	C(N1CCC(CC1)c2cnc3ccccc3n2)c4ccc(cc4)c5nc6nccn6cc5c7ccccc7	8.05	c1ccc(-c2cn3ccnc3nc2-c2ccc(CN3CCC(c4cnc5ccccc5n4)CC3)cc2)cc1	W9	38	497	M27	c1ccc2nc(C3CCN(Cc4ccc(-c5ccn6ccnc6n5)cc4)CC3)cnc2c1	32	421
CHEMBL3672035	Fc1ccc(cc1)c2cn3ccnc3nc2c4ccc(CN5CCC(CC5)c6cnc7ccccc7n6)cc4	5.64	Fc1ccc(-c2cn3ccnc3nc2-c2ccc(CN3CCC(c4cnc5ccccc5n4)CC3)cc2)cc1	W481	39	515	M27	c1ccc2nc(C3CCN(Cc4ccc(-c5ccn6ccnc6n5)cc4)CC3)cnc2c1	32	421
CHEMBL3672012	C(N1CCC(CC1)c2cnc3ccccc3n2)c4ccc(cc4)c5nc6nccn6cc5c7ccccc7	8.05	c1ccc(-c2cn3ccnc3nc2-c2ccc(CN3CCC(c4cnc5ccccc5n4)CC3)cc2)cc1	W9	38	497	M28	c1ccc(-c2cn3ccnc3nc2-c2ccc(CN3CCC(c4cnc5ccccc5n4)CC3)cc2)cc1	38	497
CHEMBL259753	C(N1CCC(CC1)c2n[nH]c(n2)c3ccccn3)c4ccc(cc4)c5nc6cccnc6cc5c7ccccc7	7.16	c1ccc(-c2cc3ncccc3nc2-c2ccc(CN3CCC(c4n[nH]c(-c5ccccn5)n4)CC3)cc2)cc1	W10	40	524	M29	c1ccc(-c2nc(C3CCN(Cc4ccc(-c5ccc6ncccc6n5)cc4)CC3)n[nH]2)nc1	34	448
CHEMBL259753	C(N1CCC(CC1)c2n[nH]c(n2)c3ccccn3)c4ccc(cc4)c5nc6cccnc6cc5c7ccccc7	7.16	c1ccc(-c2cc3ncccc3nc2-c2ccc(CN3CCC(c4n[nH]c(-c5ccccn5)n4)CC3)cc2)cc1	W10	40	524	M30	c1cnc2ccc(-c3ccc(CN4CCC(c5nc[nH]n5)CC4)cc3)nc2c1	28	370
CHEMBL259753	C(N1CCC(CC1)c2n[nH]c(n2)c3ccccn3)c4ccc(cc4)c5nc6cccnc6cc5c7ccccc7	7.16	c1ccc(-c2cc3ncccc3nc2-c2ccc(CN3CCC(c4n[nH]c(-c5ccccn5)n4)CC3)cc2)cc1	W10	40	524	M31	c1ccc(-c2cc3ncccc3nc2-c2ccc(CN3CCC(c4nc[nH]n4)CC3)cc2)cc1	34	447
CHEMBL259753	C(N1CCC(CC1)c2n[nH]c(n2)c3ccccn3)c4ccc(cc4)c5nc6cccnc6cc5c7ccccc7	7.16	c1ccc(-c2cc3ncccc3nc2-c2ccc(CN3CCC(c4n[nH]c(-c5ccccn5)n4)CC3)cc2)cc1	W10	40	524	M32	c1ccc(-c2cc3ncccc3nc2-c2ccc(CN3CCC(c4n[nH]c(-c5ccccn5)n4)CC3)cc2)cc1	40	524
CHEMBL447328	C(N1CCC(CC1)c2n[nH]c(n2)c3ccccn3)c4ccc(cc4)c5nc6ccn7cnnc7c6cc5c8ccccc8	8.0	c1ccc(-c2cc3c(ccn4cnnc34)nc2-c2ccc(CN3CCC(c4n[nH]c(-c5ccccn5)n4)CC3)cc2)cc1	W11	43	564	M33	c1ccc(-c2nc(C3CCN(Cc4ccc(-c5ccc6c(ccn7cnnc67)n5)cc4)CC3)n[nH]2)nc1	37	488
CHEMBL447328	C(N1CCC(CC1)c2n[nH]c(n2)c3ccccn3)c4ccc(cc4)c5nc6ccn7cnnc7c6cc5c8ccccc8	8.0	c1ccc(-c2cc3c(ccn4cnnc34)nc2-c2ccc(CN3CCC(c4n[nH]c(-c5ccccn5)n4)CC3)cc2)cc1	W11	43	564	M34	c1nc(C2CCN(Cc3ccc(-c4ccc5c(ccn6cnnc56)n4)cc3)CC2)n[nH]1	31	410
CHEMBL447328	C(N1CCC(CC1)c2n[nH]c(n2)c3ccccn3)c4ccc(cc4)c5nc6ccn7cnnc7c6cc5c8ccccc8	8.0	c1ccc(-c2cc3c(ccn4cnnc34)nc2-c2ccc(CN3CCC(c4n[nH]c(-c5ccccn5)n4)CC3)cc2)cc1	W11	43	564	M35	c1ccc(-c2cc3c(ccn4cnnc34)nc2-c2ccc(CN3CCC(c4nc[nH]n4)CC3)cc2)cc1	37	487
CHEMBL447328	C(N1CCC(CC1)c2n[nH]c(n2)c3ccccn3)c4ccc(cc4)c5nc6ccn7cnnc7c6cc5c8ccccc8	8.0	c1ccc(-c2cc3c(ccn4cnnc34)nc2-c2ccc(CN3CCC(c4n[nH]c(-c5ccccn5)n4)CC3)cc2)cc1	W11	43	564	M36	c1ccc(-c2cc3c(ccn4cnnc34)nc2-c2ccc(CN3CCC(c4n[nH]c(-c5ccccn5)n4)CC3)cc2)cc1	43	564
CHEMBL259967	C(N1CCC(CC1)c2n[nH]c(n2)c3ccccn3)c4ccc(cc4)c5nc6ccncc6cc5c7ccccc7	6.68	c1ccc(-c2cc3cnccc3nc2-c2ccc(CN3CCC(c4n[nH]c(-c5ccccn5)n4)CC3)cc2)cc1	W12	40	524	M37	c1ccc(-c2nc(C3CCN(Cc4ccc(-c5ccc6cnccc6n5)cc4)CC3)n[nH]2)nc1	34	448
CHEMBL259967	C(N1CCC(CC1)c2n[nH]c(n2)c3ccccn3)c4ccc(cc4)c5nc6ccncc6cc5c7ccccc7	6.68	c1ccc(-c2cc3cnccc3nc2-c2ccc(CN3CCC(c4n[nH]c(-c5ccccn5)n4)CC3)cc2)cc1	W12	40	524	M38	c1cc2nc(-c3ccc(CN4CCC(c5nc[nH]n5)CC4)cc3)ccc2cn1	28	370
CHEMBL259967	C(N1CCC(CC1)c2n[nH]c(n2)c3ccccn3)c4ccc(cc4)c5nc6ccncc6cc5c7ccccc7	6.68	c1ccc(-c2cc3cnccc3nc2-c2ccc(CN3CCC(c4n[nH]c(-c5ccccn5)n4)CC3)cc2)cc1	W12	40	524	M39	c1ccc(-c2cc3cnccc3nc2-c2ccc(CN3CCC(c4nc[nH]n4)CC3)cc2)cc1	34	447
CHEMBL259967	C(N1CCC(CC1)c2n[nH]c(n2)c3ccccn3)c4ccc(cc4)c5nc6ccncc6cc5c7ccccc7	6.68	c1ccc(-c2cc3cnccc3nc2-c2ccc(CN3CCC(c4n[nH]c(-c5ccccn5)n4)CC3)cc2)cc1	W12	40	524	M40	c1ccc(-c2cc3cnccc3nc2-c2ccc(CN3CCC(c4n[nH]c(-c5ccccn5)n4)CC3)cc2)cc1	40	524
CHEMBL259968	C(N1CCC(CC1)c2n[nH]c(n2)c3ccccn3)c4ccc(cc4)c5nc6cnccc6cc5c7ccccc7	6.8	c1ccc(-c2cc3ccncc3nc2-c2ccc(CN3CCC(c4n[nH]c(-c5ccccn5)n4)CC3)cc2)cc1	W13	40	524	M41	c1ccc(-c2nc(C3CCN(Cc4ccc(-c5ccc6ccncc6n5)cc4)CC3)n[nH]2)nc1	34	448
CHEMBL259968	C(N1CCC(CC1)c2n[nH]c(n2)c3ccccn3)c4ccc(cc4)c5nc6cnccc6cc5c7ccccc7	6.8	c1ccc(-c2cc3ccncc3nc2-c2ccc(CN3CCC(c4n[nH]c(-c5ccccn5)n4)CC3)cc2)cc1	W13	40	524	M42	c1cc2ccc(-c3ccc(CN4CCC(c5nc[nH]n5)CC4)cc3)nc2cn1	28	370
CHEMBL259968	C(N1CCC(CC1)c2n[nH]c(n2)c3ccccn3)c4ccc(cc4)c5nc6cnccc6cc5c7ccccc7	6.8	c1ccc(-c2cc3ccncc3nc2-c2ccc(CN3CCC(c4n[nH]c(-c5ccccn5)n4)CC3)cc2)cc1	W13	40	524	M43	c1ccc(-c2cc3ccncc3nc2-c2ccc(CN3CCC(c4nc[nH]n4)CC3)cc2)cc1	34	447
CHEMBL259968	C(N1CCC(CC1)c2n[nH]c(n2)c3ccccn3)c4ccc(cc4)c5nc6cnccc6cc5c7ccccc7	6.8	c1ccc(-c2cc3ccncc3nc2-c2ccc(CN3CCC(c4n[nH]c(-c5ccccn5)n4)CC3)cc2)cc1	W13	40	524	M44	c1ccc(-c2cc3ccncc3nc2-c2ccc(CN3CCC(c4n[nH]c(-c5ccccn5)n4)CC3)cc2)cc1	40	524
CHEMBL260670	C(N1CCC(CC1)c2n[nH]c(n2)c3ccccn3)c4ccc(cc4)c5nc6ncccc6cc5c7ccccc7	6.66	c1ccc(-c2cc3cccnc3nc2-c2ccc(CN3CCC(c4n[nH]c(-c5ccccn5)n4)CC3)cc2)cc1	W14	40	524	M45	c1ccc(-c2nc(C3CCN(Cc4ccc(-c5ccc6cccnc6n5)cc4)CC3)n[nH]2)nc1	34	448
CHEMBL260670	C(N1CCC(CC1)c2n[nH]c(n2)c3ccccn3)c4ccc(cc4)c5nc6ncccc6cc5c7ccccc7	6.66	c1ccc(-c2cc3cccnc3nc2-c2ccc(CN3CCC(c4n[nH]c(-c5ccccn5)n4)CC3)cc2)cc1	W14	40	524	M46	c1cnc2nc(-c3ccc(CN4CCC(c5nc[nH]n5)CC4)cc3)ccc2c1	28	370
CHEMBL260670	C(N1CCC(CC1)c2n[nH]c(n2)c3ccccn3)c4ccc(cc4)c5nc6ncccc6cc5c7ccccc7	6.66	c1ccc(-c2cc3cccnc3nc2-c2ccc(CN3CCC(c4n[nH]c(-c5ccccn5)n4)CC3)cc2)cc1	W14	40	524	M47	c1ccc(-c2cc3cccnc3nc2-c2ccc(CN3CCC(c4nc[nH]n4)CC3)cc2)cc1	34	447
CHEMBL260670	C(N1CCC(CC1)c2n[nH]c(n2)c3ccccn3)c4ccc(cc4)c5nc6ncccc6cc5c7ccccc7	6.66	c1ccc(-c2cc3cccnc3nc2-c2ccc(CN3CCC(c4n[nH]c(-c5ccccn5)n4)CC3)cc2)cc1	W14	40	524	M48	c1ccc(-c2cc3cccnc3nc2-c2ccc(CN3CCC(c4n[nH]c(-c5ccccn5)n4)CC3)cc2)cc1	40	524
CHEMBL3672016	C(N1CCC(CC1)c2nc3cccnc3[nH]2)c4ccc(cc4)c5nc6ccnn6cc5c7ccccc7	5.97	c1ccc(-c2cn3nccc3nc2-c2ccc(CN3CCC(c4nc5cccnc5[nH]4)CC3)cc2)cc1	W15	37	486	M49	c1cnc2[nH]c(C3CCN(Cc4ccc(-c5ccn6nccc6n5)cc4)CC3)nc2c1	31	409
CHEMBL3672016	C(N1CCC(CC1)c2nc3cccnc3[nH]2)c4ccc(cc4)c5nc6ccnn6cc5c7ccccc7	5.97	c1ccc(-c2cn3nccc3nc2-c2ccc(CN3CCC(c4nc5cccnc5[nH]4)CC3)cc2)cc1	W15	37	486	M50	c1ccc(-c2cn3nccc3nc2-c2ccc(CN3CCC(c4nc5cccnc5[nH]4)CC3)cc2)cc1	37	486
CHEMBL3672010	C(N1CCC(CC1)c2nc3cccnc3[nH]2)c4ccc(cc4)c5nc6nccn6cc5c7ccccc7	6.22	c1ccc(-c2cn3ccnc3nc2-c2ccc(CN3CCC(c4nc5cccnc5[nH]4)CC3)cc2)cc1	W16	37	486	M51	c1cnc2[nH]c(C3CCN(Cc4ccc(-c5ccn6ccnc6n5)cc4)CC3)nc2c1	31	409
CHEMBL3672010	C(N1CCC(CC1)c2nc3cccnc3[nH]2)c4ccc(cc4)c5nc6nccn6cc5c7ccccc7	6.22	c1ccc(-c2cn3ccnc3nc2-c2ccc(CN3CCC(c4nc5cccnc5[nH]4)CC3)cc2)cc1	W16	37	486	M52	c1ccc(-c2cn3ccnc3nc2-c2ccc(CN3CCC(c4nc5cccnc5[nH]4)CC3)cc2)cc1	37	486
CHEMBL3667045	C(N1CCC(CC1)c2nc3ccncc3[nH]2)c4ccc(cc4)c5nc6nccn6cc5c7ccccc7	5.91	c1ccc(-c2cn3ccnc3nc2-c2ccc(CN3CCC(c4nc5ccncc5[nH]4)CC3)cc2)cc1	W17	37	486	M53	c1cc2nc(C3CCN(Cc4ccc(-c5ccn6ccnc6n5)cc4)CC3)[nH]c2cn1	31	409
CHEMBL3667045	C(N1CCC(CC1)c2nc3ccncc3[nH]2)c4ccc(cc4)c5nc6nccn6cc5c7ccccc7	5.91	c1ccc(-c2cn3ccnc3nc2-c2ccc(CN3CCC(c4nc5ccncc5[nH]4)CC3)cc2)cc1	W17	37	486	M54	c1ccc(-c2cn3ccnc3nc2-c2ccc(CN3CCC(c4nc5ccncc5[nH]4)CC3)cc2)cc1	37	486
CHEMBL442718	C(N1CCC(CC1)c2nnc([nH]2)c3ccccn3)c4ccc(cc4)c5nc6nc(ncc6cc5c7ccccc7)N8CCCCC8	7.03	c1ccc(-c2cc3cnc(N4CCCCC4)nc3nc2-c2ccc(CN3CCC(c4nnc(-c5ccccn5)[nH]4)CC3)cc2)cc1	W18	46	608	M55	c1ccc(-c2nnc(C3CCN(Cc4ccc(-c5ccc6cnc(N7CCCCC7)nc6n5)cc4)CC3)[nH]2)nc1	40	532
CHEMBL442718	C(N1CCC(CC1)c2nnc([nH]2)c3ccccn3)c4ccc(cc4)c5nc6nc(ncc6cc5c7ccccc7)N8CCCCC8	7.03	c1ccc(-c2cc3cnc(N4CCCCC4)nc3nc2-c2ccc(CN3CCC(c4nnc(-c5ccccn5)[nH]4)CC3)cc2)cc1	W18	46	608	M56	c1ccc(-c2nnc(C3CCN(Cc4ccc(-c5ccc6cncnc6n5)cc4)CC3)[nH]2)nc1	34	449
CHEMBL447044	C(N1CCC(CC1)c2nnc([nH]2)c3ccccn3)c4ccc(cc4)c5nc6nc(ncc6cc5c7ccccc7)N8CCn9cnnc9C8	6.86	c1ccc(-c2cc3cnc(N4CCn5cnnc5C4)nc3nc2-c2ccc(CN3CCC(c4nnc(-c5ccccn5)[nH]4)CC3)cc2)cc1	W19	49	647	M56	c1ccc(-c2nnc(C3CCN(Cc4ccc(-c5ccc6cncnc6n5)cc4)CC3)[nH]2)nc1	34	449
CHEMBL448926	C(N1CCC(CC1)c2nnc([nH]2)c3ccccn3)c4ccc(cc4)c5nc6nc(ncc6cc5c7ccccc7)n8ccnc8	7.14	c1ccc(-c2cc3cnc(-n4ccnc4)nc3nc2-c2ccc(CN3CCC(c4nnc(-c5ccccn5)[nH]4)CC3)cc2)cc1	W20	45	591	M56	c1ccc(-c2nnc(C3CCN(Cc4ccc(-c5ccc6cncnc6n5)cc4)CC3)[nH]2)nc1	34	449
CHEMBL488654	C(N1CCC(CC1)c2nnc([nH]2)c3ccccn3)c4ccc(cc4)c5nc6nc(ncc6cc5c7ccccc7)N8CCOCC8	7.37	c1ccc(-c2cc3cnc(N4CCOCC4)nc3nc2-c2ccc(CN3CCC(c4nnc(-c5ccccn5)[nH]4)CC3)cc2)cc1	W21	46	610	M56	c1ccc(-c2nnc(C3CCN(Cc4ccc(-c5ccc6cncnc6n5)cc4)CC3)[nH]2)nc1	34	449
CHEMBL450545	C[C@@H]1CN(C[C@H](C)N1)c2ncc3cc(c4ccccc4)c(nc3n2)c5ccc(CN6CCC(CC6)c7nnc([nH]7)c8ccccn8)cc5	7.11	CC1CN(c2ncc3cc(-c4ccccc4)c(-c4ccc(CN5CCC(c6nnc(-c7ccccn7)[nH]6)CC5)cc4)nc3n2)CC(C)N1	W41	48	637	M56	c1ccc(-c2nnc(C3CCN(Cc4ccc(-c5ccc6cncnc6n5)cc4)CC3)[nH]2)nc1	34	449
CHEMBL448826	C[C@@H]1CN(C[C@H](C)O1)c2ncc3cc(c4ccccc4)c(nc3n2)c5ccc(CN6CCC(CC6)c7nnc([nH]7)c8ccccn8)cc5	6.99	CC1CN(c2ncc3cc(-c4ccccc4)c(-c4ccc(CN5CCC(c6nnc(-c7ccccn7)[nH]6)CC5)cc4)nc3n2)CC(C)O1	W42	48	638	M56	c1ccc(-c2nnc(C3CCN(Cc4ccc(-c5ccc6cncnc6n5)cc4)CC3)[nH]2)nc1	34	449
CHEMBL503980	C[C@@H]1CN(CCN1)c2ncc3cc(c4ccccc4)c(nc3n2)c5ccc(CN6CCC(CC6)c7nnc([nH]7)c8ccccn8)cc5	7.6	CC1CN(c2ncc3cc(-c4ccccc4)c(-c4ccc(CN5CCC(c6nnc(-c7ccccn7)[nH]6)CC5)cc4)nc3n2)CCN1	W43	47	623	M56	c1ccc(-c2nnc(C3CCN(Cc4ccc(-c5ccc6cncnc6n5)cc4)CC3)[nH]2)nc1	34	449
CHEMBL508754	C[C@H]1CN(CCN1)c2ncc3cc(c4ccccc4)c(nc3n2)c5ccc(CN6CCC(CC6)c7nnc([nH]7)c8ccccn8)cc5	7.33	CC1CN(c2ncc3cc(-c4ccccc4)c(-c4ccc(CN5CCC(c6nnc(-c7ccccn7)[nH]6)CC5)cc4)nc3n2)CCN1	W43	47	623	M56	c1ccc(-c2nnc(C3CCN(Cc4ccc(-c5ccc6cncnc6n5)cc4)CC3)[nH]2)nc1	34	449
CHEMBL454210	C[C@H]1CN([C@H](C)CN1)c2ncc3cc(c4ccccc4)c(nc3n2)c5ccc(CN6CCC(CC6)c7nnc([nH]7)c8ccccn8)cc5	7.54	CC1CN(c2ncc3cc(-c4ccccc4)c(-c4ccc(CN5CCC(c6nnc(-c7ccccn7)[nH]6)CC5)cc4)nc3n2)C(C)CN1	W44	48	637	M56	c1ccc(-c2nnc(C3CCN(Cc4ccc(-c5ccc6cncnc6n5)cc4)CC3)[nH]2)nc1	34	449
CHEMBL453586	CC(=O)N1CCN(CC1)c2ncc3cc(c4ccccc4)c(nc3n2)c5ccc(CN6CCC(CC6)c7nnc([nH]7)c8ccccn8)cc5	7.8	CC(=O)N1CCN(c2ncc3cc(-c4ccccc4)c(-c4ccc(CN5CCC(c6nnc(-c7ccccn7)[nH]6)CC5)cc4)nc3n2)CC1	W62	49	651	M56	c1ccc(-c2nnc(C3CCN(Cc4ccc(-c5ccc6cncnc6n5)cc4)CC3)[nH]2)nc1	34	449
CHEMBL447348	CN(C)C(=O)N1CCN(CC1)c2ncc3cc(c4ccccc4)c(nc3n2)c5ccc(CN6CCC(CC6)c7nnc([nH]7)c8ccccn8)cc5	7.4	CN(C)C(=O)N1CCN(c2ncc3cc(-c4ccccc4)c(-c4ccc(CN5CCC(c6nnc(-c7ccccn7)[nH]6)CC5)cc4)nc3n2)CC1	W309	51	680	M56	c1ccc(-c2nnc(C3CCN(Cc4ccc(-c5ccc6cncnc6n5)cc4)CC3)[nH]2)nc1	34	449
CHEMBL454859	CN(C)C1CCN(CC1)c2ncc3cc(c4ccccc4)c(nc3n2)c5ccc(CN6CCC(CC6)c7nnc([nH]7)c8ccccn8)cc5	7.66	CN(C)C1CCN(c2ncc3cc(-c4ccccc4)c(-c4ccc(CN5CCC(c6nnc(-c7ccccn7)[nH]6)CC5)cc4)nc3n2)CC1	W311	49	651	M56	c1ccc(-c2nnc(C3CCN(Cc4ccc(-c5ccc6cncnc6n5)cc4)CC3)[nH]2)nc1	34	449
CHEMBL443661	CN(C)CCN1CCN(CC1)c2ncc3cc(c4ccccc4)c(nc3n2)c5ccc(CN6CCC(CC6)c7nnc([nH]7)c8ccccn8)cc5	8.4	CN(C)CCN1CCN(c2ncc3cc(-c4ccccc4)c(-c4ccc(CN5CCC(c6nnc(-c7ccccn7)[nH]6)CC5)cc4)nc3n2)CC1	W321	51	680	M56	c1ccc(-c2nnc(C3CCN(Cc4ccc(-c5ccc6cncnc6n5)cc4)CC3)[nH]2)nc1	34	449
CHEMBL505758	CN(C)CCNc1ncc2cc(c3ccccc3)c(nc2n1)c4ccc(CN5CCC(CC5)c6nnc([nH]6)c7ccccn7)cc4	6.81	CN(C)CCNc1ncc2cc(-c3ccccc3)c(-c3ccc(CN4CCC(c5nnc(-c6ccccn6)[nH]5)CC4)cc3)nc2n1	W327	46	611	M56	c1ccc(-c2nnc(C3CCN(Cc4ccc(-c5ccc6cncnc6n5)cc4)CC3)[nH]2)nc1	34	449
CHEMBL448991	CN1CC(C1)N2CCN(CC2)c3ncc4cc(c5ccccc5)c(nc4n3)c6ccc(CN7CCC(CC7)c8nnc([nH]8)c9ccccn9)cc6	8.05	CN1CC(N2CCN(c3ncc4cc(-c5ccccc5)c(-c5ccc(CN6CCC(c7nnc(-c8ccccn8)[nH]7)CC6)cc5)nc4n3)CC2)C1	W331	51	678	M56	c1ccc(-c2nnc(C3CCN(Cc4ccc(-c5ccc6cncnc6n5)cc4)CC3)[nH]2)nc1	34	449
CHEMBL504251	CN1CCN(CC1)c2ncc3cc(c4ccccc4)c(nc3n2)c5ccc(CN6CCC(CC6)c7nnc([nH]7)c8ccccn8)cc5	7.57	CN1CCN(c2ncc3cc(-c4ccccc4)c(-c4ccc(CN5CCC(c6nnc(-c7ccccn7)[nH]6)CC5)cc4)nc3n2)CC1	W343	47	623	M56	c1ccc(-c2nnc(C3CCN(Cc4ccc(-c5ccc6cncnc6n5)cc4)CC3)[nH]2)nc1	34	449
CHEMBL502426	CS(=O)(=O)N1CCN(CC1)c2ncc3cc(c4ccccc4)c(nc3n2)c5ccc(CN6CCC(CC6)c7nnc([nH]7)c8ccccn8)cc5	7.64	CS(=O)(=O)N1CCN(c2ncc3cc(-c4ccccc4)c(-c4ccc(CN5CCC(c6nnc(-c7ccccn7)[nH]6)CC5)cc4)nc3n2)CC1	W448	50	687	M56	c1ccc(-c2nnc(C3CCN(Cc4ccc(-c5ccc6cncnc6n5)cc4)CC3)[nH]2)nc1	34	449
CHEMBL451961	FC1(F)CCN(C1)c2ncc3cc(c4ccccc4)c(nc3n2)c5ccc(CN6CCC(CC6)c7nnc([nH]7)c8ccccn8)cc5	6.6	FC1(F)CCN(c2ncc3cc(-c4ccccc4)c(-c4ccc(CN5CCC(c6nnc(-c7ccccn7)[nH]6)CC5)cc4)nc3n2)C1	W478	47	630	M56	c1ccc(-c2nnc(C3CCN(Cc4ccc(-c5ccc6cncnc6n5)cc4)CC3)[nH]2)nc1	34	449
CHEMBL499683	O[C@@H]1CN(CCN1)c2ncc3cc(c4ccccc4)c(nc3n2)c5ccc(CN6CCC(CC6)c7nnc([nH]7)c8ccccn8)cc5	7.17	OC1CN(c2ncc3cc(-c4ccccc4)c(-c4ccc(CN5CCC(c6nnc(-c7ccccn7)[nH]6)CC5)cc4)nc3n2)CCN1	W775	47	625	M56	c1ccc(-c2nnc(C3CCN(Cc4ccc(-c5ccc6cncnc6n5)cc4)CC3)[nH]2)nc1	34	449
CHEMBL450772	O=S1(=O)CCN(CC1)c2ncc3cc(c4ccccc4)c(nc3n2)c5ccc(CN6CCC(CC6)c7nnc([nH]7)c8ccccn8)cc5	6.53	O=S1(=O)CCN(c2ncc3cc(-c4ccccc4)c(-c4ccc(CN5CCC(c6nnc(-c7ccccn7)[nH]6)CC5)cc4)nc3n2)CC1	W791	48	658	M56	c1ccc(-c2nnc(C3CCN(Cc4ccc(-c5ccc6cncnc6n5)cc4)CC3)[nH]2)nc1	34	449
CHEMBL500993	OC1CCN(CC1)c2ncc3cc(c4ccccc4)c(nc3n2)c5ccc(CN6CCC(CC6)c7nnc([nH]7)c8ccccn8)cc5	7.35	OC1CCN(c2ncc3cc(-c4ccccc4)c(-c4ccc(CN5CCC(c6nnc(-c7ccccn7)[nH]6)CC5)cc4)nc3n2)CC1	W796	47	624	M56	c1ccc(-c2nnc(C3CCN(Cc4ccc(-c5ccc6cncnc6n5)cc4)CC3)[nH]2)nc1	34	449
CHEMBL453995	OCCN1CCN(CC1)c2ncc3cc(c4ccccc4)c(nc3n2)c5ccc(CN6CCC(CC6)c7nnc([nH]7)c8ccccn8)cc5	7.51	OCCN1CCN(c2ncc3cc(-c4ccccc4)c(-c4ccc(CN5CCC(c6nnc(-c7ccccn7)[nH]6)CC5)cc4)nc3n2)CC1	W805	49	653	M56	c1ccc(-c2nnc(C3CCN(Cc4ccc(-c5ccc6cncnc6n5)cc4)CC3)[nH]2)nc1	34	449
CHEMBL442718	C(N1CCC(CC1)c2nnc([nH]2)c3ccccn3)c4ccc(cc4)c5nc6nc(ncc6cc5c7ccccc7)N8CCCCC8	7.03	c1ccc(-c2cc3cnc(N4CCCCC4)nc3nc2-c2ccc(CN3CCC(c4nnc(-c5ccccn5)[nH]4)CC3)cc2)cc1	W18	46	608	M57	c1ccc(-c2cc3cncnc3nc2-c2ccc(CN3CCC(c4nnc[nH]4)CC3)cc2)cc1	34	448
CHEMBL447044	C(N1CCC(CC1)c2nnc([nH]2)c3ccccn3)c4ccc(cc4)c5nc6nc(ncc6cc5c7ccccc7)N8CCn9cnnc9C8	6.86	c1ccc(-c2cc3cnc(N4CCn5cnnc5C4)nc3nc2-c2ccc(CN3CCC(c4nnc(-c5ccccn5)[nH]4)CC3)cc2)cc1	W19	49	647	M57	c1ccc(-c2cc3cncnc3nc2-c2ccc(CN3CCC(c4nnc[nH]4)CC3)cc2)cc1	34	448
CHEMBL448926	C(N1CCC(CC1)c2nnc([nH]2)c3ccccn3)c4ccc(cc4)c5nc6nc(ncc6cc5c7ccccc7)n8ccnc8	7.14	c1ccc(-c2cc3cnc(-n4ccnc4)nc3nc2-c2ccc(CN3CCC(c4nnc(-c5ccccn5)[nH]4)CC3)cc2)cc1	W20	45	591	M57	c1ccc(-c2cc3cncnc3nc2-c2ccc(CN3CCC(c4nnc[nH]4)CC3)cc2)cc1	34	448
CHEMBL488654	C(N1CCC(CC1)c2nnc([nH]2)c3ccccn3)c4ccc(cc4)c5nc6nc(ncc6cc5c7ccccc7)N8CCOCC8	7.37	c1ccc(-c2cc3cnc(N4CCOCC4)nc3nc2-c2ccc(CN3CCC(c4nnc(-c5ccccn5)[nH]4)CC3)cc2)cc1	W21	46	610	M57	c1ccc(-c2cc3cncnc3nc2-c2ccc(CN3CCC(c4nnc[nH]4)CC3)cc2)cc1	34	448
CHEMBL450545	C[C@@H]1CN(C[C@H](C)N1)c2ncc3cc(c4ccccc4)c(nc3n2)c5ccc(CN6CCC(CC6)c7nnc([nH]7)c8ccccn8)cc5	7.11	CC1CN(c2ncc3cc(-c4ccccc4)c(-c4ccc(CN5CCC(c6nnc(-c7ccccn7)[nH]6)CC5)cc4)nc3n2)CC(C)N1	W41	48	637	M57	c1ccc(-c2cc3cncnc3nc2-c2ccc(CN3CCC(c4nnc[nH]4)CC3)cc2)cc1	34	448
CHEMBL448826	C[C@@H]1CN(C[C@H](C)O1)c2ncc3cc(c4ccccc4)c(nc3n2)c5ccc(CN6CCC(CC6)c7nnc([nH]7)c8ccccn8)cc5	6.99	CC1CN(c2ncc3cc(-c4ccccc4)c(-c4ccc(CN5CCC(c6nnc(-c7ccccn7)[nH]6)CC5)cc4)nc3n2)CC(C)O1	W42	48	638	M57	c1ccc(-c2cc3cncnc3nc2-c2ccc(CN3CCC(c4nnc[nH]4)CC3)cc2)cc1	34	448
CHEMBL503980	C[C@@H]1CN(CCN1)c2ncc3cc(c4ccccc4)c(nc3n2)c5ccc(CN6CCC(CC6)c7nnc([nH]7)c8ccccn8)cc5	7.6	CC1CN(c2ncc3cc(-c4ccccc4)c(-c4ccc(CN5CCC(c6nnc(-c7ccccn7)[nH]6)CC5)cc4)nc3n2)CCN1	W43	47	623	M57	c1ccc(-c2cc3cncnc3nc2-c2ccc(CN3CCC(c4nnc[nH]4)CC3)cc2)cc1	34	448
CHEMBL508754	C[C@H]1CN(CCN1)c2ncc3cc(c4ccccc4)c(nc3n2)c5ccc(CN6CCC(CC6)c7nnc([nH]7)c8ccccn8)cc5	7.33	CC1CN(c2ncc3cc(-c4ccccc4)c(-c4ccc(CN5CCC(c6nnc(-c7ccccn7)[nH]6)CC5)cc4)nc3n2)CCN1	W43	47	623	M57	c1ccc(-c2cc3cncnc3nc2-c2ccc(CN3CCC(c4nnc[nH]4)CC3)cc2)cc1	34	448
CHEMBL454210	C[C@H]1CN([C@H](C)CN1)c2ncc3cc(c4ccccc4)c(nc3n2)c5ccc(CN6CCC(CC6)c7nnc([nH]7)c8ccccn8)cc5	7.54	CC1CN(c2ncc3cc(-c4ccccc4)c(-c4ccc(CN5CCC(c6nnc(-c7ccccn7)[nH]6)CC5)cc4)nc3n2)C(C)CN1	W44	48	637	M57	c1ccc(-c2cc3cncnc3nc2-c2ccc(CN3CCC(c4nnc[nH]4)CC3)cc2)cc1	34	448
CHEMBL453586	CC(=O)N1CCN(CC1)c2ncc3cc(c4ccccc4)c(nc3n2)c5ccc(CN6CCC(CC6)c7nnc([nH]7)c8ccccn8)cc5	7.8	CC(=O)N1CCN(c2ncc3cc(-c4ccccc4)c(-c4ccc(CN5CCC(c6nnc(-c7ccccn7)[nH]6)CC5)cc4)nc3n2)CC1	W62	49	651	M57	c1ccc(-c2cc3cncnc3nc2-c2ccc(CN3CCC(c4nnc[nH]4)CC3)cc2)cc1	34	448
CHEMBL447348	CN(C)C(=O)N1CCN(CC1)c2ncc3cc(c4ccccc4)c(nc3n2)c5ccc(CN6CCC(CC6)c7nnc([nH]7)c8ccccn8)cc5	7.4	CN(C)C(=O)N1CCN(c2ncc3cc(-c4ccccc4)c(-c4ccc(CN5CCC(c6nnc(-c7ccccn7)[nH]6)CC5)cc4)nc3n2)CC1	W309	51	680	M57	c1ccc(-c2cc3cncnc3nc2-c2ccc(CN3CCC(c4nnc[nH]4)CC3)cc2)cc1	34	448
CHEMBL454859	CN(C)C1CCN(CC1)c2ncc3cc(c4ccccc4)c(nc3n2)c5ccc(CN6CCC(CC6)c7nnc([nH]7)c8ccccn8)cc5	7.66	CN(C)C1CCN(c2ncc3cc(-c4ccccc4)c(-c4ccc(CN5CCC(c6nnc(-c7ccccn7)[nH]6)CC5)cc4)nc3n2)CC1	W311	49	651	M57	c1ccc(-c2cc3cncnc3nc2-c2ccc(CN3CCC(c4nnc[nH]4)CC3)cc2)cc1	34	448
CHEMBL443661	CN(C)CCN1CCN(CC1)c2ncc3cc(c4ccccc4)c(nc3n2)c5ccc(CN6CCC(CC6)c7nnc([nH]7)c8ccccn8)cc5	8.4	CN(C)CCN1CCN(c2ncc3cc(-c4ccccc4)c(-c4ccc(CN5CCC(c6nnc(-c7ccccn7)[nH]6)CC5)cc4)nc3n2)CC1	W321	51	680	M57	c1ccc(-c2cc3cncnc3nc2-c2ccc(CN3CCC(c4nnc[nH]4)CC3)cc2)cc1	34	448
CHEMBL505848	CN(C)CCN1CCN(CC1)c2ncc3cc(c4ccccc4)c(nc3n2)c5ccc(CN6CCC(CC6)c7nnc([nH]7)c8ncccn8)cc5	6.89	CN(C)CCN1CCN(c2ncc3cc(-c4ccccc4)c(-c4ccc(CN5CCC(c6nnc(-c7ncccn7)[nH]6)CC5)cc4)nc3n2)CC1	W322	51	681	M57	c1ccc(-c2cc3cncnc3nc2-c2ccc(CN3CCC(c4nnc[nH]4)CC3)cc2)cc1	34	448
CHEMBL505758	CN(C)CCNc1ncc2cc(c3ccccc3)c(nc2n1)c4ccc(CN5CCC(CC5)c6nnc([nH]6)c7ccccn7)cc4	6.81	CN(C)CCNc1ncc2cc(-c3ccccc3)c(-c3ccc(CN4CCC(c5nnc(-c6ccccn6)[nH]5)CC4)cc3)nc2n1	W327	46	611	M57	c1ccc(-c2cc3cncnc3nc2-c2ccc(CN3CCC(c4nnc[nH]4)CC3)cc2)cc1	34	448
CHEMBL448991	CN1CC(C1)N2CCN(CC2)c3ncc4cc(c5ccccc5)c(nc4n3)c6ccc(CN7CCC(CC7)c8nnc([nH]8)c9ccccn9)cc6	8.05	CN1CC(N2CCN(c3ncc4cc(-c5ccccc5)c(-c5ccc(CN6CCC(c7nnc(-c8ccccn8)[nH]7)CC6)cc5)nc4n3)CC2)C1	W331	51	678	M57	c1ccc(-c2cc3cncnc3nc2-c2ccc(CN3CCC(c4nnc[nH]4)CC3)cc2)cc1	34	448
CHEMBL450266	CN1CCN(CC1)c2ncc3cc(c4ccccc4)c(nc3n2)c5ccc(CN6CCC(CC6)c7nnc([nH]7)C8=CNC(=O)C=C8)cc5	6.73	CN1CCN(c2ncc3cc(-c4ccccc4)c(-c4ccc(CN5CCC(c6nnc(-c7ccc(=O)[nH]c7)[nH]6)CC5)cc4)nc3n2)CC1	W340	48	639	M57	c1ccc(-c2cc3cncnc3nc2-c2ccc(CN3CCC(c4nnc[nH]4)CC3)cc2)cc1	34	448
CHEMBL507204	CN1CCN(CC1)c2ncc3cc(c4ccccc4)c(nc3n2)c5ccc(CN6CCC(CC6)c7nnc([nH]7)c8cc[n+]([O-])cc8)cc5	6.73	CN1CCN(c2ncc3cc(-c4ccccc4)c(-c4ccc(CN5CCC(c6nnc(-c7cc[n+]([O-])cc7)[nH]6)CC5)cc4)nc3n2)CC1	W341	48	639	M57	c1ccc(-c2cc3cncnc3nc2-c2ccc(CN3CCC(c4nnc[nH]4)CC3)cc2)cc1	34	448
CHEMBL445212	CN1CCN(CC1)c2ncc3cc(c4ccccc4)c(nc3n2)c5ccc(CN6CCC(CC6)c7nnc([nH]7)c8ccc(N)nc8)cc5	7.08	CN1CCN(c2ncc3cc(-c4ccccc4)c(-c4ccc(CN5CCC(c6nnc(-c7ccc(N)nc7)[nH]6)CC5)cc4)nc3n2)CC1	W342	48	638	M57	c1ccc(-c2cc3cncnc3nc2-c2ccc(CN3CCC(c4nnc[nH]4)CC3)cc2)cc1	34	448
CHEMBL504251	CN1CCN(CC1)c2ncc3cc(c4ccccc4)c(nc3n2)c5ccc(CN6CCC(CC6)c7nnc([nH]7)c8ccccn8)cc5	7.57	CN1CCN(c2ncc3cc(-c4ccccc4)c(-c4ccc(CN5CCC(c6nnc(-c7ccccn7)[nH]6)CC5)cc4)nc3n2)CC1	W343	47	623	M57	c1ccc(-c2cc3cncnc3nc2-c2ccc(CN3CCC(c4nnc[nH]4)CC3)cc2)cc1	34	448
CHEMBL453288	CN1CCN(CC1)c2ncc3cc(c4ccccc4)c(nc3n2)c5ccc(CN6CCC(CC6)c7nnc([nH]7)c8ncccn8)cc5	7.4	CN1CCN(c2ncc3cc(-c4ccccc4)c(-c4ccc(CN5CCC(c6nnc(-c7ncccn7)[nH]6)CC5)cc4)nc3n2)CC1	W344	47	624	M57	c1ccc(-c2cc3cncnc3nc2-c2ccc(CN3CCC(c4nnc[nH]4)CC3)cc2)cc1	34	448
CHEMBL502426	CS(=O)(=O)N1CCN(CC1)c2ncc3cc(c4ccccc4)c(nc3n2)c5ccc(CN6CCC(CC6)c7nnc([nH]7)c8ccccn8)cc5	7.64	CS(=O)(=O)N1CCN(c2ncc3cc(-c4ccccc4)c(-c4ccc(CN5CCC(c6nnc(-c7ccccn7)[nH]6)CC5)cc4)nc3n2)CC1	W448	50	687	M57	c1ccc(-c2cc3cncnc3nc2-c2ccc(CN3CCC(c4nnc[nH]4)CC3)cc2)cc1	34	448
CHEMBL451961	FC1(F)CCN(C1)c2ncc3cc(c4ccccc4)c(nc3n2)c5ccc(CN6CCC(CC6)c7nnc([nH]7)c8ccccn8)cc5	6.6	FC1(F)CCN(c2ncc3cc(-c4ccccc4)c(-c4ccc(CN5CCC(c6nnc(-c7ccccn7)[nH]6)CC5)cc4)nc3n2)C1	W478	47	630	M57	c1ccc(-c2cc3cncnc3nc2-c2ccc(CN3CCC(c4nnc[nH]4)CC3)cc2)cc1	34	448
CHEMBL503810	Nc1ccc(cn1)c2nnc([nH]2)C3CCN(Cc4ccc(cc4)c5nc6nc(ncc6cc5c7ccccc7)N8CCN(CCO)CC8)CC3	6.75	Nc1ccc(-c2nnc(C3CCN(Cc4ccc(-c5nc6nc(N7CCN(CCO)CC7)ncc6cc5-c5ccccc5)cc4)CC3)[nH]2)cn1	W728	50	668	M57	c1ccc(-c2cc3cncnc3nc2-c2ccc(CN3CCC(c4nnc[nH]4)CC3)cc2)cc1	34	448
CHEMBL499683	O[C@@H]1CN(CCN1)c2ncc3cc(c4ccccc4)c(nc3n2)c5ccc(CN6CCC(CC6)c7nnc([nH]7)c8ccccn8)cc5	7.17	OC1CN(c2ncc3cc(-c4ccccc4)c(-c4ccc(CN5CCC(c6nnc(-c7ccccn7)[nH]6)CC5)cc4)nc3n2)CCN1	W775	47	625	M57	c1ccc(-c2cc3cncnc3nc2-c2ccc(CN3CCC(c4nnc[nH]4)CC3)cc2)cc1	34	448
CHEMBL450772	O=S1(=O)CCN(CC1)c2ncc3cc(c4ccccc4)c(nc3n2)c5ccc(CN6CCC(CC6)c7nnc([nH]7)c8ccccn8)cc5	6.53	O=S1(=O)CCN(c2ncc3cc(-c4ccccc4)c(-c4ccc(CN5CCC(c6nnc(-c7ccccn7)[nH]6)CC5)cc4)nc3n2)CC1	W791	48	658	M57	c1ccc(-c2cc3cncnc3nc2-c2ccc(CN3CCC(c4nnc[nH]4)CC3)cc2)cc1	34	448
CHEMBL500993	OC1CCN(CC1)c2ncc3cc(c4ccccc4)c(nc3n2)c5ccc(CN6CCC(CC6)c7nnc([nH]7)c8ccccn8)cc5	7.35	OC1CCN(c2ncc3cc(-c4ccccc4)c(-c4ccc(CN5CCC(c6nnc(-c7ccccn7)[nH]6)CC5)cc4)nc3n2)CC1	W796	47	624	M57	c1ccc(-c2cc3cncnc3nc2-c2ccc(CN3CCC(c4nnc[nH]4)CC3)cc2)cc1	34	448
CHEMBL502113	OCCN1CCN(CC1)c2ncc3cc(c4ccccc4)c(nc3n2)c5ccc(CN6CCC(CC6)c7nnc([nH]7)C8=CNC(=O)C=C8)cc5	6.55	O=c1ccc(-c2nnc(C3CCN(Cc4ccc(-c5nc6nc(N7CCN(CCO)CC7)ncc6cc5-c5ccccc5)cc4)CC3)[nH]2)c[nH]1	W803	50	669	M57	c1ccc(-c2cc3cncnc3nc2-c2ccc(CN3CCC(c4nnc[nH]4)CC3)cc2)cc1	34	448
CHEMBL449200	OCCN1CCN(CC1)c2ncc3cc(c4ccccc4)c(nc3n2)c5ccc(CN6CCC(CC6)c7nnc([nH]7)c8cc[n+]([O-])cc8)cc5	6.84	[O-][n+]1ccc(-c2nnc(C3CCN(Cc4ccc(-c5nc6nc(N7CCN(CCO)CC7)ncc6cc5-c5ccccc5)cc4)CC3)[nH]2)cc1	W804	50	669	M57	c1ccc(-c2cc3cncnc3nc2-c2ccc(CN3CCC(c4nnc[nH]4)CC3)cc2)cc1	34	448
CHEMBL453995	OCCN1CCN(CC1)c2ncc3cc(c4ccccc4)c(nc3n2)c5ccc(CN6CCC(CC6)c7nnc([nH]7)c8ccccn8)cc5	7.51	OCCN1CCN(c2ncc3cc(-c4ccccc4)c(-c4ccc(CN5CCC(c6nnc(-c7ccccn7)[nH]6)CC5)cc4)nc3n2)CC1	W805	49	653	M57	c1ccc(-c2cc3cncnc3nc2-c2ccc(CN3CCC(c4nnc[nH]4)CC3)cc2)cc1	34	448
CHEMBL455226	OCCN1CCN(CC1)c2ncc3cc(c4ccccc4)c(nc3n2)c5ccc(CN6CCC(CC6)c7nnc([nH]7)c8ncccn8)cc5	7.1	OCCN1CCN(c2ncc3cc(-c4ccccc4)c(-c4ccc(CN5CCC(c6nnc(-c7ncccn7)[nH]6)CC5)cc4)nc3n2)CC1	W806	49	654	M57	c1ccc(-c2cc3cncnc3nc2-c2ccc(CN3CCC(c4nnc[nH]4)CC3)cc2)cc1	34	448
CHEMBL442718	C(N1CCC(CC1)c2nnc([nH]2)c3ccccn3)c4ccc(cc4)c5nc6nc(ncc6cc5c7ccccc7)N8CCCCC8	7.03	c1ccc(-c2cc3cnc(N4CCCCC4)nc3nc2-c2ccc(CN3CCC(c4nnc(-c5ccccn5)[nH]4)CC3)cc2)cc1	W18	46	608	M58	c1ccc(-c2cc3cncnc3nc2-c2ccc(CN3CCC(c4nnc(-c5ccccn5)[nH]4)CC3)cc2)cc1	40	525
CHEMBL447044	C(N1CCC(CC1)c2nnc([nH]2)c3ccccn3)c4ccc(cc4)c5nc6nc(ncc6cc5c7ccccc7)N8CCn9cnnc9C8	6.86	c1ccc(-c2cc3cnc(N4CCn5cnnc5C4)nc3nc2-c2ccc(CN3CCC(c4nnc(-c5ccccn5)[nH]4)CC3)cc2)cc1	W19	49	647	M58	c1ccc(-c2cc3cncnc3nc2-c2ccc(CN3CCC(c4nnc(-c5ccccn5)[nH]4)CC3)cc2)cc1	40	525
CHEMBL448926	C(N1CCC(CC1)c2nnc([nH]2)c3ccccn3)c4ccc(cc4)c5nc6nc(ncc6cc5c7ccccc7)n8ccnc8	7.14	c1ccc(-c2cc3cnc(-n4ccnc4)nc3nc2-c2ccc(CN3CCC(c4nnc(-c5ccccn5)[nH]4)CC3)cc2)cc1	W20	45	591	M58	c1ccc(-c2cc3cncnc3nc2-c2ccc(CN3CCC(c4nnc(-c5ccccn5)[nH]4)CC3)cc2)cc1	40	525
CHEMBL488654	C(N1CCC(CC1)c2nnc([nH]2)c3ccccn3)c4ccc(cc4)c5nc6nc(ncc6cc5c7ccccc7)N8CCOCC8	7.37	c1ccc(-c2cc3cnc(N4CCOCC4)nc3nc2-c2ccc(CN3CCC(c4nnc(-c5ccccn5)[nH]4)CC3)cc2)cc1	W21	46	610	M58	c1ccc(-c2cc3cncnc3nc2-c2ccc(CN3CCC(c4nnc(-c5ccccn5)[nH]4)CC3)cc2)cc1	40	525
CHEMBL450545	C[C@@H]1CN(C[C@H](C)N1)c2ncc3cc(c4ccccc4)c(nc3n2)c5ccc(CN6CCC(CC6)c7nnc([nH]7)c8ccccn8)cc5	7.11	CC1CN(c2ncc3cc(-c4ccccc4)c(-c4ccc(CN5CCC(c6nnc(-c7ccccn7)[nH]6)CC5)cc4)nc3n2)CC(C)N1	W41	48	637	M58	c1ccc(-c2cc3cncnc3nc2-c2ccc(CN3CCC(c4nnc(-c5ccccn5)[nH]4)CC3)cc2)cc1	40	525
CHEMBL448826	C[C@@H]1CN(C[C@H](C)O1)c2ncc3cc(c4ccccc4)c(nc3n2)c5ccc(CN6CCC(CC6)c7nnc([nH]7)c8ccccn8)cc5	6.99	CC1CN(c2ncc3cc(-c4ccccc4)c(-c4ccc(CN5CCC(c6nnc(-c7ccccn7)[nH]6)CC5)cc4)nc3n2)CC(C)O1	W42	48	638	M58	c1ccc(-c2cc3cncnc3nc2-c2ccc(CN3CCC(c4nnc(-c5ccccn5)[nH]4)CC3)cc2)cc1	40	525
CHEMBL503980	C[C@@H]1CN(CCN1)c2ncc3cc(c4ccccc4)c(nc3n2)c5ccc(CN6CCC(CC6)c7nnc([nH]7)c8ccccn8)cc5	7.6	CC1CN(c2ncc3cc(-c4ccccc4)c(-c4ccc(CN5CCC(c6nnc(-c7ccccn7)[nH]6)CC5)cc4)nc3n2)CCN1	W43	47	623	M58	c1ccc(-c2cc3cncnc3nc2-c2ccc(CN3CCC(c4nnc(-c5ccccn5)[nH]4)CC3)cc2)cc1	40	525
CHEMBL508754	C[C@H]1CN(CCN1)c2ncc3cc(c4ccccc4)c(nc3n2)c5ccc(CN6CCC(CC6)c7nnc([nH]7)c8ccccn8)cc5	7.33	CC1CN(c2ncc3cc(-c4ccccc4)c(-c4ccc(CN5CCC(c6nnc(-c7ccccn7)[nH]6)CC5)cc4)nc3n2)CCN1	W43	47	623	M58	c1ccc(-c2cc3cncnc3nc2-c2ccc(CN3CCC(c4nnc(-c5ccccn5)[nH]4)CC3)cc2)cc1	40	525
CHEMBL454210	C[C@H]1CN([C@H](C)CN1)c2ncc3cc(c4ccccc4)c(nc3n2)c5ccc(CN6CCC(CC6)c7nnc([nH]7)c8ccccn8)cc5	7.54	CC1CN(c2ncc3cc(-c4ccccc4)c(-c4ccc(CN5CCC(c6nnc(-c7ccccn7)[nH]6)CC5)cc4)nc3n2)C(C)CN1	W44	48	637	M58	c1ccc(-c2cc3cncnc3nc2-c2ccc(CN3CCC(c4nnc(-c5ccccn5)[nH]4)CC3)cc2)cc1	40	525
CHEMBL453586	CC(=O)N1CCN(CC1)c2ncc3cc(c4ccccc4)c(nc3n2)c5ccc(CN6CCC(CC6)c7nnc([nH]7)c8ccccn8)cc5	7.8	CC(=O)N1CCN(c2ncc3cc(-c4ccccc4)c(-c4ccc(CN5CCC(c6nnc(-c7ccccn7)[nH]6)CC5)cc4)nc3n2)CC1	W62	49	651	M58	c1ccc(-c2cc3cncnc3nc2-c2ccc(CN3CCC(c4nnc(-c5ccccn5)[nH]4)CC3)cc2)cc1	40	525
CHEMBL447348	CN(C)C(=O)N1CCN(CC1)c2ncc3cc(c4ccccc4)c(nc3n2)c5ccc(CN6CCC(CC6)c7nnc([nH]7)c8ccccn8)cc5	7.4	CN(C)C(=O)N1CCN(c2ncc3cc(-c4ccccc4)c(-c4ccc(CN5CCC(c6nnc(-c7ccccn7)[nH]6)CC5)cc4)nc3n2)CC1	W309	51	680	M58	c1ccc(-c2cc3cncnc3nc2-c2ccc(CN3CCC(c4nnc(-c5ccccn5)[nH]4)CC3)cc2)cc1	40	525
CHEMBL454859	CN(C)C1CCN(CC1)c2ncc3cc(c4ccccc4)c(nc3n2)c5ccc(CN6CCC(CC6)c7nnc([nH]7)c8ccccn8)cc5	7.66	CN(C)C1CCN(c2ncc3cc(-c4ccccc4)c(-c4ccc(CN5CCC(c6nnc(-c7ccccn7)[nH]6)CC5)cc4)nc3n2)CC1	W311	49	651	M58	c1ccc(-c2cc3cncnc3nc2-c2ccc(CN3CCC(c4nnc(-c5ccccn5)[nH]4)CC3)cc2)cc1	40	525
CHEMBL447168	CN(C)CC(=O)N1CCN(CC1)c2ncc3cc(c4ccccc4)c(nc3n2)c5ccc(CN6CCC(CC6)c7nnc([nH]7)c8ccccn8)cc5	8.22	CN(C)CC(=O)N1CCN(c2ncc3cc(-c4ccccc4)c(-c4ccc(CN5CCC(c6nnc(-c7ccccn7)[nH]6)CC5)cc4)nc3n2)CC1	W313	52	694	M58	c1ccc(-c2cc3cncnc3nc2-c2ccc(CN3CCC(c4nnc(-c5ccccn5)[nH]4)CC3)cc2)cc1	40	525
CHEMBL443661	CN(C)CCN1CCN(CC1)c2ncc3cc(c4ccccc4)c(nc3n2)c5ccc(CN6CCC(CC6)c7nnc([nH]7)c8ccccn8)cc5	8.4	CN(C)CCN1CCN(c2ncc3cc(-c4ccccc4)c(-c4ccc(CN5CCC(c6nnc(-c7ccccn7)[nH]6)CC5)cc4)nc3n2)CC1	W321	51	680	M58	c1ccc(-c2cc3cncnc3nc2-c2ccc(CN3CCC(c4nnc(-c5ccccn5)[nH]4)CC3)cc2)cc1	40	525
CHEMBL505758	CN(C)CCNc1ncc2cc(c3ccccc3)c(nc2n1)c4ccc(CN5CCC(CC5)c6nnc([nH]6)c7ccccn7)cc4	6.81	CN(C)CCNc1ncc2cc(-c3ccccc3)c(-c3ccc(CN4CCC(c5nnc(-c6ccccn6)[nH]5)CC4)cc3)nc2n1	W327	46	611	M58	c1ccc(-c2cc3cncnc3nc2-c2ccc(CN3CCC(c4nnc(-c5ccccn5)[nH]4)CC3)cc2)cc1	40	525
CHEMBL448991	CN1CC(C1)N2CCN(CC2)c3ncc4cc(c5ccccc5)c(nc4n3)c6ccc(CN7CCC(CC7)c8nnc([nH]8)c9ccccn9)cc6	8.05	CN1CC(N2CCN(c3ncc4cc(-c5ccccc5)c(-c5ccc(CN6CCC(c7nnc(-c8ccccn8)[nH]7)CC6)cc5)nc4n3)CC2)C1	W331	51	678	M58	c1ccc(-c2cc3cncnc3nc2-c2ccc(CN3CCC(c4nnc(-c5ccccn5)[nH]4)CC3)cc2)cc1	40	525
CHEMBL504251	CN1CCN(CC1)c2ncc3cc(c4ccccc4)c(nc3n2)c5ccc(CN6CCC(CC6)c7nnc([nH]7)c8ccccn8)cc5	7.57	CN1CCN(c2ncc3cc(-c4ccccc4)c(-c4ccc(CN5CCC(c6nnc(-c7ccccn7)[nH]6)CC5)cc4)nc3n2)CC1	W343	47	623	M58	c1ccc(-c2cc3cncnc3nc2-c2ccc(CN3CCC(c4nnc(-c5ccccn5)[nH]4)CC3)cc2)cc1	40	525
CHEMBL502426	CS(=O)(=O)N1CCN(CC1)c2ncc3cc(c4ccccc4)c(nc3n2)c5ccc(CN6CCC(CC6)c7nnc([nH]7)c8ccccn8)cc5	7.64	CS(=O)(=O)N1CCN(c2ncc3cc(-c4ccccc4)c(-c4ccc(CN5CCC(c6nnc(-c7ccccn7)[nH]6)CC5)cc4)nc3n2)CC1	W448	50	687	M58	c1ccc(-c2cc3cncnc3nc2-c2ccc(CN3CCC(c4nnc(-c5ccccn5)[nH]4)CC3)cc2)cc1	40	525
CHEMBL451961	FC1(F)CCN(C1)c2ncc3cc(c4ccccc4)c(nc3n2)c5ccc(CN6CCC(CC6)c7nnc([nH]7)c8ccccn8)cc5	6.6	FC1(F)CCN(c2ncc3cc(-c4ccccc4)c(-c4ccc(CN5CCC(c6nnc(-c7ccccn7)[nH]6)CC5)cc4)nc3n2)C1	W478	47	630	M58	c1ccc(-c2cc3cncnc3nc2-c2ccc(CN3CCC(c4nnc(-c5ccccn5)[nH]4)CC3)cc2)cc1	40	525
CHEMBL499683	O[C@@H]1CN(CCN1)c2ncc3cc(c4ccccc4)c(nc3n2)c5ccc(CN6CCC(CC6)c7nnc([nH]7)c8ccccn8)cc5	7.17	OC1CN(c2ncc3cc(-c4ccccc4)c(-c4ccc(CN5CCC(c6nnc(-c7ccccn7)[nH]6)CC5)cc4)nc3n2)CCN1	W775	47	625	M58	c1ccc(-c2cc3cncnc3nc2-c2ccc(CN3CCC(c4nnc(-c5ccccn5)[nH]4)CC3)cc2)cc1	40	525
CHEMBL450772	O=S1(=O)CCN(CC1)c2ncc3cc(c4ccccc4)c(nc3n2)c5ccc(CN6CCC(CC6)c7nnc([nH]7)c8ccccn8)cc5	6.53	O=S1(=O)CCN(c2ncc3cc(-c4ccccc4)c(-c4ccc(CN5CCC(c6nnc(-c7ccccn7)[nH]6)CC5)cc4)nc3n2)CC1	W791	48	658	M58	c1ccc(-c2cc3cncnc3nc2-c2ccc(CN3CCC(c4nnc(-c5ccccn5)[nH]4)CC3)cc2)cc1	40	525
CHEMBL500993	OC1CCN(CC1)c2ncc3cc(c4ccccc4)c(nc3n2)c5ccc(CN6CCC(CC6)c7nnc([nH]7)c8ccccn8)cc5	7.35	OC1CCN(c2ncc3cc(-c4ccccc4)c(-c4ccc(CN5CCC(c6nnc(-c7ccccn7)[nH]6)CC5)cc4)nc3n2)CC1	W796	47	624	M58	c1ccc(-c2cc3cncnc3nc2-c2ccc(CN3CCC(c4nnc(-c5ccccn5)[nH]4)CC3)cc2)cc1	40	525
CHEMBL453995	OCCN1CCN(CC1)c2ncc3cc(c4ccccc4)c(nc3n2)c5ccc(CN6CCC(CC6)c7nnc([nH]7)c8ccccn8)cc5	7.51	OCCN1CCN(c2ncc3cc(-c4ccccc4)c(-c4ccc(CN5CCC(c6nnc(-c7ccccn7)[nH]6)CC5)cc4)nc3n2)CC1	W805	49	653	M58	c1ccc(-c2cc3cncnc3nc2-c2ccc(CN3CCC(c4nnc(-c5ccccn5)[nH]4)CC3)cc2)cc1	40	525
CHEMBL442718	C(N1CCC(CC1)c2nnc([nH]2)c3ccccn3)c4ccc(cc4)c5nc6nc(ncc6cc5c7ccccc7)N8CCCCC8	7.03	c1ccc(-c2cc3cnc(N4CCCCC4)nc3nc2-c2ccc(CN3CCC(c4nnc(-c5ccccn5)[nH]4)CC3)cc2)cc1	W18	46	608	M59	c1nnc(C2CCN(Cc3ccc(-c4ccc5cnc(N6CCCCC6)nc5n4)cc3)CC2)[nH]1	34	455
CHEMBL442718	C(N1CCC(CC1)c2nnc([nH]2)c3ccccn3)c4ccc(cc4)c5nc6nc(ncc6cc5c7ccccc7)N8CCCCC8	7.03	c1ccc(-c2cc3cnc(N4CCCCC4)nc3nc2-c2ccc(CN3CCC(c4nnc(-c5ccccn5)[nH]4)CC3)cc2)cc1	W18	46	608	M60	c1ccc(-c2cc3cnc(N4CCCCC4)nc3nc2-c2ccc(CN3CCC(c4nnc[nH]4)CC3)cc2)cc1	40	531
CHEMBL442718	C(N1CCC(CC1)c2nnc([nH]2)c3ccccn3)c4ccc(cc4)c5nc6nc(ncc6cc5c7ccccc7)N8CCCCC8	7.03	c1ccc(-c2cc3cnc(N4CCCCC4)nc3nc2-c2ccc(CN3CCC(c4nnc(-c5ccccn5)[nH]4)CC3)cc2)cc1	W18	46	608	M61	c1ccc(-c2cc3cnc(N4CCCCC4)nc3nc2-c2ccc(CN3CCC(c4nnc(-c5ccccn5)[nH]4)CC3)cc2)cc1	46	608
CHEMBL447044	C(N1CCC(CC1)c2nnc([nH]2)c3ccccn3)c4ccc(cc4)c5nc6nc(ncc6cc5c7ccccc7)N8CCn9cnnc9C8	6.86	c1ccc(-c2cc3cnc(N4CCn5cnnc5C4)nc3nc2-c2ccc(CN3CCC(c4nnc(-c5ccccn5)[nH]4)CC3)cc2)cc1	W19	49	647	M62	c1ccc(-c2nnc(C3CCN(Cc4ccc(-c5ccc6cnc(N7CCn8cnnc8C7)nc6n5)cc4)CC3)[nH]2)nc1	43	571
CHEMBL447044	C(N1CCC(CC1)c2nnc([nH]2)c3ccccn3)c4ccc(cc4)c5nc6nc(ncc6cc5c7ccccc7)N8CCn9cnnc9C8	6.86	c1ccc(-c2cc3cnc(N4CCn5cnnc5C4)nc3nc2-c2ccc(CN3CCC(c4nnc(-c5ccccn5)[nH]4)CC3)cc2)cc1	W19	49	647	M63	c1nnc(C2CCN(Cc3ccc(-c4ccc5cnc(N6CCn7cnnc7C6)nc5n4)cc3)CC2)[nH]1	37	494
CHEMBL447044	C(N1CCC(CC1)c2nnc([nH]2)c3ccccn3)c4ccc(cc4)c5nc6nc(ncc6cc5c7ccccc7)N8CCn9cnnc9C8	6.86	c1ccc(-c2cc3cnc(N4CCn5cnnc5C4)nc3nc2-c2ccc(CN3CCC(c4nnc(-c5ccccn5)[nH]4)CC3)cc2)cc1	W19	49	647	M64	c1ccc(-c2cc3cnc(N4CCn5cnnc5C4)nc3nc2-c2ccc(CN3CCC(c4nnc[nH]4)CC3)cc2)cc1	43	570
CHEMBL447044	C(N1CCC(CC1)c2nnc([nH]2)c3ccccn3)c4ccc(cc4)c5nc6nc(ncc6cc5c7ccccc7)N8CCn9cnnc9C8	6.86	c1ccc(-c2cc3cnc(N4CCn5cnnc5C4)nc3nc2-c2ccc(CN3CCC(c4nnc(-c5ccccn5)[nH]4)CC3)cc2)cc1	W19	49	647	M65	c1ccc(-c2cc3cnc(N4CCn5cnnc5C4)nc3nc2-c2ccc(CN3CCC(c4nnc(-c5ccccn5)[nH]4)CC3)cc2)cc1	49	647
CHEMBL448926	C(N1CCC(CC1)c2nnc([nH]2)c3ccccn3)c4ccc(cc4)c5nc6nc(ncc6cc5c7ccccc7)n8ccnc8	7.14	c1ccc(-c2cc3cnc(-n4ccnc4)nc3nc2-c2ccc(CN3CCC(c4nnc(-c5ccccn5)[nH]4)CC3)cc2)cc1	W20	45	591	M66	c1ccc(-c2nnc(C3CCN(Cc4ccc(-c5ccc6cnc(-n7ccnc7)nc6n5)cc4)CC3)[nH]2)nc1	39	515
CHEMBL448926	C(N1CCC(CC1)c2nnc([nH]2)c3ccccn3)c4ccc(cc4)c5nc6nc(ncc6cc5c7ccccc7)n8ccnc8	7.14	c1ccc(-c2cc3cnc(-n4ccnc4)nc3nc2-c2ccc(CN3CCC(c4nnc(-c5ccccn5)[nH]4)CC3)cc2)cc1	W20	45	591	M67	c1cn(-c2ncc3ccc(-c4ccc(CN5CCC(c6nnc[nH]6)CC5)cc4)nc3n2)cn1	33	438
CHEMBL448926	C(N1CCC(CC1)c2nnc([nH]2)c3ccccn3)c4ccc(cc4)c5nc6nc(ncc6cc5c7ccccc7)n8ccnc8	7.14	c1ccc(-c2cc3cnc(-n4ccnc4)nc3nc2-c2ccc(CN3CCC(c4nnc(-c5ccccn5)[nH]4)CC3)cc2)cc1	W20	45	591	M68	c1ccc(-c2cc3cnc(-n4ccnc4)nc3nc2-c2ccc(CN3CCC(c4nnc[nH]4)CC3)cc2)cc1	39	514
CHEMBL448926	C(N1CCC(CC1)c2nnc([nH]2)c3ccccn3)c4ccc(cc4)c5nc6nc(ncc6cc5c7ccccc7)n8ccnc8	7.14	c1ccc(-c2cc3cnc(-n4ccnc4)nc3nc2-c2ccc(CN3CCC(c4nnc(-c5ccccn5)[nH]4)CC3)cc2)cc1	W20	45	591	M69	c1ccc(-c2cc3cnc(-n4ccnc4)nc3nc2-c2ccc(CN3CCC(c4nnc(-c5ccccn5)[nH]4)CC3)cc2)cc1	45	591
CHEMBL488654	C(N1CCC(CC1)c2nnc([nH]2)c3ccccn3)c4ccc(cc4)c5nc6nc(ncc6cc5c7ccccc7)N8CCOCC8	7.37	c1ccc(-c2cc3cnc(N4CCOCC4)nc3nc2-c2ccc(CN3CCC(c4nnc(-c5ccccn5)[nH]4)CC3)cc2)cc1	W21	46	610	M70	c1ccc(-c2nnc(C3CCN(Cc4ccc(-c5ccc6cnc(N7CCOCC7)nc6n5)cc4)CC3)[nH]2)nc1	40	534
CHEMBL488654	C(N1CCC(CC1)c2nnc([nH]2)c3ccccn3)c4ccc(cc4)c5nc6nc(ncc6cc5c7ccccc7)N8CCOCC8	7.37	c1ccc(-c2cc3cnc(N4CCOCC4)nc3nc2-c2ccc(CN3CCC(c4nnc(-c5ccccn5)[nH]4)CC3)cc2)cc1	W21	46	610	M71	c1nnc(C2CCN(Cc3ccc(-c4ccc5cnc(N6CCOCC6)nc5n4)cc3)CC2)[nH]1	34	457
CHEMBL488654	C(N1CCC(CC1)c2nnc([nH]2)c3ccccn3)c4ccc(cc4)c5nc6nc(ncc6cc5c7ccccc7)N8CCOCC8	7.37	c1ccc(-c2cc3cnc(N4CCOCC4)nc3nc2-c2ccc(CN3CCC(c4nnc(-c5ccccn5)[nH]4)CC3)cc2)cc1	W21	46	610	M72	c1ccc(-c2cc3cnc(N4CCOCC4)nc3nc2-c2ccc(CN3CCC(c4nnc[nH]4)CC3)cc2)cc1	40	533
CHEMBL488654	C(N1CCC(CC1)c2nnc([nH]2)c3ccccn3)c4ccc(cc4)c5nc6nc(ncc6cc5c7ccccc7)N8CCOCC8	7.37	c1ccc(-c2cc3cnc(N4CCOCC4)nc3nc2-c2ccc(CN3CCC(c4nnc(-c5ccccn5)[nH]4)CC3)cc2)cc1	W21	46	610	M73	c1ccc(-c2cc3cnc(N4CCOCC4)nc3nc2-c2ccc(CN3CCC(c4nnc(-c5ccccn5)[nH]4)CC3)cc2)cc1	46	610
CHEMBL3679632	C[C@@]1(O)C[C@@](N)(C1)c2ccc(cc2)c3nc4ccc5nnc(C(F)F)n5c4cc3c6ccccc6	8.77	CC1(O)CC(N)(c2ccc(-c3nc4ccc5nnc(C(F)F)n5c4cc3-c3ccccc3)cc2)C1	W22	35	472	M74	CC1(O)CC(N)(c2ccc(-c3ccc4c(ccc5nnc(C(F)F)n54)n3)cc2)C1	29	395
CHEMBL3679632	C[C@@]1(O)C[C@@](N)(C1)c2ccc(cc2)c3nc4ccc5nnc(C(F)F)n5c4cc3c6ccccc6	8.77	CC1(O)CC(N)(c2ccc(-c3nc4ccc5nnc(C(F)F)n5c4cc3-c3ccccc3)cc2)C1	W22	35	472	M75	CC1(O)CC(N)(c2ccc(-c3nc4ccc5nnc(C(F)F)n5c4cc3-c3ccccc3)cc2)C1	35	472
CHEMBL2325742	C[C@@H](NC(=O)C1(N)CCN(CC1)c2ncnc3[nH]ccc23)c4ccc(Cl)cc4	6.08	CC(NC(=O)C1(N)CCN(c2ncnc3[nH]ccc23)CC1)c1ccc(Cl)cc1	W23	28	399	M76	CC(NC(=O)C1(N)CCNCC1)c1ccc(Cl)cc1	19	282
CHEMBL2325743	C[C@H](NC(=O)C1(N)CCN(CC1)c2ncnc3[nH]ccc23)c4ccc(Cl)cc4	7.7	CC(NC(=O)C1(N)CCN(c2ncnc3[nH]ccc23)CC1)c1ccc(Cl)cc1	W23	28	399	M76	CC(NC(=O)C1(N)CCNCC1)c1ccc(Cl)cc1	19	282
CHEMBL2325997	CC(NC(=O)C1(N)CCN(CC1)c2ncnc3[nH]ccc23)c4ccc(Cl)cc4	7.4	CC(NC(=O)C1(N)CCN(c2ncnc3[nH]ccc23)CC1)c1ccc(Cl)cc1	W23	28	399	M76	CC(NC(=O)C1(N)CCNCC1)c1ccc(Cl)cc1	19	282
CHEMBL2325742	C[C@@H](NC(=O)C1(N)CCN(CC1)c2ncnc3[nH]ccc23)c4ccc(Cl)cc4	6.08	CC(NC(=O)C1(N)CCN(c2ncnc3[nH]ccc23)CC1)c1ccc(Cl)cc1	W23	28	399	M77	CC(NC(=O)C1(N)CCN(c2ncnc3[nH]ccc23)CC1)c1ccc(Cl)cc1	28	399
CHEMBL2325743	C[C@H](NC(=O)C1(N)CCN(CC1)c2ncnc3[nH]ccc23)c4ccc(Cl)cc4	7.7	CC(NC(=O)C1(N)CCN(c2ncnc3[nH]ccc23)CC1)c1ccc(Cl)cc1	W23	28	399	M77	CC(NC(=O)C1(N)CCN(c2ncnc3[nH]ccc23)CC1)c1ccc(Cl)cc1	28	399
CHEMBL2325997	CC(NC(=O)C1(N)CCN(CC1)c2ncnc3[nH]ccc23)c4ccc(Cl)cc4	7.4	CC(NC(=O)C1(N)CCN(c2ncnc3[nH]ccc23)CC1)c1ccc(Cl)cc1	W23	28	399	M77	CC(NC(=O)C1(N)CCN(c2ncnc3[nH]ccc23)CC1)c1ccc(Cl)cc1	28	399
CHEMBL2177369	C[C@@H]1C[C@@H](O)c2ncnc(N3CCN(CC3)C(=O)[C@H]([C@@H]4CCCCN4)c5ccc(Cl)cc5)c12	7.66	CC1CC(O)c2ncnc(N3CCN(C(=O)C(c4ccc(Cl)cc4)C4CCCCN4)CC3)c21	W24	33	470	M78	O=C(C(c1ccc(Cl)cc1)C1CCCCN1)N1CCNCC1	22	322
CHEMBL2177369	C[C@@H]1C[C@@H](O)c2ncnc(N3CCN(CC3)C(=O)[C@H]([C@@H]4CCCCN4)c5ccc(Cl)cc5)c12	7.66	CC1CC(O)c2ncnc(N3CCN(C(=O)C(c4ccc(Cl)cc4)C4CCCCN4)CC3)c21	W24	33	470	M79	CC1CC(O)c2ncnc(N3CCN(C(=O)C(c4ccc(Cl)cc4)C4CCCCN4)CC3)c21	33	470
CHEMBL2177379	C[C@@H]1C[C@@H](O)c2ncnc(N3CCN(CC3)C(=O)[C@H]([C@@H]4CCCN4)c5ccc(Cl)cc5)c12	8.22	CC1CC(O)c2ncnc(N3CCN(C(=O)C(c4ccc(Cl)cc4)C4CCCN4)CC3)c21	W25	32	456	M80	CC1CC(O)c2ncnc(N3CCN(C(=O)C(c4ccc(Cl)cc4)C4CCCN4)CC3)c21	32	456
CHEMBL2177370	C[C@@H]1C[C@@H](O)c2ncnc(N3CCN(CC3)C(=O)[C@H]([C@@H]4COCCN4)c5ccc(Cl)cc5)c12	7.54	CC1CC(O)c2ncnc(N3CCN(C(=O)C(c4ccc(Cl)cc4)C4COCCN4)CC3)c21	W26	33	472	M81	O=C(C(c1ccc(Cl)cc1)C1COCCN1)N1CCNCC1	22	324
CHEMBL2177370	C[C@@H]1C[C@@H](O)c2ncnc(N3CCN(CC3)C(=O)[C@H]([C@@H]4COCCN4)c5ccc(Cl)cc5)c12	7.54	CC1CC(O)c2ncnc(N3CCN(C(=O)C(c4ccc(Cl)cc4)C4COCCN4)CC3)c21	W26	33	472	M82	CC1CC(O)c2ncnc(N3CCN(C(=O)C(c4ccc(Cl)cc4)C4COCCN4)CC3)c21	33	472
CHEMBL2177371	C[C@@H]1C[C@@H](O)c2ncnc(N3CCN(CC3)C(=O)[C@H](CN)c4ccc(cc4)C(F)(F)F)c12	7.52	CC1CC(O)c2ncnc(N3CCN(C(=O)C(CN)c4ccc(C(F)(F)F)cc4)CC3)c21	W27	32	449	M83	CC1CC(O)c2ncnc(N3CCN(C(=O)C(CN)c4ccc(C(F)(F)F)cc4)CC3)c21	32	449
CHEMBL2177373	C[C@@H]1C[C@@H](O)c2ncnc(N3CCN(CC3)C(=O)[C@H](CN)c4ccc(Cl)cc4)c12	7.18	CC1CC(O)c2ncnc(N3CCN(C(=O)C(CN)c4ccc(Cl)cc4)CC3)c21	W28	29	416	M84	CC1CC(O)c2ncnc(N3CCN(C(=O)C(CN)c4ccc(Cl)cc4)CC3)c21	29	416
CHEMBL2177363	C[C@@H]1C[C@@H](O)c2ncnc(N3CCN(CC3)C(=O)[C@H](CN4CCC(F)CC4)c5ccc(Cl)cc5)c12	7.96	CC1CC(O)c2ncnc(N3CCN(C(=O)C(CN4CCC(F)CC4)c4ccc(Cl)cc4)CC3)c21	W29	35	502	M85	CC1CC(O)c2ncnc(N3CCN(C(=O)C(C)c4ccc(Cl)cc4)CC3)c21	28	401
CHEMBL2177378	C[C@@H]1C[C@@H](O)c2ncnc(N3CCN(CC3)C(=O)[C@H](CNC(C)(C)CO)c4ccc(Cl)cc4)c12	8.4	CC1CC(O)c2ncnc(N3CCN(C(=O)C(CNC(C)(C)CO)c4ccc(Cl)cc4)CC3)c21	W32	34	488	M85	CC1CC(O)c2ncnc(N3CCN(C(=O)C(C)c4ccc(Cl)cc4)CC3)c21	28	401
CHEMBL2177364	C[C@@H]1C[C@@H](O)c2ncnc(N3CCN(CC3)C(=O)[C@H](CNC4CCCCC4)c5ccc(Cl)cc5)c12	7.75	CC1CC(O)c2ncnc(N3CCN(C(=O)C(CNC4CCCCC4)c4ccc(Cl)cc4)CC3)c21	W33	35	498	M85	CC1CC(O)c2ncnc(N3CCN(C(=O)C(C)c4ccc(Cl)cc4)CC3)c21	28	401
CHEMBL2177366	C[C@@H]1C[C@@H](O)c2ncnc(N3CCN(CC3)C(=O)[C@H](CNC4CCOCC4)c5ccc(Cl)cc5)c12	7.82	CC1CC(O)c2ncnc(N3CCN(C(=O)C(CNC4CCOCC4)c4ccc(Cl)cc4)CC3)c21	W35	35	500	M85	CC1CC(O)c2ncnc(N3CCN(C(=O)C(C)c4ccc(Cl)cc4)CC3)c21	28	401
CHEMBL2177376	C[C@@H]1C[C@@H](O)c2ncnc(N3CCN(CC3)C(=O)[C@H](CNCC(F)(F)F)c4ccc(Cl)cc4)c12	5.7	CC1CC(O)c2ncnc(N3CCN(C(=O)C(CNCC(F)(F)F)c4ccc(Cl)cc4)CC3)c21	W36	34	498	M85	CC1CC(O)c2ncnc(N3CCN(C(=O)C(C)c4ccc(Cl)cc4)CC3)c21	28	401
CHEMBL2177374	C[C@@H]1C[C@@H](O)c2ncnc(N3CCN(CC3)C(=O)[C@H](CNCC4CC4)c5ccc(Cl)cc5)c12	7.92	CC1CC(O)c2ncnc(N3CCN(C(=O)C(CNCC4CC4)c4ccc(Cl)cc4)CC3)c21	W38	33	470	M85	CC1CC(O)c2ncnc(N3CCN(C(=O)C(C)c4ccc(Cl)cc4)CC3)c21	28	401
CHEMBL2177368	C[C@@H]1C[C@@H](O)c2ncnc(N3CCN(CC3)C(=O)[C@H](CNCC4CCOCC4)c5ccc(Cl)cc5)c12	8.22	CC1CC(O)c2ncnc(N3CCN(C(=O)C(CNCC4CCOCC4)c4ccc(Cl)cc4)CC3)c21	W39	36	514	M85	CC1CC(O)c2ncnc(N3CCN(C(=O)C(C)c4ccc(Cl)cc4)CC3)c21	28	401
CHEMBL2177375	C[C@@H]1C[C@@H](O)c2ncnc(N3CCN(CC3)C(=O)[C@H](CNCCF)c4ccc(Cl)cc4)c12	7.48	CC1CC(O)c2ncnc(N3CCN(C(=O)C(CNCCF)c4ccc(Cl)cc4)CC3)c21	W40	32	462	M85	CC1CC(O)c2ncnc(N3CCN(C(=O)C(C)c4ccc(Cl)cc4)CC3)c21	28	401
CHEMBL2177365	CC(C)N(C)C[C@@H](C(=O)N1CCN(CC1)c2ncnc3[C@H](O)C[C@@H](C)c23)c4ccc(Cl)cc4	7.51	CC1CC(O)c2ncnc(N3CCN(C(=O)C(CN(C)C(C)C)c4ccc(Cl)cc4)CC3)c21	W82	33	472	M85	CC1CC(O)c2ncnc(N3CCN(C(=O)C(C)c4ccc(Cl)cc4)CC3)c21	28	401
CHEMBL2177380	CC(C)NC[C@@H](C(=O)N1CCN(CC1)c2ncnc3[C@@H](O)C[C@@H](C)c23)c4ccc(Cl)cc4	6.6	CC(C)NCC(C(=O)N1CCN(c2ncnc3c2C(C)CC3O)CC1)c1ccc(Cl)cc1	W85	32	458	M85	CC1CC(O)c2ncnc(N3CCN(C(=O)C(C)c4ccc(Cl)cc4)CC3)c21	28	401
CHEMBL2177390	CC(C)NC[C@@H](C(=O)N1CCN(CC1)c2ncnc3[C@H](O)C[C@@H](C)c23)c4ccc(Cl)cc4	7.75	CC(C)NCC(C(=O)N1CCN(c2ncnc3c2C(C)CC3O)CC1)c1ccc(Cl)cc1	W85	32	458	M85	CC1CC(O)c2ncnc(N3CCN(C(=O)C(C)c4ccc(Cl)cc4)CC3)c21	28	401
CHEMBL2177367	CO[C@@H]1CC[C@H](CC1)NC[C@@H](C(=O)N2CCN(CC2)c3ncnc4[C@H](O)C[C@@H](C)c34)c5ccc(Cl)cc5	8.0	COC1CCC(NCC(C(=O)N2CCN(c3ncnc4c3C(C)CC4O)CC2)c2ccc(Cl)cc2)CC1	W375	37	528	M85	CC1CC(O)c2ncnc(N3CCN(C(=O)C(C)c4ccc(Cl)cc4)CC3)c21	28	401
CHEMBL2177377	COCCNC[C@@H](C(=O)N1CCN(CC1)c2ncnc3[C@H](O)C[C@@H](C)c23)c4ccc(Cl)cc4	7.77	COCCNCC(C(=O)N1CCN(c2ncnc3c2C(C)CC3O)CC1)c1ccc(Cl)cc1	W442	33	474	M85	CC1CC(O)c2ncnc(N3CCN(C(=O)C(C)c4ccc(Cl)cc4)CC3)c21	28	401
CHEMBL2177363	C[C@@H]1C[C@@H](O)c2ncnc(N3CCN(CC3)C(=O)[C@H](CN4CCC(F)CC4)c5ccc(Cl)cc5)c12	7.96	CC1CC(O)c2ncnc(N3CCN(C(=O)C(CN4CCC(F)CC4)c4ccc(Cl)cc4)CC3)c21	W29	35	502	M86	O=C(C(CN1CCC(F)CC1)c1ccc(Cl)cc1)N1CCNCC1	24	354
CHEMBL2177363	C[C@@H]1C[C@@H](O)c2ncnc(N3CCN(CC3)C(=O)[C@H](CN4CCC(F)CC4)c5ccc(Cl)cc5)c12	7.96	CC1CC(O)c2ncnc(N3CCN(C(=O)C(CN4CCC(F)CC4)c4ccc(Cl)cc4)CC3)c21	W29	35	502	M87	CC1CC(O)c2ncnc(N3CCN(C(=O)C(CN4CCC(F)CC4)c4ccc(Cl)cc4)CC3)c21	35	502
CHEMBL2178597	C[C@@H]1C[C@@H](O)c2ncnc(N3CCN(CC3)C(=O)[C@H](CNC(C)(C)C)c4ccc(c(F)c4)C(F)(F)F)c12	8.3	CC1CC(O)c2ncnc(N3CCN(C(=O)C(CNC(C)(C)C)c4ccc(C(F)(F)F)c(F)c4)CC3)c21	W30	37	524	M88	CC1CC(O)c2ncnc(N3CCN(C(=O)C(C)c4ccc(C(F)(F)F)c(F)c4)CC3)c21	32	452
CHEMBL2178598	C[C@@H]1C[C@@H](O)c2ncnc(N3CCN(CC3)C(=O)[C@H](CNC(C)(C)CO)c4ccc(c(F)c4)C(F)(F)F)c12	8.22	CC1CC(O)c2ncnc(N3CCN(C(=O)C(CNC(C)(C)CO)c4ccc(C(F)(F)F)c(F)c4)CC3)c21	W31	38	540	M88	CC1CC(O)c2ncnc(N3CCN(C(=O)C(C)c4ccc(C(F)(F)F)c(F)c4)CC3)c21	32	452
CHEMBL2177361	C[C@@H]1C[C@@H](O)c2ncnc(N3CCN(CC3)C(=O)[C@H](CNCC4CC4)c5ccc(c(F)c5)C(F)(F)F)c12	8.52	CC1CC(O)c2ncnc(N3CCN(C(=O)C(CNCC4CC4)c4ccc(C(F)(F)F)c(F)c4)CC3)c21	W37	37	522	M88	CC1CC(O)c2ncnc(N3CCN(C(=O)C(C)c4ccc(C(F)(F)F)c(F)c4)CC3)c21	32	452
CHEMBL2178597	C[C@@H]1C[C@@H](O)c2ncnc(N3CCN(CC3)C(=O)[C@H](CNC(C)(C)C)c4ccc(c(F)c4)C(F)(F)F)c12	8.3	CC1CC(O)c2ncnc(N3CCN(C(=O)C(CNC(C)(C)C)c4ccc(C(F)(F)F)c(F)c4)CC3)c21	W30	37	524	M89	CC(C)(C)NCC(C(=O)N1CCNCC1)c1ccc(C(F)(F)F)c(F)c1	26	375
CHEMBL2178597	C[C@@H]1C[C@@H](O)c2ncnc(N3CCN(CC3)C(=O)[C@H](CNC(C)(C)C)c4ccc(c(F)c4)C(F)(F)F)c12	8.3	CC1CC(O)c2ncnc(N3CCN(C(=O)C(CNC(C)(C)C)c4ccc(C(F)(F)F)c(F)c4)CC3)c21	W30	37	524	M90	CC1CC(O)c2ncnc(N3CCN(C(=O)C(CNC(C)(C)C)c4ccc(C(F)(F)F)c(F)c4)CC3)c21	37	524
CHEMBL2178598	C[C@@H]1C[C@@H](O)c2ncnc(N3CCN(CC3)C(=O)[C@H](CNC(C)(C)CO)c4ccc(c(F)c4)C(F)(F)F)c12	8.22	CC1CC(O)c2ncnc(N3CCN(C(=O)C(CNC(C)(C)CO)c4ccc(C(F)(F)F)c(F)c4)CC3)c21	W31	38	540	M91	CC(C)(CO)NCC(C(=O)N1CCNCC1)c1ccc(C(F)(F)F)c(F)c1	27	391
CHEMBL2178598	C[C@@H]1C[C@@H](O)c2ncnc(N3CCN(CC3)C(=O)[C@H](CNC(C)(C)CO)c4ccc(c(F)c4)C(F)(F)F)c12	8.22	CC1CC(O)c2ncnc(N3CCN(C(=O)C(CNC(C)(C)CO)c4ccc(C(F)(F)F)c(F)c4)CC3)c21	W31	38	540	M92	CC1CC(O)c2ncnc(N3CCN(C(=O)C(CNC(C)(C)CO)c4ccc(C(F)(F)F)c(F)c4)CC3)c21	38	540
CHEMBL2177378	C[C@@H]1C[C@@H](O)c2ncnc(N3CCN(CC3)C(=O)[C@H](CNC(C)(C)CO)c4ccc(Cl)cc4)c12	8.4	CC1CC(O)c2ncnc(N3CCN(C(=O)C(CNC(C)(C)CO)c4ccc(Cl)cc4)CC3)c21	W32	34	488	M93	CC(C)(CO)NCC(C(=O)N1CCNCC1)c1ccc(Cl)cc1	23	340
CHEMBL2177378	C[C@@H]1C[C@@H](O)c2ncnc(N3CCN(CC3)C(=O)[C@H](CNC(C)(C)CO)c4ccc(Cl)cc4)c12	8.4	CC1CC(O)c2ncnc(N3CCN(C(=O)C(CNC(C)(C)CO)c4ccc(Cl)cc4)CC3)c21	W32	34	488	M94	CC1CC(O)c2ncnc(N3CCN(C(=O)C(CNC(C)(C)CO)c4ccc(Cl)cc4)CC3)c21	34	488
CHEMBL2177364	C[C@@H]1C[C@@H](O)c2ncnc(N3CCN(CC3)C(=O)[C@H](CNC4CCCCC4)c5ccc(Cl)cc5)c12	7.75	CC1CC(O)c2ncnc(N3CCN(C(=O)C(CNC4CCCCC4)c4ccc(Cl)cc4)CC3)c21	W33	35	498	M95	O=C(C(CNC1CCCCC1)c1ccc(Cl)cc1)N1CCNCC1	24	350
CHEMBL2177364	C[C@@H]1C[C@@H](O)c2ncnc(N3CCN(CC3)C(=O)[C@H](CNC4CCCCC4)c5ccc(Cl)cc5)c12	7.75	CC1CC(O)c2ncnc(N3CCN(C(=O)C(CNC4CCCCC4)c4ccc(Cl)cc4)CC3)c21	W33	35	498	M96	CC1CC(O)c2ncnc(N3CCN(C(=O)C(CNC4CCCCC4)c4ccc(Cl)cc4)CC3)c21	35	498
CHEMBL2177362	C[C@@H]1C[C@@H](O)c2ncnc(N3CCN(CC3)C(=O)[C@H](CNC4CCOCC4)c5ccc(Cl)c(F)c5)c12	7.62	CC1CC(O)c2ncnc(N3CCN(C(=O)C(CNC4CCOCC4)c4ccc(Cl)c(F)c4)CC3)c21	W34	36	518	M97	CC1CC(O)c2ncnc(N3CCN(C(=O)C(C)c4ccc(Cl)c(F)c4)CC3)c21	29	419
CHEMBL2177372	CC(C)NC[C@@H](C(=O)N1CCN(CC1)c2ncnc3[C@H](O)C[C@@H](C)c23)c4ccc(Cl)c(F)c4	7.77	CC(C)NCC(C(=O)N1CCN(c2ncnc3c2C(C)CC3O)CC1)c1ccc(Cl)c(F)c1	W86	33	476	M97	CC1CC(O)c2ncnc(N3CCN(C(=O)C(C)c4ccc(Cl)c(F)c4)CC3)c21	29	419
CHEMBL2177362	C[C@@H]1C[C@@H](O)c2ncnc(N3CCN(CC3)C(=O)[C@H](CNC4CCOCC4)c5ccc(Cl)c(F)c5)c12	7.62	CC1CC(O)c2ncnc(N3CCN(C(=O)C(CNC4CCOCC4)c4ccc(Cl)c(F)c4)CC3)c21	W34	36	518	M98	O=C(C(CNC1CCOCC1)c1ccc(Cl)c(F)c1)N1CCNCC1	25	370
CHEMBL2177362	C[C@@H]1C[C@@H](O)c2ncnc(N3CCN(CC3)C(=O)[C@H](CNC4CCOCC4)c5ccc(Cl)c(F)c5)c12	7.62	CC1CC(O)c2ncnc(N3CCN(C(=O)C(CNC4CCOCC4)c4ccc(Cl)c(F)c4)CC3)c21	W34	36	518	M99	CC1CC(O)c2ncnc(N3CCN(C(=O)C(CNC4CCOCC4)c4ccc(Cl)c(F)c4)CC3)c21	36	518
CHEMBL2177366	C[C@@H]1C[C@@H](O)c2ncnc(N3CCN(CC3)C(=O)[C@H](CNC4CCOCC4)c5ccc(Cl)cc5)c12	7.82	CC1CC(O)c2ncnc(N3CCN(C(=O)C(CNC4CCOCC4)c4ccc(Cl)cc4)CC3)c21	W35	35	500	M100	O=C(C(CNC1CCOCC1)c1ccc(Cl)cc1)N1CCNCC1	24	352
CHEMBL2177366	C[C@@H]1C[C@@H](O)c2ncnc(N3CCN(CC3)C(=O)[C@H](CNC4CCOCC4)c5ccc(Cl)cc5)c12	7.82	CC1CC(O)c2ncnc(N3CCN(C(=O)C(CNC4CCOCC4)c4ccc(Cl)cc4)CC3)c21	W35	35	500	M101	CC1CC(O)c2ncnc(N3CCN(C(=O)C(CNC4CCOCC4)c4ccc(Cl)cc4)CC3)c21	35	500
CHEMBL2177376	C[C@@H]1C[C@@H](O)c2ncnc(N3CCN(CC3)C(=O)[C@H](CNCC(F)(F)F)c4ccc(Cl)cc4)c12	5.7	CC1CC(O)c2ncnc(N3CCN(C(=O)C(CNCC(F)(F)F)c4ccc(Cl)cc4)CC3)c21	W36	34	498	M102	O=C(C(CNCC(F)(F)F)c1ccc(Cl)cc1)N1CCNCC1	23	350
CHEMBL2177376	C[C@@H]1C[C@@H](O)c2ncnc(N3CCN(CC3)C(=O)[C@H](CNCC(F)(F)F)c4ccc(Cl)cc4)c12	5.7	CC1CC(O)c2ncnc(N3CCN(C(=O)C(CNCC(F)(F)F)c4ccc(Cl)cc4)CC3)c21	W36	34	498	M103	CC1CC(O)c2ncnc(N3CCN(C(=O)C(CNCC(F)(F)F)c4ccc(Cl)cc4)CC3)c21	34	498
CHEMBL2177361	C[C@@H]1C[C@@H](O)c2ncnc(N3CCN(CC3)C(=O)[C@H](CNCC4CC4)c5ccc(c(F)c5)C(F)(F)F)c12	8.52	CC1CC(O)c2ncnc(N3CCN(C(=O)C(CNCC4CC4)c4ccc(C(F)(F)F)c(F)c4)CC3)c21	W37	37	522	M104	O=C(C(CNCC1CC1)c1ccc(C(F)(F)F)c(F)c1)N1CCNCC1	26	373
CHEMBL2177361	C[C@@H]1C[C@@H](O)c2ncnc(N3CCN(CC3)C(=O)[C@H](CNCC4CC4)c5ccc(c(F)c5)C(F)(F)F)c12	8.52	CC1CC(O)c2ncnc(N3CCN(C(=O)C(CNCC4CC4)c4ccc(C(F)(F)F)c(F)c4)CC3)c21	W37	37	522	M105	CC1CC(O)c2ncnc(N3CCN(C(=O)C(CNCC4CC4)c4ccc(C(F)(F)F)c(F)c4)CC3)c21	37	522
CHEMBL2177374	C[C@@H]1C[C@@H](O)c2ncnc(N3CCN(CC3)C(=O)[C@H](CNCC4CC4)c5ccc(Cl)cc5)c12	7.92	CC1CC(O)c2ncnc(N3CCN(C(=O)C(CNCC4CC4)c4ccc(Cl)cc4)CC3)c21	W38	33	470	M106	O=C(C(CNCC1CC1)c1ccc(Cl)cc1)N1CCNCC1	22	322
CHEMBL2177374	C[C@@H]1C[C@@H](O)c2ncnc(N3CCN(CC3)C(=O)[C@H](CNCC4CC4)c5ccc(Cl)cc5)c12	7.92	CC1CC(O)c2ncnc(N3CCN(C(=O)C(CNCC4CC4)c4ccc(Cl)cc4)CC3)c21	W38	33	470	M107	CC1CC(O)c2ncnc(N3CCN(C(=O)C(CNCC4CC4)c4ccc(Cl)cc4)CC3)c21	33	470
CHEMBL2177368	C[C@@H]1C[C@@H](O)c2ncnc(N3CCN(CC3)C(=O)[C@H](CNCC4CCOCC4)c5ccc(Cl)cc5)c12	8.22	CC1CC(O)c2ncnc(N3CCN(C(=O)C(CNCC4CCOCC4)c4ccc(Cl)cc4)CC3)c21	W39	36	514	M108	O=C(C(CNCC1CCOCC1)c1ccc(Cl)cc1)N1CCNCC1	25	366
CHEMBL2177368	C[C@@H]1C[C@@H](O)c2ncnc(N3CCN(CC3)C(=O)[C@H](CNCC4CCOCC4)c5ccc(Cl)cc5)c12	8.22	CC1CC(O)c2ncnc(N3CCN(C(=O)C(CNCC4CCOCC4)c4ccc(Cl)cc4)CC3)c21	W39	36	514	M109	CC1CC(O)c2ncnc(N3CCN(C(=O)C(CNCC4CCOCC4)c4ccc(Cl)cc4)CC3)c21	36	514
CHEMBL2177375	C[C@@H]1C[C@@H](O)c2ncnc(N3CCN(CC3)C(=O)[C@H](CNCCF)c4ccc(Cl)cc4)c12	7.48	CC1CC(O)c2ncnc(N3CCN(C(=O)C(CNCCF)c4ccc(Cl)cc4)CC3)c21	W40	32	462	M110	CC1CC(O)c2ncnc(N3CCN(C(=O)C(CNCCF)c4ccc(Cl)cc4)CC3)c21	32	462
CHEMBL450545	C[C@@H]1CN(C[C@H](C)N1)c2ncc3cc(c4ccccc4)c(nc3n2)c5ccc(CN6CCC(CC6)c7nnc([nH]7)c8ccccn8)cc5	7.11	CC1CN(c2ncc3cc(-c4ccccc4)c(-c4ccc(CN5CCC(c6nnc(-c7ccccn7)[nH]6)CC5)cc4)nc3n2)CC(C)N1	W41	48	637	M111	CC1CN(c2ncc3ccc(-c4ccc(CN5CCC(c6nnc(-c7ccccn7)[nH]6)CC5)cc4)nc3n2)CC(C)N1	42	561
CHEMBL450545	C[C@@H]1CN(C[C@H](C)N1)c2ncc3cc(c4ccccc4)c(nc3n2)c5ccc(CN6CCC(CC6)c7nnc([nH]7)c8ccccn8)cc5	7.11	CC1CN(c2ncc3cc(-c4ccccc4)c(-c4ccc(CN5CCC(c6nnc(-c7ccccn7)[nH]6)CC5)cc4)nc3n2)CC(C)N1	W41	48	637	M112	CC1CN(c2ncc3ccc(-c4ccc(CN5CCC(c6nnc[nH]6)CC5)cc4)nc3n2)CC(C)N1	36	484
CHEMBL450545	C[C@@H]1CN(C[C@H](C)N1)c2ncc3cc(c4ccccc4)c(nc3n2)c5ccc(CN6CCC(CC6)c7nnc([nH]7)c8ccccn8)cc5	7.11	CC1CN(c2ncc3cc(-c4ccccc4)c(-c4ccc(CN5CCC(c6nnc(-c7ccccn7)[nH]6)CC5)cc4)nc3n2)CC(C)N1	W41	48	637	M113	CC1CN(c2ncc3cc(-c4ccccc4)c(-c4ccc(CN5CCC(c6nnc[nH]6)CC5)cc4)nc3n2)CC(C)N1	42	560
CHEMBL450545	C[C@@H]1CN(C[C@H](C)N1)c2ncc3cc(c4ccccc4)c(nc3n2)c5ccc(CN6CCC(CC6)c7nnc([nH]7)c8ccccn8)cc5	7.11	CC1CN(c2ncc3cc(-c4ccccc4)c(-c4ccc(CN5CCC(c6nnc(-c7ccccn7)[nH]6)CC5)cc4)nc3n2)CC(C)N1	W41	48	637	M114	CC1CN(c2ncc3cc(-c4ccccc4)c(-c4ccc(CN5CCC(c6nnc(-c7ccccn7)[nH]6)CC5)cc4)nc3n2)CC(C)N1	48	637
CHEMBL448826	C[C@@H]1CN(C[C@H](C)O1)c2ncc3cc(c4ccccc4)c(nc3n2)c5ccc(CN6CCC(CC6)c7nnc([nH]7)c8ccccn8)cc5	6.99	CC1CN(c2ncc3cc(-c4ccccc4)c(-c4ccc(CN5CCC(c6nnc(-c7ccccn7)[nH]6)CC5)cc4)nc3n2)CC(C)O1	W42	48	638	M115	CC1CN(c2ncc3ccc(-c4ccc(CN5CCC(c6nnc(-c7ccccn7)[nH]6)CC5)cc4)nc3n2)CC(C)O1	42	562
CHEMBL448826	C[C@@H]1CN(C[C@H](C)O1)c2ncc3cc(c4ccccc4)c(nc3n2)c5ccc(CN6CCC(CC6)c7nnc([nH]7)c8ccccn8)cc5	6.99	CC1CN(c2ncc3cc(-c4ccccc4)c(-c4ccc(CN5CCC(c6nnc(-c7ccccn7)[nH]6)CC5)cc4)nc3n2)CC(C)O1	W42	48	638	M116	CC1CN(c2ncc3ccc(-c4ccc(CN5CCC(c6nnc[nH]6)CC5)cc4)nc3n2)CC(C)O1	36	485
CHEMBL448826	C[C@@H]1CN(C[C@H](C)O1)c2ncc3cc(c4ccccc4)c(nc3n2)c5ccc(CN6CCC(CC6)c7nnc([nH]7)c8ccccn8)cc5	6.99	CC1CN(c2ncc3cc(-c4ccccc4)c(-c4ccc(CN5CCC(c6nnc(-c7ccccn7)[nH]6)CC5)cc4)nc3n2)CC(C)O1	W42	48	638	M117	CC1CN(c2ncc3cc(-c4ccccc4)c(-c4ccc(CN5CCC(c6nnc[nH]6)CC5)cc4)nc3n2)CC(C)O1	42	561
CHEMBL448826	C[C@@H]1CN(C[C@H](C)O1)c2ncc3cc(c4ccccc4)c(nc3n2)c5ccc(CN6CCC(CC6)c7nnc([nH]7)c8ccccn8)cc5	6.99	CC1CN(c2ncc3cc(-c4ccccc4)c(-c4ccc(CN5CCC(c6nnc(-c7ccccn7)[nH]6)CC5)cc4)nc3n2)CC(C)O1	W42	48	638	M118	CC1CN(c2ncc3cc(-c4ccccc4)c(-c4ccc(CN5CCC(c6nnc(-c7ccccn7)[nH]6)CC5)cc4)nc3n2)CC(C)O1	48	638
CHEMBL503980	C[C@@H]1CN(CCN1)c2ncc3cc(c4ccccc4)c(nc3n2)c5ccc(CN6CCC(CC6)c7nnc([nH]7)c8ccccn8)cc5	7.6	CC1CN(c2ncc3cc(-c4ccccc4)c(-c4ccc(CN5CCC(c6nnc(-c7ccccn7)[nH]6)CC5)cc4)nc3n2)CCN1	W43	47	623	M119	CC1CN(c2ncc3ccc(-c4ccc(CN5CCC(c6nnc(-c7ccccn7)[nH]6)CC5)cc4)nc3n2)CCN1	41	547
CHEMBL508754	C[C@H]1CN(CCN1)c2ncc3cc(c4ccccc4)c(nc3n2)c5ccc(CN6CCC(CC6)c7nnc([nH]7)c8ccccn8)cc5	7.33	CC1CN(c2ncc3cc(-c4ccccc4)c(-c4ccc(CN5CCC(c6nnc(-c7ccccn7)[nH]6)CC5)cc4)nc3n2)CCN1	W43	47	623	M119	CC1CN(c2ncc3ccc(-c4ccc(CN5CCC(c6nnc(-c7ccccn7)[nH]6)CC5)cc4)nc3n2)CCN1	41	547
CHEMBL503980	C[C@@H]1CN(CCN1)c2ncc3cc(c4ccccc4)c(nc3n2)c5ccc(CN6CCC(CC6)c7nnc([nH]7)c8ccccn8)cc5	7.6	CC1CN(c2ncc3cc(-c4ccccc4)c(-c4ccc(CN5CCC(c6nnc(-c7ccccn7)[nH]6)CC5)cc4)nc3n2)CCN1	W43	47	623	M120	CC1CN(c2ncc3ccc(-c4ccc(CN5CCC(c6nnc[nH]6)CC5)cc4)nc3n2)CCN1	35	470
CHEMBL508754	C[C@H]1CN(CCN1)c2ncc3cc(c4ccccc4)c(nc3n2)c5ccc(CN6CCC(CC6)c7nnc([nH]7)c8ccccn8)cc5	7.33	CC1CN(c2ncc3cc(-c4ccccc4)c(-c4ccc(CN5CCC(c6nnc(-c7ccccn7)[nH]6)CC5)cc4)nc3n2)CCN1	W43	47	623	M120	CC1CN(c2ncc3ccc(-c4ccc(CN5CCC(c6nnc[nH]6)CC5)cc4)nc3n2)CCN1	35	470
CHEMBL503980	C[C@@H]1CN(CCN1)c2ncc3cc(c4ccccc4)c(nc3n2)c5ccc(CN6CCC(CC6)c7nnc([nH]7)c8ccccn8)cc5	7.6	CC1CN(c2ncc3cc(-c4ccccc4)c(-c4ccc(CN5CCC(c6nnc(-c7ccccn7)[nH]6)CC5)cc4)nc3n2)CCN1	W43	47	623	M121	CC1CN(c2ncc3cc(-c4ccccc4)c(-c4ccc(CN5CCC(c6nnc[nH]6)CC5)cc4)nc3n2)CCN1	41	546
CHEMBL508754	C[C@H]1CN(CCN1)c2ncc3cc(c4ccccc4)c(nc3n2)c5ccc(CN6CCC(CC6)c7nnc([nH]7)c8ccccn8)cc5	7.33	CC1CN(c2ncc3cc(-c4ccccc4)c(-c4ccc(CN5CCC(c6nnc(-c7ccccn7)[nH]6)CC5)cc4)nc3n2)CCN1	W43	47	623	M121	CC1CN(c2ncc3cc(-c4ccccc4)c(-c4ccc(CN5CCC(c6nnc[nH]6)CC5)cc4)nc3n2)CCN1	41	546
CHEMBL503980	C[C@@H]1CN(CCN1)c2ncc3cc(c4ccccc4)c(nc3n2)c5ccc(CN6CCC(CC6)c7nnc([nH]7)c8ccccn8)cc5	7.6	CC1CN(c2ncc3cc(-c4ccccc4)c(-c4ccc(CN5CCC(c6nnc(-c7ccccn7)[nH]6)CC5)cc4)nc3n2)CCN1	W43	47	623	M122	CC1CN(c2ncc3cc(-c4ccccc4)c(-c4ccc(CN5CCC(c6nnc(-c7ccccn7)[nH]6)CC5)cc4)nc3n2)CCN1	47	623
CHEMBL508754	C[C@H]1CN(CCN1)c2ncc3cc(c4ccccc4)c(nc3n2)c5ccc(CN6CCC(CC6)c7nnc([nH]7)c8ccccn8)cc5	7.33	CC1CN(c2ncc3cc(-c4ccccc4)c(-c4ccc(CN5CCC(c6nnc(-c7ccccn7)[nH]6)CC5)cc4)nc3n2)CCN1	W43	47	623	M122	CC1CN(c2ncc3cc(-c4ccccc4)c(-c4ccc(CN5CCC(c6nnc(-c7ccccn7)[nH]6)CC5)cc4)nc3n2)CCN1	47	623
CHEMBL454210	C[C@H]1CN([C@H](C)CN1)c2ncc3cc(c4ccccc4)c(nc3n2)c5ccc(CN6CCC(CC6)c7nnc([nH]7)c8ccccn8)cc5	7.54	CC1CN(c2ncc3cc(-c4ccccc4)c(-c4ccc(CN5CCC(c6nnc(-c7ccccn7)[nH]6)CC5)cc4)nc3n2)C(C)CN1	W44	48	637	M123	CC1CN(c2ncc3ccc(-c4ccc(CN5CCC(c6nnc(-c7ccccn7)[nH]6)CC5)cc4)nc3n2)C(C)CN1	42	561
CHEMBL454210	C[C@H]1CN([C@H](C)CN1)c2ncc3cc(c4ccccc4)c(nc3n2)c5ccc(CN6CCC(CC6)c7nnc([nH]7)c8ccccn8)cc5	7.54	CC1CN(c2ncc3cc(-c4ccccc4)c(-c4ccc(CN5CCC(c6nnc(-c7ccccn7)[nH]6)CC5)cc4)nc3n2)C(C)CN1	W44	48	637	M124	CC1CN(c2ncc3ccc(-c4ccc(CN5CCC(c6nnc[nH]6)CC5)cc4)nc3n2)C(C)CN1	36	484
CHEMBL454210	C[C@H]1CN([C@H](C)CN1)c2ncc3cc(c4ccccc4)c(nc3n2)c5ccc(CN6CCC(CC6)c7nnc([nH]7)c8ccccn8)cc5	7.54	CC1CN(c2ncc3cc(-c4ccccc4)c(-c4ccc(CN5CCC(c6nnc(-c7ccccn7)[nH]6)CC5)cc4)nc3n2)C(C)CN1	W44	48	637	M125	CC1CN(c2ncc3cc(-c4ccccc4)c(-c4ccc(CN5CCC(c6nnc[nH]6)CC5)cc4)nc3n2)C(C)CN1	42	560
CHEMBL454210	C[C@H]1CN([C@H](C)CN1)c2ncc3cc(c4ccccc4)c(nc3n2)c5ccc(CN6CCC(CC6)c7nnc([nH]7)c8ccccn8)cc5	7.54	CC1CN(c2ncc3cc(-c4ccccc4)c(-c4ccc(CN5CCC(c6nnc(-c7ccccn7)[nH]6)CC5)cc4)nc3n2)C(C)CN1	W44	48	637	M126	CC1CN(c2ncc3cc(-c4ccccc4)c(-c4ccc(CN5CCC(c6nnc(-c7ccccn7)[nH]6)CC5)cc4)nc3n2)C(C)CN1	48	637
CHEMBL228705	C\C(=C/1\C(=O)Nc2ccc(NC(=O)N)cc12)\c3cc(CN)c[nH]3	8.0	CC(=C1C(=O)Nc2ccc(NC(N)=O)cc21)c1cc(CN)c[nH]1	W45	23	311	M127	CC(=C1C(=O)Nc2ccc(NC(N)=O)cc21)c1cc(CN)c[nH]1	23	311
CHEMBL388739	C\C(=C/1\C(=O)Nc2ccc(NC(=O)N)cc12)\c3cc(CNC(=O)c4cccnc4)c[nH]3	8.0	CC(=C1C(=O)Nc2ccc(NC(N)=O)cc21)c1cc(CNC(=O)c2cccnc2)c[nH]1	W46	31	416	M127	CC(=C1C(=O)Nc2ccc(NC(N)=O)cc21)c1cc(CN)c[nH]1	23	311
CHEMBL228756	C\C(=C/1\C(=O)Nc2ccc(NC(=O)N)cc12)\c3cc(CNC(=O)c4ccncc4)c[nH]3	8.3	CC(=C1C(=O)Nc2ccc(NC(N)=O)cc21)c1cc(CNC(=O)c2ccncc2)c[nH]1	W47	31	416	M127	CC(=C1C(=O)Nc2ccc(NC(N)=O)cc21)c1cc(CN)c[nH]1	23	311
CHEMBL228757	C\C(=C/1\C(=O)Nc2ccc(NC(=O)N)cc12)\c3cc(CNC(=O)C4CCNCC4)c[nH]3	8.22	CC(=C1C(=O)Nc2ccc(NC(N)=O)cc21)c1cc(CNC(=O)C2CCNCC2)c[nH]1	W48	31	422	M127	CC(=C1C(=O)Nc2ccc(NC(N)=O)cc21)c1cc(CN)c[nH]1	23	311
CHEMBL228811	C\C(=C/1\C(=O)Nc2ccc(NC(=O)N)cc12)\c3cc(CNC(=O)C4CNCCN4)c[nH]3	8.3	CC(=C1C(=O)Nc2ccc(NC(N)=O)cc21)c1cc(CNC(=O)C2CNCCN2)c[nH]1	W49	31	423	M127	CC(=C1C(=O)Nc2ccc(NC(N)=O)cc21)c1cc(CN)c[nH]1	23	311
CHEMBL228867	C\C(=C/1\C(=O)Nc2ccc(NC(=O)N)cc12)\c3cc(CNC(=O)CCN4CCCCC4)c[nH]3	8.52	CC(=C1C(=O)Nc2ccc(NC(N)=O)cc21)c1cc(CNC(=O)CCN2CCCCC2)c[nH]1	W50	33	451	M127	CC(=C1C(=O)Nc2ccc(NC(N)=O)cc21)c1cc(CN)c[nH]1	23	311
CHEMBL228812	C\C(=C/1\C(=O)Nc2ccc(NC(=O)N)cc12)\c3cc(CNC(=O)CN)c[nH]3	8.3	CC(=C1C(=O)Nc2ccc(NC(N)=O)cc21)c1cc(CNC(=O)CN)c[nH]1	W51	27	368	M127	CC(=C1C(=O)Nc2ccc(NC(N)=O)cc21)c1cc(CN)c[nH]1	23	311
CHEMBL388966	C\C(=C/1\C(=O)Nc2ccc(NC(=O)N)cc12)\c3cc(CNC(=O)CO)c[nH]3	8.0	CC(=C1C(=O)Nc2ccc(NC(N)=O)cc21)c1cc(CNC(=O)CO)c[nH]1	W52	27	369	M127	CC(=C1C(=O)Nc2ccc(NC(N)=O)cc21)c1cc(CN)c[nH]1	23	311
CHEMBL228755	CC(=O)NCc1c[nH]c(c1)\C(=C\2/C(=O)Nc3ccc(NC(=O)N)cc23)\C	8.1	CC(=O)NCc1c[nH]c(C(C)=C2C(=O)Nc3ccc(NC(N)=O)cc32)c1	W70	26	353	M127	CC(=C1C(=O)Nc2ccc(NC(N)=O)cc21)c1cc(CN)c[nH]1	23	311
CHEMBL228810	CN1CCC(CC1)C(=O)NCc2c[nH]c(c2)\C(=C\3/C(=O)Nc4ccc(NC(=O)N)cc34)\C	8.4	CC(=C1C(=O)Nc2ccc(NC(N)=O)cc21)c1cc(CNC(=O)C2CCN(C)CC2)c[nH]1	W334	32	437	M127	CC(=C1C(=O)Nc2ccc(NC(N)=O)cc21)c1cc(CN)c[nH]1	23	311
CHEMBL388739	C\C(=C/1\C(=O)Nc2ccc(NC(=O)N)cc12)\c3cc(CNC(=O)c4cccnc4)c[nH]3	8.0	CC(=C1C(=O)Nc2ccc(NC(N)=O)cc21)c1cc(CNC(=O)c2cccnc2)c[nH]1	W46	31	416	M128	CC(=C1C(=O)Nc2ccc(NC(N)=O)cc21)c1cc(CNC(=O)c2cccnc2)c[nH]1	31	416
CHEMBL228756	C\C(=C/1\C(=O)Nc2ccc(NC(=O)N)cc12)\c3cc(CNC(=O)c4ccncc4)c[nH]3	8.3	CC(=C1C(=O)Nc2ccc(NC(N)=O)cc21)c1cc(CNC(=O)c2ccncc2)c[nH]1	W47	31	416	M129	CC(=C1C(=O)Nc2ccc(NC(N)=O)cc21)c1cc(CNC(=O)c2ccncc2)c[nH]1	31	416
CHEMBL228757	C\C(=C/1\C(=O)Nc2ccc(NC(=O)N)cc12)\c3cc(CNC(=O)C4CCNCC4)c[nH]3	8.22	CC(=C1C(=O)Nc2ccc(NC(N)=O)cc21)c1cc(CNC(=O)C2CCNCC2)c[nH]1	W48	31	422	M130	CC(=C1C(=O)Nc2ccc(NC(N)=O)cc21)c1cc(CNC(=O)C2CCNCC2)c[nH]1	31	422
CHEMBL228811	C\C(=C/1\C(=O)Nc2ccc(NC(=O)N)cc12)\c3cc(CNC(=O)C4CNCCN4)c[nH]3	8.3	CC(=C1C(=O)Nc2ccc(NC(N)=O)cc21)c1cc(CNC(=O)C2CNCCN2)c[nH]1	W49	31	423	M131	CC(=C1C(=O)Nc2ccc(NC(N)=O)cc21)c1cc(CNC(=O)C2CNCCN2)c[nH]1	31	423
CHEMBL228867	C\C(=C/1\C(=O)Nc2ccc(NC(=O)N)cc12)\c3cc(CNC(=O)CCN4CCCCC4)c[nH]3	8.52	CC(=C1C(=O)Nc2ccc(NC(N)=O)cc21)c1cc(CNC(=O)CCN2CCCCC2)c[nH]1	W50	33	451	M132	CCC(=O)NCc1c[nH]c(C(C)=C2C(=O)Nc3ccc(NC(N)=O)cc32)c1	27	367
CHEMBL228867	C\C(=C/1\C(=O)Nc2ccc(NC(=O)N)cc12)\c3cc(CNC(=O)CCN4CCCCC4)c[nH]3	8.52	CC(=C1C(=O)Nc2ccc(NC(N)=O)cc21)c1cc(CNC(=O)CCN2CCCCC2)c[nH]1	W50	33	451	M133	CC(=C1C(=O)Nc2ccc(NC(N)=O)cc21)c1cc(CNC(=O)CCN2CCCCC2)c[nH]1	33	451
CHEMBL228812	C\C(=C/1\C(=O)Nc2ccc(NC(=O)N)cc12)\c3cc(CNC(=O)CN)c[nH]3	8.3	CC(=C1C(=O)Nc2ccc(NC(N)=O)cc21)c1cc(CNC(=O)CN)c[nH]1	W51	27	368	M134	CC(=C1C(=O)Nc2ccc(NC(N)=O)cc21)c1cc(CNC(=O)CN)c[nH]1	27	368
CHEMBL388966	C\C(=C/1\C(=O)Nc2ccc(NC(=O)N)cc12)\c3cc(CNC(=O)CO)c[nH]3	8.0	CC(=C1C(=O)Nc2ccc(NC(N)=O)cc21)c1cc(CNC(=O)CO)c[nH]1	W52	27	369	M135	CC(=C1C(=O)Nc2ccc(NC(N)=O)cc21)c1cc(CNC(=O)CO)c[nH]1	27	369
CHEMBL228654	C\C(=C/1\C(=O)Nc2ccc(NC(=O)N)cc12)\c3ccc[nH]3	8.3	CC(=C1C(=O)Nc2ccc(NC(N)=O)cc21)c1ccc[nH]1	W53	21	282	M136	NC(=O)Nc1ccc2c(c1)CC(=O)N2	14	191
CHEMBL442229	NC(=O)Nc1ccc2NC(=O)\C(=C/c3ccc[nH]3)\c2c1	7.7	NC(=O)Nc1ccc2c(c1)C(=Cc1ccc[nH]1)C(=O)N2	W544	20	268	M136	NC(=O)Nc1ccc2c(c1)CC(=O)N2	14	191
CHEMBL228654	C\C(=C/1\C(=O)Nc2ccc(NC(=O)N)cc12)\c3ccc[nH]3	8.3	CC(=C1C(=O)Nc2ccc(NC(N)=O)cc21)c1ccc[nH]1	W53	21	282	M137	CC(=C1C(=O)Nc2ccc(NC(N)=O)cc21)c1ccc[nH]1	21	282
CHEMBL374742	C1CC(CCN1)(c2ccccc2)c3ccc(cc3)c4cn[nH]c4	6.7	c1ccc(C2(c3ccc(-c4cn[nH]c4)cc3)CCNCC2)cc1	W54	23	303	M138	c1ccc(C2(c3ccccc3)CCNCC2)cc1	18	237
CHEMBL374742	C1CC(CCN1)(c2ccccc2)c3ccc(cc3)c4cn[nH]c4	6.7	c1ccc(C2(c3ccc(-c4cn[nH]c4)cc3)CCNCC2)cc1	W54	23	303	M139	c1ccc(C2(c3ccc(-c4cn[nH]c4)cc3)CCNCC2)cc1	23	303
CHEMBL390066	c1ccc(cc1)c2cn[nH]c2	3.87	c1ccc(-c2cn[nH]c2)cc1	W55	11	144	M140	c1ccc(-c2cn[nH]c2)cc1	11	144
CHEMBL2420909	C1CCC2(CCN(CC2)c3ncnc4[nH]cnc34)NC1	4.18	c1nc(N2CCC3(CCCCN3)CC2)c2nc[nH]c2n1	W56	20	272	M141	c1nc(N2CCC3(CCCCN3)CC2)c2nc[nH]c2n1	20	272
CHEMBL264666	C1CCN(CC1)c2ncnc3[nH]cnc23	4.23	c1nc(N2CCCCC2)c2nc[nH]c2n1	W57	15	203	M142	c1nc(N2CCCCC2)c2nc[nH]c2n1	15	203
CHEMBL2420911	C1CNCC2(C1)CCN(CC2)c3ncnc4[nH]cnc34	5.02	c1nc(N2CCC3(CCCNC3)CC2)c2nc[nH]c2n1	W58	20	272	M143	c1nc(N2CCC3(CCCNC3)CC2)c2nc[nH]c2n1	20	272
CHEMBL3679630	CC(=N)N1C(=N)C=Cc2nc(c3ccc(cc3)C4(N)CCC4)c(cc12)c5ccccc5	7.3	CC(=N)n1c(=N)ccc2nc(-c3ccc(C4(N)CCC4)cc3)c(-c3ccccc3)cc21	W59	31	408	M144	N=c1ccc2nc(-c3ccc(C4(N)CCC4)cc3)ccc2[nH]1	22	290
CHEMBL3679629	NC(=N)N1C(=N)C=Cc2nc(c3ccc(cc3)C4(N)CCC4)c(cc12)c5ccccc5	7.62	N=C(N)n1c(=N)ccc2nc(-c3ccc(C4(N)CCC4)cc3)c(-c3ccccc3)cc21	W510	31	409	M144	N=c1ccc2nc(-c3ccc(C4(N)CCC4)cc3)ccc2[nH]1	22	290
CHEMBL3679630	CC(=N)N1C(=N)C=Cc2nc(c3ccc(cc3)C4(N)CCC4)c(cc12)c5ccccc5	7.3	CC(=N)n1c(=N)ccc2nc(-c3ccc(C4(N)CCC4)cc3)c(-c3ccccc3)cc21	W59	31	408	M145	CC(=N)n1c(=N)ccc2nc(-c3ccc(C4(N)CCC4)cc3)ccc21	25	331
CHEMBL3679630	CC(=N)N1C(=N)C=Cc2nc(c3ccc(cc3)C4(N)CCC4)c(cc12)c5ccccc5	7.3	CC(=N)n1c(=N)ccc2nc(-c3ccc(C4(N)CCC4)cc3)c(-c3ccccc3)cc21	W59	31	408	M146	N=c1ccc2nc(-c3ccc(C4(N)CCC4)cc3)c(-c3ccccc3)cc2[nH]1	28	366
CHEMBL3679629	NC(=N)N1C(=N)C=Cc2nc(c3ccc(cc3)C4(N)CCC4)c(cc12)c5ccccc5	7.62	N=C(N)n1c(=N)ccc2nc(-c3ccc(C4(N)CCC4)cc3)c(-c3ccccc3)cc21	W510	31	409	M146	N=c1ccc2nc(-c3ccc(C4(N)CCC4)cc3)c(-c3ccccc3)cc2[nH]1	28	366
CHEMBL3679634	NC(=O)N1C(=N)C=Cc2nc(c3ccc(cc3)C4(CCC4)NC(=O)Cc5cccnc5)c(cc12)c6ccccc6	6.7	N=c1ccc2nc(-c3ccc(C4(NC(=O)Cc5cccnc5)CCC4)cc3)c(-c3ccccc3)cc2n1C(N)=O	W531	40	529	M146	N=c1ccc2nc(-c3ccc(C4(N)CCC4)cc3)c(-c3ccccc3)cc2[nH]1	28	366
CHEMBL3679633	NC1(CCC1)c2ccc(cc2)c3nc4C=CC(=N)N(C(=N)c5ccccc5)c4cc3c6ccccc6	7.5	N=C(c1ccccc1)n1c(=N)ccc2nc(-c3ccc(C4(N)CCC4)cc3)c(-c3ccccc3)cc21	W610	36	470	M146	N=c1ccc2nc(-c3ccc(C4(N)CCC4)cc3)c(-c3ccccc3)cc2[nH]1	28	366
CHEMBL3679630	CC(=N)N1C(=N)C=Cc2nc(c3ccc(cc3)C4(N)CCC4)c(cc12)c5ccccc5	7.3	CC(=N)n1c(=N)ccc2nc(-c3ccc(C4(N)CCC4)cc3)c(-c3ccccc3)cc21	W59	31	408	M147	CC(=N)n1c(=N)ccc2nc(-c3ccc(C4(N)CCC4)cc3)c(-c3ccccc3)cc21	31	408
CHEMBL3703135	CC(=O)c1ccc2nc(c3ccc(cc3)C4(N)CCC4)c(c5ccccc5)n2c1	7.16	CC(=O)c1ccc2nc(-c3ccc(C4(N)CCC4)cc3)c(-c3ccccc3)n2c1	W60	29	381	M148	CC(=O)c1ccc2nc(-c3ccc(C4(N)CCC4)cc3)cn2c1	23	305
CHEMBL3703135	CC(=O)c1ccc2nc(c3ccc(cc3)C4(N)CCC4)c(c5ccccc5)n2c1	7.16	CC(=O)c1ccc2nc(-c3ccc(C4(N)CCC4)cc3)c(-c3ccccc3)n2c1	W60	29	381	M149	CC(=O)c1ccc2nc(-c3ccc(C4(N)CCC4)cc3)c(-c3ccccc3)n2c1	29	381
CHEMBL3703120	CC(=O)c1ccn2c(c3ccccc3)c(nc2c1)c4ccc(cc4)C5(N)CCC5	7.26	CC(=O)c1ccn2c(-c3ccccc3)c(-c3ccc(C4(N)CCC4)cc3)nc2c1	W61	29	381	M150	CC(=O)c1ccn2cc(-c3ccc(C4(N)CCC4)cc3)nc2c1	23	305
CHEMBL3703120	CC(=O)c1ccn2c(c3ccccc3)c(nc2c1)c4ccc(cc4)C5(N)CCC5	7.26	CC(=O)c1ccn2c(-c3ccccc3)c(-c3ccc(C4(N)CCC4)cc3)nc2c1	W61	29	381	M151	CC(=O)c1ccn2c(-c3ccccc3)c(-c3ccc(C4(N)CCC4)cc3)nc2c1	29	381
CHEMBL453586	CC(=O)N1CCN(CC1)c2ncc3cc(c4ccccc4)c(nc3n2)c5ccc(CN6CCC(CC6)c7nnc([nH]7)c8ccccn8)cc5	7.8	CC(=O)N1CCN(c2ncc3cc(-c4ccccc4)c(-c4ccc(CN5CCC(c6nnc(-c7ccccn7)[nH]6)CC5)cc4)nc3n2)CC1	W62	49	651	M152	c1ccc(-c2cc3cnc(N4CCNCC4)nc3nc2-c2ccc(CN3CCC(c4nnc(-c5ccccn5)[nH]4)CC3)cc2)cc1	46	609
CHEMBL447348	CN(C)C(=O)N1CCN(CC1)c2ncc3cc(c4ccccc4)c(nc3n2)c5ccc(CN6CCC(CC6)c7nnc([nH]7)c8ccccn8)cc5	7.4	CN(C)C(=O)N1CCN(c2ncc3cc(-c4ccccc4)c(-c4ccc(CN5CCC(c6nnc(-c7ccccn7)[nH]6)CC5)cc4)nc3n2)CC1	W309	51	680	M152	c1ccc(-c2cc3cnc(N4CCNCC4)nc3nc2-c2ccc(CN3CCC(c4nnc(-c5ccccn5)[nH]4)CC3)cc2)cc1	46	609
CHEMBL447168	CN(C)CC(=O)N1CCN(CC1)c2ncc3cc(c4ccccc4)c(nc3n2)c5ccc(CN6CCC(CC6)c7nnc([nH]7)c8ccccn8)cc5	8.22	CN(C)CC(=O)N1CCN(c2ncc3cc(-c4ccccc4)c(-c4ccc(CN5CCC(c6nnc(-c7ccccn7)[nH]6)CC5)cc4)nc3n2)CC1	W313	52	694	M152	c1ccc(-c2cc3cnc(N4CCNCC4)nc3nc2-c2ccc(CN3CCC(c4nnc(-c5ccccn5)[nH]4)CC3)cc2)cc1	46	609
CHEMBL443661	CN(C)CCN1CCN(CC1)c2ncc3cc(c4ccccc4)c(nc3n2)c5ccc(CN6CCC(CC6)c7nnc([nH]7)c8ccccn8)cc5	8.4	CN(C)CCN1CCN(c2ncc3cc(-c4ccccc4)c(-c4ccc(CN5CCC(c6nnc(-c7ccccn7)[nH]6)CC5)cc4)nc3n2)CC1	W321	51	680	M152	c1ccc(-c2cc3cnc(N4CCNCC4)nc3nc2-c2ccc(CN3CCC(c4nnc(-c5ccccn5)[nH]4)CC3)cc2)cc1	46	609
CHEMBL448991	CN1CC(C1)N2CCN(CC2)c3ncc4cc(c5ccccc5)c(nc4n3)c6ccc(CN7CCC(CC7)c8nnc([nH]8)c9ccccn9)cc6	8.05	CN1CC(N2CCN(c3ncc4cc(-c5ccccc5)c(-c5ccc(CN6CCC(c7nnc(-c8ccccn8)[nH]7)CC6)cc5)nc4n3)CC2)C1	W331	51	678	M152	c1ccc(-c2cc3cnc(N4CCNCC4)nc3nc2-c2ccc(CN3CCC(c4nnc(-c5ccccn5)[nH]4)CC3)cc2)cc1	46	609
CHEMBL502426	CS(=O)(=O)N1CCN(CC1)c2ncc3cc(c4ccccc4)c(nc3n2)c5ccc(CN6CCC(CC6)c7nnc([nH]7)c8ccccn8)cc5	7.64	CS(=O)(=O)N1CCN(c2ncc3cc(-c4ccccc4)c(-c4ccc(CN5CCC(c6nnc(-c7ccccn7)[nH]6)CC5)cc4)nc3n2)CC1	W448	50	687	M152	c1ccc(-c2cc3cnc(N4CCNCC4)nc3nc2-c2ccc(CN3CCC(c4nnc(-c5ccccn5)[nH]4)CC3)cc2)cc1	46	609
CHEMBL453995	OCCN1CCN(CC1)c2ncc3cc(c4ccccc4)c(nc3n2)c5ccc(CN6CCC(CC6)c7nnc([nH]7)c8ccccn8)cc5	7.51	OCCN1CCN(c2ncc3cc(-c4ccccc4)c(-c4ccc(CN5CCC(c6nnc(-c7ccccn7)[nH]6)CC5)cc4)nc3n2)CC1	W805	49	653	M152	c1ccc(-c2cc3cnc(N4CCNCC4)nc3nc2-c2ccc(CN3CCC(c4nnc(-c5ccccn5)[nH]4)CC3)cc2)cc1	46	609
CHEMBL453586	CC(=O)N1CCN(CC1)c2ncc3cc(c4ccccc4)c(nc3n2)c5ccc(CN6CCC(CC6)c7nnc([nH]7)c8ccccn8)cc5	7.8	CC(=O)N1CCN(c2ncc3cc(-c4ccccc4)c(-c4ccc(CN5CCC(c6nnc(-c7ccccn7)[nH]6)CC5)cc4)nc3n2)CC1	W62	49	651	M153	c1ccc(-c2nnc(C3CCN(Cc4ccc(-c5ccc6cnc(N7CCNCC7)nc6n5)cc4)CC3)[nH]2)nc1	40	533
CHEMBL447348	CN(C)C(=O)N1CCN(CC1)c2ncc3cc(c4ccccc4)c(nc3n2)c5ccc(CN6CCC(CC6)c7nnc([nH]7)c8ccccn8)cc5	7.4	CN(C)C(=O)N1CCN(c2ncc3cc(-c4ccccc4)c(-c4ccc(CN5CCC(c6nnc(-c7ccccn7)[nH]6)CC5)cc4)nc3n2)CC1	W309	51	680	M153	c1ccc(-c2nnc(C3CCN(Cc4ccc(-c5ccc6cnc(N7CCNCC7)nc6n5)cc4)CC3)[nH]2)nc1	40	533
CHEMBL447168	CN(C)CC(=O)N1CCN(CC1)c2ncc3cc(c4ccccc4)c(nc3n2)c5ccc(CN6CCC(CC6)c7nnc([nH]7)c8ccccn8)cc5	8.22	CN(C)CC(=O)N1CCN(c2ncc3cc(-c4ccccc4)c(-c4ccc(CN5CCC(c6nnc(-c7ccccn7)[nH]6)CC5)cc4)nc3n2)CC1	W313	52	694	M153	c1ccc(-c2nnc(C3CCN(Cc4ccc(-c5ccc6cnc(N7CCNCC7)nc6n5)cc4)CC3)[nH]2)nc1	40	533
CHEMBL443661	CN(C)CCN1CCN(CC1)c2ncc3cc(c4ccccc4)c(nc3n2)c5ccc(CN6CCC(CC6)c7nnc([nH]7)c8ccccn8)cc5	8.4	CN(C)CCN1CCN(c2ncc3cc(-c4ccccc4)c(-c4ccc(CN5CCC(c6nnc(-c7ccccn7)[nH]6)CC5)cc4)nc3n2)CC1	W321	51	680	M153	c1ccc(-c2nnc(C3CCN(Cc4ccc(-c5ccc6cnc(N7CCNCC7)nc6n5)cc4)CC3)[nH]2)nc1	40	533
CHEMBL448991	CN1CC(C1)N2CCN(CC2)c3ncc4cc(c5ccccc5)c(nc4n3)c6ccc(CN7CCC(CC7)c8nnc([nH]8)c9ccccn9)cc6	8.05	CN1CC(N2CCN(c3ncc4cc(-c5ccccc5)c(-c5ccc(CN6CCC(c7nnc(-c8ccccn8)[nH]7)CC6)cc5)nc4n3)CC2)C1	W331	51	678	M153	c1ccc(-c2nnc(C3CCN(Cc4ccc(-c5ccc6cnc(N7CCNCC7)nc6n5)cc4)CC3)[nH]2)nc1	40	533
CHEMBL502426	CS(=O)(=O)N1CCN(CC1)c2ncc3cc(c4ccccc4)c(nc3n2)c5ccc(CN6CCC(CC6)c7nnc([nH]7)c8ccccn8)cc5	7.64	CS(=O)(=O)N1CCN(c2ncc3cc(-c4ccccc4)c(-c4ccc(CN5CCC(c6nnc(-c7ccccn7)[nH]6)CC5)cc4)nc3n2)CC1	W448	50	687	M153	c1ccc(-c2nnc(C3CCN(Cc4ccc(-c5ccc6cnc(N7CCNCC7)nc6n5)cc4)CC3)[nH]2)nc1	40	533
CHEMBL453995	OCCN1CCN(CC1)c2ncc3cc(c4ccccc4)c(nc3n2)c5ccc(CN6CCC(CC6)c7nnc([nH]7)c8ccccn8)cc5	7.51	OCCN1CCN(c2ncc3cc(-c4ccccc4)c(-c4ccc(CN5CCC(c6nnc(-c7ccccn7)[nH]6)CC5)cc4)nc3n2)CC1	W805	49	653	M153	c1ccc(-c2nnc(C3CCN(Cc4ccc(-c5ccc6cnc(N7CCNCC7)nc6n5)cc4)CC3)[nH]2)nc1	40	533
CHEMBL453586	CC(=O)N1CCN(CC1)c2ncc3cc(c4ccccc4)c(nc3n2)c5ccc(CN6CCC(CC6)c7nnc([nH]7)c8ccccn8)cc5	7.8	CC(=O)N1CCN(c2ncc3cc(-c4ccccc4)c(-c4ccc(CN5CCC(c6nnc(-c7ccccn7)[nH]6)CC5)cc4)nc3n2)CC1	W62	49	651	M154	CC(=O)N1CCN(c2ncc3ccc(-c4ccc(CN5CCC(c6nnc(-c7ccccn7)[nH]6)CC5)cc4)nc3n2)CC1	43	575
CHEMBL453586	CC(=O)N1CCN(CC1)c2ncc3cc(c4ccccc4)c(nc3n2)c5ccc(CN6CCC(CC6)c7nnc([nH]7)c8ccccn8)cc5	7.8	CC(=O)N1CCN(c2ncc3cc(-c4ccccc4)c(-c4ccc(CN5CCC(c6nnc(-c7ccccn7)[nH]6)CC5)cc4)nc3n2)CC1	W62	49	651	M155	c1nnc(C2CCN(Cc3ccc(-c4ccc5cnc(N6CCNCC6)nc5n4)cc3)CC2)[nH]1	34	456
CHEMBL447348	CN(C)C(=O)N1CCN(CC1)c2ncc3cc(c4ccccc4)c(nc3n2)c5ccc(CN6CCC(CC6)c7nnc([nH]7)c8ccccn8)cc5	7.4	CN(C)C(=O)N1CCN(c2ncc3cc(-c4ccccc4)c(-c4ccc(CN5CCC(c6nnc(-c7ccccn7)[nH]6)CC5)cc4)nc3n2)CC1	W309	51	680	M155	c1nnc(C2CCN(Cc3ccc(-c4ccc5cnc(N6CCNCC6)nc5n4)cc3)CC2)[nH]1	34	456
CHEMBL443661	CN(C)CCN1CCN(CC1)c2ncc3cc(c4ccccc4)c(nc3n2)c5ccc(CN6CCC(CC6)c7nnc([nH]7)c8ccccn8)cc5	8.4	CN(C)CCN1CCN(c2ncc3cc(-c4ccccc4)c(-c4ccc(CN5CCC(c6nnc(-c7ccccn7)[nH]6)CC5)cc4)nc3n2)CC1	W321	51	680	M155	c1nnc(C2CCN(Cc3ccc(-c4ccc5cnc(N6CCNCC6)nc5n4)cc3)CC2)[nH]1	34	456
CHEMBL505848	CN(C)CCN1CCN(CC1)c2ncc3cc(c4ccccc4)c(nc3n2)c5ccc(CN6CCC(CC6)c7nnc([nH]7)c8ncccn8)cc5	6.89	CN(C)CCN1CCN(c2ncc3cc(-c4ccccc4)c(-c4ccc(CN5CCC(c6nnc(-c7ncccn7)[nH]6)CC5)cc4)nc3n2)CC1	W322	51	681	M155	c1nnc(C2CCN(Cc3ccc(-c4ccc5cnc(N6CCNCC6)nc5n4)cc3)CC2)[nH]1	34	456
CHEMBL448991	CN1CC(C1)N2CCN(CC2)c3ncc4cc(c5ccccc5)c(nc4n3)c6ccc(CN7CCC(CC7)c8nnc([nH]8)c9ccccn9)cc6	8.05	CN1CC(N2CCN(c3ncc4cc(-c5ccccc5)c(-c5ccc(CN6CCC(c7nnc(-c8ccccn8)[nH]7)CC6)cc5)nc4n3)CC2)C1	W331	51	678	M155	c1nnc(C2CCN(Cc3ccc(-c4ccc5cnc(N6CCNCC6)nc5n4)cc3)CC2)[nH]1	34	456
CHEMBL502426	CS(=O)(=O)N1CCN(CC1)c2ncc3cc(c4ccccc4)c(nc3n2)c5ccc(CN6CCC(CC6)c7nnc([nH]7)c8ccccn8)cc5	7.64	CS(=O)(=O)N1CCN(c2ncc3cc(-c4ccccc4)c(-c4ccc(CN5CCC(c6nnc(-c7ccccn7)[nH]6)CC5)cc4)nc3n2)CC1	W448	50	687	M155	c1nnc(C2CCN(Cc3ccc(-c4ccc5cnc(N6CCNCC6)nc5n4)cc3)CC2)[nH]1	34	456
CHEMBL503810	Nc1ccc(cn1)c2nnc([nH]2)C3CCN(Cc4ccc(cc4)c5nc6nc(ncc6cc5c7ccccc7)N8CCN(CCO)CC8)CC3	6.75	Nc1ccc(-c2nnc(C3CCN(Cc4ccc(-c5nc6nc(N7CCN(CCO)CC7)ncc6cc5-c5ccccc5)cc4)CC3)[nH]2)cn1	W728	50	668	M155	c1nnc(C2CCN(Cc3ccc(-c4ccc5cnc(N6CCNCC6)nc5n4)cc3)CC2)[nH]1	34	456
CHEMBL502113	OCCN1CCN(CC1)c2ncc3cc(c4ccccc4)c(nc3n2)c5ccc(CN6CCC(CC6)c7nnc([nH]7)C8=CNC(=O)C=C8)cc5	6.55	O=c1ccc(-c2nnc(C3CCN(Cc4ccc(-c5nc6nc(N7CCN(CCO)CC7)ncc6cc5-c5ccccc5)cc4)CC3)[nH]2)c[nH]1	W803	50	669	M155	c1nnc(C2CCN(Cc3ccc(-c4ccc5cnc(N6CCNCC6)nc5n4)cc3)CC2)[nH]1	34	456
CHEMBL449200	OCCN1CCN(CC1)c2ncc3cc(c4ccccc4)c(nc3n2)c5ccc(CN6CCC(CC6)c7nnc([nH]7)c8cc[n+]([O-])cc8)cc5	6.84	[O-][n+]1ccc(-c2nnc(C3CCN(Cc4ccc(-c5nc6nc(N7CCN(CCO)CC7)ncc6cc5-c5ccccc5)cc4)CC3)[nH]2)cc1	W804	50	669	M155	c1nnc(C2CCN(Cc3ccc(-c4ccc5cnc(N6CCNCC6)nc5n4)cc3)CC2)[nH]1	34	456
CHEMBL453995	OCCN1CCN(CC1)c2ncc3cc(c4ccccc4)c(nc3n2)c5ccc(CN6CCC(CC6)c7nnc([nH]7)c8ccccn8)cc5	7.51	OCCN1CCN(c2ncc3cc(-c4ccccc4)c(-c4ccc(CN5CCC(c6nnc(-c7ccccn7)[nH]6)CC5)cc4)nc3n2)CC1	W805	49	653	M155	c1nnc(C2CCN(Cc3ccc(-c4ccc5cnc(N6CCNCC6)nc5n4)cc3)CC2)[nH]1	34	456
CHEMBL455226	OCCN1CCN(CC1)c2ncc3cc(c4ccccc4)c(nc3n2)c5ccc(CN6CCC(CC6)c7nnc([nH]7)c8ncccn8)cc5	7.1	OCCN1CCN(c2ncc3cc(-c4ccccc4)c(-c4ccc(CN5CCC(c6nnc(-c7ncccn7)[nH]6)CC5)cc4)nc3n2)CC1	W806	49	654	M155	c1nnc(C2CCN(Cc3ccc(-c4ccc5cnc(N6CCNCC6)nc5n4)cc3)CC2)[nH]1	34	456
CHEMBL453586	CC(=O)N1CCN(CC1)c2ncc3cc(c4ccccc4)c(nc3n2)c5ccc(CN6CCC(CC6)c7nnc([nH]7)c8ccccn8)cc5	7.8	CC(=O)N1CCN(c2ncc3cc(-c4ccccc4)c(-c4ccc(CN5CCC(c6nnc(-c7ccccn7)[nH]6)CC5)cc4)nc3n2)CC1	W62	49	651	M156	c1ccc(-c2cc3cnc(N4CCNCC4)nc3nc2-c2ccc(CN3CCC(c4nnc[nH]4)CC3)cc2)cc1	40	532
CHEMBL447348	CN(C)C(=O)N1CCN(CC1)c2ncc3cc(c4ccccc4)c(nc3n2)c5ccc(CN6CCC(CC6)c7nnc([nH]7)c8ccccn8)cc5	7.4	CN(C)C(=O)N1CCN(c2ncc3cc(-c4ccccc4)c(-c4ccc(CN5CCC(c6nnc(-c7ccccn7)[nH]6)CC5)cc4)nc3n2)CC1	W309	51	680	M156	c1ccc(-c2cc3cnc(N4CCNCC4)nc3nc2-c2ccc(CN3CCC(c4nnc[nH]4)CC3)cc2)cc1	40	532
CHEMBL447168	CN(C)CC(=O)N1CCN(CC1)c2ncc3cc(c4ccccc4)c(nc3n2)c5ccc(CN6CCC(CC6)c7nnc([nH]7)c8ccccn8)cc5	8.22	CN(C)CC(=O)N1CCN(c2ncc3cc(-c4ccccc4)c(-c4ccc(CN5CCC(c6nnc(-c7ccccn7)[nH]6)CC5)cc4)nc3n2)CC1	W313	52	694	M156	c1ccc(-c2cc3cnc(N4CCNCC4)nc3nc2-c2ccc(CN3CCC(c4nnc[nH]4)CC3)cc2)cc1	40	532
CHEMBL503652	CN(C)CCN1CCN(CC1)c2ncc3cc(c4ccccc4)c(nc3n2)c5ccc(CN6CCC(CC6)c7nnc([nH]7)C8=CNC(=O)C=C8)cc5	7.01	CN(C)CCN1CCN(c2ncc3cc(-c4ccccc4)c(-c4ccc(CN5CCC(c6nnc(-c7ccc(=O)[nH]c7)[nH]6)CC5)cc4)nc3n2)CC1	W318	52	696	M156	c1ccc(-c2cc3cnc(N4CCNCC4)nc3nc2-c2ccc(CN3CCC(c4nnc[nH]4)CC3)cc2)cc1	40	532
CHEMBL455071	CN(C)CCN1CCN(CC1)c2ncc3cc(c4ccccc4)c(nc3n2)c5ccc(CN6CCC(CC6)c7nnc([nH]7)c8cc[n+]([O-])cc8)cc5	7.17	CN(C)CCN1CCN(c2ncc3cc(-c4ccccc4)c(-c4ccc(CN5CCC(c6nnc(-c7cc[n+]([O-])cc7)[nH]6)CC5)cc4)nc3n2)CC1	W319	52	696	M156	c1ccc(-c2cc3cnc(N4CCNCC4)nc3nc2-c2ccc(CN3CCC(c4nnc[nH]4)CC3)cc2)cc1	40	532
CHEMBL503270	CN(C)CCN1CCN(CC1)c2ncc3cc(c4ccccc4)c(nc3n2)c5ccc(CN6CCC(CC6)c7nnc([nH]7)c8ccc(N)nc8)cc5	6.85	CN(C)CCN1CCN(c2ncc3cc(-c4ccccc4)c(-c4ccc(CN5CCC(c6nnc(-c7ccc(N)nc7)[nH]6)CC5)cc4)nc3n2)CC1	W320	52	695	M156	c1ccc(-c2cc3cnc(N4CCNCC4)nc3nc2-c2ccc(CN3CCC(c4nnc[nH]4)CC3)cc2)cc1	40	532
CHEMBL443661	CN(C)CCN1CCN(CC1)c2ncc3cc(c4ccccc4)c(nc3n2)c5ccc(CN6CCC(CC6)c7nnc([nH]7)c8ccccn8)cc5	8.4	CN(C)CCN1CCN(c2ncc3cc(-c4ccccc4)c(-c4ccc(CN5CCC(c6nnc(-c7ccccn7)[nH]6)CC5)cc4)nc3n2)CC1	W321	51	680	M156	c1ccc(-c2cc3cnc(N4CCNCC4)nc3nc2-c2ccc(CN3CCC(c4nnc[nH]4)CC3)cc2)cc1	40	532
CHEMBL505848	CN(C)CCN1CCN(CC1)c2ncc3cc(c4ccccc4)c(nc3n2)c5ccc(CN6CCC(CC6)c7nnc([nH]7)c8ncccn8)cc5	6.89	CN(C)CCN1CCN(c2ncc3cc(-c4ccccc4)c(-c4ccc(CN5CCC(c6nnc(-c7ncccn7)[nH]6)CC5)cc4)nc3n2)CC1	W322	51	681	M156	c1ccc(-c2cc3cnc(N4CCNCC4)nc3nc2-c2ccc(CN3CCC(c4nnc[nH]4)CC3)cc2)cc1	40	532
CHEMBL448991	CN1CC(C1)N2CCN(CC2)c3ncc4cc(c5ccccc5)c(nc4n3)c6ccc(CN7CCC(CC7)c8nnc([nH]8)c9ccccn9)cc6	8.05	CN1CC(N2CCN(c3ncc4cc(-c5ccccc5)c(-c5ccc(CN6CCC(c7nnc(-c8ccccn8)[nH]7)CC6)cc5)nc4n3)CC2)C1	W331	51	678	M156	c1ccc(-c2cc3cnc(N4CCNCC4)nc3nc2-c2ccc(CN3CCC(c4nnc[nH]4)CC3)cc2)cc1	40	532
CHEMBL502426	CS(=O)(=O)N1CCN(CC1)c2ncc3cc(c4ccccc4)c(nc3n2)c5ccc(CN6CCC(CC6)c7nnc([nH]7)c8ccccn8)cc5	7.64	CS(=O)(=O)N1CCN(c2ncc3cc(-c4ccccc4)c(-c4ccc(CN5CCC(c6nnc(-c7ccccn7)[nH]6)CC5)cc4)nc3n2)CC1	W448	50	687	M156	c1ccc(-c2cc3cnc(N4CCNCC4)nc3nc2-c2ccc(CN3CCC(c4nnc[nH]4)CC3)cc2)cc1	40	532
CHEMBL503810	Nc1ccc(cn1)c2nnc([nH]2)C3CCN(Cc4ccc(cc4)c5nc6nc(ncc6cc5c7ccccc7)N8CCN(CCO)CC8)CC3	6.75	Nc1ccc(-c2nnc(C3CCN(Cc4ccc(-c5nc6nc(N7CCN(CCO)CC7)ncc6cc5-c5ccccc5)cc4)CC3)[nH]2)cn1	W728	50	668	M156	c1ccc(-c2cc3cnc(N4CCNCC4)nc3nc2-c2ccc(CN3CCC(c4nnc[nH]4)CC3)cc2)cc1	40	532
CHEMBL502113	OCCN1CCN(CC1)c2ncc3cc(c4ccccc4)c(nc3n2)c5ccc(CN6CCC(CC6)c7nnc([nH]7)C8=CNC(=O)C=C8)cc5	6.55	O=c1ccc(-c2nnc(C3CCN(Cc4ccc(-c5nc6nc(N7CCN(CCO)CC7)ncc6cc5-c5ccccc5)cc4)CC3)[nH]2)c[nH]1	W803	50	669	M156	c1ccc(-c2cc3cnc(N4CCNCC4)nc3nc2-c2ccc(CN3CCC(c4nnc[nH]4)CC3)cc2)cc1	40	532
CHEMBL449200	OCCN1CCN(CC1)c2ncc3cc(c4ccccc4)c(nc3n2)c5ccc(CN6CCC(CC6)c7nnc([nH]7)c8cc[n+]([O-])cc8)cc5	6.84	[O-][n+]1ccc(-c2nnc(C3CCN(Cc4ccc(-c5nc6nc(N7CCN(CCO)CC7)ncc6cc5-c5ccccc5)cc4)CC3)[nH]2)cc1	W804	50	669	M156	c1ccc(-c2cc3cnc(N4CCNCC4)nc3nc2-c2ccc(CN3CCC(c4nnc[nH]4)CC3)cc2)cc1	40	532
CHEMBL453995	OCCN1CCN(CC1)c2ncc3cc(c4ccccc4)c(nc3n2)c5ccc(CN6CCC(CC6)c7nnc([nH]7)c8ccccn8)cc5	7.51	OCCN1CCN(c2ncc3cc(-c4ccccc4)c(-c4ccc(CN5CCC(c6nnc(-c7ccccn7)[nH]6)CC5)cc4)nc3n2)CC1	W805	49	653	M156	c1ccc(-c2cc3cnc(N4CCNCC4)nc3nc2-c2ccc(CN3CCC(c4nnc[nH]4)CC3)cc2)cc1	40	532
CHEMBL455226	OCCN1CCN(CC1)c2ncc3cc(c4ccccc4)c(nc3n2)c5ccc(CN6CCC(CC6)c7nnc([nH]7)c8ncccn8)cc5	7.1	OCCN1CCN(c2ncc3cc(-c4ccccc4)c(-c4ccc(CN5CCC(c6nnc(-c7ncccn7)[nH]6)CC5)cc4)nc3n2)CC1	W806	49	654	M156	c1ccc(-c2cc3cnc(N4CCNCC4)nc3nc2-c2ccc(CN3CCC(c4nnc[nH]4)CC3)cc2)cc1	40	532
CHEMBL453586	CC(=O)N1CCN(CC1)c2ncc3cc(c4ccccc4)c(nc3n2)c5ccc(CN6CCC(CC6)c7nnc([nH]7)c8ccccn8)cc5	7.8	CC(=O)N1CCN(c2ncc3cc(-c4ccccc4)c(-c4ccc(CN5CCC(c6nnc(-c7ccccn7)[nH]6)CC5)cc4)nc3n2)CC1	W62	49	651	M157	CC(=O)N1CCN(c2ncc3ccc(-c4ccc(CN5CCC(c6nnc[nH]6)CC5)cc4)nc3n2)CC1	37	498
CHEMBL453586	CC(=O)N1CCN(CC1)c2ncc3cc(c4ccccc4)c(nc3n2)c5ccc(CN6CCC(CC6)c7nnc([nH]7)c8ccccn8)cc5	7.8	CC(=O)N1CCN(c2ncc3cc(-c4ccccc4)c(-c4ccc(CN5CCC(c6nnc(-c7ccccn7)[nH]6)CC5)cc4)nc3n2)CC1	W62	49	651	M158	CC(=O)N1CCN(c2ncc3cc(-c4ccccc4)c(-c4ccc(CN5CCC(c6nnc[nH]6)CC5)cc4)nc3n2)CC1	43	574
CHEMBL453586	CC(=O)N1CCN(CC1)c2ncc3cc(c4ccccc4)c(nc3n2)c5ccc(CN6CCC(CC6)c7nnc([nH]7)c8ccccn8)cc5	7.8	CC(=O)N1CCN(c2ncc3cc(-c4ccccc4)c(-c4ccc(CN5CCC(c6nnc(-c7ccccn7)[nH]6)CC5)cc4)nc3n2)CC1	W62	49	651	M159	CC(=O)N1CCN(c2ncc3cc(-c4ccccc4)c(-c4ccc(CN5CCC(c6nnc(-c7ccccn7)[nH]6)CC5)cc4)nc3n2)CC1	49	651
CHEMBL3703147	CC(=O)Nc1ccc2nc(c3ccc(cc3)C4(N)CCC4)c(c5ccccc5)n2c1	7.04	CC(=O)Nc1ccc2nc(-c3ccc(C4(N)CCC4)cc3)c(-c3ccccc3)n2c1	W63	30	396	M160	Nc1ccc2nc(-c3ccc(C4(N)CCC4)cc3)cn2c1	21	278
CHEMBL3703149	CNC(=O)Nc1ccc2nc(c3ccc(cc3)C4(N)CCC4)c(c5ccccc5)n2c1	6.51	CNC(=O)Nc1ccc2nc(-c3ccc(C4(N)CCC4)cc3)c(-c3ccccc3)n2c1	W361	31	412	M160	Nc1ccc2nc(-c3ccc(C4(N)CCC4)cc3)cn2c1	21	278
CHEMBL3703150	CS(=O)(=O)Nc1ccc2nc(c3ccc(cc3)C4(N)CCC4)c(c5ccccc5)n2c1	6.5	CS(=O)(=O)Nc1ccc2nc(-c3ccc(C4(N)CCC4)cc3)c(-c3ccccc3)n2c1	W449	31	433	M160	Nc1ccc2nc(-c3ccc(C4(N)CCC4)cc3)cn2c1	21	278
CHEMBL3703146	Nc1ccc2nc(c3ccc(cc3)C4(N)CCC4)c(c5ccccc5)n2c1	6.23	Nc1ccc2nc(-c3ccc(C4(N)CCC4)cc3)c(-c3ccccc3)n2c1	W729	27	354	M160	Nc1ccc2nc(-c3ccc(C4(N)CCC4)cc3)cn2c1	21	278
CHEMBL3703147	CC(=O)Nc1ccc2nc(c3ccc(cc3)C4(N)CCC4)c(c5ccccc5)n2c1	7.04	CC(=O)Nc1ccc2nc(-c3ccc(C4(N)CCC4)cc3)c(-c3ccccc3)n2c1	W63	30	396	M161	Nc1ccc2nc(-c3ccc(C4(N)CCC4)cc3)c(-c3ccccc3)n2c1	27	354
CHEMBL3703149	CNC(=O)Nc1ccc2nc(c3ccc(cc3)C4(N)CCC4)c(c5ccccc5)n2c1	6.51	CNC(=O)Nc1ccc2nc(-c3ccc(C4(N)CCC4)cc3)c(-c3ccccc3)n2c1	W361	31	412	M161	Nc1ccc2nc(-c3ccc(C4(N)CCC4)cc3)c(-c3ccccc3)n2c1	27	354
CHEMBL3703150	CS(=O)(=O)Nc1ccc2nc(c3ccc(cc3)C4(N)CCC4)c(c5ccccc5)n2c1	6.5	CS(=O)(=O)Nc1ccc2nc(-c3ccc(C4(N)CCC4)cc3)c(-c3ccccc3)n2c1	W449	31	433	M161	Nc1ccc2nc(-c3ccc(C4(N)CCC4)cc3)c(-c3ccccc3)n2c1	27	354
CHEMBL3703146	Nc1ccc2nc(c3ccc(cc3)C4(N)CCC4)c(c5ccccc5)n2c1	6.23	Nc1ccc2nc(-c3ccc(C4(N)CCC4)cc3)c(-c3ccccc3)n2c1	W729	27	354	M161	Nc1ccc2nc(-c3ccc(C4(N)CCC4)cc3)c(-c3ccccc3)n2c1	27	354
CHEMBL3703147	CC(=O)Nc1ccc2nc(c3ccc(cc3)C4(N)CCC4)c(c5ccccc5)n2c1	7.04	CC(=O)Nc1ccc2nc(-c3ccc(C4(N)CCC4)cc3)c(-c3ccccc3)n2c1	W63	30	396	M162	CC(=O)Nc1ccc2nc(-c3ccc(C4(N)CCC4)cc3)cn2c1	24	320
CHEMBL3703147	CC(=O)Nc1ccc2nc(c3ccc(cc3)C4(N)CCC4)c(c5ccccc5)n2c1	7.04	CC(=O)Nc1ccc2nc(-c3ccc(C4(N)CCC4)cc3)c(-c3ccccc3)n2c1	W63	30	396	M163	CC(=O)Nc1ccc2nc(-c3ccc(C4(N)CCC4)cc3)c(-c3ccccc3)n2c1	30	396
CHEMBL374611	CC(=O)Nc1cccc(c1)c2c[nH]c(\C=C\3/C(=O)Nc4ccc(NC(=O)N)cc34)c2	8.1	CC(=O)Nc1cccc(-c2c[nH]c(C=C3C(=O)Nc4ccc(NC(N)=O)cc43)c2)c1	W64	30	401	M164	NC(=O)Nc1ccc2c(c1)C(=Cc1cc(-c3cccc(N)c3)c[nH]1)C(=O)N2	27	359
CHEMBL374611	CC(=O)Nc1cccc(c1)c2c[nH]c(\C=C\3/C(=O)Nc4ccc(NC(=O)N)cc34)c2	8.1	CC(=O)Nc1cccc(-c2c[nH]c(C=C3C(=O)Nc4ccc(NC(N)=O)cc43)c2)c1	W64	30	401	M165	NC(=O)Nc1ccc2c(c1)C(=Cc1ccc[nH]1)C(=O)N2	20	268
CHEMBL228545	Cc1cccc(c1)c2c[nH]c(\C=C\3/C(=O)Nc4ccc(NC(=O)N)cc34)c2	7.43	Cc1cccc(-c2c[nH]c(C=C3C(=O)Nc4ccc(NC(N)=O)cc43)c2)c1	W160	27	358	M165	NC(=O)Nc1ccc2c(c1)C(=Cc1ccc[nH]1)C(=O)N2	20	268
CHEMBL442227	COc1cccc(c1)c2c[nH]c(\C=C\3/C(=O)Nc4ccc(NC(=O)N)cc34)c2	7.72	COc1cccc(-c2c[nH]c(C=C3C(=O)Nc4ccc(NC(N)=O)cc43)c2)c1	W421	28	374	M165	NC(=O)Nc1ccc2c(c1)C(=Cc1ccc[nH]1)C(=O)N2	20	268
CHEMBL228547	NC(=O)Nc1ccc2NC(=O)\C(=C/c3cc(c[nH]3)c4cccc(c4)C(=O)N)\c2c1	8.3	NC(=O)Nc1ccc2c(c1)C(=Cc1cc(-c3cccc(C(N)=O)c3)c[nH]1)C(=O)N2	W537	29	387	M165	NC(=O)Nc1ccc2c(c1)C(=Cc1ccc[nH]1)C(=O)N2	20	268
CHEMBL228803	NC(=O)Nc1ccc2NC(=O)\C(=C/c3cc(c[nH]3)c4cccc(c4)C(=O)O)\c2c1	7.35	NC(=O)Nc1ccc2c(c1)C(=Cc1cc(-c3cccc(C(=O)O)c3)c[nH]1)C(=O)N2	W539	29	388	M165	NC(=O)Nc1ccc2c(c1)C(=Cc1ccc[nH]1)C(=O)N2	20	268
CHEMBL437109	NC(=O)Nc1ccc2NC(=O)\C(=C/c3cc(c[nH]3)c4cccc(F)c4)\c2c1	7.29	NC(=O)Nc1ccc2c(c1)C(=Cc1cc(-c3cccc(F)c3)c[nH]1)C(=O)N2	W540	27	362	M165	NC(=O)Nc1ccc2c(c1)C(=Cc1ccc[nH]1)C(=O)N2	20	268
CHEMBL228439	NC(=O)Nc1ccc2NC(=O)\C(=C/c3cc(c[nH]3)c4cccc(O)c4)\c2c1	8.22	NC(=O)Nc1ccc2c(c1)C(=Cc1cc(-c3cccc(O)c3)c[nH]1)C(=O)N2	W541	27	360	M165	NC(=O)Nc1ccc2c(c1)C(=Cc1ccc[nH]1)C(=O)N2	20	268
CHEMBL228751	NC(=O)Nc1ccc2NC(=O)\C(=C/c3cc(c[nH]3)c4ccccc4)\c2c1	7.68	NC(=O)Nc1ccc2c(c1)C(=Cc1cc(-c3ccccc3)c[nH]1)C(=O)N2	W542	26	344	M165	NC(=O)Nc1ccc2c(c1)C(=Cc1ccc[nH]1)C(=O)N2	20	268
CHEMBL375236	NC(=O)Nc1ccc2NC(=O)\C(=C/c3cc(c[nH]3)c4cccnc4)\c2c1	8.1	NC(=O)Nc1ccc2c(c1)C(=Cc1cc(-c3cccnc3)c[nH]1)C(=O)N2	W543	26	345	M165	NC(=O)Nc1ccc2c(c1)C(=Cc1ccc[nH]1)C(=O)N2	20	268
CHEMBL442229	NC(=O)Nc1ccc2NC(=O)\C(=C/c3ccc[nH]3)\c2c1	7.7	NC(=O)Nc1ccc2c(c1)C(=Cc1ccc[nH]1)C(=O)N2	W544	20	268	M165	NC(=O)Nc1ccc2c(c1)C(=Cc1ccc[nH]1)C(=O)N2	20	268
CHEMBL228652	NCc1cccc(c1)c2c[nH]c(\C=C\3/C(=O)Nc4ccc(NC(=O)N)cc34)c2	8.52	NCc1cccc(-c2c[nH]c(C=C3C(=O)Nc4ccc(NC(N)=O)cc43)c2)c1	W767	28	373	M165	NC(=O)Nc1ccc2c(c1)C(=Cc1ccc[nH]1)C(=O)N2	20	268
CHEMBL374611	CC(=O)Nc1cccc(c1)c2c[nH]c(\C=C\3/C(=O)Nc4ccc(NC(=O)N)cc34)c2	8.1	CC(=O)Nc1cccc(-c2c[nH]c(C=C3C(=O)Nc4ccc(NC(N)=O)cc43)c2)c1	W64	30	401	M166	CC(=O)Nc1cccc(-c2c[nH]c(C=C3C(=O)Nc4ccc(NC(N)=O)cc43)c2)c1	30	401
CHEMBL2177828	CC(=O)Nc1cccc(c1)c2ccc3nc(c4cccnc4N)n(c5ccc(CC(=O)Nc6cccc(F)c6)cc5)c3n2	7.62	CC(=O)Nc1cccc(-c2ccc3nc(-c4cccnc4N)n(-c4ccc(CC(=O)Nc5cccc(F)c5)cc4)c3n2)c1	W65	43	572	M167	CC(=O)Nc1cccc(-c2ccc3nc(-c4cccnc4N)n(-c4ccc(CC=O)cc4)c3n2)c1	35	463
CHEMBL2177827	CC(=O)Nc1cccc(c1)c2ccc3nc(c4cccnc4N)n(c5ccc(CC(=O)Nc6ccccc6)cc5)c3n2	7.82	CC(=O)Nc1cccc(-c2ccc3nc(-c4cccnc4N)n(-c4ccc(CC(=O)Nc5ccccc5)cc4)c3n2)c1	W66	42	554	M167	CC(=O)Nc1cccc(-c2ccc3nc(-c4cccnc4N)n(-c4ccc(CC=O)cc4)c3n2)c1	35	463
CHEMBL2177828	CC(=O)Nc1cccc(c1)c2ccc3nc(c4cccnc4N)n(c5ccc(CC(=O)Nc6cccc(F)c6)cc5)c3n2	7.62	CC(=O)Nc1cccc(-c2ccc3nc(-c4cccnc4N)n(-c4ccc(CC(=O)Nc5cccc(F)c5)cc4)c3n2)c1	W65	43	572	M168	Nc1cccc(-c2ccc3ncn(-c4ccc(CC(=O)Nc5cccc(F)c5)cc4)c3n2)c1	33	437
CHEMBL2177828	CC(=O)Nc1cccc(c1)c2ccc3nc(c4cccnc4N)n(c5ccc(CC(=O)Nc6cccc(F)c6)cc5)c3n2	7.62	CC(=O)Nc1cccc(-c2ccc3nc(-c4cccnc4N)n(-c4ccc(CC(=O)Nc5cccc(F)c5)cc4)c3n2)c1	W65	43	572	M169	Nc1cccc(-c2ccc3nc(-c4cccnc4N)n(-c4ccc(CC=O)cc4)c3n2)c1	32	420
CHEMBL2177827	CC(=O)Nc1cccc(c1)c2ccc3nc(c4cccnc4N)n(c5ccc(CC(=O)Nc6ccccc6)cc5)c3n2	7.82	CC(=O)Nc1cccc(-c2ccc3nc(-c4cccnc4N)n(-c4ccc(CC(=O)Nc5ccccc5)cc4)c3n2)c1	W66	42	554	M169	Nc1cccc(-c2ccc3nc(-c4cccnc4N)n(-c4ccc(CC=O)cc4)c3n2)c1	32	420
CHEMBL2177828	CC(=O)Nc1cccc(c1)c2ccc3nc(c4cccnc4N)n(c5ccc(CC(=O)Nc6cccc(F)c6)cc5)c3n2	7.62	CC(=O)Nc1cccc(-c2ccc3nc(-c4cccnc4N)n(-c4ccc(CC(=O)Nc5cccc(F)c5)cc4)c3n2)c1	W65	43	572	M170	Nc1cccc(-c2ccc3nc(-c4cccnc4N)n(-c4ccc(CC(=O)Nc5cccc(F)c5)cc4)c3n2)c1	40	530
CHEMBL2177828	CC(=O)Nc1cccc(c1)c2ccc3nc(c4cccnc4N)n(c5ccc(CC(=O)Nc6cccc(F)c6)cc5)c3n2	7.62	CC(=O)Nc1cccc(-c2ccc3nc(-c4cccnc4N)n(-c4ccc(CC(=O)Nc5cccc(F)c5)cc4)c3n2)c1	W65	43	572	M171	Nc1ncccc1-c1nc2cccnc2n1-c1ccc(CC(=O)Nc2cccc(F)c2)cc1	33	438
CHEMBL2177828	CC(=O)Nc1cccc(c1)c2ccc3nc(c4cccnc4N)n(c5ccc(CC(=O)Nc6cccc(F)c6)cc5)c3n2	7.62	CC(=O)Nc1cccc(-c2ccc3nc(-c4cccnc4N)n(-c4ccc(CC(=O)Nc5cccc(F)c5)cc4)c3n2)c1	W65	43	572	M172	CC(=O)Nc1cccc(-c2ccc3ncn(-c4ccc(CC(=O)Nc5cccc(F)c5)cc4)c3n2)c1	36	480
CHEMBL2177828	CC(=O)Nc1cccc(c1)c2ccc3nc(c4cccnc4N)n(c5ccc(CC(=O)Nc6cccc(F)c6)cc5)c3n2	7.62	CC(=O)Nc1cccc(-c2ccc3nc(-c4cccnc4N)n(-c4ccc(CC(=O)Nc5cccc(F)c5)cc4)c3n2)c1	W65	43	572	M173	CC(=O)Nc1cccc(-c2ccc3nc(-c4cccnc4N)n(-c4ccc(CC(=O)Nc5cccc(F)c5)cc4)c3n2)c1	43	572
CHEMBL2177827	CC(=O)Nc1cccc(c1)c2ccc3nc(c4cccnc4N)n(c5ccc(CC(=O)Nc6ccccc6)cc5)c3n2	7.82	CC(=O)Nc1cccc(-c2ccc3nc(-c4cccnc4N)n(-c4ccc(CC(=O)Nc5ccccc5)cc4)c3n2)c1	W66	42	554	M174	CC(=O)Nc1cccc(-c2ccc3ncn(-c4ccc(CC=O)cc4)c3n2)c1	28	370
CHEMBL2177827	CC(=O)Nc1cccc(c1)c2ccc3nc(c4cccnc4N)n(c5ccc(CC(=O)Nc6ccccc6)cc5)c3n2	7.82	CC(=O)Nc1cccc(-c2ccc3nc(-c4cccnc4N)n(-c4ccc(CC(=O)Nc5ccccc5)cc4)c3n2)c1	W66	42	554	M175	Nc1cccc(-c2ccc3ncn(-c4ccc(CC(=O)Nc5ccccc5)cc4)c3n2)c1	32	419
CHEMBL2177827	CC(=O)Nc1cccc(c1)c2ccc3nc(c4cccnc4N)n(c5ccc(CC(=O)Nc6ccccc6)cc5)c3n2	7.82	CC(=O)Nc1cccc(-c2ccc3nc(-c4cccnc4N)n(-c4ccc(CC(=O)Nc5ccccc5)cc4)c3n2)c1	W66	42	554	M176	Nc1cccc(-c2ccc3nc(-c4cccnc4N)n(-c4ccc(CC(=O)Nc5ccccc5)cc4)c3n2)c1	39	512
CHEMBL2177827	CC(=O)Nc1cccc(c1)c2ccc3nc(c4cccnc4N)n(c5ccc(CC(=O)Nc6ccccc6)cc5)c3n2	7.82	CC(=O)Nc1cccc(-c2ccc3nc(-c4cccnc4N)n(-c4ccc(CC(=O)Nc5ccccc5)cc4)c3n2)c1	W66	42	554	M177	Nc1ncccc1-c1nc2cccnc2n1-c1ccc(CC(=O)Nc2ccccc2)cc1	32	420
CHEMBL2177829	Nc1ncccc1c2nc3ccc(nc3n2c4ccc(CC(=O)Nc5ccccc5)cc4)c6cccnc6	7.6	Nc1ncccc1-c1nc2ccc(-c3cccnc3)nc2n1-c1ccc(CC(=O)Nc2ccccc2)cc1	W744	38	498	M177	Nc1ncccc1-c1nc2cccnc2n1-c1ccc(CC(=O)Nc2ccccc2)cc1	32	420
CHEMBL2177818	Nc1ncccc1c2nc3cccnc3n2c4ccc(CC(=O)Nc5ccccc5)cc4	6.16	Nc1ncccc1-c1nc2cccnc2n1-c1ccc(CC(=O)Nc2ccccc2)cc1	W748	32	420	M177	Nc1ncccc1-c1nc2cccnc2n1-c1ccc(CC(=O)Nc2ccccc2)cc1	32	420
CHEMBL2177827	CC(=O)Nc1cccc(c1)c2ccc3nc(c4cccnc4N)n(c5ccc(CC(=O)Nc6ccccc6)cc5)c3n2	7.82	CC(=O)Nc1cccc(-c2ccc3nc(-c4cccnc4N)n(-c4ccc(CC(=O)Nc5ccccc5)cc4)c3n2)c1	W66	42	554	M178	CC(=O)Nc1cccc(-c2ccc3ncn(-c4ccc(CC(=O)Nc5ccccc5)cc4)c3n2)c1	35	462
CHEMBL2177827	CC(=O)Nc1cccc(c1)c2ccc3nc(c4cccnc4N)n(c5ccc(CC(=O)Nc6ccccc6)cc5)c3n2	7.82	CC(=O)Nc1cccc(-c2ccc3nc(-c4cccnc4N)n(-c4ccc(CC(=O)Nc5ccccc5)cc4)c3n2)c1	W66	42	554	M179	CC(=O)Nc1cccc(-c2ccc3nc(-c4cccnc4N)n(-c4ccc(CC(=O)Nc5ccccc5)cc4)c3n2)c1	42	554
CHEMBL2177836	CC(=O)Nc1cccc(c1)c2ccc3nc(c4cccnc4N)n(c5ccc(CNC(=O)c6cccc(F)c6)cc5)c3n2	7.75	CC(=O)Nc1cccc(-c2ccc3nc(-c4cccnc4N)n(-c4ccc(CNC(=O)c5cccc(F)c5)cc4)c3n2)c1	W67	43	572	M180	NCc1ccc(-n2c(-c3cccnc3N)nc3ccc(-c4cccc(N)c4)nc32)cc1	31	407
CHEMBL2177834	CC(=O)Nc1cccc(c1)c2ccc3nc(c4cccnc4N)n(c5ccc(CNC(=O)c6ccccc6)cc5)c3n2	7.33	CC(=O)Nc1cccc(-c2ccc3nc(-c4cccnc4N)n(-c4ccc(CNC(=O)c5ccccc5)cc4)c3n2)c1	W68	42	554	M180	NCc1ccc(-n2c(-c3cccnc3N)nc3ccc(-c4cccc(N)c4)nc32)cc1	31	407
CHEMBL2177836	CC(=O)Nc1cccc(c1)c2ccc3nc(c4cccnc4N)n(c5ccc(CNC(=O)c6cccc(F)c6)cc5)c3n2	7.75	CC(=O)Nc1cccc(-c2ccc3nc(-c4cccnc4N)n(-c4ccc(CNC(=O)c5cccc(F)c5)cc4)c3n2)c1	W67	43	572	M181	CC(=O)Nc1cccc(-c2ccc3nc(-c4cccnc4N)n(-c4ccc(CN)cc4)c3n2)c1	34	450
CHEMBL2177834	CC(=O)Nc1cccc(c1)c2ccc3nc(c4cccnc4N)n(c5ccc(CNC(=O)c6ccccc6)cc5)c3n2	7.33	CC(=O)Nc1cccc(-c2ccc3nc(-c4cccnc4N)n(-c4ccc(CNC(=O)c5ccccc5)cc4)c3n2)c1	W68	42	554	M181	CC(=O)Nc1cccc(-c2ccc3nc(-c4cccnc4N)n(-c4ccc(CN)cc4)c3n2)c1	34	450
CHEMBL2177836	CC(=O)Nc1cccc(c1)c2ccc3nc(c4cccnc4N)n(c5ccc(CNC(=O)c6cccc(F)c6)cc5)c3n2	7.75	CC(=O)Nc1cccc(-c2ccc3nc(-c4cccnc4N)n(-c4ccc(CNC(=O)c5cccc(F)c5)cc4)c3n2)c1	W67	43	572	M182	Nc1cccc(-c2ccc3ncn(-c4ccc(CNC(=O)c5cccc(F)c5)cc4)c3n2)c1	33	437
CHEMBL2177836	CC(=O)Nc1cccc(c1)c2ccc3nc(c4cccnc4N)n(c5ccc(CNC(=O)c6cccc(F)c6)cc5)c3n2	7.75	CC(=O)Nc1cccc(-c2ccc3nc(-c4cccnc4N)n(-c4ccc(CNC(=O)c5cccc(F)c5)cc4)c3n2)c1	W67	43	572	M183	Nc1cccc(-c2ccc3nc(-c4cccnc4N)n(-c4ccc(CNC(=O)c5cccc(F)c5)cc4)c3n2)c1	40	530
CHEMBL2177836	CC(=O)Nc1cccc(c1)c2ccc3nc(c4cccnc4N)n(c5ccc(CNC(=O)c6cccc(F)c6)cc5)c3n2	7.75	CC(=O)Nc1cccc(-c2ccc3nc(-c4cccnc4N)n(-c4ccc(CNC(=O)c5cccc(F)c5)cc4)c3n2)c1	W67	43	572	M184	Nc1ncccc1-c1nc2cccnc2n1-c1ccc(CNC(=O)c2cccc(F)c2)cc1	33	438
CHEMBL2177833	Nc1ncccc1c2nc3cc(cnc3n2c4ccc(CNC(=O)c5cccc(F)c5)cc4)c6cccnc6	7.57	Nc1ncccc1-c1nc2cc(-c3cccnc3)cnc2n1-c1ccc(CNC(=O)c2cccc(F)c2)cc1	W740	39	516	M184	Nc1ncccc1-c1nc2cccnc2n1-c1ccc(CNC(=O)c2cccc(F)c2)cc1	33	438
CHEMBL2177837	Nc1ncccc1c2nc3ccc(nc3n2c4ccc(CNC(=O)c5cccc(F)c5)cc4)c6cccnc6	7.1	Nc1ncccc1-c1nc2ccc(-c3cccnc3)nc2n1-c1ccc(CNC(=O)c2cccc(F)c2)cc1	W745	39	516	M184	Nc1ncccc1-c1nc2cccnc2n1-c1ccc(CNC(=O)c2cccc(F)c2)cc1	33	438
CHEMBL2177836	CC(=O)Nc1cccc(c1)c2ccc3nc(c4cccnc4N)n(c5ccc(CNC(=O)c6cccc(F)c6)cc5)c3n2	7.75	CC(=O)Nc1cccc(-c2ccc3nc(-c4cccnc4N)n(-c4ccc(CNC(=O)c5cccc(F)c5)cc4)c3n2)c1	W67	43	572	M185	CC(=O)Nc1cccc(-c2ccc3ncn(-c4ccc(CNC(=O)c5cccc(F)c5)cc4)c3n2)c1	36	480
CHEMBL2177836	CC(=O)Nc1cccc(c1)c2ccc3nc(c4cccnc4N)n(c5ccc(CNC(=O)c6cccc(F)c6)cc5)c3n2	7.75	CC(=O)Nc1cccc(-c2ccc3nc(-c4cccnc4N)n(-c4ccc(CNC(=O)c5cccc(F)c5)cc4)c3n2)c1	W67	43	572	M186	CC(=O)Nc1cccc(-c2ccc3nc(-c4cccnc4N)n(-c4ccc(CNC(=O)c5cccc(F)c5)cc4)c3n2)c1	43	572
CHEMBL2177834	CC(=O)Nc1cccc(c1)c2ccc3nc(c4cccnc4N)n(c5ccc(CNC(=O)c6ccccc6)cc5)c3n2	7.33	CC(=O)Nc1cccc(-c2ccc3nc(-c4cccnc4N)n(-c4ccc(CNC(=O)c5ccccc5)cc4)c3n2)c1	W68	42	554	M187	Nc1cccc(-c2ccc3ncn(-c4ccc(CNC(=O)c5ccccc5)cc4)c3n2)c1	32	419
CHEMBL2177834	CC(=O)Nc1cccc(c1)c2ccc3nc(c4cccnc4N)n(c5ccc(CNC(=O)c6ccccc6)cc5)c3n2	7.33	CC(=O)Nc1cccc(-c2ccc3nc(-c4cccnc4N)n(-c4ccc(CNC(=O)c5ccccc5)cc4)c3n2)c1	W68	42	554	M188	Nc1cccc(-c2ccc3nc(-c4cccnc4N)n(-c4ccc(CNC(=O)c5ccccc5)cc4)c3n2)c1	39	512
CHEMBL2177834	CC(=O)Nc1cccc(c1)c2ccc3nc(c4cccnc4N)n(c5ccc(CNC(=O)c6ccccc6)cc5)c3n2	7.33	CC(=O)Nc1cccc(-c2ccc3nc(-c4cccnc4N)n(-c4ccc(CNC(=O)c5ccccc5)cc4)c3n2)c1	W68	42	554	M189	Nc1ncccc1-c1nc2cccnc2n1-c1ccc(CNC(=O)c2ccccc2)cc1	32	420
CHEMBL2177830	Nc1ncccc1c2nc3cc(cnc3n2c4ccc(CNC(=O)c5ccccc5)cc4)c6ccccc6	4.29	Nc1ncccc1-c1nc2cc(-c3ccccc3)cnc2n1-c1ccc(CNC(=O)c2ccccc2)cc1	W742	38	497	M189	Nc1ncccc1-c1nc2cccnc2n1-c1ccc(CNC(=O)c2ccccc2)cc1	32	420
CHEMBL2177831	Nc1ncccc1c2nc3cc(cnc3n2c4ccc(CNC(=O)c5ccccc5)cc4)c6cccnc6	7.52	Nc1ncccc1-c1nc2cc(-c3cccnc3)cnc2n1-c1ccc(CNC(=O)c2ccccc2)cc1	W743	38	498	M189	Nc1ncccc1-c1nc2cccnc2n1-c1ccc(CNC(=O)c2ccccc2)cc1	32	420
CHEMBL2177835	Nc1ncccc1c2nc3ccc(nc3n2c4ccc(CNC(=O)c5ccccc5)cc4)c6ccccc6	7.46	Nc1ncccc1-c1nc2ccc(-c3ccccc3)nc2n1-c1ccc(CNC(=O)c2ccccc2)cc1	W746	38	497	M189	Nc1ncccc1-c1nc2cccnc2n1-c1ccc(CNC(=O)c2ccccc2)cc1	32	420
CHEMBL2177832	Nc1ncccc1c2nc3ccc(nc3n2c4ccc(CNC(=O)c5ccccc5)cc4)c6cccnc6	7.5	Nc1ncccc1-c1nc2ccc(-c3cccnc3)nc2n1-c1ccc(CNC(=O)c2ccccc2)cc1	W747	38	498	M189	Nc1ncccc1-c1nc2cccnc2n1-c1ccc(CNC(=O)c2ccccc2)cc1	32	420
CHEMBL2177819	Nc1ncccc1c2nc3cccnc3n2c4ccc(CNC(=O)c5ccccc5)cc4	6.18	Nc1ncccc1-c1nc2cccnc2n1-c1ccc(CNC(=O)c2ccccc2)cc1	W749	32	420	M189	Nc1ncccc1-c1nc2cccnc2n1-c1ccc(CNC(=O)c2ccccc2)cc1	32	420
CHEMBL2177834	CC(=O)Nc1cccc(c1)c2ccc3nc(c4cccnc4N)n(c5ccc(CNC(=O)c6ccccc6)cc5)c3n2	7.33	CC(=O)Nc1cccc(-c2ccc3nc(-c4cccnc4N)n(-c4ccc(CNC(=O)c5ccccc5)cc4)c3n2)c1	W68	42	554	M190	CC(=O)Nc1cccc(-c2ccc3ncn(-c4ccc(CNC(=O)c5ccccc5)cc4)c3n2)c1	35	462
CHEMBL2177834	CC(=O)Nc1cccc(c1)c2ccc3nc(c4cccnc4N)n(c5ccc(CNC(=O)c6ccccc6)cc5)c3n2	7.33	CC(=O)Nc1cccc(-c2ccc3nc(-c4cccnc4N)n(-c4ccc(CNC(=O)c5ccccc5)cc4)c3n2)c1	W68	42	554	M191	CC(=O)Nc1cccc(-c2ccc3nc(-c4cccnc4N)n(-c4ccc(CNC(=O)c5ccccc5)cc4)c3n2)c1	42	554
CHEMBL3703143	CC(=O)Nc1ccn2c(c3ccccc3)c(nc2c1)c4ccc(cc4)C5(N)CCC5	7.02	CC(=O)Nc1ccn2c(-c3ccccc3)c(-c3ccc(C4(N)CCC4)cc3)nc2c1	W69	30	396	M192	Nc1ccn2cc(-c3ccc(C4(N)CCC4)cc3)nc2c1	21	278
CHEMBL3699677	CNC(=O)Nc1ccn2c(c3ccccc3)c(nc2c1)c4ccc(cc4)C5(N)CCC5	6.84	CNC(=O)Nc1ccn2c(-c3ccccc3)c(-c3ccc(C4(N)CCC4)cc3)nc2c1	W362	31	412	M192	Nc1ccn2cc(-c3ccc(C4(N)CCC4)cc3)nc2c1	21	278
CHEMBL3703142	Nc1ccn2c(c3ccccc3)c(nc2c1)c4ccc(cc4)C5(N)CCC5	6.15	Nc1ccn2c(-c3ccccc3)c(-c3ccc(C4(N)CCC4)cc3)nc2c1	W734	27	354	M192	Nc1ccn2cc(-c3ccc(C4(N)CCC4)cc3)nc2c1	21	278
CHEMBL3703143	CC(=O)Nc1ccn2c(c3ccccc3)c(nc2c1)c4ccc(cc4)C5(N)CCC5	7.02	CC(=O)Nc1ccn2c(-c3ccccc3)c(-c3ccc(C4(N)CCC4)cc3)nc2c1	W69	30	396	M193	Nc1ccn2c(-c3ccccc3)c(-c3ccc(C4(N)CCC4)cc3)nc2c1	27	354
CHEMBL3699677	CNC(=O)Nc1ccn2c(c3ccccc3)c(nc2c1)c4ccc(cc4)C5(N)CCC5	6.84	CNC(=O)Nc1ccn2c(-c3ccccc3)c(-c3ccc(C4(N)CCC4)cc3)nc2c1	W362	31	412	M193	Nc1ccn2c(-c3ccccc3)c(-c3ccc(C4(N)CCC4)cc3)nc2c1	27	354
CHEMBL3703142	Nc1ccn2c(c3ccccc3)c(nc2c1)c4ccc(cc4)C5(N)CCC5	6.15	Nc1ccn2c(-c3ccccc3)c(-c3ccc(C4(N)CCC4)cc3)nc2c1	W734	27	354	M193	Nc1ccn2c(-c3ccccc3)c(-c3ccc(C4(N)CCC4)cc3)nc2c1	27	354
CHEMBL3703143	CC(=O)Nc1ccn2c(c3ccccc3)c(nc2c1)c4ccc(cc4)C5(N)CCC5	7.02	CC(=O)Nc1ccn2c(-c3ccccc3)c(-c3ccc(C4(N)CCC4)cc3)nc2c1	W69	30	396	M194	CC(=O)Nc1ccn2cc(-c3ccc(C4(N)CCC4)cc3)nc2c1	24	320
CHEMBL3703143	CC(=O)Nc1ccn2c(c3ccccc3)c(nc2c1)c4ccc(cc4)C5(N)CCC5	7.02	CC(=O)Nc1ccn2c(-c3ccccc3)c(-c3ccc(C4(N)CCC4)cc3)nc2c1	W69	30	396	M195	CC(=O)Nc1ccn2c(-c3ccccc3)c(-c3ccc(C4(N)CCC4)cc3)nc2c1	30	396
CHEMBL228755	CC(=O)NCc1c[nH]c(c1)\C(=C\2/C(=O)Nc3ccc(NC(=O)N)cc23)\C	8.1	CC(=O)NCc1c[nH]c(C(C)=C2C(=O)Nc3ccc(NC(N)=O)cc32)c1	W70	26	353	M196	CC(=O)NCc1c[nH]c(C(C)=C2C(=O)Nc3ccc(NC(N)=O)cc32)c1	26	353
CHEMBL603262	CC(C)(C)c1ccc(CC2(N)CCN(CC2)c3ccnc4[nH]ccc34)cc1	7.51	CC(C)(C)c1ccc(CC2(N)CCN(c3ccnc4[nH]ccc34)CC2)cc1	W71	27	363	M197	CC(C)(C)c1ccc(CC2(N)CCNCC2)cc1	18	246
CHEMBL603675	CC(C)(C)c1ccc(CC2(N)CCN(CC2)c3ccnc4[nH]ncc34)cc1	7.24	CC(C)(C)c1ccc(CC2(N)CCN(c3ccnc4[nH]ncc34)CC2)cc1	W72	27	364	M197	CC(C)(C)c1ccc(CC2(N)CCNCC2)cc1	18	246
CHEMBL597211	CC(C)(C)c1ccc(CC2(N)CCN(CC2)c3ncnc4[nH]ccc34)cc1	7.57	CC(C)(C)c1ccc(CC2(N)CCN(c3ncnc4[nH]ccc34)CC2)cc1	W73	27	364	M197	CC(C)(C)c1ccc(CC2(N)CCNCC2)cc1	18	246
CHEMBL603262	CC(C)(C)c1ccc(CC2(N)CCN(CC2)c3ccnc4[nH]ccc34)cc1	7.51	CC(C)(C)c1ccc(CC2(N)CCN(c3ccnc4[nH]ccc34)CC2)cc1	W71	27	363	M198	CC(C)(C)c1ccc(CC2(N)CCN(c3ccnc4[nH]ccc34)CC2)cc1	27	363
CHEMBL603675	CC(C)(C)c1ccc(CC2(N)CCN(CC2)c3ccnc4[nH]ncc34)cc1	7.24	CC(C)(C)c1ccc(CC2(N)CCN(c3ccnc4[nH]ncc34)CC2)cc1	W72	27	364	M199	CC(C)(C)c1ccc(CC2(N)CCN(c3ccnc4[nH]ncc34)CC2)cc1	27	364
CHEMBL597211	CC(C)(C)c1ccc(CC2(N)CCN(CC2)c3ncnc4[nH]ccc34)cc1	7.57	CC(C)(C)c1ccc(CC2(N)CCN(c3ncnc4[nH]ccc34)CC2)cc1	W73	27	364	M200	CC(C)(C)c1ccc(CC2(N)CCN(c3ncnc4[nH]ccc34)CC2)cc1	27	364
CHEMBL598841	CC(C)(C)c1ccc(CC2(N)CCN(CC2)c3ncnc4NC(=O)Nc34)cc1	7.16	CC(C)(C)c1ccc(CC2(N)CCN(c3ncnc4[nH]c(=O)[nH]c34)CC2)cc1	W74	28	380	M201	CC(C)(C)c1ccc(CC2(N)CCN(c3ncnc4[nH]c(=O)[nH]c34)CC2)cc1	28	380
CHEMBL606200	CC(C)(C)c1ccc(CNC(=O)C2(N)CCN(CC2)c3ncnc4[nH]ccc34)cc1	6.68	CC(C)(C)c1ccc(CNC(=O)C2(N)CCN(c3ncnc4[nH]ccc34)CC2)cc1	W75	30	407	M202	CC(C)(C)c1ccc(CNC(=O)C2(N)CCNCC2)cc1	21	289
CHEMBL606200	CC(C)(C)c1ccc(CNC(=O)C2(N)CCN(CC2)c3ncnc4[nH]ccc34)cc1	6.68	CC(C)(C)c1ccc(CNC(=O)C2(N)CCN(c3ncnc4[nH]ccc34)CC2)cc1	W75	30	407	M203	CC(C)(C)c1ccc(CNC(=O)C2(N)CCN(c3ncnc4[nH]ccc34)CC2)cc1	30	407
CHEMBL362455	CC(C)(N)c1ccc(cc1)c2nc3ccccc3nc2c4ccccc4	4.64	CC(C)(N)c1ccc(-c2nc3ccccc3nc2-c2ccccc2)cc1	W76	26	339	M204	CC(C)(N)c1ccc(-c2cnc3ccccc3n2)cc1	20	263
CHEMBL362455	CC(C)(N)c1ccc(cc1)c2nc3ccccc3nc2c4ccccc4	4.64	CC(C)(N)c1ccc(-c2nc3ccccc3nc2-c2ccccc2)cc1	W76	26	339	M205	CC(C)(N)c1ccc(-c2nc3ccccc3nc2-c2ccccc2)cc1	26	339
CHEMBL3672032	CC(C)c1nc2nc(c3ccc(CN4CC(C4)c5n[nH]c(n5)c6cccc(C)n6)cc3)c(cn2n1)c7ccccc7	7.85	Cc1cccc(-c2nc(C3CN(Cc4ccc(-c5nc6nc(C(C)C)nn6cc5-c5ccccc5)cc4)C3)n[nH]2)n1	W77	41	542	M206	Cc1cccc(-c2nc(C3CN(Cc4ccc(-c5ccn6nc(C(C)C)nc6n5)cc4)C3)n[nH]2)n1	35	466
CHEMBL3672032	CC(C)c1nc2nc(c3ccc(CN4CC(C4)c5n[nH]c(n5)c6cccc(C)n6)cc3)c(cn2n1)c7ccccc7	7.85	Cc1cccc(-c2nc(C3CN(Cc4ccc(-c5nc6nc(C(C)C)nn6cc5-c5ccccc5)cc4)C3)n[nH]2)n1	W77	41	542	M207	CC(C)c1nc2nc(-c3ccc(CN4CC(c5nc[nH]n5)C4)cc3)ccn2n1	28	374
CHEMBL3672030	CC(C)c1nc2nc(c3ccc(CN4CC(C4)c5n[nH]c(n5)c6ccccn6)cc3)c(cn2n1)c7ccccc7	7.46	CC(C)c1nc2nc(-c3ccc(CN4CC(c5n[nH]c(-c6ccccn6)n5)C4)cc3)c(-c3ccccc3)cn2n1	W78	40	528	M207	CC(C)c1nc2nc(-c3ccc(CN4CC(c5nc[nH]n5)C4)cc3)ccn2n1	28	374
CHEMBL3672032	CC(C)c1nc2nc(c3ccc(CN4CC(C4)c5n[nH]c(n5)c6cccc(C)n6)cc3)c(cn2n1)c7ccccc7	7.85	Cc1cccc(-c2nc(C3CN(Cc4ccc(-c5nc6nc(C(C)C)nn6cc5-c5ccccc5)cc4)C3)n[nH]2)n1	W77	41	542	M208	CC(C)c1nc2nc(-c3ccc(CN4CC(c5nc[nH]n5)C4)cc3)c(-c3ccccc3)cn2n1	34	451
CHEMBL3672030	CC(C)c1nc2nc(c3ccc(CN4CC(C4)c5n[nH]c(n5)c6ccccn6)cc3)c(cn2n1)c7ccccc7	7.46	CC(C)c1nc2nc(-c3ccc(CN4CC(c5n[nH]c(-c6ccccn6)n5)C4)cc3)c(-c3ccccc3)cn2n1	W78	40	528	M208	CC(C)c1nc2nc(-c3ccc(CN4CC(c5nc[nH]n5)C4)cc3)c(-c3ccccc3)cn2n1	34	451
CHEMBL3672032	CC(C)c1nc2nc(c3ccc(CN4CC(C4)c5n[nH]c(n5)c6cccc(C)n6)cc3)c(cn2n1)c7ccccc7	7.85	Cc1cccc(-c2nc(C3CN(Cc4ccc(-c5nc6nc(C(C)C)nn6cc5-c5ccccc5)cc4)C3)n[nH]2)n1	W77	41	542	M209	Cc1cccc(-c2nc(C3CN(Cc4ccc(-c5nc6nc(C(C)C)nn6cc5-c5ccccc5)cc4)C3)n[nH]2)n1	41	542
CHEMBL3672030	CC(C)c1nc2nc(c3ccc(CN4CC(C4)c5n[nH]c(n5)c6ccccn6)cc3)c(cn2n1)c7ccccc7	7.46	CC(C)c1nc2nc(-c3ccc(CN4CC(c5n[nH]c(-c6ccccn6)n5)C4)cc3)c(-c3ccccc3)cn2n1	W78	40	528	M210	CC(C)c1nc2nc(-c3ccc(CN4CC(c5n[nH]c(-c6ccccn6)n5)C4)cc3)ccn2n1	34	452
CHEMBL3672030	CC(C)c1nc2nc(c3ccc(CN4CC(C4)c5n[nH]c(n5)c6ccccn6)cc3)c(cn2n1)c7ccccc7	7.46	CC(C)c1nc2nc(-c3ccc(CN4CC(c5n[nH]c(-c6ccccn6)n5)C4)cc3)c(-c3ccccc3)cn2n1	W78	40	528	M211	CC(C)c1nc2nc(-c3ccc(CN4CC(c5n[nH]c(-c6ccccn6)n5)C4)cc3)c(-c3ccccc3)cn2n1	40	528
CHEMBL3672031	CC(C)c1nc2nc(c3ccc(CN4CCC(CC4)c5cnc6ccccc6n5)cc3)c(cn2n1)c7ccccc7	6.29	CC(C)c1nc2nc(-c3ccc(CN4CCC(c5cnc6ccccc6n5)CC4)cc3)c(-c3ccccc3)cn2n1	W79	41	540	M212	CC(C)c1nc2nc(-c3ccc(CN4CCC(c5cnc6ccccc6n5)CC4)cc3)ccn2n1	35	464
CHEMBL3672031	CC(C)c1nc2nc(c3ccc(CN4CCC(CC4)c5cnc6ccccc6n5)cc3)c(cn2n1)c7ccccc7	6.29	CC(C)c1nc2nc(-c3ccc(CN4CCC(c5cnc6ccccc6n5)CC4)cc3)c(-c3ccccc3)cn2n1	W79	41	540	M213	CC(C)c1nc2nc(-c3ccc(CN4CCC(c5cnc6ccccc6n5)CC4)cc3)c(-c3ccccc3)cn2n1	41	540
CHEMBL362016	CC(C)Cc1nc(c2ccc(CN3CCC(CC3)n4c(O)nc5ccccc45)cc2)c(nc1O)c6ccccc6	4.75	CC(C)Cc1nc(-c2ccc(CN3CCC(n4c(O)nc5ccccc54)CC3)cc2)c(-c2ccccc2)nc1O	W80	40	534	M214	CC(C)Cc1nc(-c2ccc(CN3CCCCC3)cc2)c(-c2ccccc2)nc1O	30	402
CHEMBL362016	CC(C)Cc1nc(c2ccc(CN3CCC(CC3)n4c(O)nc5ccccc45)cc2)c(nc1O)c6ccccc6	4.75	CC(C)Cc1nc(-c2ccc(CN3CCC(n4c(O)nc5ccccc54)CC3)cc2)c(-c2ccccc2)nc1O	W80	40	534	M215	CC(C)Cc1nc(-c2ccc(CN3CCC(n4c(O)nc5ccccc54)CC3)cc2)cnc1O	34	458
CHEMBL362016	CC(C)Cc1nc(c2ccc(CN3CCC(CC3)n4c(O)nc5ccccc45)cc2)c(nc1O)c6ccccc6	4.75	CC(C)Cc1nc(-c2ccc(CN3CCC(n4c(O)nc5ccccc54)CC3)cc2)c(-c2ccccc2)nc1O	W80	40	534	M216	CC(C)Cc1nc(-c2ccc(CN3CCC(n4c(O)nc5ccccc54)CC3)cc2)c(-c2ccccc2)nc1O	40	534
CHEMBL178468	CC(C)Cc1nc(c2ccccc2)c(nc1O)c3ccc(CN4CCC(CC4)n5c(O)nc6ccccc56)cc3	6.49	CC(C)Cc1nc(-c2ccccc2)c(-c2ccc(CN3CCC(n4c(O)nc5ccccc54)CC3)cc2)nc1O	W81	40	534	M217	CC(C)Cc1nc(-c2ccccc2)c(-c2ccc(CN3CCCCC3)cc2)nc1O	30	402
CHEMBL178468	CC(C)Cc1nc(c2ccccc2)c(nc1O)c3ccc(CN4CCC(CC4)n5c(O)nc6ccccc56)cc3	6.49	CC(C)Cc1nc(-c2ccccc2)c(-c2ccc(CN3CCC(n4c(O)nc5ccccc54)CC3)cc2)nc1O	W81	40	534	M218	CC(C)Cc1ncc(-c2ccc(CN3CCC(n4c(O)nc5ccccc54)CC3)cc2)nc1O	34	458
CHEMBL178468	CC(C)Cc1nc(c2ccccc2)c(nc1O)c3ccc(CN4CCC(CC4)n5c(O)nc6ccccc56)cc3	6.49	CC(C)Cc1nc(-c2ccccc2)c(-c2ccc(CN3CCC(n4c(O)nc5ccccc54)CC3)cc2)nc1O	W81	40	534	M219	CC(C)Cc1nc(-c2ccccc2)c(-c2ccc(CN3CCC(n4c(O)nc5ccccc54)CC3)cc2)nc1O	40	534
CHEMBL2177365	CC(C)N(C)C[C@@H](C(=O)N1CCN(CC1)c2ncnc3[C@H](O)C[C@@H](C)c23)c4ccc(Cl)cc4	7.51	CC1CC(O)c2ncnc(N3CCN(C(=O)C(CN(C)C(C)C)c4ccc(Cl)cc4)CC3)c21	W82	33	472	M220	CC(C)N(C)CC(C(=O)N1CCNCC1)c1ccc(Cl)cc1	22	324
CHEMBL2177365	CC(C)N(C)C[C@@H](C(=O)N1CCN(CC1)c2ncnc3[C@H](O)C[C@@H](C)c23)c4ccc(Cl)cc4	7.51	CC1CC(O)c2ncnc(N3CCN(C(=O)C(CN(C)C(C)C)c4ccc(Cl)cc4)CC3)c21	W82	33	472	M221	CC1CC(O)c2ncnc(N3CCN(C(=O)C(CN(C)C(C)C)c4ccc(Cl)cc4)CC3)c21	33	472
CHEMBL3699729	CC(C)NC(=O)c1ccc2nc(c3ccc(cc3)C4(N)CCC4)c(c5ccccc5)n2c1	6.55	CC(C)NC(=O)c1ccc2nc(-c3ccc(C4(N)CCC4)cc3)c(-c3ccccc3)n2c1	W83	32	425	M222	NC1(c2ccc(-c3cn4cc(C=O)ccc4n3)cc2)CCC1	22	291
CHEMBL3699738	CCNC(=O)c1ccc2nc(c3ccc(cc3)C4(N)CCC4)c(c5ccccc5)n2c1	6.81	CCNC(=O)c1ccc2nc(-c3ccc(C4(N)CCC4)cc3)c(-c3ccccc3)n2c1	W281	31	411	M222	NC1(c2ccc(-c3cn4cc(C=O)ccc4n3)cc2)CCC1	22	291
CHEMBL3703134	CCOC(=O)c1ccc2nc(c3ccc(cc3)C4(N)CCC4)c(c5ccccc5)n2c1	6.85	CCOC(=O)c1ccc2nc(-c3ccc(C4(N)CCC4)cc3)c(-c3ccccc3)n2c1	W287	31	412	M222	NC1(c2ccc(-c3cn4cc(C=O)ccc4n3)cc2)CCC1	22	291
CHEMBL3699737	CN(C)C(=O)c1ccc2nc(c3ccc(cc3)C4(N)CCC4)c(c5ccccc5)n2c1	5.83	CN(C)C(=O)c1ccc2nc(-c3ccc(C4(N)CCC4)cc3)c(-c3ccccc3)n2c1	W306	31	411	M222	NC1(c2ccc(-c3cn4cc(C=O)ccc4n3)cc2)CCC1	22	291
CHEMBL3699689	CNC(=O)c1ccc2nc(c3ccc(cc3)C4(N)CCC4)c(c5ccccc5)n2c1	6.94	CNC(=O)c1ccc2nc(-c3ccc(C4(N)CCC4)cc3)c(-c3ccccc3)n2c1	W358	30	396	M222	NC1(c2ccc(-c3cn4cc(C=O)ccc4n3)cc2)CCC1	22	291
CHEMBL3699713	COC(=O)c1ccc2nc(c3ccc(cc3)C4(N)CCC4)c(c5ccccc5)n2c1	6.7	COC(=O)c1ccc2nc(-c3ccc(C4(N)CCC4)cc3)c(-c3ccccc3)n2c1	W382	30	397	M222	NC1(c2ccc(-c3cn4cc(C=O)ccc4n3)cc2)CCC1	22	291
CHEMBL3699732	COCCNC(=O)c1ccc2nc(c3ccc(cc3)C4(N)CCC4)c(c5ccccc5)n2c1	6.29	COCCNC(=O)c1ccc2nc(-c3ccc(C4(N)CCC4)cc3)c(-c3ccccc3)n2c1	W441	33	441	M222	NC1(c2ccc(-c3cn4cc(C=O)ccc4n3)cc2)CCC1	22	291
CHEMBL3699733	NC1(CCC1)c2ccc(cc2)c3nc4ccc(cn4c3c5ccccc5)C(=O)NC6CC6	6.53	NC1(c2ccc(-c3nc4ccc(C(=O)NC5CC5)cn4c3-c3ccccc3)cc2)CCC1	W648	32	423	M222	NC1(c2ccc(-c3cn4cc(C=O)ccc4n3)cc2)CCC1	22	291
CHEMBL3699734	NC1(CCC1)c2ccc(cc2)c3nc4ccc(cn4c3c5ccccc5)C(=O)NCC6CC6	6.62	NC1(c2ccc(-c3nc4ccc(C(=O)NCC5CC5)cn4c3-c3ccccc3)cc2)CCC1	W649	33	437	M222	NC1(c2ccc(-c3cn4cc(C=O)ccc4n3)cc2)CCC1	22	291
CHEMBL3699730	NC1(CCC1)c2ccc(cc2)c3nc4ccc(cn4c3c5ccccc5)C(=O)NCCF	6.84	NC1(c2ccc(-c3nc4ccc(C(=O)NCCF)cn4c3-c3ccccc3)cc2)CCC1	W650	32	429	M222	NC1(c2ccc(-c3cn4cc(C=O)ccc4n3)cc2)CCC1	22	291
CHEMBL3699731	NC1(CCC1)c2ccc(cc2)c3nc4ccc(cn4c3c5ccccc5)C(=O)NCCO	6.32	NC1(c2ccc(-c3nc4ccc(C(=O)NCCO)cn4c3-c3ccccc3)cc2)CCC1	W651	32	427	M222	NC1(c2ccc(-c3cn4cc(C=O)ccc4n3)cc2)CCC1	22	291
CHEMBL3699735	NC1(CCC1)c2ccc(cc2)c3nc4ccc(cn4c3c5ccccc5)C(=O)NO	6.93	NC1(c2ccc(-c3nc4ccc(C(=O)NO)cn4c3-c3ccccc3)cc2)CCC1	W652	30	398	M222	NC1(c2ccc(-c3cn4cc(C=O)ccc4n3)cc2)CCC1	22	291
CHEMBL3699727	NC1(CCC1)c2ccc(cc2)c3nc4ccc(cn4c3c5ccccc5)C(=O)O	7.17	NC1(c2ccc(-c3nc4ccc(C(=O)O)cn4c3-c3ccccc3)cc2)CCC1	W653	29	383	M222	NC1(c2ccc(-c3cn4cc(C=O)ccc4n3)cc2)CCC1	22	291
CHEMBL3699729	CC(C)NC(=O)c1ccc2nc(c3ccc(cc3)C4(N)CCC4)c(c5ccccc5)n2c1	6.55	CC(C)NC(=O)c1ccc2nc(-c3ccc(C4(N)CCC4)cc3)c(-c3ccccc3)n2c1	W83	32	425	M223	NC1(c2ccc(-c3nc4ccc(C=O)cn4c3-c3ccccc3)cc2)CCC1	28	367
CHEMBL3699738	CCNC(=O)c1ccc2nc(c3ccc(cc3)C4(N)CCC4)c(c5ccccc5)n2c1	6.81	CCNC(=O)c1ccc2nc(-c3ccc(C4(N)CCC4)cc3)c(-c3ccccc3)n2c1	W281	31	411	M223	NC1(c2ccc(-c3nc4ccc(C=O)cn4c3-c3ccccc3)cc2)CCC1	28	367
CHEMBL3703134	CCOC(=O)c1ccc2nc(c3ccc(cc3)C4(N)CCC4)c(c5ccccc5)n2c1	6.85	CCOC(=O)c1ccc2nc(-c3ccc(C4(N)CCC4)cc3)c(-c3ccccc3)n2c1	W287	31	412	M223	NC1(c2ccc(-c3nc4ccc(C=O)cn4c3-c3ccccc3)cc2)CCC1	28	367
CHEMBL3699737	CN(C)C(=O)c1ccc2nc(c3ccc(cc3)C4(N)CCC4)c(c5ccccc5)n2c1	5.83	CN(C)C(=O)c1ccc2nc(-c3ccc(C4(N)CCC4)cc3)c(-c3ccccc3)n2c1	W306	31	411	M223	NC1(c2ccc(-c3nc4ccc(C=O)cn4c3-c3ccccc3)cc2)CCC1	28	367
CHEMBL3699689	CNC(=O)c1ccc2nc(c3ccc(cc3)C4(N)CCC4)c(c5ccccc5)n2c1	6.94	CNC(=O)c1ccc2nc(-c3ccc(C4(N)CCC4)cc3)c(-c3ccccc3)n2c1	W358	30	396	M223	NC1(c2ccc(-c3nc4ccc(C=O)cn4c3-c3ccccc3)cc2)CCC1	28	367
CHEMBL3699713	COC(=O)c1ccc2nc(c3ccc(cc3)C4(N)CCC4)c(c5ccccc5)n2c1	6.7	COC(=O)c1ccc2nc(-c3ccc(C4(N)CCC4)cc3)c(-c3ccccc3)n2c1	W382	30	397	M223	NC1(c2ccc(-c3nc4ccc(C=O)cn4c3-c3ccccc3)cc2)CCC1	28	367
CHEMBL3699732	COCCNC(=O)c1ccc2nc(c3ccc(cc3)C4(N)CCC4)c(c5ccccc5)n2c1	6.29	COCCNC(=O)c1ccc2nc(-c3ccc(C4(N)CCC4)cc3)c(-c3ccccc3)n2c1	W441	33	441	M223	NC1(c2ccc(-c3nc4ccc(C=O)cn4c3-c3ccccc3)cc2)CCC1	28	367
CHEMBL3699733	NC1(CCC1)c2ccc(cc2)c3nc4ccc(cn4c3c5ccccc5)C(=O)NC6CC6	6.53	NC1(c2ccc(-c3nc4ccc(C(=O)NC5CC5)cn4c3-c3ccccc3)cc2)CCC1	W648	32	423	M223	NC1(c2ccc(-c3nc4ccc(C=O)cn4c3-c3ccccc3)cc2)CCC1	28	367
CHEMBL3699734	NC1(CCC1)c2ccc(cc2)c3nc4ccc(cn4c3c5ccccc5)C(=O)NCC6CC6	6.62	NC1(c2ccc(-c3nc4ccc(C(=O)NCC5CC5)cn4c3-c3ccccc3)cc2)CCC1	W649	33	437	M223	NC1(c2ccc(-c3nc4ccc(C=O)cn4c3-c3ccccc3)cc2)CCC1	28	367
CHEMBL3699730	NC1(CCC1)c2ccc(cc2)c3nc4ccc(cn4c3c5ccccc5)C(=O)NCCF	6.84	NC1(c2ccc(-c3nc4ccc(C(=O)NCCF)cn4c3-c3ccccc3)cc2)CCC1	W650	32	429	M223	NC1(c2ccc(-c3nc4ccc(C=O)cn4c3-c3ccccc3)cc2)CCC1	28	367
CHEMBL3699731	NC1(CCC1)c2ccc(cc2)c3nc4ccc(cn4c3c5ccccc5)C(=O)NCCO	6.32	NC1(c2ccc(-c3nc4ccc(C(=O)NCCO)cn4c3-c3ccccc3)cc2)CCC1	W651	32	427	M223	NC1(c2ccc(-c3nc4ccc(C=O)cn4c3-c3ccccc3)cc2)CCC1	28	367
CHEMBL3699735	NC1(CCC1)c2ccc(cc2)c3nc4ccc(cn4c3c5ccccc5)C(=O)NO	6.93	NC1(c2ccc(-c3nc4ccc(C(=O)NO)cn4c3-c3ccccc3)cc2)CCC1	W652	30	398	M223	NC1(c2ccc(-c3nc4ccc(C=O)cn4c3-c3ccccc3)cc2)CCC1	28	367
CHEMBL3699727	NC1(CCC1)c2ccc(cc2)c3nc4ccc(cn4c3c5ccccc5)C(=O)O	7.17	NC1(c2ccc(-c3nc4ccc(C(=O)O)cn4c3-c3ccccc3)cc2)CCC1	W653	29	383	M223	NC1(c2ccc(-c3nc4ccc(C=O)cn4c3-c3ccccc3)cc2)CCC1	28	367
CHEMBL3699729	CC(C)NC(=O)c1ccc2nc(c3ccc(cc3)C4(N)CCC4)c(c5ccccc5)n2c1	6.55	CC(C)NC(=O)c1ccc2nc(-c3ccc(C4(N)CCC4)cc3)c(-c3ccccc3)n2c1	W83	32	425	M224	CC(C)NC(=O)c1ccc2nc(-c3ccc(C4(N)CCC4)cc3)cn2c1	26	348
CHEMBL3699729	CC(C)NC(=O)c1ccc2nc(c3ccc(cc3)C4(N)CCC4)c(c5ccccc5)n2c1	6.55	CC(C)NC(=O)c1ccc2nc(-c3ccc(C4(N)CCC4)cc3)c(-c3ccccc3)n2c1	W83	32	425	M225	CC(C)NC(=O)c1ccc2nc(-c3ccc(C4(N)CCC4)cc3)c(-c3ccccc3)n2c1	32	425
CHEMBL2177382	CC(C)NC[C@@H](C(=O)N1CCN(CC1)c2ncnc3[C@@H](F)C[C@@H](C)c23)c4ccc(Cl)cc4	7.46	CC(C)NCC(C(=O)N1CCN(c2ncnc3c2C(C)CC3F)CC1)c1ccc(Cl)cc1	W84	32	460	M226	CC1CC(F)c2ncnc(N3CCN(C(=O)C(C)c4ccc(Cl)cc4)CC3)c21	28	403
CHEMBL2177381	CC(C)NC[C@@H](C(=O)N1CCN(CC1)c2ncnc3[C@H](F)C[C@@H](C)c23)c4ccc(Cl)cc4	7.85	CC(C)NCC(C(=O)N1CCN(c2ncnc3c2C(C)CC3F)CC1)c1ccc(Cl)cc1	W84	32	460	M226	CC1CC(F)c2ncnc(N3CCN(C(=O)C(C)c4ccc(Cl)cc4)CC3)c21	28	403
CHEMBL2177382	CC(C)NC[C@@H](C(=O)N1CCN(CC1)c2ncnc3[C@@H](F)C[C@@H](C)c23)c4ccc(Cl)cc4	7.46	CC(C)NCC(C(=O)N1CCN(c2ncnc3c2C(C)CC3F)CC1)c1ccc(Cl)cc1	W84	32	460	M227	CC(C)NCC(C(=O)N1CCN(c2ncnc3c2C(C)CC3F)CC1)c1ccc(Cl)cc1	32	460
CHEMBL2177381	CC(C)NC[C@@H](C(=O)N1CCN(CC1)c2ncnc3[C@H](F)C[C@@H](C)c23)c4ccc(Cl)cc4	7.85	CC(C)NCC(C(=O)N1CCN(c2ncnc3c2C(C)CC3F)CC1)c1ccc(Cl)cc1	W84	32	460	M227	CC(C)NCC(C(=O)N1CCN(c2ncnc3c2C(C)CC3F)CC1)c1ccc(Cl)cc1	32	460
CHEMBL2177380	CC(C)NC[C@@H](C(=O)N1CCN(CC1)c2ncnc3[C@@H](O)C[C@@H](C)c23)c4ccc(Cl)cc4	6.6	CC(C)NCC(C(=O)N1CCN(c2ncnc3c2C(C)CC3O)CC1)c1ccc(Cl)cc1	W85	32	458	M228	CC(C)NCC(C(=O)N1CCN(c2ncnc3c2C(C)CC3O)CC1)c1ccc(Cl)cc1	32	458
CHEMBL2177390	CC(C)NC[C@@H](C(=O)N1CCN(CC1)c2ncnc3[C@H](O)C[C@@H](C)c23)c4ccc(Cl)cc4	7.75	CC(C)NCC(C(=O)N1CCN(c2ncnc3c2C(C)CC3O)CC1)c1ccc(Cl)cc1	W85	32	458	M228	CC(C)NCC(C(=O)N1CCN(c2ncnc3c2C(C)CC3O)CC1)c1ccc(Cl)cc1	32	458
CHEMBL2177372	CC(C)NC[C@@H](C(=O)N1CCN(CC1)c2ncnc3[C@H](O)C[C@@H](C)c23)c4ccc(Cl)c(F)c4	7.77	CC(C)NCC(C(=O)N1CCN(c2ncnc3c2C(C)CC3O)CC1)c1ccc(Cl)c(F)c1	W86	33	476	M229	CC(C)NCC(C(=O)N1CCNCC1)c1ccc(Cl)c(F)c1	22	328
CHEMBL2177372	CC(C)NC[C@@H](C(=O)N1CCN(CC1)c2ncnc3[C@H](O)C[C@@H](C)c23)c4ccc(Cl)c(F)c4	7.77	CC(C)NCC(C(=O)N1CCN(c2ncnc3c2C(C)CC3O)CC1)c1ccc(Cl)c(F)c1	W86	33	476	M230	CC(C)NCC(C(=O)N1CCN(c2ncnc3c2C(C)CC3O)CC1)c1ccc(Cl)c(F)c1	33	476
CHEMBL2177383	CC(C)NC[C@@H](C(=O)N1CCN(CC1)c2ncnc3c2[C@H](C)CC3(F)F)c4ccc(Cl)cc4	5.38	CC(C)NCC(C(=O)N1CCN(c2ncnc3c2C(C)CC3(F)F)CC1)c1ccc(Cl)cc1	W87	33	478	M231	CC1CC(F)(F)c2ncnc(N3CCN(C(=O)C(C)c4ccc(Cl)cc4)CC3)c21	29	421
CHEMBL2177383	CC(C)NC[C@@H](C(=O)N1CCN(CC1)c2ncnc3c2[C@H](C)CC3(F)F)c4ccc(Cl)cc4	5.38	CC(C)NCC(C(=O)N1CCN(c2ncnc3c2C(C)CC3(F)F)CC1)c1ccc(Cl)cc1	W87	33	478	M232	CC(C)NCC(C(=O)N1CCN(c2ncnc3c2C(C)CC3(F)F)CC1)c1ccc(Cl)cc1	33	478
CHEMBL2177385	CC(C)NC[C@@H](C(=O)N1CCN(CC1)c2ncnc3CC[C@@H](C)c23)c4ccc(Cl)cc4	7.92	CC(C)NCC(C(=O)N1CCN(c2ncnc3c2C(C)CC3)CC1)c1ccc(Cl)cc1	W88	31	442	M233	CC1CCc2ncnc(N3CCN(C(=O)C(C)c4ccc(Cl)cc4)CC3)c21	27	385
CHEMBL2177385	CC(C)NC[C@@H](C(=O)N1CCN(CC1)c2ncnc3CC[C@@H](C)c23)c4ccc(Cl)cc4	7.92	CC(C)NCC(C(=O)N1CCN(c2ncnc3c2C(C)CC3)CC1)c1ccc(Cl)cc1	W88	31	442	M234	CC(C)NCC(C(=O)N1CCNCC1)c1ccc(Cl)cc1	21	310
CHEMBL2177385	CC(C)NC[C@@H](C(=O)N1CCN(CC1)c2ncnc3CC[C@@H](C)c23)c4ccc(Cl)cc4	7.92	CC(C)NCC(C(=O)N1CCN(c2ncnc3c2C(C)CC3)CC1)c1ccc(Cl)cc1	W88	31	442	M235	CC(C)NCC(C(=O)N1CCN(c2ncnc3c2C(C)CC3)CC1)c1ccc(Cl)cc1	31	442
CHEMBL2177387	CC(C)NC[C@@H](C(=O)N1CCN(CC1)c2ncnc3CC[C@@H](C=C)c23)c4ccc(Cl)cc4	8.22	C=CC1CCc2ncnc(N3CCN(C(=O)C(CNC(C)C)c4ccc(Cl)cc4)CC3)c21	W89	32	454	M236	C=CC1CCc2ncnc(N3CCN(C(=O)C(C)c4ccc(Cl)cc4)CC3)c21	28	397
CHEMBL2177387	CC(C)NC[C@@H](C(=O)N1CCN(CC1)c2ncnc3CC[C@@H](C=C)c23)c4ccc(Cl)cc4	8.22	C=CC1CCc2ncnc(N3CCN(C(=O)C(CNC(C)C)c4ccc(Cl)cc4)CC3)c21	W89	32	454	M237	C=CC1CCc2ncnc(N3CCN(C(=O)C(CNC(C)C)c4ccc(Cl)cc4)CC3)c21	32	454
CHEMBL2177388	CC(C)NC[C@@H](C(=O)N1CCN(CC1)c2ncnc3CC[C@@H](CF)c23)c4ccc(Cl)cc4	8.22	CC(C)NCC(C(=O)N1CCN(c2ncnc3c2C(CF)CC3)CC1)c1ccc(Cl)cc1	W90	32	460	M238	CC(C(=O)N1CCN(c2ncnc3c2C(CF)CC3)CC1)c1ccc(Cl)cc1	28	403
CHEMBL2177388	CC(C)NC[C@@H](C(=O)N1CCN(CC1)c2ncnc3CC[C@@H](CF)c23)c4ccc(Cl)cc4	8.22	CC(C)NCC(C(=O)N1CCN(c2ncnc3c2C(CF)CC3)CC1)c1ccc(Cl)cc1	W90	32	460	M239	CC(C)NCC(C(=O)N1CCN(c2ncnc3c2C(CF)CC3)CC1)c1ccc(Cl)cc1	32	460
CHEMBL2177389	CC(C)NC[C@@H](C(=O)N1CCN(CC1)c2ncnc3CC[C@@H](CO)c23)c4ccc(Cl)cc4	6.45	CC(C)NCC(C(=O)N1CCN(c2ncnc3c2C(CO)CC3)CC1)c1ccc(Cl)cc1	W91	32	458	M240	CC(C(=O)N1CCN(c2ncnc3c2C(CO)CC3)CC1)c1ccc(Cl)cc1	28	401
CHEMBL2177389	CC(C)NC[C@@H](C(=O)N1CCN(CC1)c2ncnc3CC[C@@H](CO)c23)c4ccc(Cl)cc4	6.45	CC(C)NCC(C(=O)N1CCN(c2ncnc3c2C(CO)CC3)CC1)c1ccc(Cl)cc1	W91	32	458	M241	CC(C)NCC(C(=O)N1CCN(c2ncnc3c2C(CO)CC3)CC1)c1ccc(Cl)cc1	32	458
CHEMBL3672078	CC(C)Nc1c(c2ccccc2)c(nc3nc(C)cn13)c4ccc(CN5CC(C5)c6n[nH]c(n6)c7cccc(C)n7)cc4	7.44	Cc1cccc(-c2nc(C3CN(Cc4ccc(-c5nc6nc(C)cn6c(NC(C)C)c5-c5ccccc5)cc4)C3)n[nH]2)n1	W92	43	570	M242	Cc1cccc(-c2nc(C3CN(Cc4ccc(-c5ccn6cc(C)nc6n5)cc4)C3)n[nH]2)n1	33	437
CHEMBL3672038	Cc1cccc(n1)c2nc(n[nH]2)C3CN(Cc4ccc(cc4)c5nc6nc(C)cn6cc5c7ccccc7)C3	7.8	Cc1cccc(-c2nc(C3CN(Cc4ccc(-c5nc6nc(C)cn6cc5-c5ccccc5)cc4)C3)n[nH]2)n1	W168	39	513	M242	Cc1cccc(-c2nc(C3CN(Cc4ccc(-c5ccn6cc(C)nc6n5)cc4)C3)n[nH]2)n1	33	437
CHEMBL3672078	CC(C)Nc1c(c2ccccc2)c(nc3nc(C)cn13)c4ccc(CN5CC(C5)c6n[nH]c(n6)c7cccc(C)n7)cc4	7.44	Cc1cccc(-c2nc(C3CN(Cc4ccc(-c5nc6nc(C)cn6c(NC(C)C)c5-c5ccccc5)cc4)C3)n[nH]2)n1	W92	43	570	M243	Cc1cccc(-c2nc(C3CN(Cc4ccc(-c5cc(NC(C)C)n6cc(C)nc6n5)cc4)C3)n[nH]2)n1	37	494
CHEMBL3672078	CC(C)Nc1c(c2ccccc2)c(nc3nc(C)cn13)c4ccc(CN5CC(C5)c6n[nH]c(n6)c7cccc(C)n7)cc4	7.44	Cc1cccc(-c2nc(C3CN(Cc4ccc(-c5nc6nc(C)cn6c(NC(C)C)c5-c5ccccc5)cc4)C3)n[nH]2)n1	W92	43	570	M244	Cc1cccc(-c2nc(C3CN(Cc4ccc(-c5nc6nc(C)cn6cc5-c5ccccc5)cc4)C3)n[nH]2)n1	39	513
CHEMBL3672038	Cc1cccc(n1)c2nc(n[nH]2)C3CN(Cc4ccc(cc4)c5nc6nc(C)cn6cc5c7ccccc7)C3	7.8	Cc1cccc(-c2nc(C3CN(Cc4ccc(-c5nc6nc(C)cn6cc5-c5ccccc5)cc4)C3)n[nH]2)n1	W168	39	513	M244	Cc1cccc(-c2nc(C3CN(Cc4ccc(-c5nc6nc(C)cn6cc5-c5ccccc5)cc4)C3)n[nH]2)n1	39	513
CHEMBL3672078	CC(C)Nc1c(c2ccccc2)c(nc3nc(C)cn13)c4ccc(CN5CC(C5)c6n[nH]c(n6)c7cccc(C)n7)cc4	7.44	Cc1cccc(-c2nc(C3CN(Cc4ccc(-c5nc6nc(C)cn6c(NC(C)C)c5-c5ccccc5)cc4)C3)n[nH]2)n1	W92	43	570	M245	Cc1cn2cc(-c3ccccc3)c(-c3ccc(CN4CC(c5nc[nH]n5)C4)cc3)nc2n1	32	422
CHEMBL3672077	CC(C)Nc1c(c2ccccc2)c(nc3nc(C)cn13)c4ccc(CN5CC(C5)c6n[nH]c(n6)c7ccccn7)cc4	7.41	Cc1cn2c(NC(C)C)c(-c3ccccc3)c(-c3ccc(CN4CC(c5n[nH]c(-c6ccccn6)n5)C4)cc3)nc2n1	W93	42	556	M245	Cc1cn2cc(-c3ccccc3)c(-c3ccc(CN4CC(c5nc[nH]n5)C4)cc3)nc2n1	32	422
CHEMBL3672038	Cc1cccc(n1)c2nc(n[nH]2)C3CN(Cc4ccc(cc4)c5nc6nc(C)cn6cc5c7ccccc7)C3	7.8	Cc1cccc(-c2nc(C3CN(Cc4ccc(-c5nc6nc(C)cn6cc5-c5ccccc5)cc4)C3)n[nH]2)n1	W168	39	513	M245	Cc1cn2cc(-c3ccccc3)c(-c3ccc(CN4CC(c5nc[nH]n5)C4)cc3)nc2n1	32	422
CHEMBL3672067	Cc1cn2cc(c3ccccc3)c(nc2n1)c4ccc(CN5CC(C5)c6n[nH]c(n6)c7ccccn7)cc4	7.33	Cc1cn2cc(-c3ccccc3)c(-c3ccc(CN4CC(c5n[nH]c(-c6ccccn6)n5)C4)cc3)nc2n1	W181	38	499	M245	Cc1cn2cc(-c3ccccc3)c(-c3ccc(CN4CC(c5nc[nH]n5)C4)cc3)nc2n1	32	422
CHEMBL3672078	CC(C)Nc1c(c2ccccc2)c(nc3nc(C)cn13)c4ccc(CN5CC(C5)c6n[nH]c(n6)c7cccc(C)n7)cc4	7.44	Cc1cccc(-c2nc(C3CN(Cc4ccc(-c5nc6nc(C)cn6c(NC(C)C)c5-c5ccccc5)cc4)C3)n[nH]2)n1	W92	43	570	M246	Cc1cn2c(NC(C)C)cc(-c3ccc(CN4CC(c5nc[nH]n5)C4)cc3)nc2n1	30	403
CHEMBL3672077	CC(C)Nc1c(c2ccccc2)c(nc3nc(C)cn13)c4ccc(CN5CC(C5)c6n[nH]c(n6)c7ccccn7)cc4	7.41	Cc1cn2c(NC(C)C)c(-c3ccccc3)c(-c3ccc(CN4CC(c5n[nH]c(-c6ccccn6)n5)C4)cc3)nc2n1	W93	42	556	M246	Cc1cn2c(NC(C)C)cc(-c3ccc(CN4CC(c5nc[nH]n5)C4)cc3)nc2n1	30	403
CHEMBL3672078	CC(C)Nc1c(c2ccccc2)c(nc3nc(C)cn13)c4ccc(CN5CC(C5)c6n[nH]c(n6)c7cccc(C)n7)cc4	7.44	Cc1cccc(-c2nc(C3CN(Cc4ccc(-c5nc6nc(C)cn6c(NC(C)C)c5-c5ccccc5)cc4)C3)n[nH]2)n1	W92	43	570	M247	Cc1cn2c(NC(C)C)c(-c3ccccc3)c(-c3ccc(CN4CC(c5nc[nH]n5)C4)cc3)nc2n1	36	479
CHEMBL3672077	CC(C)Nc1c(c2ccccc2)c(nc3nc(C)cn13)c4ccc(CN5CC(C5)c6n[nH]c(n6)c7ccccn7)cc4	7.41	Cc1cn2c(NC(C)C)c(-c3ccccc3)c(-c3ccc(CN4CC(c5n[nH]c(-c6ccccn6)n5)C4)cc3)nc2n1	W93	42	556	M247	Cc1cn2c(NC(C)C)c(-c3ccccc3)c(-c3ccc(CN4CC(c5nc[nH]n5)C4)cc3)nc2n1	36	479
CHEMBL3672078	CC(C)Nc1c(c2ccccc2)c(nc3nc(C)cn13)c4ccc(CN5CC(C5)c6n[nH]c(n6)c7cccc(C)n7)cc4	7.44	Cc1cccc(-c2nc(C3CN(Cc4ccc(-c5nc6nc(C)cn6c(NC(C)C)c5-c5ccccc5)cc4)C3)n[nH]2)n1	W92	43	570	M248	Cc1cccc(-c2nc(C3CN(Cc4ccc(-c5nc6nc(C)cn6c(NC(C)C)c5-c5ccccc5)cc4)C3)n[nH]2)n1	43	570
CHEMBL3672077	CC(C)Nc1c(c2ccccc2)c(nc3nc(C)cn13)c4ccc(CN5CC(C5)c6n[nH]c(n6)c7ccccn7)cc4	7.41	Cc1cn2c(NC(C)C)c(-c3ccccc3)c(-c3ccc(CN4CC(c5n[nH]c(-c6ccccn6)n5)C4)cc3)nc2n1	W93	42	556	M249	Cc1cn2ccc(-c3ccc(CN4CC(c5n[nH]c(-c6ccccn6)n5)C4)cc3)nc2n1	32	422
CHEMBL3672067	Cc1cn2cc(c3ccccc3)c(nc2n1)c4ccc(CN5CC(C5)c6n[nH]c(n6)c7ccccn7)cc4	7.33	Cc1cn2cc(-c3ccccc3)c(-c3ccc(CN4CC(c5n[nH]c(-c6ccccn6)n5)C4)cc3)nc2n1	W181	38	499	M249	Cc1cn2ccc(-c3ccc(CN4CC(c5n[nH]c(-c6ccccn6)n5)C4)cc3)nc2n1	32	422
CHEMBL3672077	CC(C)Nc1c(c2ccccc2)c(nc3nc(C)cn13)c4ccc(CN5CC(C5)c6n[nH]c(n6)c7ccccn7)cc4	7.41	Cc1cn2c(NC(C)C)c(-c3ccccc3)c(-c3ccc(CN4CC(c5n[nH]c(-c6ccccn6)n5)C4)cc3)nc2n1	W93	42	556	M250	Cc1cn2c(NC(C)C)cc(-c3ccc(CN4CC(c5n[nH]c(-c6ccccn6)n5)C4)cc3)nc2n1	36	480
CHEMBL3672077	CC(C)Nc1c(c2ccccc2)c(nc3nc(C)cn13)c4ccc(CN5CC(C5)c6n[nH]c(n6)c7ccccn7)cc4	7.41	Cc1cn2c(NC(C)C)c(-c3ccccc3)c(-c3ccc(CN4CC(c5n[nH]c(-c6ccccn6)n5)C4)cc3)nc2n1	W93	42	556	M251	Cc1cn2cc(-c3ccccc3)c(-c3ccc(CN4CC(c5n[nH]c(-c6ccccn6)n5)C4)cc3)nc2n1	38	499
CHEMBL3672067	Cc1cn2cc(c3ccccc3)c(nc2n1)c4ccc(CN5CC(C5)c6n[nH]c(n6)c7ccccn7)cc4	7.33	Cc1cn2cc(-c3ccccc3)c(-c3ccc(CN4CC(c5n[nH]c(-c6ccccn6)n5)C4)cc3)nc2n1	W181	38	499	M251	Cc1cn2cc(-c3ccccc3)c(-c3ccc(CN4CC(c5n[nH]c(-c6ccccn6)n5)C4)cc3)nc2n1	38	499
CHEMBL3672077	CC(C)Nc1c(c2ccccc2)c(nc3nc(C)cn13)c4ccc(CN5CC(C5)c6n[nH]c(n6)c7ccccn7)cc4	7.41	Cc1cn2c(NC(C)C)c(-c3ccccc3)c(-c3ccc(CN4CC(c5n[nH]c(-c6ccccn6)n5)C4)cc3)nc2n1	W93	42	556	M252	Cc1cn2c(NC(C)C)c(-c3ccccc3)c(-c3ccc(CN4CC(c5n[nH]c(-c6ccccn6)n5)C4)cc3)nc2n1	42	556
CHEMBL3672049	CC(C)Nc1c(c2ccccc2)c(nc3nc(C)nn13)c4ccc(CN5CC(C5)c6n[nH]c(n6)c7ccccn7)cc4	7.7	Cc1nc2nc(-c3ccc(CN4CC(c5n[nH]c(-c6ccccn6)n5)C4)cc3)c(-c3ccccc3)c(NC(C)C)n2n1	W94	42	557	M253	Cc1nc2nc(-c3ccc(CN4CC(c5n[nH]c(-c6ccccn6)n5)C4)cc3)ccn2n1	32	423
CHEMBL3672047	Cc1nc2nc(c3ccc(CN4CC(C4)c5n[nH]c(n5)c6ccccn6)cc3)c(c(NC7CCC7)n2n1)c8ccccc8	6.43	Cc1nc2nc(-c3ccc(CN4CC(c5n[nH]c(-c6ccccn6)n5)C4)cc3)c(-c3ccccc3)c(NC3CCC3)n2n1	W205	43	569	M253	Cc1nc2nc(-c3ccc(CN4CC(c5n[nH]c(-c6ccccn6)n5)C4)cc3)ccn2n1	32	423
CHEMBL3672049	CC(C)Nc1c(c2ccccc2)c(nc3nc(C)nn13)c4ccc(CN5CC(C5)c6n[nH]c(n6)c7ccccn7)cc4	7.7	Cc1nc2nc(-c3ccc(CN4CC(c5n[nH]c(-c6ccccn6)n5)C4)cc3)c(-c3ccccc3)c(NC(C)C)n2n1	W94	42	557	M254	Cc1nc2nc(-c3ccc(CN4CC(c5n[nH]c(-c6ccccn6)n5)C4)cc3)cc(NC(C)C)n2n1	36	481
CHEMBL3672049	CC(C)Nc1c(c2ccccc2)c(nc3nc(C)nn13)c4ccc(CN5CC(C5)c6n[nH]c(n6)c7ccccn7)cc4	7.7	Cc1nc2nc(-c3ccc(CN4CC(c5n[nH]c(-c6ccccn6)n5)C4)cc3)c(-c3ccccc3)c(NC(C)C)n2n1	W94	42	557	M255	Cc1nc2nc(-c3ccc(CN4CC(c5n[nH]c(-c6ccccn6)n5)C4)cc3)c(-c3ccccc3)cn2n1	38	500
CHEMBL3672047	Cc1nc2nc(c3ccc(CN4CC(C4)c5n[nH]c(n5)c6ccccn6)cc3)c(c(NC7CCC7)n2n1)c8ccccc8	6.43	Cc1nc2nc(-c3ccc(CN4CC(c5n[nH]c(-c6ccccn6)n5)C4)cc3)c(-c3ccccc3)c(NC3CCC3)n2n1	W205	43	569	M255	Cc1nc2nc(-c3ccc(CN4CC(c5n[nH]c(-c6ccccn6)n5)C4)cc3)c(-c3ccccc3)cn2n1	38	500
CHEMBL3672049	CC(C)Nc1c(c2ccccc2)c(nc3nc(C)nn13)c4ccc(CN5CC(C5)c6n[nH]c(n6)c7ccccn7)cc4	7.7	Cc1nc2nc(-c3ccc(CN4CC(c5n[nH]c(-c6ccccn6)n5)C4)cc3)c(-c3ccccc3)c(NC(C)C)n2n1	W94	42	557	M256	Cc1nc2nc(-c3ccc(CN4CC(c5nc[nH]n5)C4)cc3)c(-c3ccccc3)cn2n1	32	422
CHEMBL3672047	Cc1nc2nc(c3ccc(CN4CC(C4)c5n[nH]c(n5)c6ccccn6)cc3)c(c(NC7CCC7)n2n1)c8ccccc8	6.43	Cc1nc2nc(-c3ccc(CN4CC(c5n[nH]c(-c6ccccn6)n5)C4)cc3)c(-c3ccccc3)c(NC3CCC3)n2n1	W205	43	569	M256	Cc1nc2nc(-c3ccc(CN4CC(c5nc[nH]n5)C4)cc3)c(-c3ccccc3)cn2n1	32	422
CHEMBL3672049	CC(C)Nc1c(c2ccccc2)c(nc3nc(C)nn13)c4ccc(CN5CC(C5)c6n[nH]c(n6)c7ccccn7)cc4	7.7	Cc1nc2nc(-c3ccc(CN4CC(c5n[nH]c(-c6ccccn6)n5)C4)cc3)c(-c3ccccc3)c(NC(C)C)n2n1	W94	42	557	M257	Cc1nc2nc(-c3ccc(CN4CC(c5nc[nH]n5)C4)cc3)cc(NC(C)C)n2n1	30	403
CHEMBL3672049	CC(C)Nc1c(c2ccccc2)c(nc3nc(C)nn13)c4ccc(CN5CC(C5)c6n[nH]c(n6)c7ccccn7)cc4	7.7	Cc1nc2nc(-c3ccc(CN4CC(c5n[nH]c(-c6ccccn6)n5)C4)cc3)c(-c3ccccc3)c(NC(C)C)n2n1	W94	42	557	M258	Cc1nc2nc(-c3ccc(CN4CC(c5nc[nH]n5)C4)cc3)c(-c3ccccc3)c(NC(C)C)n2n1	36	480
CHEMBL3672049	CC(C)Nc1c(c2ccccc2)c(nc3nc(C)nn13)c4ccc(CN5CC(C5)c6n[nH]c(n6)c7ccccn7)cc4	7.7	Cc1nc2nc(-c3ccc(CN4CC(c5n[nH]c(-c6ccccn6)n5)C4)cc3)c(-c3ccccc3)c(NC(C)C)n2n1	W94	42	557	M259	Cc1nc2nc(-c3ccc(CN4CC(c5n[nH]c(-c6ccccn6)n5)C4)cc3)c(-c3ccccc3)c(NC(C)C)n2n1	42	557
CHEMBL3672082	CC(C)Nc1c(c2ccccc2)c(nc3nc(nn13)c4ccccn4)c5ccc(CN6CC(C6)c7n[nH]c(n7)c8cccc(C)n8)cc5	7.8	Cc1cccc(-c2nc(C3CN(Cc4ccc(-c5nc6nc(-c7ccccn7)nn6c(NC(C)C)c5-c5ccccc5)cc4)C3)n[nH]2)n1	W95	48	634	M260	Cc1ccc(-c2nc3nc(-c4ccccn4)nn3c(NC(C)C)c2-c2ccccc2)cc1	32	421
CHEMBL3672081	CC(C)Nc1c(c2ccccc2)c(nc3nc(nn13)c4ccccn4)c5ccc(CN6CC(C6)c7n[nH]c(n7)c8ccccn8)cc5	7.06	CC(C)Nc1c(-c2ccccc2)c(-c2ccc(CN3CC(c4n[nH]c(-c5ccccn5)n4)C3)cc2)nc2nc(-c3ccccn3)nn12	W96	47	620	M260	Cc1ccc(-c2nc3nc(-c4ccccn4)nn3c(NC(C)C)c2-c2ccccc2)cc1	32	421
CHEMBL3672082	CC(C)Nc1c(c2ccccc2)c(nc3nc(nn13)c4ccccn4)c5ccc(CN6CC(C6)c7n[nH]c(n7)c8cccc(C)n8)cc5	7.8	Cc1cccc(-c2nc(C3CN(Cc4ccc(-c5nc6nc(-c7ccccn7)nn6c(NC(C)C)c5-c5ccccc5)cc4)C3)n[nH]2)n1	W95	48	634	M261	Cc1cccc(-c2nc(C3CN(Cc4ccc(-c5ccn6nc(-c7ccccn7)nc6n5)cc4)C3)n[nH]2)n1	38	501
CHEMBL3672082	CC(C)Nc1c(c2ccccc2)c(nc3nc(nn13)c4ccccn4)c5ccc(CN6CC(C6)c7n[nH]c(n7)c8cccc(C)n8)cc5	7.8	Cc1cccc(-c2nc(C3CN(Cc4ccc(-c5nc6nc(-c7ccccn7)nn6c(NC(C)C)c5-c5ccccc5)cc4)C3)n[nH]2)n1	W95	48	634	M262	Cc1cccc(-c2nc(C3CN(Cc4ccc(-c5cc(NC(C)C)n6nc(-c7ccccn7)nc6n5)cc4)C3)n[nH]2)n1	42	558
CHEMBL3672082	CC(C)Nc1c(c2ccccc2)c(nc3nc(nn13)c4ccccn4)c5ccc(CN6CC(C6)c7n[nH]c(n7)c8cccc(C)n8)cc5	7.8	Cc1cccc(-c2nc(C3CN(Cc4ccc(-c5nc6nc(-c7ccccn7)nn6c(NC(C)C)c5-c5ccccc5)cc4)C3)n[nH]2)n1	W95	48	634	M263	Cc1cccc(-c2nc(C3CN(Cc4ccc(-c5nc6nc(-c7ccccn7)nn6cc5-c5ccccc5)cc4)C3)n[nH]2)n1	44	577
CHEMBL3672082	CC(C)Nc1c(c2ccccc2)c(nc3nc(nn13)c4ccccn4)c5ccc(CN6CC(C6)c7n[nH]c(n7)c8cccc(C)n8)cc5	7.8	Cc1cccc(-c2nc(C3CN(Cc4ccc(-c5nc6nc(-c7ccccn7)nn6c(NC(C)C)c5-c5ccccc5)cc4)C3)n[nH]2)n1	W95	48	634	M264	c1ccc(-c2cn3nc(-c4ccccn4)nc3nc2-c2ccc(CN3CC(c4nc[nH]n4)C3)cc2)cc1	37	486
CHEMBL3672081	CC(C)Nc1c(c2ccccc2)c(nc3nc(nn13)c4ccccn4)c5ccc(CN6CC(C6)c7n[nH]c(n7)c8ccccn8)cc5	7.06	CC(C)Nc1c(-c2ccccc2)c(-c2ccc(CN3CC(c4n[nH]c(-c5ccccn5)n4)C3)cc2)nc2nc(-c3ccccn3)nn12	W96	47	620	M264	c1ccc(-c2cn3nc(-c4ccccn4)nc3nc2-c2ccc(CN3CC(c4nc[nH]n4)C3)cc2)cc1	37	486
CHEMBL3672082	CC(C)Nc1c(c2ccccc2)c(nc3nc(nn13)c4ccccn4)c5ccc(CN6CC(C6)c7n[nH]c(n7)c8cccc(C)n8)cc5	7.8	Cc1cccc(-c2nc(C3CN(Cc4ccc(-c5nc6nc(-c7ccccn7)nn6c(NC(C)C)c5-c5ccccc5)cc4)C3)n[nH]2)n1	W95	48	634	M265	CC(C)Nc1cc(-c2ccc(CN3CC(c4nc[nH]n4)C3)cc2)nc2nc(-c3ccccn3)nn12	35	467
CHEMBL3672081	CC(C)Nc1c(c2ccccc2)c(nc3nc(nn13)c4ccccn4)c5ccc(CN6CC(C6)c7n[nH]c(n7)c8ccccn8)cc5	7.06	CC(C)Nc1c(-c2ccccc2)c(-c2ccc(CN3CC(c4n[nH]c(-c5ccccn5)n4)C3)cc2)nc2nc(-c3ccccn3)nn12	W96	47	620	M265	CC(C)Nc1cc(-c2ccc(CN3CC(c4nc[nH]n4)C3)cc2)nc2nc(-c3ccccn3)nn12	35	467
CHEMBL3672082	CC(C)Nc1c(c2ccccc2)c(nc3nc(nn13)c4ccccn4)c5ccc(CN6CC(C6)c7n[nH]c(n7)c8cccc(C)n8)cc5	7.8	Cc1cccc(-c2nc(C3CN(Cc4ccc(-c5nc6nc(-c7ccccn7)nn6c(NC(C)C)c5-c5ccccc5)cc4)C3)n[nH]2)n1	W95	48	634	M266	CC(C)Nc1c(-c2ccccc2)c(-c2ccc(CN3CC(c4nc[nH]n4)C3)cc2)nc2nc(-c3ccccn3)nn12	41	543
CHEMBL3672081	CC(C)Nc1c(c2ccccc2)c(nc3nc(nn13)c4ccccn4)c5ccc(CN6CC(C6)c7n[nH]c(n7)c8ccccn8)cc5	7.06	CC(C)Nc1c(-c2ccccc2)c(-c2ccc(CN3CC(c4n[nH]c(-c5ccccn5)n4)C3)cc2)nc2nc(-c3ccccn3)nn12	W96	47	620	M266	CC(C)Nc1c(-c2ccccc2)c(-c2ccc(CN3CC(c4nc[nH]n4)C3)cc2)nc2nc(-c3ccccn3)nn12	41	543
CHEMBL3672082	CC(C)Nc1c(c2ccccc2)c(nc3nc(nn13)c4ccccn4)c5ccc(CN6CC(C6)c7n[nH]c(n7)c8cccc(C)n8)cc5	7.8	Cc1cccc(-c2nc(C3CN(Cc4ccc(-c5nc6nc(-c7ccccn7)nn6c(NC(C)C)c5-c5ccccc5)cc4)C3)n[nH]2)n1	W95	48	634	M267	CC(C)Nc1c(-c2ccccc2)c(-c2ccc(CN3CC(c4nc[nH]n4)C3)cc2)nc2ncnn12	35	466
CHEMBL3672081	CC(C)Nc1c(c2ccccc2)c(nc3nc(nn13)c4ccccn4)c5ccc(CN6CC(C6)c7n[nH]c(n7)c8ccccn8)cc5	7.06	CC(C)Nc1c(-c2ccccc2)c(-c2ccc(CN3CC(c4n[nH]c(-c5ccccn5)n4)C3)cc2)nc2nc(-c3ccccn3)nn12	W96	47	620	M267	CC(C)Nc1c(-c2ccccc2)c(-c2ccc(CN3CC(c4nc[nH]n4)C3)cc2)nc2ncnn12	35	466
CHEMBL3672082	CC(C)Nc1c(c2ccccc2)c(nc3nc(nn13)c4ccccn4)c5ccc(CN6CC(C6)c7n[nH]c(n7)c8cccc(C)n8)cc5	7.8	Cc1cccc(-c2nc(C3CN(Cc4ccc(-c5nc6nc(-c7ccccn7)nn6c(NC(C)C)c5-c5ccccc5)cc4)C3)n[nH]2)n1	W95	48	634	M268	Cc1cccc(-c2nc(C3CN(Cc4ccc(-c5ccn6ncnc6n5)cc4)C3)n[nH]2)n1	32	423
CHEMBL3672082	CC(C)Nc1c(c2ccccc2)c(nc3nc(nn13)c4ccccn4)c5ccc(CN6CC(C6)c7n[nH]c(n7)c8cccc(C)n8)cc5	7.8	Cc1cccc(-c2nc(C3CN(Cc4ccc(-c5nc6nc(-c7ccccn7)nn6c(NC(C)C)c5-c5ccccc5)cc4)C3)n[nH]2)n1	W95	48	634	M269	Cc1cccc(-c2nc(C3CN(Cc4ccc(-c5cc(NC(C)C)n6ncnc6n5)cc4)C3)n[nH]2)n1	36	481
CHEMBL3672082	CC(C)Nc1c(c2ccccc2)c(nc3nc(nn13)c4ccccn4)c5ccc(CN6CC(C6)c7n[nH]c(n7)c8cccc(C)n8)cc5	7.8	Cc1cccc(-c2nc(C3CN(Cc4ccc(-c5nc6nc(-c7ccccn7)nn6c(NC(C)C)c5-c5ccccc5)cc4)C3)n[nH]2)n1	W95	48	634	M270	Cc1cccc(-c2nc(C3CN(Cc4ccc(-c5nc6ncnn6cc5-c5ccccc5)cc4)C3)n[nH]2)n1	38	500
CHEMBL3672082	CC(C)Nc1c(c2ccccc2)c(nc3nc(nn13)c4ccccn4)c5ccc(CN6CC(C6)c7n[nH]c(n7)c8cccc(C)n8)cc5	7.8	Cc1cccc(-c2nc(C3CN(Cc4ccc(-c5nc6nc(-c7ccccn7)nn6c(NC(C)C)c5-c5ccccc5)cc4)C3)n[nH]2)n1	W95	48	634	M271	Cc1cccc(-c2nc(C3CN(Cc4ccc(-c5nc6ncnn6c(NC(C)C)c5-c5ccccc5)cc4)C3)n[nH]2)n1	42	557
CHEMBL3672082	CC(C)Nc1c(c2ccccc2)c(nc3nc(nn13)c4ccccn4)c5ccc(CN6CC(C6)c7n[nH]c(n7)c8cccc(C)n8)cc5	7.8	Cc1cccc(-c2nc(C3CN(Cc4ccc(-c5nc6nc(-c7ccccn7)nn6c(NC(C)C)c5-c5ccccc5)cc4)C3)n[nH]2)n1	W95	48	634	M272	Cc1cccc(-c2nc(C3CN(Cc4ccc(-c5nc6nc(-c7ccccn7)nn6c(NC(C)C)c5-c5ccccc5)cc4)C3)n[nH]2)n1	48	634
CHEMBL3672081	CC(C)Nc1c(c2ccccc2)c(nc3nc(nn13)c4ccccn4)c5ccc(CN6CC(C6)c7n[nH]c(n7)c8ccccn8)cc5	7.06	CC(C)Nc1c(-c2ccccc2)c(-c2ccc(CN3CC(c4n[nH]c(-c5ccccn5)n4)C3)cc2)nc2nc(-c3ccccn3)nn12	W96	47	620	M273	c1ccc(-c2nc3nc(-c4ccc(CN5CC(c6n[nH]c(-c7ccccn7)n6)C5)cc4)ccn3n2)nc1	37	487
CHEMBL3672081	CC(C)Nc1c(c2ccccc2)c(nc3nc(nn13)c4ccccn4)c5ccc(CN6CC(C6)c7n[nH]c(n7)c8ccccn8)cc5	7.06	CC(C)Nc1c(-c2ccccc2)c(-c2ccc(CN3CC(c4n[nH]c(-c5ccccn5)n4)C3)cc2)nc2nc(-c3ccccn3)nn12	W96	47	620	M274	CC(C)Nc1cc(-c2ccc(CN3CC(c4n[nH]c(-c5ccccn5)n4)C3)cc2)nc2nc(-c3ccccn3)nn12	41	544
CHEMBL3672081	CC(C)Nc1c(c2ccccc2)c(nc3nc(nn13)c4ccccn4)c5ccc(CN6CC(C6)c7n[nH]c(n7)c8ccccn8)cc5	7.06	CC(C)Nc1c(-c2ccccc2)c(-c2ccc(CN3CC(c4n[nH]c(-c5ccccn5)n4)C3)cc2)nc2nc(-c3ccccn3)nn12	W96	47	620	M275	c1ccc(-c2cn3nc(-c4ccccn4)nc3nc2-c2ccc(CN3CC(c4n[nH]c(-c5ccccn5)n4)C3)cc2)cc1	43	563
CHEMBL3672081	CC(C)Nc1c(c2ccccc2)c(nc3nc(nn13)c4ccccn4)c5ccc(CN6CC(C6)c7n[nH]c(n7)c8ccccn8)cc5	7.06	CC(C)Nc1c(-c2ccccc2)c(-c2ccc(CN3CC(c4n[nH]c(-c5ccccn5)n4)C3)cc2)nc2nc(-c3ccccn3)nn12	W96	47	620	M276	CC(C)Nc1cc(-c2ccc(CN3CC(c4n[nH]c(-c5ccccn5)n4)C3)cc2)nc2ncnn12	35	467
CHEMBL3672081	CC(C)Nc1c(c2ccccc2)c(nc3nc(nn13)c4ccccn4)c5ccc(CN6CC(C6)c7n[nH]c(n7)c8ccccn8)cc5	7.06	CC(C)Nc1c(-c2ccccc2)c(-c2ccc(CN3CC(c4n[nH]c(-c5ccccn5)n4)C3)cc2)nc2nc(-c3ccccn3)nn12	W96	47	620	M277	c1ccc(-c2cn3ncnc3nc2-c2ccc(CN3CC(c4n[nH]c(-c5ccccn5)n4)C3)cc2)cc1	37	486
CHEMBL3672044	CC(C)Nc1nc2nc(c3ccc(CN4CC(C4)c5n[nH]c(n5)c6ccccn6)cc3)c(cn2n1)c7ccccc7	7.96	CC(C)Nc1nc2nc(-c3ccc(CN4CC(c5n[nH]c(-c6ccccn6)n5)C4)cc3)c(-c3ccccc3)cn2n1	W98	41	543	M277	c1ccc(-c2cn3ncnc3nc2-c2ccc(CN3CC(c4n[nH]c(-c5ccccn5)n4)C3)cc2)cc1	37	486
CHEMBL3672081	CC(C)Nc1c(c2ccccc2)c(nc3nc(nn13)c4ccccn4)c5ccc(CN6CC(C6)c7n[nH]c(n7)c8ccccn8)cc5	7.06	CC(C)Nc1c(-c2ccccc2)c(-c2ccc(CN3CC(c4n[nH]c(-c5ccccn5)n4)C3)cc2)nc2nc(-c3ccccn3)nn12	W96	47	620	M278	CC(C)Nc1c(-c2ccccc2)c(-c2ccc(CN3CC(c4n[nH]c(-c5ccccn5)n4)C3)cc2)nc2ncnn12	41	543
CHEMBL3672081	CC(C)Nc1c(c2ccccc2)c(nc3nc(nn13)c4ccccn4)c5ccc(CN6CC(C6)c7n[nH]c(n7)c8ccccn8)cc5	7.06	CC(C)Nc1c(-c2ccccc2)c(-c2ccc(CN3CC(c4n[nH]c(-c5ccccn5)n4)C3)cc2)nc2nc(-c3ccccn3)nn12	W96	47	620	M279	CC(C)Nc1c(-c2ccccc2)c(-c2ccc(CN3CC(c4n[nH]c(-c5ccccn5)n4)C3)cc2)nc2nc(-c3ccccn3)nn12	47	620
CHEMBL3672079	CC(C)Nc1c(c2ccccc2)c(nc3nccn13)c4ccc(CN5CC(C5)c6n[nH]c(n6)c7ccccn7)cc4	7.28	CC(C)Nc1c(-c2ccccc2)c(-c2ccc(CN3CC(c4n[nH]c(-c5ccccn5)n4)C3)cc2)nc2nccn12	W97	41	542	M280	c1ccc(-c2nc(C3CN(Cc4ccc(-c5ccn6ccnc6n5)cc4)C3)n[nH]2)nc1	31	408
CHEMBL3672034	Fc1ccc(cc1)c2cn3ccnc3nc2c4ccc(CN5CC(C5)c6n[nH]c(n6)c7ccccn7)cc4	6.6	Fc1ccc(-c2cn3ccnc3nc2-c2ccc(CN3CC(c4n[nH]c(-c5ccccn5)n4)C3)cc2)cc1	W480	38	503	M280	c1ccc(-c2nc(C3CN(Cc4ccc(-c5ccn6ccnc6n5)cc4)C3)n[nH]2)nc1	31	408
CHEMBL3672079	CC(C)Nc1c(c2ccccc2)c(nc3nccn13)c4ccc(CN5CC(C5)c6n[nH]c(n6)c7ccccn7)cc4	7.28	CC(C)Nc1c(-c2ccccc2)c(-c2ccc(CN3CC(c4n[nH]c(-c5ccccn5)n4)C3)cc2)nc2nccn12	W97	41	542	M281	CC(C)Nc1cc(-c2ccc(CN3CC(c4n[nH]c(-c5ccccn5)n4)C3)cc2)nc2nccn12	35	466
CHEMBL3672079	CC(C)Nc1c(c2ccccc2)c(nc3nccn13)c4ccc(CN5CC(C5)c6n[nH]c(n6)c7ccccn7)cc4	7.28	CC(C)Nc1c(-c2ccccc2)c(-c2ccc(CN3CC(c4n[nH]c(-c5ccccn5)n4)C3)cc2)nc2nccn12	W97	41	542	M282	c1ccc(-c2cn3ccnc3nc2-c2ccc(CN3CC(c4n[nH]c(-c5ccccn5)n4)C3)cc2)cc1	37	485
CHEMBL3672079	CC(C)Nc1c(c2ccccc2)c(nc3nccn13)c4ccc(CN5CC(C5)c6n[nH]c(n6)c7ccccn7)cc4	7.28	CC(C)Nc1c(-c2ccccc2)c(-c2ccc(CN3CC(c4n[nH]c(-c5ccccn5)n4)C3)cc2)nc2nccn12	W97	41	542	M283	c1ccc(-c2cn3ccnc3nc2-c2ccc(CN3CC(c4nc[nH]n4)C3)cc2)cc1	31	407
CHEMBL3672079	CC(C)Nc1c(c2ccccc2)c(nc3nccn13)c4ccc(CN5CC(C5)c6n[nH]c(n6)c7ccccn7)cc4	7.28	CC(C)Nc1c(-c2ccccc2)c(-c2ccc(CN3CC(c4n[nH]c(-c5ccccn5)n4)C3)cc2)nc2nccn12	W97	41	542	M284	CC(C)Nc1cc(-c2ccc(CN3CC(c4nc[nH]n4)C3)cc2)nc2nccn12	29	388
CHEMBL3672079	CC(C)Nc1c(c2ccccc2)c(nc3nccn13)c4ccc(CN5CC(C5)c6n[nH]c(n6)c7ccccn7)cc4	7.28	CC(C)Nc1c(-c2ccccc2)c(-c2ccc(CN3CC(c4n[nH]c(-c5ccccn5)n4)C3)cc2)nc2nccn12	W97	41	542	M285	CC(C)Nc1c(-c2ccccc2)c(-c2ccc(CN3CC(c4nc[nH]n4)C3)cc2)nc2nccn12	35	465
CHEMBL3672079	CC(C)Nc1c(c2ccccc2)c(nc3nccn13)c4ccc(CN5CC(C5)c6n[nH]c(n6)c7ccccn7)cc4	7.28	CC(C)Nc1c(-c2ccccc2)c(-c2ccc(CN3CC(c4n[nH]c(-c5ccccn5)n4)C3)cc2)nc2nccn12	W97	41	542	M286	CC(C)Nc1c(-c2ccccc2)c(-c2ccc(CN3CC(c4n[nH]c(-c5ccccn5)n4)C3)cc2)nc2nccn12	41	542
CHEMBL3672044	CC(C)Nc1nc2nc(c3ccc(CN4CC(C4)c5n[nH]c(n5)c6ccccn6)cc3)c(cn2n1)c7ccccc7	7.96	CC(C)Nc1nc2nc(-c3ccc(CN4CC(c5n[nH]c(-c6ccccn6)n5)C4)cc3)c(-c3ccccc3)cn2n1	W98	41	543	M287	CC(C)Nc1nc2nc(-c3ccc(CN4CC(c5n[nH]c(-c6ccccn6)n5)C4)cc3)ccn2n1	35	467
CHEMBL3672044	CC(C)Nc1nc2nc(c3ccc(CN4CC(C4)c5n[nH]c(n5)c6ccccn6)cc3)c(cn2n1)c7ccccc7	7.96	CC(C)Nc1nc2nc(-c3ccc(CN4CC(c5n[nH]c(-c6ccccn6)n5)C4)cc3)c(-c3ccccc3)cn2n1	W98	41	543	M288	CC(C)Nc1nc2nc(-c3ccc(CN4CC(c5nc[nH]n5)C4)cc3)ccn2n1	29	389
CHEMBL3672044	CC(C)Nc1nc2nc(c3ccc(CN4CC(C4)c5n[nH]c(n5)c6ccccn6)cc3)c(cn2n1)c7ccccc7	7.96	CC(C)Nc1nc2nc(-c3ccc(CN4CC(c5n[nH]c(-c6ccccn6)n5)C4)cc3)c(-c3ccccc3)cn2n1	W98	41	543	M289	CC(C)Nc1nc2nc(-c3ccc(CN4CC(c5nc[nH]n5)C4)cc3)c(-c3ccccc3)cn2n1	35	466
CHEMBL3672044	CC(C)Nc1nc2nc(c3ccc(CN4CC(C4)c5n[nH]c(n5)c6ccccn6)cc3)c(cn2n1)c7ccccc7	7.96	CC(C)Nc1nc2nc(-c3ccc(CN4CC(c5n[nH]c(-c6ccccn6)n5)C4)cc3)c(-c3ccccc3)cn2n1	W98	41	543	M290	c1ccc(-c2cn3ncnc3nc2-c2ccc(CN3CC(c4nc[nH]n4)C3)cc2)cc1	31	408
CHEMBL3672044	CC(C)Nc1nc2nc(c3ccc(CN4CC(C4)c5n[nH]c(n5)c6ccccn6)cc3)c(cn2n1)c7ccccc7	7.96	CC(C)Nc1nc2nc(-c3ccc(CN4CC(c5n[nH]c(-c6ccccn6)n5)C4)cc3)c(-c3ccccc3)cn2n1	W98	41	543	M291	c1ccc(-c2nc(C3CN(Cc4ccc(-c5ccn6ncnc6n5)cc4)C3)n[nH]2)nc1	31	409
CHEMBL3672044	CC(C)Nc1nc2nc(c3ccc(CN4CC(C4)c5n[nH]c(n5)c6ccccn6)cc3)c(cn2n1)c7ccccc7	7.96	CC(C)Nc1nc2nc(-c3ccc(CN4CC(c5n[nH]c(-c6ccccn6)n5)C4)cc3)c(-c3ccccc3)cn2n1	W98	41	543	M292	CC(C)Nc1nc2nc(-c3ccc(CN4CC(c5n[nH]c(-c6ccccn6)n5)C4)cc3)c(-c3ccccc3)cn2n1	41	543
CHEMBL3699707	CC(C)Oc1ccn2c(c3ccccc3)c(nc2n1)c4ccc(cc4)C5(N)CCC5	6.86	CC(C)Oc1ccn2c(-c3ccccc3)c(-c3ccc(C4(N)CCC4)cc3)nc2n1	W99	30	399	M293	CC(C)Oc1ccn2cc(-c3ccc(C4(N)CCC4)cc3)nc2n1	24	322
CHEMBL3699707	CC(C)Oc1ccn2c(c3ccccc3)c(nc2n1)c4ccc(cc4)C5(N)CCC5	6.86	CC(C)Oc1ccn2c(-c3ccccc3)c(-c3ccc(C4(N)CCC4)cc3)nc2n1	W99	30	399	M294	NC1(c2ccc(-c3cn4cccnc4n3)cc2)CCC1	20	264
CHEMBL3699664	NC1(CCC1)c2ccc(cc2)c3nc4ncccn4c3c5ccccc5	6.25	NC1(c2ccc(-c3nc4ncccn4c3-c3ccccc3)cc2)CCC1	W679	26	340	M294	NC1(c2ccc(-c3cn4cccnc4n3)cc2)CCC1	20	264
CHEMBL3699707	CC(C)Oc1ccn2c(c3ccccc3)c(nc2n1)c4ccc(cc4)C5(N)CCC5	6.86	CC(C)Oc1ccn2c(-c3ccccc3)c(-c3ccc(C4(N)CCC4)cc3)nc2n1	W99	30	399	M295	NC1(c2ccc(-c3nc4ncccn4c3-c3ccccc3)cc2)CCC1	26	340
CHEMBL3699668	Cc1ccccc1c2ccn3c(c4ccccc4)c(nc3n2)c5ccc(cc5)C6(N)CCC6	7.03	Cc1ccccc1-c1ccn2c(-c3ccccc3)c(-c3ccc(C4(N)CCC4)cc3)nc2n1	W175	33	431	M295	NC1(c2ccc(-c3nc4ncccn4c3-c3ccccc3)cc2)CCC1	26	340
CHEMBL3699705	COc1cc(COc2ccn3c(c4ccccc4)c(nc3n2)c5ccc(cc5)C6(N)CCC6)ccn1	6.78	COc1cc(COc2ccn3c(-c4ccccc4)c(-c4ccc(C5(N)CCC5)cc4)nc3n2)ccn1	W405	36	478	M295	NC1(c2ccc(-c3nc4ncccn4c3-c3ccccc3)cc2)CCC1	26	340
CHEMBL3639985	COc1ccc(COc2ccn3c(c4ccccc4)c(nc3n2)c5ccc(cc5)C6(N)CCC6)cn1	7.42	COc1ccc(COc2ccn3c(-c4ccccc4)c(-c4ccc(C5(N)CCC5)cc4)nc3n2)cn1	W413	36	478	M295	NC1(c2ccc(-c3nc4ncccn4c3-c3ccccc3)cc2)CCC1	26	340
CHEMBL3699704	COCCOc1ccn2c(c3ccccc3)c(nc2n1)c4ccc(cc4)C5(N)CCC5	6.38	COCCOc1ccn2c(-c3ccccc3)c(-c3ccc(C4(N)CCC4)cc3)nc2n1	W444	31	415	M295	NC1(c2ccc(-c3nc4ncccn4c3-c3ccccc3)cc2)CCC1	26	340
CHEMBL3699741	NC(=O)C1(COc2ccn3c(c4ccccc4)c(nc3n2)c5ccc(cc5)C6(N)CCC6)CC1	6.47	NC(=O)C1(COc2ccn3c(-c4ccccc4)c(-c4ccc(C5(N)CCC5)cc4)nc3n2)CC1	W515	34	454	M295	NC1(c2ccc(-c3nc4ncccn4c3-c3ccccc3)cc2)CCC1	26	340
CHEMBL3699667	NC1(CCC1)c2ccc(cc2)c3nc4nc(ccn4c3c5ccccc5)c6ccccc6	7.48	NC1(c2ccc(-c3nc4nc(-c5ccccc5)ccn4c3-c3ccccc3)cc2)CCC1	W672	32	417	M295	NC1(c2ccc(-c3nc4ncccn4c3-c3ccccc3)cc2)CCC1	26	340
CHEMBL3699678	NC1(CCC1)c2ccc(cc2)c3nc4nc(ccn4c3c5ccccc5)N6C=CC=CC6=O	6.4	NC1(c2ccc(-c3nc4nc(-n5ccccc5=O)ccn4c3-c3ccccc3)cc2)CCC1	W673	33	434	M295	NC1(c2ccc(-c3nc4ncccn4c3-c3ccccc3)cc2)CCC1	26	340
CHEMBL3699709	NC1(CCC1)c2ccc(cc2)c3nc4nc(Oc5ccccc5)ccn4c3c6ccccc6	7.07	NC1(c2ccc(-c3nc4nc(Oc5ccccc5)ccn4c3-c3ccccc3)cc2)CCC1	W675	33	433	M295	NC1(c2ccc(-c3nc4ncccn4c3-c3ccccc3)cc2)CCC1	26	340
CHEMBL3699708	NC1(CCC1)c2ccc(cc2)c3nc4nc(OC5CCCCC5)ccn4c3c6ccccc6	6.86	NC1(c2ccc(-c3nc4nc(OC5CCCCC5)ccn4c3-c3ccccc3)cc2)CCC1	W676	33	439	M295	NC1(c2ccc(-c3nc4ncccn4c3-c3ccccc3)cc2)CCC1	26	340
CHEMBL3699740	NC1(CCC1)c2ccc(cc2)c3nc4nc(OCCN5CCCC5=O)ccn4c3c6ccccc6	6.11	NC1(c2ccc(-c3nc4nc(OCCN5CCCC5=O)ccn4c3-c3ccccc3)cc2)CCC1	W677	35	468	M295	NC1(c2ccc(-c3nc4ncccn4c3-c3ccccc3)cc2)CCC1	26	340
CHEMBL3699672	NC1(CCC1)c2ccc(cc2)c3nc4ncc(cn4c3c5ccccc5)c6ccccc6	6.26	NC1(c2ccc(-c3nc4ncc(-c5ccccc5)cn4c3-c3ccccc3)cc2)CCC1	W678	32	417	M295	NC1(c2ccc(-c3nc4ncccn4c3-c3ccccc3)cc2)CCC1	26	340
CHEMBL3699664	NC1(CCC1)c2ccc(cc2)c3nc4ncccn4c3c5ccccc5	6.25	NC1(c2ccc(-c3nc4ncccn4c3-c3ccccc3)cc2)CCC1	W679	26	340	M295	NC1(c2ccc(-c3nc4ncccn4c3-c3ccccc3)cc2)CCC1	26	340
CHEMBL3699707	CC(C)Oc1ccn2c(c3ccccc3)c(nc2n1)c4ccc(cc4)C5(N)CCC5	6.86	CC(C)Oc1ccn2c(-c3ccccc3)c(-c3ccc(C4(N)CCC4)cc3)nc2n1	W99	30	399	M296	CC(C)Oc1ccn2c(-c3ccccc3)c(-c3ccc(C4(N)CCC4)cc3)nc2n1	30	399
CHEMBL2325990	CC(NC(=O)C1(N)CCN(CC1)c2ncnc3[nH]ccc23)c4ccc(cc4)S(=O)(=O)C	6.09	CC(NC(=O)C1(N)CCN(c2ncnc3[nH]ccc23)CC1)c1ccc(S(C)(=O)=O)cc1	W100	31	443	M297	CC(NC(=O)C1(N)CCNCC1)c1ccc(S(C)(=O)=O)cc1	22	325
CHEMBL2325990	CC(NC(=O)C1(N)CCN(CC1)c2ncnc3[nH]ccc23)c4ccc(cc4)S(=O)(=O)C	6.09	CC(NC(=O)C1(N)CCN(c2ncnc3[nH]ccc23)CC1)c1ccc(S(C)(=O)=O)cc1	W100	31	443	M298	CC(NC(=O)C1(N)CCN(c2ncnc3[nH]ccc23)CC1)c1ccc(S(C)(=O)=O)cc1	31	443
CHEMBL2325987	CC(NC(=O)C1(N)CCN(CC1)c2ncnc3[nH]ccc23)c4ccc(F)cc4	6.46	CC(NC(=O)C1(N)CCN(c2ncnc3[nH]ccc23)CC1)c1ccc(F)cc1	W101	28	382	M299	CC(NC(=O)C1(N)CCNCC1)c1ccc(F)cc1	19	265
CHEMBL2325987	CC(NC(=O)C1(N)CCN(CC1)c2ncnc3[nH]ccc23)c4ccc(F)cc4	6.46	CC(NC(=O)C1(N)CCN(c2ncnc3[nH]ccc23)CC1)c1ccc(F)cc1	W101	28	382	M300	CC(NC(=O)C1(N)CCN(c2ncnc3[nH]ccc23)CC1)c1ccc(F)cc1	28	382
CHEMBL2325986	CC(NC(=O)C1(N)CCN(CC1)c2ncnc3[nH]ccc23)c4ccccc4	6.15	CC(NC(=O)C1(N)CCN(c2ncnc3[nH]ccc23)CC1)c1ccccc1	W102	27	364	M301	NC1(C=O)CCN(c2ncnc3[nH]ccc23)CC1	18	245
CHEMBL2325989	CC(NC(=O)C1(N)CCN(CC1)c2ncnc3[nH]ccc23)c4ccccn4	4.78	CC(NC(=O)C1(N)CCN(c2ncnc3[nH]ccc23)CC1)c1ccccn1	W103	27	365	M301	NC1(C=O)CCN(c2ncnc3[nH]ccc23)CC1	18	245
CHEMBL2325988	CC(NC(=O)C1(N)CCN(CC1)c2ncnc3[nH]ccc23)c4cccnc4	5.09	CC(NC(=O)C1(N)CCN(c2ncnc3[nH]ccc23)CC1)c1cccnc1	W104	27	365	M301	NC1(C=O)CCN(c2ncnc3[nH]ccc23)CC1	18	245
CHEMBL598194	NC1(CCN(CC1)c2ncnc3[nH]ccc23)C(=O)NCc4ccc(Cl)cc4	8.66	NC1(C(=O)NCc2ccc(Cl)cc2)CCN(c2ncnc3[nH]ccc23)CC1	W712	27	385	M301	NC1(C=O)CCN(c2ncnc3[nH]ccc23)CC1	18	245
CHEMBL597183	NC1(CCN(CC1)c2ncnc3[nH]ccc23)C(=O)NCc4ccc(F)cc4	7.85	NC1(C(=O)NCc2ccc(F)cc2)CCN(c2ncnc3[nH]ccc23)CC1	W715	27	368	M301	NC1(C=O)CCN(c2ncnc3[nH]ccc23)CC1	18	245
CHEMBL604910	NC1(CCN(CC1)c2ncnc3[nH]ccc23)C(=O)NCc4cccc(Cl)c4	8.15	NC1(C(=O)NCc2cccc(Cl)c2)CCN(c2ncnc3[nH]ccc23)CC1	W719	27	385	M301	NC1(C=O)CCN(c2ncnc3[nH]ccc23)CC1	18	245
CHEMBL600646	NC1(CCN(CC1)c2ncnc3[nH]ccc23)C(=O)NCc4ccccc4Cl	7.44	NC1(C(=O)NCc2ccccc2Cl)CCN(c2ncnc3[nH]ccc23)CC1	W720	27	385	M301	NC1(C=O)CCN(c2ncnc3[nH]ccc23)CC1	18	245
CHEMBL2325986	CC(NC(=O)C1(N)CCN(CC1)c2ncnc3[nH]ccc23)c4ccccc4	6.15	CC(NC(=O)C1(N)CCN(c2ncnc3[nH]ccc23)CC1)c1ccccc1	W102	27	364	M302	CC(NC(=O)C1(N)CCNCC1)c1ccccc1	18	247
CHEMBL2325986	CC(NC(=O)C1(N)CCN(CC1)c2ncnc3[nH]ccc23)c4ccccc4	6.15	CC(NC(=O)C1(N)CCN(c2ncnc3[nH]ccc23)CC1)c1ccccc1	W102	27	364	M303	CC(NC(=O)C1(N)CCN(c2ncnc3[nH]ccc23)CC1)c1ccccc1	27	364
CHEMBL2325989	CC(NC(=O)C1(N)CCN(CC1)c2ncnc3[nH]ccc23)c4ccccn4	4.78	CC(NC(=O)C1(N)CCN(c2ncnc3[nH]ccc23)CC1)c1ccccn1	W103	27	365	M304	CC(NC(=O)C1(N)CCNCC1)c1ccccn1	18	248
CHEMBL2325989	CC(NC(=O)C1(N)CCN(CC1)c2ncnc3[nH]ccc23)c4ccccn4	4.78	CC(NC(=O)C1(N)CCN(c2ncnc3[nH]ccc23)CC1)c1ccccn1	W103	27	365	M305	CC(NC(=O)C1(N)CCN(c2ncnc3[nH]ccc23)CC1)c1ccccn1	27	365
CHEMBL2325988	CC(NC(=O)C1(N)CCN(CC1)c2ncnc3[nH]ccc23)c4cccnc4	5.09	CC(NC(=O)C1(N)CCN(c2ncnc3[nH]ccc23)CC1)c1cccnc1	W104	27	365	M306	CC(NC(=O)C1(N)CCNCC1)c1cccnc1	18	248
CHEMBL2325988	CC(NC(=O)C1(N)CCN(CC1)c2ncnc3[nH]ccc23)c4cccnc4	5.09	CC(NC(=O)C1(N)CCN(c2ncnc3[nH]ccc23)CC1)c1cccnc1	W104	27	365	M307	CC(NC(=O)C1(N)CCN(c2ncnc3[nH]ccc23)CC1)c1cccnc1	27	365
CHEMBL3699692	CC(O)c1ccc2nc(c3ccc(cc3)C4(N)CCC4)c(c5ccccc5)n2c1	6.11	CC(O)c1ccc2nc(-c3ccc(C4(N)CCC4)cc3)c(-c3ccccc3)n2c1	W105	29	383	M308	CC(O)c1ccc2nc(-c3ccc(C4(N)CCC4)cc3)cn2c1	23	307
CHEMBL3699692	CC(O)c1ccc2nc(c3ccc(cc3)C4(N)CCC4)c(c5ccccc5)n2c1	6.11	CC(O)c1ccc2nc(-c3ccc(C4(N)CCC4)cc3)c(-c3ccccc3)n2c1	W105	29	383	M309	CC(O)c1ccc2nc(-c3ccc(C4(N)CCC4)cc3)c(-c3ccccc3)n2c1	29	383
CHEMBL3884319	CC1(C)C(=O)N([C@H]2CCc3c(O)cccc23)c4nc(Nc5ccccc5)ncc14	5.0	CC1(C)C(=O)N(C2CCc3c(O)cccc32)c2nc(Nc3ccccc3)ncc21	W106	29	386	M310	CC1(C)C(=O)N(C2CCc3c(O)cccc32)c2ncncc21	22	295
CHEMBL3884319	CC1(C)C(=O)N([C@H]2CCc3c(O)cccc23)c4nc(Nc5ccccc5)ncc14	5.0	CC1(C)C(=O)N(C2CCc3c(O)cccc32)c2nc(Nc3ccccc3)ncc21	W106	29	386	M311	CC1(C)C(=O)N(C2CCc3c(O)cccc32)c2nc(Nc3ccccc3)ncc21	29	386
CHEMBL3701718	CC1(O)CC(N)(C1)c2ccc(cc2)c3nc4c5c(F)cccc5OCn4c3c6ccccc6	9.3	CC1(O)CC(N)(c2ccc(-c3nc4n(c3-c3ccccc3)COc3cccc(F)c3-4)cc2)C1	W107	33	442	M312	CC1(O)CC(N)(c2ccc(-c3cn4c(n3)-c3c(F)cccc3OC4)cc2)C1	27	365
CHEMBL3701723	CC1(O)CC(N)(C1)c2ccc(cc2)c3nc4c5c(F)cccc5OCn4c3c6ccncc6	8.96	CC1(O)CC(N)(c2ccc(-c3nc4n(c3-c3ccncc3)COc3cccc(F)c3-4)cc2)C1	W108	33	442	M312	CC1(O)CC(N)(c2ccc(-c3cn4c(n3)-c3c(F)cccc3OC4)cc2)C1	27	365
CHEMBL3701722	CC1(O)CC(N)(C1)c2ccc(cc2)c3nc4c5c(F)cccc5OCn4c3c6ccsc6	9.04	CC1(O)CC(N)(c2ccc(-c3nc4n(c3-c3ccsc3)COc3cccc(F)c3-4)cc2)C1	W109	32	448	M312	CC1(O)CC(N)(c2ccc(-c3cn4c(n3)-c3c(F)cccc3OC4)cc2)C1	27	365
CHEMBL3701718	CC1(O)CC(N)(C1)c2ccc(cc2)c3nc4c5c(F)cccc5OCn4c3c6ccccc6	9.3	CC1(O)CC(N)(c2ccc(-c3nc4n(c3-c3ccccc3)COc3cccc(F)c3-4)cc2)C1	W107	33	442	M313	CC1(O)CC(N)(c2ccc(-c3nc4n(c3-c3ccccc3)COc3cccc(F)c3-4)cc2)C1	33	442
CHEMBL3701723	CC1(O)CC(N)(C1)c2ccc(cc2)c3nc4c5c(F)cccc5OCn4c3c6ccncc6	8.96	CC1(O)CC(N)(c2ccc(-c3nc4n(c3-c3ccncc3)COc3cccc(F)c3-4)cc2)C1	W108	33	442	M314	CC1(O)CC(N)(c2ccc(-c3nc4n(c3-c3ccncc3)COc3cccc(F)c3-4)cc2)C1	33	442
CHEMBL3701722	CC1(O)CC(N)(C1)c2ccc(cc2)c3nc4c5c(F)cccc5OCn4c3c6ccsc6	9.04	CC1(O)CC(N)(c2ccc(-c3nc4n(c3-c3ccsc3)COc3cccc(F)c3-4)cc2)C1	W109	32	448	M315	CC1(O)CC(N)(c2ccc(-c3nc4n(c3-c3ccsc3)COc3cccc(F)c3-4)cc2)C1	32	448
CHEMBL3701761	CC1(O)CC(N)(C1)c2ccc(cc2)c3nc4c5cc(ccc5OCn4c3c6ccccc6)C#N	9.01	CC1(O)CC(N)(c2ccc(-c3nc4n(c3-c3ccccc3)COc3ccc(C#N)cc3-4)cc2)C1	W110	34	449	M316	CC1(O)CC(N)(c2ccc(-c3cn4c(n3)-c3cc(C#N)ccc3OC4)cc2)C1	28	372
CHEMBL3701761	CC1(O)CC(N)(C1)c2ccc(cc2)c3nc4c5cc(ccc5OCn4c3c6ccccc6)C#N	9.01	CC1(O)CC(N)(c2ccc(-c3nc4n(c3-c3ccccc3)COc3ccc(C#N)cc3-4)cc2)C1	W110	34	449	M317	CC1(O)CC(N)(c2ccc(-c3nc4n(c3-c3ccccc3)COc3ccc(C#N)cc3-4)cc2)C1	34	449
CHEMBL3701767	CC1(O)CC(N)(C1)c2ccc(cc2)c3nc4c5cc(ccc5OCn4c3c6ccccc6)C(=O)N	9.59	CC1(O)CC(N)(c2ccc(-c3nc4n(c3-c3ccccc3)COc3ccc(C(N)=O)cc3-4)cc2)C1	W111	35	467	M318	CC1(O)CC(N)(c2ccc(-c3cn4c(n3)-c3cc(C(N)=O)ccc3OC4)cc2)C1	29	390
CHEMBL3701767	CC1(O)CC(N)(C1)c2ccc(cc2)c3nc4c5cc(ccc5OCn4c3c6ccccc6)C(=O)N	9.59	CC1(O)CC(N)(c2ccc(-c3nc4n(c3-c3ccccc3)COc3ccc(C(N)=O)cc3-4)cc2)C1	W111	35	467	M319	CC1(O)CC(N)(c2ccc(-c3nc4n(c3-c3ccccc3)COc3ccc(C(N)=O)cc3-4)cc2)C1	35	467
CHEMBL3701774	CC1(O)CC(N)(C1)c2ccc(cc2)c3nc4c5cc(ccc5OCn4c3c6ccccc6)C(=O)NCCO	9.24	CC1(O)CC(N)(c2ccc(-c3nc4n(c3-c3ccccc3)COc3ccc(C(=O)NCCO)cc3-4)cc2)C1	W112	38	511	M320	CC1(O)CC(N)(c2ccc(-c3cn4c(n3)-c3cc(C=O)ccc3OC4)cc2)C1	28	375
CHEMBL3701769	CCNC(=O)c1ccc2OCn3c(nc(c4ccc(cc4)C5(N)CC(C)(O)C5)c3c6ccccc6)c2c1	9.51	CCNC(=O)c1ccc2c(c1)-c1nc(-c3ccc(C4(N)CC(C)(O)C4)cc3)c(-c3ccccc3)n1CO2	W282	37	495	M320	CC1(O)CC(N)(c2ccc(-c3cn4c(n3)-c3cc(C=O)ccc3OC4)cc2)C1	28	375
CHEMBL3701775	CCONC(=O)c1ccc2OCn3c(nc(c4ccc(cc4)C5(N)CC(C)(O)C5)c3c6ccccc6)c2c1	9.4	CCONC(=O)c1ccc2c(c1)-c1nc(-c3ccc(C4(N)CC(C)(O)C4)cc3)c(-c3ccccc3)n1CO2	W298	38	511	M320	CC1(O)CC(N)(c2ccc(-c3cn4c(n3)-c3cc(C=O)ccc3OC4)cc2)C1	28	375
CHEMBL3701768	CN(C)C(=O)c1ccc2OCn3c(nc(c4ccc(cc4)C5(N)CC(C)(O)C5)c3c6ccccc6)c2c1	8.89	CN(C)C(=O)c1ccc2c(c1)-c1nc(-c3ccc(C4(N)CC(C)(O)C4)cc3)c(-c3ccccc3)n1CO2	W307	37	495	M320	CC1(O)CC(N)(c2ccc(-c3cn4c(n3)-c3cc(C=O)ccc3OC4)cc2)C1	28	375
CHEMBL3701766	CNC(=O)c1ccc2OCn3c(nc(c4ccc(cc4)C5(N)CC(C)(O)C5)c3c6ccccc6)c2c1	9.55	CNC(=O)c1ccc2c(c1)-c1nc(-c3ccc(C4(N)CC(C)(O)C4)cc3)c(-c3ccccc3)n1CO2	W359	36	481	M320	CC1(O)CC(N)(c2ccc(-c3cn4c(n3)-c3cc(C=O)ccc3OC4)cc2)C1	28	375
CHEMBL3701774	CC1(O)CC(N)(C1)c2ccc(cc2)c3nc4c5cc(ccc5OCn4c3c6ccccc6)C(=O)NCCO	9.24	CC1(O)CC(N)(c2ccc(-c3nc4n(c3-c3ccccc3)COc3ccc(C(=O)NCCO)cc3-4)cc2)C1	W112	38	511	M321	CC1(O)CC(N)(c2ccc(-c3nc4n(c3-c3ccccc3)COc3ccc(C=O)cc3-4)cc2)C1	34	452
CHEMBL3701769	CCNC(=O)c1ccc2OCn3c(nc(c4ccc(cc4)C5(N)CC(C)(O)C5)c3c6ccccc6)c2c1	9.51	CCNC(=O)c1ccc2c(c1)-c1nc(-c3ccc(C4(N)CC(C)(O)C4)cc3)c(-c3ccccc3)n1CO2	W282	37	495	M321	CC1(O)CC(N)(c2ccc(-c3nc4n(c3-c3ccccc3)COc3ccc(C=O)cc3-4)cc2)C1	34	452
CHEMBL3701775	CCONC(=O)c1ccc2OCn3c(nc(c4ccc(cc4)C5(N)CC(C)(O)C5)c3c6ccccc6)c2c1	9.4	CCONC(=O)c1ccc2c(c1)-c1nc(-c3ccc(C4(N)CC(C)(O)C4)cc3)c(-c3ccccc3)n1CO2	W298	38	511	M321	CC1(O)CC(N)(c2ccc(-c3nc4n(c3-c3ccccc3)COc3ccc(C=O)cc3-4)cc2)C1	34	452
CHEMBL3701768	CN(C)C(=O)c1ccc2OCn3c(nc(c4ccc(cc4)C5(N)CC(C)(O)C5)c3c6ccccc6)c2c1	8.89	CN(C)C(=O)c1ccc2c(c1)-c1nc(-c3ccc(C4(N)CC(C)(O)C4)cc3)c(-c3ccccc3)n1CO2	W307	37	495	M321	CC1(O)CC(N)(c2ccc(-c3nc4n(c3-c3ccccc3)COc3ccc(C=O)cc3-4)cc2)C1	34	452
CHEMBL3701766	CNC(=O)c1ccc2OCn3c(nc(c4ccc(cc4)C5(N)CC(C)(O)C5)c3c6ccccc6)c2c1	9.55	CNC(=O)c1ccc2c(c1)-c1nc(-c3ccc(C4(N)CC(C)(O)C4)cc3)c(-c3ccccc3)n1CO2	W359	36	481	M321	CC1(O)CC(N)(c2ccc(-c3nc4n(c3-c3ccccc3)COc3ccc(C=O)cc3-4)cc2)C1	34	452
CHEMBL3701774	CC1(O)CC(N)(C1)c2ccc(cc2)c3nc4c5cc(ccc5OCn4c3c6ccccc6)C(=O)NCCO	9.24	CC1(O)CC(N)(c2ccc(-c3nc4n(c3-c3ccccc3)COc3ccc(C(=O)NCCO)cc3-4)cc2)C1	W112	38	511	M322	CC1(O)CC(N)(c2ccc(-c3cn4c(n3)-c3cc(C(=O)NCCO)ccc3OC4)cc2)C1	32	434
CHEMBL3701774	CC1(O)CC(N)(C1)c2ccc(cc2)c3nc4c5cc(ccc5OCn4c3c6ccccc6)C(=O)NCCO	9.24	CC1(O)CC(N)(c2ccc(-c3nc4n(c3-c3ccccc3)COc3ccc(C(=O)NCCO)cc3-4)cc2)C1	W112	38	511	M323	CC1(O)CC(N)(c2ccc(-c3nc4n(c3-c3ccccc3)COc3ccc(C(=O)NCCO)cc3-4)cc2)C1	38	511
CHEMBL3701762	CC1(O)CC(N)(C1)c2ccc(cc2)c3nc4c5cc(ccc5OCn4c3c6ccccc6)c7ccn[nH]7	9.49	CC1(O)CC(N)(c2ccc(-c3nc4n(c3-c3ccccc3)COc3ccc(-c5ccn[nH]5)cc3-4)cc2)C1	W113	37	490	M324	CC1(O)CC(N)(c2ccc(-c3cn4c(n3)-c3cc(-c5ccn[nH]5)ccc3OC4)cc2)C1	31	413
CHEMBL3701762	CC1(O)CC(N)(C1)c2ccc(cc2)c3nc4c5cc(ccc5OCn4c3c6ccccc6)c7ccn[nH]7	9.49	CC1(O)CC(N)(c2ccc(-c3nc4n(c3-c3ccccc3)COc3ccc(-c5ccn[nH]5)cc3-4)cc2)C1	W113	37	490	M325	CC1(O)CC(N)(c2ccc(-c3cn4c(n3)-c3ccccc3OC4)cc2)C1	26	347
CHEMBL3701763	CC1(O)CC(N)(C1)c2ccc(cc2)c3nc4c5cc(ccc5OCn4c3c6ccccc6)c7cn[nH]c7	9.38	CC1(O)CC(N)(c2ccc(-c3nc4n(c3-c3ccccc3)COc3ccc(-c5cn[nH]c5)cc3-4)cc2)C1	W114	37	490	M325	CC1(O)CC(N)(c2ccc(-c3cn4c(n3)-c3ccccc3OC4)cc2)C1	26	347
CHEMBL3701728	CC1(O)CC(N)(C1)c2ccc(cc2)c3nc4c5ccccc5OCn4c3c6ccccc6	8.77	CC1(O)CC(N)(c2ccc(-c3nc4n(c3-c3ccccc3)COc3ccccc3-4)cc2)C1	W122	32	424	M325	CC1(O)CC(N)(c2ccc(-c3cn4c(n3)-c3ccccc3OC4)cc2)C1	26	347
CHEMBL3701762	CC1(O)CC(N)(C1)c2ccc(cc2)c3nc4c5cc(ccc5OCn4c3c6ccccc6)c7ccn[nH]7	9.49	CC1(O)CC(N)(c2ccc(-c3nc4n(c3-c3ccccc3)COc3ccc(-c5ccn[nH]5)cc3-4)cc2)C1	W113	37	490	M326	CC1(O)CC(N)(c2ccc(-c3nc4n(c3-c3ccccc3)COc3ccccc3-4)cc2)C1	32	424
CHEMBL3701763	CC1(O)CC(N)(C1)c2ccc(cc2)c3nc4c5cc(ccc5OCn4c3c6ccccc6)c7cn[nH]c7	9.38	CC1(O)CC(N)(c2ccc(-c3nc4n(c3-c3ccccc3)COc3ccc(-c5cn[nH]c5)cc3-4)cc2)C1	W114	37	490	M326	CC1(O)CC(N)(c2ccc(-c3nc4n(c3-c3ccccc3)COc3ccccc3-4)cc2)C1	32	424
CHEMBL3701728	CC1(O)CC(N)(C1)c2ccc(cc2)c3nc4c5ccccc5OCn4c3c6ccccc6	8.77	CC1(O)CC(N)(c2ccc(-c3nc4n(c3-c3ccccc3)COc3ccccc3-4)cc2)C1	W122	32	424	M326	CC1(O)CC(N)(c2ccc(-c3nc4n(c3-c3ccccc3)COc3ccccc3-4)cc2)C1	32	424
CHEMBL3701762	CC1(O)CC(N)(C1)c2ccc(cc2)c3nc4c5cc(ccc5OCn4c3c6ccccc6)c7ccn[nH]7	9.49	CC1(O)CC(N)(c2ccc(-c3nc4n(c3-c3ccccc3)COc3ccc(-c5ccn[nH]5)cc3-4)cc2)C1	W113	37	490	M327	CC1(O)CC(N)(c2ccc(-c3nc4n(c3-c3ccccc3)COc3ccc(-c5ccn[nH]5)cc3-4)cc2)C1	37	490
CHEMBL3701763	CC1(O)CC(N)(C1)c2ccc(cc2)c3nc4c5cc(ccc5OCn4c3c6ccccc6)c7cn[nH]c7	9.38	CC1(O)CC(N)(c2ccc(-c3nc4n(c3-c3ccccc3)COc3ccc(-c5cn[nH]c5)cc3-4)cc2)C1	W114	37	490	M328	CC1(O)CC(N)(c2ccc(-c3cn4c(n3)-c3cc(-c5cn[nH]c5)ccc3OC4)cc2)C1	31	413
CHEMBL3701763	CC1(O)CC(N)(C1)c2ccc(cc2)c3nc4c5cc(ccc5OCn4c3c6ccccc6)c7cn[nH]c7	9.38	CC1(O)CC(N)(c2ccc(-c3nc4n(c3-c3ccccc3)COc3ccc(-c5cn[nH]c5)cc3-4)cc2)C1	W114	37	490	M329	CC1(O)CC(N)(c2ccc(-c3nc4n(c3-c3ccccc3)COc3ccc(-c5cn[nH]c5)cc3-4)cc2)C1	37	490
CHEMBL3701758	CC1(O)CC(N)(C1)c2ccc(cc2)c3nc4c5cc(CO)ccc5OCn4c3c6ccccc6	9.26	CC1(O)CC(N)(c2ccc(-c3nc4n(c3-c3ccccc3)COc3ccc(CO)cc3-4)cc2)C1	W115	34	454	M330	CC1(O)CC(N)(c2ccc(-c3cn4c(n3)-c3cc(CO)ccc3OC4)cc2)C1	28	377
CHEMBL3701758	CC1(O)CC(N)(C1)c2ccc(cc2)c3nc4c5cc(CO)ccc5OCn4c3c6ccccc6	9.26	CC1(O)CC(N)(c2ccc(-c3nc4n(c3-c3ccccc3)COc3ccc(CO)cc3-4)cc2)C1	W115	34	454	M331	CC1(O)CC(N)(c2ccc(-c3nc4n(c3-c3ccccc3)COc3ccc(CO)cc3-4)cc2)C1	34	454
CHEMBL3701724	CC1(O)CC(N)(C1)c2ccc(cc2)c3nc4c5cc(F)ccc5OCn4c3c6ccccc6	9.0	CC1(O)CC(N)(c2ccc(-c3nc4n(c3-c3ccccc3)COc3ccc(F)cc3-4)cc2)C1	W116	33	442	M332	CC1(O)CC(N)(c2ccc(-c3cn4c(n3)-c3cc(F)ccc3OC4)cc2)C1	27	365
CHEMBL3701724	CC1(O)CC(N)(C1)c2ccc(cc2)c3nc4c5cc(F)ccc5OCn4c3c6ccccc6	9.0	CC1(O)CC(N)(c2ccc(-c3nc4n(c3-c3ccccc3)COc3ccc(F)cc3-4)cc2)C1	W116	33	442	M333	CC1(O)CC(N)(c2ccc(-c3nc4n(c3-c3ccccc3)COc3ccc(F)cc3-4)cc2)C1	33	442
CHEMBL3701760	CC1(O)CC(N)(C1)c2ccc(cc2)c3nc4c5ccc(cc5OCn4c3c6ccccc6)C#N	8.92	CC1(O)CC(N)(c2ccc(-c3nc4n(c3-c3ccccc3)COc3cc(C#N)ccc3-4)cc2)C1	W117	34	449	M334	CC1(O)CC(N)(c2ccc(-c3cn4c(n3)-c3ccc(C#N)cc3OC4)cc2)C1	28	372
CHEMBL3701760	CC1(O)CC(N)(C1)c2ccc(cc2)c3nc4c5ccc(cc5OCn4c3c6ccccc6)C#N	8.92	CC1(O)CC(N)(c2ccc(-c3nc4n(c3-c3ccccc3)COc3cc(C#N)ccc3-4)cc2)C1	W117	34	449	M335	CC1(O)CC(N)(c2ccc(-c3nc4n(c3-c3ccccc3)COc3cc(C#N)ccc3-4)cc2)C1	34	449
CHEMBL3701776	CC1(O)CC(N)(C1)c2ccc(cc2)c3nc4c5ccc(cc5OCn4c3c6ccccc6)C(=O)N	9.4	CC1(O)CC(N)(c2ccc(-c3nc4n(c3-c3ccccc3)COc3cc(C(N)=O)ccc3-4)cc2)C1	W118	35	467	M336	CC1(O)CC(N)(c2ccc(-c3cn4c(n3)-c3ccc(C(N)=O)cc3OC4)cc2)C1	29	390
CHEMBL3701776	CC1(O)CC(N)(C1)c2ccc(cc2)c3nc4c5ccc(cc5OCn4c3c6ccccc6)C(=O)N	9.4	CC1(O)CC(N)(c2ccc(-c3nc4n(c3-c3ccccc3)COc3cc(C(N)=O)ccc3-4)cc2)C1	W118	35	467	M337	CC1(O)CC(N)(c2ccc(-c3nc4n(c3-c3ccccc3)COc3cc(C(N)=O)ccc3-4)cc2)C1	35	467
CHEMBL3701772	CC1(O)CC(N)(C1)c2ccc(cc2)c3nc4c5ccc(cc5OCn4c3c6ccccc6)C(=O)NCCO	9.15	CC1(O)CC(N)(c2ccc(-c3nc4n(c3-c3ccccc3)COc3cc(C(=O)NCCO)ccc3-4)cc2)C1	W119	38	511	M338	CC1(O)CC(N)(c2ccc(-c3cn4c(n3)-c3ccc(C=O)cc3OC4)cc2)C1	28	375
CHEMBL3701773	CCONC(=O)c1ccc2c(OCn3c2nc(c4ccc(cc4)C5(N)CC(C)(O)C5)c3c6ccccc6)c1	9.28	CCONC(=O)c1ccc2c(c1)OCn1c-2nc(-c2ccc(C3(N)CC(C)(O)C3)cc2)c1-c1ccccc1	W297	38	511	M338	CC1(O)CC(N)(c2ccc(-c3cn4c(n3)-c3ccc(C=O)cc3OC4)cc2)C1	28	375
CHEMBL3701771	CN(C)C(=O)c1ccc2c(OCn3c2nc(c4ccc(cc4)C5(N)CC(C)(O)C5)c3c6ccccc6)c1	8.46	CN(C)C(=O)c1ccc2c(c1)OCn1c-2nc(-c2ccc(C3(N)CC(C)(O)C3)cc2)c1-c1ccccc1	W305	37	495	M338	CC1(O)CC(N)(c2ccc(-c3cn4c(n3)-c3ccc(C=O)cc3OC4)cc2)C1	28	375
CHEMBL3701770	CNC(=O)c1ccc2c(OCn3c2nc(c4ccc(cc4)C5(N)CC(C)(O)C5)c3c6ccccc6)c1	9.31	CNC(=O)c1ccc2c(c1)OCn1c-2nc(-c2ccc(C3(N)CC(C)(O)C3)cc2)c1-c1ccccc1	W357	36	481	M338	CC1(O)CC(N)(c2ccc(-c3cn4c(n3)-c3ccc(C=O)cc3OC4)cc2)C1	28	375
CHEMBL3701772	CC1(O)CC(N)(C1)c2ccc(cc2)c3nc4c5ccc(cc5OCn4c3c6ccccc6)C(=O)NCCO	9.15	CC1(O)CC(N)(c2ccc(-c3nc4n(c3-c3ccccc3)COc3cc(C(=O)NCCO)ccc3-4)cc2)C1	W119	38	511	M339	CC1(O)CC(N)(c2ccc(-c3nc4n(c3-c3ccccc3)COc3cc(C=O)ccc3-4)cc2)C1	34	452
CHEMBL3701773	CCONC(=O)c1ccc2c(OCn3c2nc(c4ccc(cc4)C5(N)CC(C)(O)C5)c3c6ccccc6)c1	9.28	CCONC(=O)c1ccc2c(c1)OCn1c-2nc(-c2ccc(C3(N)CC(C)(O)C3)cc2)c1-c1ccccc1	W297	38	511	M339	CC1(O)CC(N)(c2ccc(-c3nc4n(c3-c3ccccc3)COc3cc(C=O)ccc3-4)cc2)C1	34	452
CHEMBL3701771	CN(C)C(=O)c1ccc2c(OCn3c2nc(c4ccc(cc4)C5(N)CC(C)(O)C5)c3c6ccccc6)c1	8.46	CN(C)C(=O)c1ccc2c(c1)OCn1c-2nc(-c2ccc(C3(N)CC(C)(O)C3)cc2)c1-c1ccccc1	W305	37	495	M339	CC1(O)CC(N)(c2ccc(-c3nc4n(c3-c3ccccc3)COc3cc(C=O)ccc3-4)cc2)C1	34	452
CHEMBL3701770	CNC(=O)c1ccc2c(OCn3c2nc(c4ccc(cc4)C5(N)CC(C)(O)C5)c3c6ccccc6)c1	9.31	CNC(=O)c1ccc2c(c1)OCn1c-2nc(-c2ccc(C3(N)CC(C)(O)C3)cc2)c1-c1ccccc1	W357	36	481	M339	CC1(O)CC(N)(c2ccc(-c3nc4n(c3-c3ccccc3)COc3cc(C=O)ccc3-4)cc2)C1	34	452
CHEMBL3701772	CC1(O)CC(N)(C1)c2ccc(cc2)c3nc4c5ccc(cc5OCn4c3c6ccccc6)C(=O)NCCO	9.15	CC1(O)CC(N)(c2ccc(-c3nc4n(c3-c3ccccc3)COc3cc(C(=O)NCCO)ccc3-4)cc2)C1	W119	38	511	M340	CC1(O)CC(N)(c2ccc(-c3cn4c(n3)-c3ccc(C(=O)NCCO)cc3OC4)cc2)C1	32	434
CHEMBL3701772	CC1(O)CC(N)(C1)c2ccc(cc2)c3nc4c5ccc(cc5OCn4c3c6ccccc6)C(=O)NCCO	9.15	CC1(O)CC(N)(c2ccc(-c3nc4n(c3-c3ccccc3)COc3cc(C(=O)NCCO)ccc3-4)cc2)C1	W119	38	511	M341	CC1(O)CC(N)(c2ccc(-c3nc4n(c3-c3ccccc3)COc3cc(C(=O)NCCO)ccc3-4)cc2)C1	38	511
CHEMBL3701759	CC1(O)CC(N)(C1)c2ccc(cc2)c3nc4c5ccc(CO)cc5OCn4c3c6ccccc6	8.57	CC1(O)CC(N)(c2ccc(-c3nc4n(c3-c3ccccc3)COc3cc(CO)ccc3-4)cc2)C1	W120	34	454	M342	CC1(O)CC(N)(c2ccc(-c3cn4c(n3)-c3ccc(CO)cc3OC4)cc2)C1	28	377
CHEMBL3701759	CC1(O)CC(N)(C1)c2ccc(cc2)c3nc4c5ccc(CO)cc5OCn4c3c6ccccc6	8.57	CC1(O)CC(N)(c2ccc(-c3nc4n(c3-c3ccccc3)COc3cc(CO)ccc3-4)cc2)C1	W120	34	454	M343	CC1(O)CC(N)(c2ccc(-c3nc4n(c3-c3ccccc3)COc3cc(CO)ccc3-4)cc2)C1	34	454
CHEMBL3701725	CC1(O)CC(N)(C1)c2ccc(cc2)c3nc4c5ccc(F)cc5OCn4c3c6ccccc6	8.7	CC1(O)CC(N)(c2ccc(-c3nc4n(c3-c3ccccc3)COc3cc(F)ccc3-4)cc2)C1	W121	33	442	M344	CC1(O)CC(N)(c2ccc(-c3cn4c(n3)-c3ccc(F)cc3OC4)cc2)C1	27	365
CHEMBL3701725	CC1(O)CC(N)(C1)c2ccc(cc2)c3nc4c5ccc(F)cc5OCn4c3c6ccccc6	8.7	CC1(O)CC(N)(c2ccc(-c3nc4n(c3-c3ccccc3)COc3cc(F)ccc3-4)cc2)C1	W121	33	442	M345	CC1(O)CC(N)(c2ccc(-c3nc4n(c3-c3ccccc3)COc3cc(F)ccc3-4)cc2)C1	33	442
CHEMBL3701753	CC1(O)CC(N)(C1)c2ccc(cc2)c3nc4c5cccnc5OCn4c3c6ccccc6	9.01	CC1(O)CC(N)(c2ccc(-c3nc4n(c3-c3ccccc3)COc3ncccc3-4)cc2)C1	W123	32	425	M346	CC1(O)CC(N)(c2ccc(-c3cn4c(n3)-c3cccnc3OC4)cc2)C1	26	348
CHEMBL3701753	CC1(O)CC(N)(C1)c2ccc(cc2)c3nc4c5cccnc5OCn4c3c6ccccc6	9.01	CC1(O)CC(N)(c2ccc(-c3nc4n(c3-c3ccccc3)COc3ncccc3-4)cc2)C1	W123	32	425	M347	CC1(O)CC(N)(c2ccc(-c3nc4n(c3-c3ccccc3)COc3ncccc3-4)cc2)C1	32	425
CHEMBL3701750	CC1(O)CC(N)(C1)c2ccc(cc2)c3nc4c5ccncc5OCn4c3c6ccccc6	9.13	CC1(O)CC(N)(c2ccc(-c3nc4n(c3-c3ccccc3)COc3cnccc3-4)cc2)C1	W124	32	425	M348	CC1(O)CC(N)(c2ccc(-c3cn4c(n3)-c3ccncc3OC4)cc2)C1	26	348
CHEMBL3701750	CC1(O)CC(N)(C1)c2ccc(cc2)c3nc4c5ccncc5OCn4c3c6ccccc6	9.13	CC1(O)CC(N)(c2ccc(-c3nc4n(c3-c3ccccc3)COc3cnccc3-4)cc2)C1	W124	32	425	M349	CC1(O)CC(N)(c2ccc(-c3nc4n(c3-c3ccccc3)COc3cnccc3-4)cc2)C1	32	425
CHEMBL3701747	CC1(O)CC(N)(C1)c2ccc(cc2)c3nc4c5cnccc5OCn4c3c6ccccc6	8.96	CC1(O)CC(N)(c2ccc(-c3nc4n(c3-c3ccccc3)COc3ccncc3-4)cc2)C1	W125	32	425	M350	CC1(O)CC(N)(c2ccc(-c3cn4c(n3)-c3cnccc3OC4)cc2)C1	26	348
CHEMBL3701747	CC1(O)CC(N)(C1)c2ccc(cc2)c3nc4c5cnccc5OCn4c3c6ccccc6	8.96	CC1(O)CC(N)(c2ccc(-c3nc4n(c3-c3ccccc3)COc3ccncc3-4)cc2)C1	W125	32	425	M351	CC1(O)CC(N)(c2ccc(-c3nc4n(c3-c3ccccc3)COc3ccncc3-4)cc2)C1	32	425
CHEMBL3701743	CC1(O)CC(N)(C1)c2ccc(cc2)c3nc4c5ncccc5OCn4c3c6ccccc6	8.7	CC1(O)CC(N)(c2ccc(-c3nc4n(c3-c3ccccc3)COc3cccnc3-4)cc2)C1	W126	32	425	M352	CC1(O)CC(N)(c2ccc(-c3cn4c(n3)-c3ncccc3OC4)cc2)C1	26	348
CHEMBL3701743	CC1(O)CC(N)(C1)c2ccc(cc2)c3nc4c5ncccc5OCn4c3c6ccccc6	8.7	CC1(O)CC(N)(c2ccc(-c3nc4n(c3-c3ccccc3)COc3cccnc3-4)cc2)C1	W126	32	425	M353	CC1(O)CC(N)(c2ccc(-c3nc4n(c3-c3ccccc3)COc3cccnc3-4)cc2)C1	32	425
CHEMBL3701756	CC1(O)CC(N)(C1)c2ccc(cc2)c3nc4c5nccnc5OCn4c3c6ccccc6	8.4	CC1(O)CC(N)(c2ccc(-c3nc4n(c3-c3ccccc3)COc3nccnc3-4)cc2)C1	W127	32	425	M354	CC1(O)CC(N)(c2ccc(-c3cn4c(n3)-c3nccnc3OC4)cc2)C1	26	349
CHEMBL3701756	CC1(O)CC(N)(C1)c2ccc(cc2)c3nc4c5nccnc5OCn4c3c6ccccc6	8.4	CC1(O)CC(N)(c2ccc(-c3nc4n(c3-c3ccccc3)COc3nccnc3-4)cc2)C1	W127	32	425	M355	CC1(O)CC(N)(c2ccc(-c3nc4n(c3-c3ccccc3)COc3nccnc3-4)cc2)C1	32	425
CHEMBL3701777	CC1(O)CC(O)(C1)c2ccc(cc2)c3nc4c5cc(ccc5OCn4c3c6ccccc6)C(=O)O	9.04	CC1(O)CC(O)(c2ccc(-c3nc4n(c3-c3ccccc3)COc3ccc(C(=O)O)cc3-4)cc2)C1	W128	35	469	M356	CC1(O)CC(O)(c2ccc(-c3cn4c(n3)-c3cc(C=O)ccc3OC4)cc2)C1	28	376
CHEMBL3701777	CC1(O)CC(O)(C1)c2ccc(cc2)c3nc4c5cc(ccc5OCn4c3c6ccccc6)C(=O)O	9.04	CC1(O)CC(O)(c2ccc(-c3nc4n(c3-c3ccccc3)COc3ccc(C(=O)O)cc3-4)cc2)C1	W128	35	469	M357	CC1(O)CC(O)(c2ccc(-c3nc4n(c3-c3ccccc3)COc3ccc(C=O)cc3-4)cc2)C1	34	453
CHEMBL3701777	CC1(O)CC(O)(C1)c2ccc(cc2)c3nc4c5cc(ccc5OCn4c3c6ccccc6)C(=O)O	9.04	CC1(O)CC(O)(c2ccc(-c3nc4n(c3-c3ccccc3)COc3ccc(C(=O)O)cc3-4)cc2)C1	W128	35	469	M358	CC1(O)CC(O)(c2ccc(-c3cn4c(n3)-c3cc(C(=O)O)ccc3OC4)cc2)C1	29	392
CHEMBL3701777	CC1(O)CC(O)(C1)c2ccc(cc2)c3nc4c5cc(ccc5OCn4c3c6ccccc6)C(=O)O	9.04	CC1(O)CC(O)(c2ccc(-c3nc4n(c3-c3ccccc3)COc3ccc(C(=O)O)cc3-4)cc2)C1	W128	35	469	M359	CC1(O)CC(O)(c2ccc(-c3nc4n(c3-c3ccccc3)COc3ccc(C(=O)O)cc3-4)cc2)C1	35	469
CHEMBL3701778	CC1(O)CC(O)(C1)c2ccc(cc2)c3nc4c5ccc(cc5OCn4c3c6ccccc6)C(=O)O	9.03	CC1(O)CC(O)(c2ccc(-c3nc4n(c3-c3ccccc3)COc3cc(C(=O)O)ccc3-4)cc2)C1	W129	35	469	M360	CC1(O)CC(O)(c2ccc(-c3cn4c(n3)-c3ccc(C=O)cc3OC4)cc2)C1	28	376
CHEMBL3701778	CC1(O)CC(O)(C1)c2ccc(cc2)c3nc4c5ccc(cc5OCn4c3c6ccccc6)C(=O)O	9.03	CC1(O)CC(O)(c2ccc(-c3nc4n(c3-c3ccccc3)COc3cc(C(=O)O)ccc3-4)cc2)C1	W129	35	469	M361	CC1(O)CC(O)(c2ccc(-c3nc4n(c3-c3ccccc3)COc3cc(C=O)ccc3-4)cc2)C1	34	453
CHEMBL3701778	CC1(O)CC(O)(C1)c2ccc(cc2)c3nc4c5ccc(cc5OCn4c3c6ccccc6)C(=O)O	9.03	CC1(O)CC(O)(c2ccc(-c3nc4n(c3-c3ccccc3)COc3cc(C(=O)O)ccc3-4)cc2)C1	W129	35	469	M362	CC1(O)CC(O)(c2ccc(-c3cn4c(n3)-c3ccc(C(=O)O)cc3OC4)cc2)C1	29	392
CHEMBL3701778	CC1(O)CC(O)(C1)c2ccc(cc2)c3nc4c5ccc(cc5OCn4c3c6ccccc6)C(=O)O	9.03	CC1(O)CC(O)(c2ccc(-c3nc4n(c3-c3ccccc3)COc3cc(C(=O)O)ccc3-4)cc2)C1	W129	35	469	M363	CC1(O)CC(O)(c2ccc(-c3nc4n(c3-c3ccccc3)COc3cc(C(=O)O)ccc3-4)cc2)C1	35	469
CHEMBL228699	Cc1[nH]c(\C=C\2/C(=O)Nc3ccc(NC(=O)N)cc23)c(C)c1CCC(=O)O	7.24	Cc1[nH]c(C=C2C(=O)Nc3ccc(NC(N)=O)cc32)c(C)c1CCC(=O)O	W130	27	368	M364	Cc1[nH]c(C=C2C(=O)Nc3ccc(NC(N)=O)cc32)c(C)c1CCC=O	26	352
CHEMBL228699	Cc1[nH]c(\C=C\2/C(=O)Nc3ccc(NC(=O)N)cc23)c(C)c1CCC(=O)O	7.24	Cc1[nH]c(C=C2C(=O)Nc3ccc(NC(N)=O)cc32)c(C)c1CCC(=O)O	W130	27	368	M365	Cc1[nH]c(C=C2C(=O)Nc3ccc(NC(N)=O)cc32)c(C)c1CCC(=O)O	27	368
CHEMBL593490	Cc1[nH]nc2ccc(cc12)c3cc(OC[C@@H](N)Cc4c[nH]c5ccccc45)cnc3c6cocc6	7.92	Cc1[nH]nc2ccc(-c3cc(OCC(N)Cc4c[nH]c5ccccc45)cnc3-c3ccoc3)cc12	W131	35	464	M366	NC(COc1ccc(-c2ccoc2)nc1)Cc1c[nH]c2ccccc12	25	333
CHEMBL594933	Cc1n[nH]c2cnc(cc12)c3cc(OC[C@@H](N)Cc4c[nH]c5ccccc45)cnc3c6cocc6	8.22	Cc1n[nH]c2cnc(-c3cc(OCC(N)Cc4c[nH]c5ccccc45)cnc3-c3ccoc3)cc12	W188	35	465	M366	NC(COc1ccc(-c2ccoc2)nc1)Cc1c[nH]c2ccccc12	25	333
CHEMBL603197	Cc1n[nH]c2cnc(nc12)c3cc(OC[C@@H](N)Cc4c[nH]c5ccccc45)cnc3c6cocc6	7.51	Cc1n[nH]c2cnc(-c3cc(OCC(N)Cc4c[nH]c5ccccc45)cnc3-c3ccoc3)nc12	W189	35	466	M366	NC(COc1ccc(-c2ccoc2)nc1)Cc1c[nH]c2ccccc12	25	333
CHEMBL596290	Cc1n[nH]c2ncc(nc12)c3cc(OC[C@@H](N)Cc4c[nH]c5ccccc45)cnc3c6cocc6	7.41	Cc1n[nH]c2ncc(-c3cc(OCC(N)Cc4c[nH]c5ccccc45)cnc3-c3ccoc3)nc12	W191	35	466	M366	NC(COc1ccc(-c2ccoc2)nc1)Cc1c[nH]c2ccccc12	25	333
CHEMBL593490	Cc1[nH]nc2ccc(cc12)c3cc(OC[C@@H](N)Cc4c[nH]c5ccccc45)cnc3c6cocc6	7.92	Cc1[nH]nc2ccc(-c3cc(OCC(N)Cc4c[nH]c5ccccc45)cnc3-c3ccoc3)cc12	W131	35	464	M367	Cc1[nH]nc2ccc(-c3cncc(OCC(N)Cc4c[nH]c5ccccc45)c3)cc12	30	397
CHEMBL593490	Cc1[nH]nc2ccc(cc12)c3cc(OC[C@@H](N)Cc4c[nH]c5ccccc45)cnc3c6cocc6	7.92	Cc1[nH]nc2ccc(-c3cc(OCC(N)Cc4c[nH]c5ccccc45)cnc3-c3ccoc3)cc12	W131	35	464	M368	Cc1[nH]nc2ccc(-c3cc(OCC(N)Cc4c[nH]c5ccccc45)cnc3-c3ccoc3)cc12	35	464
CHEMBL226766	Cc1[nH]ncc1c2ccc(CN)cc2	4.92	Cc1[nH]ncc1-c1ccc(CN)cc1	W132	14	187	M369	Cc1[nH]ncc1-c1ccc(CN)cc1	14	187
CHEMBL572629	CC1=NC(=C(NC1=O)c2ccc(CN3CCC(CC3)N4C(=O)Nc5ccccc45)cc2)c6ccccc6	5.93	Cc1nc(-c2ccccc2)c(-c2ccc(CN3CCC(n4c(=O)[nH]c5ccccc54)CC3)cc2)[nH]c1=O	W133	37	492	M370	Cc1nc(-c2ccccc2)c(-c2ccc(CN3CCCCC3)cc2)[nH]c1=O	27	359
CHEMBL572629	CC1=NC(=C(NC1=O)c2ccc(CN3CCC(CC3)N4C(=O)Nc5ccccc45)cc2)c6ccccc6	5.93	Cc1nc(-c2ccccc2)c(-c2ccc(CN3CCC(n4c(=O)[nH]c5ccccc54)CC3)cc2)[nH]c1=O	W133	37	492	M371	Cc1ncc(-c2ccc(CN3CCC(n4c(=O)[nH]c5ccccc54)CC3)cc2)[nH]c1=O	31	415
CHEMBL572629	CC1=NC(=C(NC1=O)c2ccc(CN3CCC(CC3)N4C(=O)Nc5ccccc45)cc2)c6ccccc6	5.93	Cc1nc(-c2ccccc2)c(-c2ccc(CN3CCC(n4c(=O)[nH]c5ccccc54)CC3)cc2)[nH]c1=O	W133	37	492	M372	Cc1nc(-c2ccccc2)c(-c2ccc(CN3CCC(n4c(=O)[nH]c5ccccc54)CC3)cc2)[nH]c1=O	37	492
CHEMBL178397	CC1=NC(=C(NC1=O)c2ccccc2)c3ccc(CN4CCC(CC4)N5C(=O)Nc6ccccc56)cc3	4.62	Cc1nc(-c2ccc(CN3CCC(n4c(=O)[nH]c5ccccc54)CC3)cc2)c(-c2ccccc2)[nH]c1=O	W134	37	492	M373	Cc1nc(-c2ccc(CN3CCCCC3)cc2)c(-c2ccccc2)[nH]c1=O	27	359
CHEMBL178397	CC1=NC(=C(NC1=O)c2ccccc2)c3ccc(CN4CCC(CC4)N5C(=O)Nc6ccccc56)cc3	4.62	Cc1nc(-c2ccc(CN3CCC(n4c(=O)[nH]c5ccccc54)CC3)cc2)c(-c2ccccc2)[nH]c1=O	W134	37	492	M374	Cc1nc(-c2ccc(CN3CCC(n4c(=O)[nH]c5ccccc54)CC3)cc2)c[nH]c1=O	31	415
CHEMBL178397	CC1=NC(=C(NC1=O)c2ccccc2)c3ccc(CN4CCC(CC4)N5C(=O)Nc6ccccc56)cc3	4.62	Cc1nc(-c2ccc(CN3CCC(n4c(=O)[nH]c5ccccc54)CC3)cc2)c(-c2ccccc2)[nH]c1=O	W134	37	492	M375	Cc1nc(-c2ccc(CN3CCC(n4c(=O)[nH]c5ccccc54)CC3)cc2)c(-c2ccccc2)[nH]c1=O	37	492
CHEMBL228649	Cc1c(\C=C\2/C(=O)Nc3ccc(NC(=O)N)cc23)[nH]cc1C(=O)O	8.05	Cc1c(C(=O)O)c[nH]c1C=C1C(=O)Nc2ccc(NC(N)=O)cc21	W135	24	326	M376	Cc1c(C=O)c[nH]c1C=C1C(=O)Nc2ccc(NC(N)=O)cc21	23	310
CHEMBL228649	Cc1c(\C=C\2/C(=O)Nc3ccc(NC(=O)N)cc23)[nH]cc1C(=O)O	8.05	Cc1c(C(=O)O)c[nH]c1C=C1C(=O)Nc2ccc(NC(N)=O)cc21	W135	24	326	M377	Cc1c(C(=O)O)c[nH]c1C=C1C(=O)Nc2ccc(NC(N)=O)cc21	24	326
CHEMBL3699773	Cc1c(C)c2nc(c3ccc(cc3)C4(N)CCC4)c(c5ccccc5)n2cc1C(=O)N	7.04	Cc1c(C(N)=O)cn2c(-c3ccccc3)c(-c3ccc(C4(N)CCC4)cc3)nc2c1C	W136	31	411	M378	Cc1c(C(N)=O)cn2cc(-c3ccc(C4(N)CCC4)cc3)nc2c1C	25	334
CHEMBL3699773	Cc1c(C)c2nc(c3ccc(cc3)C4(N)CCC4)c(c5ccccc5)n2cc1C(=O)N	7.04	Cc1c(C(N)=O)cn2c(-c3ccccc3)c(-c3ccc(C4(N)CCC4)cc3)nc2c1C	W136	31	411	M379	Cc1c(C(N)=O)cn2c(-c3ccccc3)c(-c3ccc(C4(N)CCC4)cc3)nc2c1C	31	411
CHEMBL3699762	Cc1c(C)c2nc(c3ccc(cc3)C4(N)CCC4)c(c5ccccc5)n2cc1c6ccn[nH]6	7.26	Cc1c(-c2ccn[nH]2)cn2c(-c3ccccc3)c(-c3ccc(C4(N)CCC4)cc3)nc2c1C	W137	33	434	M380	Cc1c(-c2ccn[nH]2)cn2cc(-c3ccc(C4(N)CCC4)cc3)nc2c1C	27	357
CHEMBL3699762	Cc1c(C)c2nc(c3ccc(cc3)C4(N)CCC4)c(c5ccccc5)n2cc1c6ccn[nH]6	7.26	Cc1c(-c2ccn[nH]2)cn2c(-c3ccccc3)c(-c3ccc(C4(N)CCC4)cc3)nc2c1C	W137	33	434	M381	Cc1ccn2cc(-c3ccc(C4(N)CCC4)cc3)nc2c1C	22	291
CHEMBL3699762	Cc1c(C)c2nc(c3ccc(cc3)C4(N)CCC4)c(c5ccccc5)n2cc1c6ccn[nH]6	7.26	Cc1c(-c2ccn[nH]2)cn2c(-c3ccccc3)c(-c3ccc(C4(N)CCC4)cc3)nc2c1C	W137	33	434	M382	Cc1ccn2c(-c3ccccc3)c(-c3ccc(C4(N)CCC4)cc3)nc2c1C	28	367
CHEMBL3699762	Cc1c(C)c2nc(c3ccc(cc3)C4(N)CCC4)c(c5ccccc5)n2cc1c6ccn[nH]6	7.26	Cc1c(-c2ccn[nH]2)cn2c(-c3ccccc3)c(-c3ccc(C4(N)CCC4)cc3)nc2c1C	W137	33	434	M383	Cc1c(-c2ccn[nH]2)cn2c(-c3ccccc3)cnc2c1C	22	288
CHEMBL3699762	Cc1c(C)c2nc(c3ccc(cc3)C4(N)CCC4)c(c5ccccc5)n2cc1c6ccn[nH]6	7.26	Cc1c(-c2ccn[nH]2)cn2c(-c3ccccc3)c(-c3ccc(C4(N)CCC4)cc3)nc2c1C	W137	33	434	M384	Cc1c(-c2ccn[nH]2)cn2c(-c3ccccc3)c(-c3ccc(C4(N)CCC4)cc3)nc2c1C	33	434
CHEMBL388183	Cc1c(CCC(=O)O)c[nH]c1\C=C\2/C(=O)Nc3ccc(NC(=O)N)cc23	7.41	Cc1c(CCC(=O)O)c[nH]c1C=C1C(=O)Nc2ccc(NC(N)=O)cc21	W138	26	354	M385	Cc1c(CCC=O)c[nH]c1C=C1C(=O)Nc2ccc(NC(N)=O)cc21	25	338
CHEMBL388183	Cc1c(CCC(=O)O)c[nH]c1\C=C\2/C(=O)Nc3ccc(NC(=O)N)cc23	7.41	Cc1c(CCC(=O)O)c[nH]c1C=C1C(=O)Nc2ccc(NC(N)=O)cc21	W138	26	354	M386	Cc1c(CCC(=O)O)c[nH]c1C=C1C(=O)Nc2ccc(NC(N)=O)cc21	26	354
CHEMBL3699757	Cc1c(Cl)cn2c(c3ccccc3)c(nc2c1Br)c4ccc(cc4)C5(N)CCC5	7.82	Cc1c(Cl)cn2c(-c3ccccc3)c(-c3ccc(C4(N)CCC4)cc3)nc2c1Br	W139	29	467	M387	Cc1c(Cl)cn2cc(-c3ccc(C4(N)CCC4)cc3)nc2c1Br	23	391
CHEMBL3699757	Cc1c(Cl)cn2c(c3ccccc3)c(nc2c1Br)c4ccc(cc4)C5(N)CCC5	7.82	Cc1c(Cl)cn2c(-c3ccccc3)c(-c3ccc(C4(N)CCC4)cc3)nc2c1Br	W139	29	467	M388	Cc1c(Cl)cn2c(-c3ccccc3)c(-c3ccc(C4(N)CCC4)cc3)nc2c1Br	29	467
CHEMBL3699760	Cc1c(Cl)cn2c(c3ccccc3)c(nc2c1c4ccc(F)cc4)c5ccc(cc5)C6(N)CCC6	6.29	Cc1c(Cl)cn2c(-c3ccccc3)c(-c3ccc(C4(N)CCC4)cc3)nc2c1-c1ccc(F)cc1	W140	35	482	M389	Cc1c(Cl)cn2cc(-c3ccc(C4(N)CCC4)cc3)nc2c1-c1ccc(F)cc1	29	406
CHEMBL3699760	Cc1c(Cl)cn2c(c3ccccc3)c(nc2c1c4ccc(F)cc4)c5ccc(cc5)C6(N)CCC6	6.29	Cc1c(Cl)cn2c(-c3ccccc3)c(-c3ccc(C4(N)CCC4)cc3)nc2c1-c1ccc(F)cc1	W140	35	482	M390	Cc1cc2nc(-c3ccc(C4(N)CCC4)cc3)c(-c3ccccc3)n2cc1Cl	28	388
CHEMBL3699761	Cc1c(Cl)cn2c(c3ccccc3)c(nc2c1c4ccn[nH]4)c5ccc(cc5)C6(N)CCC6	6.41	Cc1c(Cl)cn2c(-c3ccccc3)c(-c3ccc(C4(N)CCC4)cc3)nc2c1-c1ccn[nH]1	W141	33	454	M390	Cc1cc2nc(-c3ccc(C4(N)CCC4)cc3)c(-c3ccccc3)n2cc1Cl	28	388
CHEMBL3699760	Cc1c(Cl)cn2c(c3ccccc3)c(nc2c1c4ccc(F)cc4)c5ccc(cc5)C6(N)CCC6	6.29	Cc1c(Cl)cn2c(-c3ccccc3)c(-c3ccc(C4(N)CCC4)cc3)nc2c1-c1ccc(F)cc1	W140	35	482	M391	Cc1c(Cl)cn2c(-c3ccccc3)cnc2c1-c1ccc(F)cc1	24	337
CHEMBL3699760	Cc1c(Cl)cn2c(c3ccccc3)c(nc2c1c4ccc(F)cc4)c5ccc(cc5)C6(N)CCC6	6.29	Cc1c(Cl)cn2c(-c3ccccc3)c(-c3ccc(C4(N)CCC4)cc3)nc2c1-c1ccc(F)cc1	W140	35	482	M392	Cc1c(Cl)cn2c(-c3ccccc3)c(-c3ccc(C4(N)CCC4)cc3)nc2c1-c1ccc(F)cc1	35	482
CHEMBL3699761	Cc1c(Cl)cn2c(c3ccccc3)c(nc2c1c4ccn[nH]4)c5ccc(cc5)C6(N)CCC6	6.41	Cc1c(Cl)cn2c(-c3ccccc3)c(-c3ccc(C4(N)CCC4)cc3)nc2c1-c1ccn[nH]1	W141	33	454	M393	Cc1c(Cl)cn2cc(-c3ccc(C4(N)CCC4)cc3)nc2c1-c1ccn[nH]1	27	378
CHEMBL3699761	Cc1c(Cl)cn2c(c3ccccc3)c(nc2c1c4ccn[nH]4)c5ccc(cc5)C6(N)CCC6	6.41	Cc1c(Cl)cn2c(-c3ccccc3)c(-c3ccc(C4(N)CCC4)cc3)nc2c1-c1ccn[nH]1	W141	33	454	M394	Cc1cc2nc(-c3ccc(C4(N)CCC4)cc3)cn2cc1Cl	22	312
CHEMBL3699761	Cc1c(Cl)cn2c(c3ccccc3)c(nc2c1c4ccn[nH]4)c5ccc(cc5)C6(N)CCC6	6.41	Cc1c(Cl)cn2c(-c3ccccc3)c(-c3ccc(C4(N)CCC4)cc3)nc2c1-c1ccn[nH]1	W141	33	454	M395	Cc1c(Cl)cn2c(-c3ccccc3)cnc2c1-c1ccn[nH]1	22	309
CHEMBL3699761	Cc1c(Cl)cn2c(c3ccccc3)c(nc2c1c4ccn[nH]4)c5ccc(cc5)C6(N)CCC6	6.41	Cc1c(Cl)cn2c(-c3ccccc3)c(-c3ccc(C4(N)CCC4)cc3)nc2c1-c1ccn[nH]1	W141	33	454	M396	Cc1c(Cl)cn2c(-c3ccccc3)c(-c3ccc(C4(N)CCC4)cc3)nc2c1-c1ccn[nH]1	33	454
CHEMBL3672506	Cc1cc([nH]n1)c2c(C)nc3cc(c4ccccc4)c(nn23)c5ccc(cc5)C6(N)CCC6	4.77	Cc1cc(-c2c(C)nc3cc(-c4ccccc4)c(-c4ccc(C5(N)CCC5)cc4)nn23)[nH]n1	W142	33	435	M397	Cc1cn2nc(-c3ccc(C4(N)CCC4)cc3)c(-c3ccccc3)cc2n1	27	354
CHEMBL3639713	Cc1cn2nc(c3ccc(cc3)C4(N)CCC4)c(cc2n1)c5ccccc5	4.7	Cc1cn2nc(-c3ccc(C4(N)CCC4)cc3)c(-c3ccccc3)cc2n1	W183	27	354	M397	Cc1cn2nc(-c3ccc(C4(N)CCC4)cc3)c(-c3ccccc3)cc2n1	27	354
CHEMBL3672504	Cc1nc2cc(c3ccccc3)c(nn2c1c4ccc(cc4)C(=O)N)c5ccc(cc5)C6(N)CCC6	5.32	Cc1nc2cc(-c3ccccc3)c(-c3ccc(C4(N)CCC4)cc3)nn2c1-c1ccc(C(N)=O)cc1	W198	36	474	M397	Cc1cn2nc(-c3ccc(C4(N)CCC4)cc3)c(-c3ccccc3)cc2n1	27	354
CHEMBL3672501	Cc1nc2cc(c3ccccc3)c(nn2c1c4ccc(F)c(CO)c4)c5ccc(cc5)C6(N)CCC6	4.78	Cc1nc2cc(-c3ccccc3)c(-c3ccc(C4(N)CCC4)cc3)nn2c1-c1ccc(F)c(CO)c1	W199	36	479	M397	Cc1cn2nc(-c3ccc(C4(N)CCC4)cc3)c(-c3ccccc3)cc2n1	27	354
CHEMBL3672503	Cc1nc2cc(c3ccccc3)c(nn2c1c4ccc(F)cc4)c5ccc(cc5)C6(N)CCC6	5.29	Cc1nc2cc(-c3ccccc3)c(-c3ccc(C4(N)CCC4)cc3)nn2c1-c1ccc(F)cc1	W200	34	449	M397	Cc1cn2nc(-c3ccc(C4(N)CCC4)cc3)c(-c3ccccc3)cc2n1	27	354
CHEMBL3672500	Cc1nc2cc(c3ccccc3)c(nn2c1c4cccc(c4)C(=O)N)c5ccc(cc5)C6(N)CCC6	4.78	Cc1nc2cc(-c3ccccc3)c(-c3ccc(C4(N)CCC4)cc3)nn2c1-c1cccc(C(N)=O)c1	W201	36	474	M397	Cc1cn2nc(-c3ccc(C4(N)CCC4)cc3)c(-c3ccccc3)cc2n1	27	354
CHEMBL3672505	Cc1nc2cc(c3ccccc3)c(nn2c1c4ccn[nH]4)c5ccc(cc5)C6(N)CCC6	5.28	Cc1nc2cc(-c3ccccc3)c(-c3ccc(C4(N)CCC4)cc3)nn2c1-c1ccn[nH]1	W202	32	421	M397	Cc1cn2nc(-c3ccc(C4(N)CCC4)cc3)c(-c3ccccc3)cc2n1	27	354
CHEMBL3672506	Cc1cc([nH]n1)c2c(C)nc3cc(c4ccccc4)c(nn23)c5ccc(cc5)C6(N)CCC6	4.77	Cc1cc(-c2c(C)nc3cc(-c4ccccc4)c(-c4ccc(C5(N)CCC5)cc4)nn23)[nH]n1	W142	33	435	M398	Cc1cc(-c2c(C)nc3ccc(-c4ccc(C5(N)CCC5)cc4)nn23)[nH]n1	27	358
CHEMBL3672506	Cc1cc([nH]n1)c2c(C)nc3cc(c4ccccc4)c(nn23)c5ccc(cc5)C6(N)CCC6	4.77	Cc1cc(-c2c(C)nc3cc(-c4ccccc4)c(-c4ccc(C5(N)CCC5)cc4)nn23)[nH]n1	W142	33	435	M399	Cc1cc(-c2c(C)nc3cc(-c4ccccc4)cnn23)[nH]n1	22	289
CHEMBL3672506	Cc1cc([nH]n1)c2c(C)nc3cc(c4ccccc4)c(nn23)c5ccc(cc5)C6(N)CCC6	4.77	Cc1cc(-c2c(C)nc3cc(-c4ccccc4)c(-c4ccc(C5(N)CCC5)cc4)nn23)[nH]n1	W142	33	435	M400	Cc1cc(-c2c(C)nc3cc(-c4ccccc4)c(-c4ccc(C5(N)CCC5)cc4)nn23)[nH]n1	33	435
CHEMBL3699778	Cc1cc([nH]n1)c2cc(C)c3nc(c4ccc(cc4)C5(N)CCC5)c(c6ccccc6)n3c2	6.32	Cc1cc(-c2cc(C)c3nc(-c4ccc(C5(N)CCC5)cc4)c(-c4ccccc4)n3c2)[nH]n1	W143	33	434	M401	Cc1cc(-c2cc(C)c3nc(-c4ccc(C5(N)CCC5)cc4)cn3c2)[nH]n1	27	357
CHEMBL3699778	Cc1cc([nH]n1)c2cc(C)c3nc(c4ccc(cc4)C5(N)CCC5)c(c6ccccc6)n3c2	6.32	Cc1cc(-c2cc(C)c3nc(-c4ccc(C5(N)CCC5)cc4)c(-c4ccccc4)n3c2)[nH]n1	W143	33	434	M402	Cc1cccn2c(-c3ccccc3)c(-c3ccc(C4(N)CCC4)cc3)nc12	27	353
CHEMBL3699777	Cc1cc(cn2c(c3ccccc3)c(nc12)c4ccc(cc4)C5(N)CCC5)c6cccnc6	6.89	Cc1cc(-c2cccnc2)cn2c(-c3ccccc3)c(-c3ccc(C4(N)CCC4)cc3)nc12	W153	33	431	M402	Cc1cccn2c(-c3ccccc3)c(-c3ccc(C4(N)CCC4)cc3)nc12	27	353
CHEMBL3699776	Cc1cc(cn2c(c3ccccc3)c(nc12)c4ccc(cc4)C5(N)CCC5)c6ccn[nH]6	6.72	Cc1cc(-c2ccn[nH]2)cn2c(-c3ccccc3)c(-c3ccc(C4(N)CCC4)cc3)nc12	W154	32	420	M402	Cc1cccn2c(-c3ccccc3)c(-c3ccc(C4(N)CCC4)cc3)nc12	27	353
CHEMBL3699775	Cc1cc(cn2c(c3ccccc3)c(nc12)c4ccc(cc4)C5(N)CCC5)c6cn[nH]c6	7.0	Cc1cc(-c2cn[nH]c2)cn2c(-c3ccccc3)c(-c3ccc(C4(N)CCC4)cc3)nc12	W155	32	420	M402	Cc1cccn2c(-c3ccccc3)c(-c3ccc(C4(N)CCC4)cc3)nc12	27	353
CHEMBL3699685	Cc1cccn2c(c3ccccc3)c(nc12)c4ccc(cc4)C5(N)CCC5	6.56	Cc1cccn2c(-c3ccccc3)c(-c3ccc(C4(N)CCC4)cc3)nc12	W176	27	353	M402	Cc1cccn2c(-c3ccccc3)c(-c3ccc(C4(N)CCC4)cc3)nc12	27	353
CHEMBL3699778	Cc1cc([nH]n1)c2cc(C)c3nc(c4ccc(cc4)C5(N)CCC5)c(c6ccccc6)n3c2	6.32	Cc1cc(-c2cc(C)c3nc(-c4ccc(C5(N)CCC5)cc4)c(-c4ccccc4)n3c2)[nH]n1	W143	33	434	M403	Cc1cc(-c2cc(C)c3ncc(-c4ccccc4)n3c2)[nH]n1	22	288
CHEMBL3699778	Cc1cc([nH]n1)c2cc(C)c3nc(c4ccc(cc4)C5(N)CCC5)c(c6ccccc6)n3c2	6.32	Cc1cc(-c2cc(C)c3nc(-c4ccc(C5(N)CCC5)cc4)c(-c4ccccc4)n3c2)[nH]n1	W143	33	434	M404	Cc1cc(-c2cc(C)c3nc(-c4ccc(C5(N)CCC5)cc4)c(-c4ccccc4)n3c2)[nH]n1	33	434
CHEMBL3640020	Cc1cc([nH]n1)c2ccc3nc(c4ccc(cc4)C5(N)CCC5)c(c6ccccc6)n3c2	6.16	Cc1cc(-c2ccc3nc(-c4ccc(C5(N)CCC5)cc4)c(-c4ccccc4)n3c2)[nH]n1	W144	32	420	M405	Cc1cc(-c2ccc3nc(-c4ccc(C5(N)CCC5)cc4)cn3c2)[nH]n1	26	343
CHEMBL3640020	Cc1cc([nH]n1)c2ccc3nc(c4ccc(cc4)C5(N)CCC5)c(c6ccccc6)n3c2	6.16	Cc1cc(-c2ccc3nc(-c4ccc(C5(N)CCC5)cc4)c(-c4ccccc4)n3c2)[nH]n1	W144	32	420	M406	NC1(c2ccc(-c3nc4ccccn4c3-c3ccccc3)cc2)CCC1	26	339
CHEMBL3703163	CN(C)C(=O)COc1ccn2c(c3ccccc3)c(nc2c1)c4ccc(cc4)C5(N)CCC5	7.01	CN(C)C(=O)COc1ccn2c(-c3ccccc3)c(-c3ccc(C4(N)CCC4)cc3)nc2c1	W308	33	441	M406	NC1(c2ccc(-c3nc4ccccn4c3-c3ccccc3)cc2)CCC1	26	339
CHEMBL3703126	Cn1cc(cn1)c2ccc3nc(c4ccc(cc4)C5(N)CCC5)c(c6ccccc6)n3c2	6.68	Cn1cc(-c2ccc3nc(-c4ccc(C5(N)CCC5)cc4)c(-c4ccccc4)n3c2)cn1	W332	32	420	M406	NC1(c2ccc(-c3nc4ccccn4c3-c3ccccc3)cc2)CCC1	26	339
CHEMBL3703141	Cn1cc(cn1)c2ccn3c(c4ccccc4)c(nc3c2)c5ccc(cc5)C6(N)CCC6	7.46	Cn1cc(-c2ccn3c(-c4ccccc4)c(-c4ccc(C5(N)CCC5)cc4)nc3c2)cn1	W333	32	420	M406	NC1(c2ccc(-c3nc4ccccn4c3-c3ccccc3)cc2)CCC1	26	339
CHEMBL3703125	Cn1cncc1c2ccc3nc(c4ccc(cc4)C5(N)CCC5)c(c6ccccc6)n3c2	7.01	Cn1cncc1-c1ccc2nc(-c3ccc(C4(N)CCC4)cc3)c(-c3ccccc3)n2c1	W348	32	420	M406	NC1(c2ccc(-c3nc4ccccn4c3-c3ccccc3)cc2)CCC1	26	339
CHEMBL3703110	Cn1cncc1c2ccn3c(c4ccccc4)c(nc3c2)c5ccc(cc5)C6(N)CCC6	7.89	Cn1cncc1-c1ccn2c(-c3ccccc3)c(-c3ccc(C4(N)CCC4)cc3)nc2c1	W349	32	420	M406	NC1(c2ccc(-c3nc4ccccn4c3-c3ccccc3)cc2)CCC1	26	339
CHEMBL3703165	COC(=O)COc1ccc2nc(c3ccc(cc3)C4(N)CCC4)c(c5ccccc5)n2c1	6.31	COC(=O)COc1ccc2nc(-c3ccc(C4(N)CCC4)cc3)c(-c3ccccc3)n2c1	W395	32	428	M406	NC1(c2ccc(-c3nc4ccccn4c3-c3ccccc3)cc2)CCC1	26	339
CHEMBL3703161	COC(=O)COc1ccn2c(c3ccccc3)c(nc2c1)c4ccc(cc4)C5(N)CCC5	7.09	COC(=O)COc1ccn2c(-c3ccccc3)c(-c3ccc(C4(N)CCC4)cc3)nc2c1	W396	32	428	M406	NC1(c2ccc(-c3nc4ccccn4c3-c3ccccc3)cc2)CCC1	26	339
CHEMBL3699746	COc1cncc(c1)c2cccn3c(c4ccccc4)c(nc23)c5ccc(cc5)C6(N)CCC6	6.57	COc1cncc(-c2cccn3c(-c4ccccc4)c(-c4ccc(C5(N)CCC5)cc4)nc23)c1	W429	34	447	M406	NC1(c2ccc(-c3nc4ccccn4c3-c3ccccc3)cc2)CCC1	26	339
CHEMBL3703150	CS(=O)(=O)Nc1ccc2nc(c3ccc(cc3)C4(N)CCC4)c(c5ccccc5)n2c1	6.5	CS(=O)(=O)Nc1ccc2nc(-c3ccc(C4(N)CCC4)cc3)c(-c3ccccc3)n2c1	W449	31	433	M406	NC1(c2ccc(-c3nc4ccccn4c3-c3ccccc3)cc2)CCC1	26	339
CHEMBL3703162	NC(=O)COc1ccn2c(c3ccccc3)c(nc2c1)c4ccc(cc4)C5(N)CCC5	6.88	NC(=O)COc1ccn2c(-c3ccccc3)c(-c3ccc(C4(N)CCC4)cc3)nc2c1	W530	31	412	M406	NC1(c2ccc(-c3nc4ccccn4c3-c3ccccc3)cc2)CCC1	26	339
CHEMBL3699744	NC1(CCC1)c2ccc(cc2)c3nc4c(cccn4c3c5ccccc5)c6ccc(F)cc6	6.28	NC1(c2ccc(-c3nc4c(-c5ccc(F)cc5)cccn4c3-c3ccccc3)cc2)CCC1	W598	33	434	M406	NC1(c2ccc(-c3nc4ccccn4c3-c3ccccc3)cc2)CCC1	26	339
CHEMBL3699748	NC1(CCC1)c2ccc(cc2)c3nc4c(cccn4c3c5ccccc5)c6ccc7cn[nH]c7c6	6.13	NC1(c2ccc(-c3nc4c(-c5ccc6cn[nH]c6c5)cccn4c3-c3ccccc3)cc2)CCC1	W599	35	456	M406	NC1(c2ccc(-c3nc4ccccn4c3-c3ccccc3)cc2)CCC1	26	339
CHEMBL3699745	NC1(CCC1)c2ccc(cc2)c3nc4c(cccn4c3c5ccccc5)c6cccc(F)c6	6.32	NC1(c2ccc(-c3nc4c(-c5cccc(F)c5)cccn4c3-c3ccccc3)cc2)CCC1	W600	33	434	M406	NC1(c2ccc(-c3nc4ccccn4c3-c3ccccc3)cc2)CCC1	26	339
CHEMBL3699747	NC1(CCC1)c2ccc(cc2)c3nc4c(cccn4c3c5ccccc5)c6ccn[nH]6	6.77	NC1(c2ccc(-c3nc4c(-c5ccn[nH]5)cccn4c3-c3ccccc3)cc2)CCC1	W601	31	406	M406	NC1(c2ccc(-c3nc4ccccn4c3-c3ccccc3)cc2)CCC1	26	339
CHEMBL3699726	NC1(CCC1)c2ccc(cc2)c3nc4c(cccn4c3c5ccccc5)c6cn[nH]c6	6.64	NC1(c2ccc(-c3nc4c(-c5cn[nH]c5)cccn4c3-c3ccccc3)cc2)CCC1	W602	31	406	M406	NC1(c2ccc(-c3nc4ccccn4c3-c3ccccc3)cc2)CCC1	26	339
CHEMBL3703107	NC1(CCC1)c2ccc(cc2)c3nc4cc(ccn4c3c5ccccc5)c6cc[nH]n6	7.64	NC1(c2ccc(-c3nc4cc(-c5cc[nH]n5)ccn4c3-c3ccccc3)cc2)CCC1	W627	31	406	M406	NC1(c2ccc(-c3nc4ccccn4c3-c3ccccc3)cc2)CCC1	26	339
CHEMBL3699711	NC1(CCC1)c2ccc(cc2)c3nc4cc(ccn4c3c5ccccc5)c6ccc(F)cc6	7.3	NC1(c2ccc(-c3nc4cc(-c5ccc(F)cc5)ccn4c3-c3ccccc3)cc2)CCC1	W629	33	434	M406	NC1(c2ccc(-c3nc4ccccn4c3-c3ccccc3)cc2)CCC1	26	339
CHEMBL3703106	NC1(CCC1)c2ccc(cc2)c3nc4cc(ccn4c3c5ccccc5)c6ccccn6	7.72	NC1(c2ccc(-c3nc4cc(-c5ccccn5)ccn4c3-c3ccccc3)cc2)CCC1	W630	32	417	M406	NC1(c2ccc(-c3nc4ccccn4c3-c3ccccc3)cc2)CCC1	26	339
CHEMBL3703105	NC1(CCC1)c2ccc(cc2)c3nc4cc(ccn4c3c5ccccc5)c6cccnc6	8.15	NC1(c2ccc(-c3nc4cc(-c5cccnc5)ccn4c3-c3ccccc3)cc2)CCC1	W631	32	417	M406	NC1(c2ccc(-c3nc4ccccn4c3-c3ccccc3)cc2)CCC1	26	339
CHEMBL3703104	NC1(CCC1)c2ccc(cc2)c3nc4cc(ccn4c3c5ccccc5)c6ccncc6	8.1	NC1(c2ccc(-c3nc4cc(-c5ccncc5)ccn4c3-c3ccccc3)cc2)CCC1	W632	32	417	M406	NC1(c2ccc(-c3nc4ccccn4c3-c3ccccc3)cc2)CCC1	26	339
CHEMBL3699700	NC1(CCC1)c2ccc(cc2)c3nc4cc(ccn4c3c5ccccc5)c6cn[nH]c6	7.66	NC1(c2ccc(-c3nc4cc(-c5cn[nH]c5)ccn4c3-c3ccccc3)cc2)CCC1	W633	31	406	M406	NC1(c2ccc(-c3nc4ccccn4c3-c3ccccc3)cc2)CCC1	26	339
CHEMBL3703109	NC1(CCC1)c2ccc(cc2)c3nc4cc(ccn4c3c5ccccc5)c6cnc[nH]6	7.66	NC1(c2ccc(-c3nc4cc(-c5cnc[nH]5)ccn4c3-c3ccccc3)cc2)CCC1	W634	31	406	M406	NC1(c2ccc(-c3nc4ccccn4c3-c3ccccc3)cc2)CCC1	26	339
CHEMBL3703108	NC1(CCC1)c2ccc(cc2)c3nc4cc(ccn4c3c5ccccc5)c6ncc[nH]6	8.1	NC1(c2ccc(-c3nc4cc(-c5ncc[nH]5)ccn4c3-c3ccccc3)cc2)CCC1	W635	31	406	M406	NC1(c2ccc(-c3nc4ccccn4c3-c3ccccc3)cc2)CCC1	26	339
CHEMBL3703111	NC1(CCC1)c2ccc(cc2)c3nc4cc(ccn4c3c5ccccc5)c6nn[nH]n6	8.05	NC1(c2ccc(-c3nc4cc(-c5nn[nH]n5)ccn4c3-c3ccccc3)cc2)CCC1	W636	31	407	M406	NC1(c2ccc(-c3nc4ccccn4c3-c3ccccc3)cc2)CCC1	26	339
CHEMBL3699674	NC1(CCC1)c2ccc(cc2)c3nc4cc(ccn4c3c5ccccc5)n6cccn6	7.89	NC1(c2ccc(-c3nc4cc(-n5cccn5)ccn4c3-c3ccccc3)cc2)CCC1	W637	31	406	M406	NC1(c2ccc(-c3nc4ccccn4c3-c3ccccc3)cc2)CCC1	26	339
CHEMBL3703164	NC1(CCC1)c2ccc(cc2)c3nc4cc(OC[N+]#[C-])ccn4c3c5ccccc5	6.87	[C-]#[N+]COc1ccn2c(-c3ccccc3)c(-c3ccc(C4(N)CCC4)cc3)nc2c1	W643	30	394	M406	NC1(c2ccc(-c3nc4ccccn4c3-c3ccccc3)cc2)CCC1	26	339
CHEMBL3703123	NC1(CCC1)c2ccc(cc2)c3nc4ccc(cn4c3c5ccccc5)c6cc[nH]n6	6.22	NC1(c2ccc(-c3nc4ccc(-c5cc[nH]n5)cn4c3-c3ccccc3)cc2)CCC1	W654	31	406	M406	NC1(c2ccc(-c3nc4ccccn4c3-c3ccccc3)cc2)CCC1	26	339
CHEMBL3703130	NC1(CCC1)c2ccc(cc2)c3nc4ccc(cn4c3c5ccccc5)c6ccccn6	6.33	NC1(c2ccc(-c3nc4ccc(-c5ccccn5)cn4c3-c3ccccc3)cc2)CCC1	W656	32	417	M406	NC1(c2ccc(-c3nc4ccccn4c3-c3ccccc3)cc2)CCC1	26	339
CHEMBL3703129	NC1(CCC1)c2ccc(cc2)c3nc4ccc(cn4c3c5ccccc5)c6cccnc6	6.8	NC1(c2ccc(-c3nc4ccc(-c5cccnc5)cn4c3-c3ccccc3)cc2)CCC1	W657	32	417	M406	NC1(c2ccc(-c3nc4ccccn4c3-c3ccccc3)cc2)CCC1	26	339
CHEMBL3703168	NC1(CCC1)c2ccc(cc2)c3nc4ccc(cn4c3c5ccccc5)c6cccnc6O	6.21	NC1(c2ccc(-c3nc4ccc(-c5cccnc5O)cn4c3-c3ccccc3)cc2)CCC1	W658	33	433	M406	NC1(c2ccc(-c3nc4ccccn4c3-c3ccccc3)cc2)CCC1	26	339
CHEMBL3703128	NC1(CCC1)c2ccc(cc2)c3nc4ccc(cn4c3c5ccccc5)c6ccncc6	6.54	NC1(c2ccc(-c3nc4ccc(-c5ccncc5)cn4c3-c3ccccc3)cc2)CCC1	W659	32	417	M406	NC1(c2ccc(-c3nc4ccccn4c3-c3ccccc3)cc2)CCC1	26	339
CHEMBL3703124	NC1(CCC1)c2ccc(cc2)c3nc4ccc(cn4c3c5ccccc5)c6cn[nH]c6	6.94	NC1(c2ccc(-c3nc4ccc(-c5cn[nH]c5)cn4c3-c3ccccc3)cc2)CCC1	W660	31	406	M406	NC1(c2ccc(-c3nc4ccccn4c3-c3ccccc3)cc2)CCC1	26	339
CHEMBL3703121	NC1(CCC1)c2ccc(cc2)c3nc4ccc(cn4c3c5ccccc5)c6cnc[nH]6	6.43	NC1(c2ccc(-c3nc4ccc(-c5cnc[nH]5)cn4c3-c3ccccc3)cc2)CCC1	W661	31	406	M406	NC1(c2ccc(-c3nc4ccccn4c3-c3ccccc3)cc2)CCC1	26	339
CHEMBL3703122	NC1(CCC1)c2ccc(cc2)c3nc4ccc(cn4c3c5ccccc5)c6ncc[nH]6	6.3	NC1(c2ccc(-c3nc4ccc(-c5ncc[nH]5)cn4c3-c3ccccc3)cc2)CCC1	W662	31	406	M406	NC1(c2ccc(-c3nc4ccccn4c3-c3ccccc3)cc2)CCC1	26	339
CHEMBL3703127	NC1(CCC1)c2ccc(cc2)c3nc4ccc(cn4c3c5ccccc5)c6nn[nH]n6	7.25	NC1(c2ccc(-c3nc4ccc(-c5nn[nH]n5)cn4c3-c3ccccc3)cc2)CCC1	W663	31	407	M406	NC1(c2ccc(-c3nc4ccccn4c3-c3ccccc3)cc2)CCC1	26	339
CHEMBL3699679	NC1(CCC1)c2ccc(cc2)c3nc4ccc(cn4c3c5ccccc5)n6cccn6	6.71	NC1(c2ccc(-c3nc4ccc(-n5cccn5)cn4c3-c3ccccc3)cc2)CCC1	W664	31	406	M406	NC1(c2ccc(-c3nc4ccccn4c3-c3ccccc3)cc2)CCC1	26	339
CHEMBL3703166	NC1(CCC1)c2ccc(cc2)c3nc4ccc(OC[N+]#[C-])cn4c3c5ccccc5	6.87	[C-]#[N+]COc1ccc2nc(-c3ccc(C4(N)CCC4)cc3)c(-c3ccccc3)n2c1	W668	30	394	M406	NC1(c2ccc(-c3nc4ccccn4c3-c3ccccc3)cc2)CCC1	26	339
CHEMBL2035021	NC1(CCC1)c2ccc(cc2)c3nc4ccccn4c3c5ccccc5	6.36	NC1(c2ccc(-c3nc4ccccn4c3-c3ccccc3)cc2)CCC1	W669	26	339	M406	NC1(c2ccc(-c3nc4ccccn4c3-c3ccccc3)cc2)CCC1	26	339
CHEMBL3640020	Cc1cc([nH]n1)c2ccc3nc(c4ccc(cc4)C5(N)CCC5)c(c6ccccc6)n3c2	6.16	Cc1cc(-c2ccc3nc(-c4ccc(C5(N)CCC5)cc4)c(-c4ccccc4)n3c2)[nH]n1	W144	32	420	M407	Cc1cc(-c2ccc3nc(-c4ccc(C5(N)CCC5)cc4)c(-c4ccccc4)n3c2)[nH]n1	32	420
CHEMBL3699758	Cc1cc(Br)c2nc(c3ccc(cc3)C4(N)CCC4)c(c5ccccc5)n2c1	6.96	Cc1cc(Br)c2nc(-c3ccc(C4(N)CCC4)cc3)c(-c3ccccc3)n2c1	W145	28	432	M408	Cc1cc(Br)c2nc(-c3ccc(C4(N)CCC4)cc3)cn2c1	22	356
CHEMBL3699758	Cc1cc(Br)c2nc(c3ccc(cc3)C4(N)CCC4)c(c5ccccc5)n2c1	6.96	Cc1cc(Br)c2nc(-c3ccc(C4(N)CCC4)cc3)c(-c3ccccc3)n2c1	W145	28	432	M409	Cc1cc(Br)c2nc(-c3ccc(C4(N)CCC4)cc3)c(-c3ccccc3)n2c1	28	432
CHEMBL3699769	Cc1cc(C(=O)N)c2nc(c3ccc(cc3)C4(N)CCC4)c(c5ccccc5)n2c1	5.86	Cc1cc(C(N)=O)c2nc(-c3ccc(C4(N)CCC4)cc3)c(-c3ccccc3)n2c1	W146	30	396	M410	Cc1cc(C(N)=O)c2nc(-c3ccc(C4(N)CCC4)cc3)cn2c1	24	320
CHEMBL3699769	Cc1cc(C(=O)N)c2nc(c3ccc(cc3)C4(N)CCC4)c(c5ccccc5)n2c1	5.86	Cc1cc(C(N)=O)c2nc(-c3ccc(C4(N)CCC4)cc3)c(-c3ccccc3)n2c1	W146	30	396	M411	Cc1cc(C(N)=O)c2nc(-c3ccc(C4(N)CCC4)cc3)c(-c3ccccc3)n2c1	30	396
CHEMBL3699749	Cc1cc(C)c2nc(c3ccc(cc3)C4(N)CCC4)c(c5ccccc5)n2c1	7.25	Cc1cc(C)c2nc(-c3ccc(C4(N)CCC4)cc3)c(-c3ccccc3)n2c1	W147	28	367	M412	Cc1cc(C)c2nc(-c3ccc(C4(N)CCC4)cc3)cn2c1	22	291
CHEMBL3699749	Cc1cc(C)c2nc(c3ccc(cc3)C4(N)CCC4)c(c5ccccc5)n2c1	7.25	Cc1cc(C)c2nc(-c3ccc(C4(N)CCC4)cc3)c(-c3ccccc3)n2c1	W147	28	367	M413	Cc1cc(C)c2nc(-c3ccc(C4(N)CCC4)cc3)c(-c3ccccc3)n2c1	28	367
CHEMBL3699763	Cc1cc(c2cccnc2)c3nc(c4ccc(cc4)C5(N)CCC5)c(c6ccccc6)n3c1	6.39	Cc1cc(-c2cccnc2)c2nc(-c3ccc(C4(N)CCC4)cc3)c(-c3ccccc3)n2c1	W148	33	431	M414	Cc1cc(-c2cccnc2)c2nc(-c3ccc(C4(N)CCC4)cc3)cn2c1	27	354
CHEMBL3699763	Cc1cc(c2cccnc2)c3nc(c4ccc(cc4)C5(N)CCC5)c(c6ccccc6)n3c1	6.39	Cc1cc(-c2cccnc2)c2nc(-c3ccc(C4(N)CCC4)cc3)c(-c3ccccc3)n2c1	W148	33	431	M415	Cc1ccc2nc(-c3ccc(C4(N)CCC4)cc3)c(-c3ccccc3)n2c1	27	353
CHEMBL3699765	Cc1cc(c2ccn[nH]2)c3nc(c4ccc(cc4)C5(N)CCC5)c(c6ccccc6)n3c1	6.13	Cc1cc(-c2ccn[nH]2)c2nc(-c3ccc(C4(N)CCC4)cc3)c(-c3ccccc3)n2c1	W149	32	420	M415	Cc1ccc2nc(-c3ccc(C4(N)CCC4)cc3)c(-c3ccccc3)n2c1	27	353
CHEMBL3699766	Cc1cc(c2cn[nH]c2)c3nc(c4ccc(cc4)C5(N)CCC5)c(c6ccccc6)n3c1	6.69	Cc1cc(-c2cn[nH]c2)c2nc(-c3ccc(C4(N)CCC4)cc3)c(-c3ccccc3)n2c1	W150	32	420	M415	Cc1ccc2nc(-c3ccc(C4(N)CCC4)cc3)c(-c3ccccc3)n2c1	27	353
CHEMBL3699687	Cc1ccc2nc(c3ccc(cc3)C4(N)CCC4)c(c5ccccc5)n2c1	6.64	Cc1ccc2nc(-c3ccc(C4(N)CCC4)cc3)c(-c3ccccc3)n2c1	W159	27	353	M415	Cc1ccc2nc(-c3ccc(C4(N)CCC4)cc3)c(-c3ccccc3)n2c1	27	353
CHEMBL3703132	COC(=O)\C=C\c1ccc2nc(c3ccc(cc3)C4(N)CCC4)c(c5ccccc5)n2c1	6.69	COC(=O)C=Cc1ccc2nc(-c3ccc(C4(N)CCC4)cc3)c(-c3ccccc3)n2c1	W377	32	424	M415	Cc1ccc2nc(-c3ccc(C4(N)CCC4)cc3)c(-c3ccccc3)n2c1	27	353
CHEMBL3699702	COCCNCc1ccc2nc(c3ccc(cc3)C4(N)CCC4)c(c5ccccc5)n2c1	5.71	COCCNCc1ccc2nc(-c3ccc(C4(N)CCC4)cc3)c(-c3ccccc3)n2c1	W443	32	427	M415	Cc1ccc2nc(-c3ccc(C4(N)CCC4)cc3)c(-c3ccccc3)n2c1	27	353
CHEMBL3703133	NC(=O)\C=C\c1ccc2nc(c3ccc(cc3)C4(N)CCC4)c(c5ccccc5)n2c1	6.87	NC(=O)C=Cc1ccc2nc(-c3ccc(C4(N)CCC4)cc3)c(-c3ccccc3)n2c1	W511	31	409	M415	Cc1ccc2nc(-c3ccc(C4(N)CCC4)cc3)c(-c3ccccc3)n2c1	27	353
CHEMBL3699763	Cc1cc(c2cccnc2)c3nc(c4ccc(cc4)C5(N)CCC5)c(c6ccccc6)n3c1	6.39	Cc1cc(-c2cccnc2)c2nc(-c3ccc(C4(N)CCC4)cc3)c(-c3ccccc3)n2c1	W148	33	431	M416	Cc1cc(-c2cccnc2)c2ncc(-c3ccccc3)n2c1	22	285
CHEMBL3699763	Cc1cc(c2cccnc2)c3nc(c4ccc(cc4)C5(N)CCC5)c(c6ccccc6)n3c1	6.39	Cc1cc(-c2cccnc2)c2nc(-c3ccc(C4(N)CCC4)cc3)c(-c3ccccc3)n2c1	W148	33	431	M417	Cc1cc(-c2cccnc2)c2nc(-c3ccc(C4(N)CCC4)cc3)c(-c3ccccc3)n2c1	33	431
CHEMBL3699765	Cc1cc(c2ccn[nH]2)c3nc(c4ccc(cc4)C5(N)CCC5)c(c6ccccc6)n3c1	6.13	Cc1cc(-c2ccn[nH]2)c2nc(-c3ccc(C4(N)CCC4)cc3)c(-c3ccccc3)n2c1	W149	32	420	M418	Cc1cc(-c2ccn[nH]2)c2nc(-c3ccc(C4(N)CCC4)cc3)cn2c1	26	343
CHEMBL3699765	Cc1cc(c2ccn[nH]2)c3nc(c4ccc(cc4)C5(N)CCC5)c(c6ccccc6)n3c1	6.13	Cc1cc(-c2ccn[nH]2)c2nc(-c3ccc(C4(N)CCC4)cc3)c(-c3ccccc3)n2c1	W149	32	420	M419	Cc1cc(-c2ccn[nH]2)c2nc(-c3ccc(C4(N)CCC4)cc3)c(-c3ccccc3)n2c1	32	420
CHEMBL3699766	Cc1cc(c2cn[nH]c2)c3nc(c4ccc(cc4)C5(N)CCC5)c(c6ccccc6)n3c1	6.69	Cc1cc(-c2cn[nH]c2)c2nc(-c3ccc(C4(N)CCC4)cc3)c(-c3ccccc3)n2c1	W150	32	420	M420	Cc1cc(-c2cn[nH]c2)c2nc(-c3ccc(C4(N)CCC4)cc3)cn2c1	26	343
CHEMBL3699766	Cc1cc(c2cn[nH]c2)c3nc(c4ccc(cc4)C5(N)CCC5)c(c6ccccc6)n3c1	6.69	Cc1cc(-c2cn[nH]c2)c2nc(-c3ccc(C4(N)CCC4)cc3)c(-c3ccccc3)n2c1	W150	32	420	M421	Cc1cc(-c2cn[nH]c2)c2nc(-c3ccc(C4(N)CCC4)cc3)c(-c3ccccc3)n2c1	32	420
CHEMBL3699752	Cc1cc(Cl)cn2c(c3ccccc3)c(nc12)c4ccc(cc4)C5(N)CCC5	6.8	Cc1cc(Cl)cn2c(-c3ccccc3)c(-c3ccc(C4(N)CCC4)cc3)nc12	W151	28	388	M422	Cc1cc(Cl)cn2cc(-c3ccc(C4(N)CCC4)cc3)nc12	22	312
CHEMBL3699752	Cc1cc(Cl)cn2c(c3ccccc3)c(nc12)c4ccc(cc4)C5(N)CCC5	6.8	Cc1cc(Cl)cn2c(-c3ccccc3)c(-c3ccc(C4(N)CCC4)cc3)nc12	W151	28	388	M423	Cc1cc(Cl)cn2c(-c3ccccc3)c(-c3ccc(C4(N)CCC4)cc3)nc12	28	388
CHEMBL3699774	Cc1cc(cn2c(c3ccccc3)c(nc12)c4ccc(cc4)C5(N)CCC5)C(=O)N	7.44	Cc1cc(C(N)=O)cn2c(-c3ccccc3)c(-c3ccc(C4(N)CCC4)cc3)nc12	W152	30	396	M424	Cc1cc(C(N)=O)cn2cc(-c3ccc(C4(N)CCC4)cc3)nc12	24	320
CHEMBL3699774	Cc1cc(cn2c(c3ccccc3)c(nc12)c4ccc(cc4)C5(N)CCC5)C(=O)N	7.44	Cc1cc(C(N)=O)cn2c(-c3ccccc3)c(-c3ccc(C4(N)CCC4)cc3)nc12	W152	30	396	M425	Cc1cc(C(N)=O)cn2c(-c3ccccc3)c(-c3ccc(C4(N)CCC4)cc3)nc12	30	396
CHEMBL3699777	Cc1cc(cn2c(c3ccccc3)c(nc12)c4ccc(cc4)C5(N)CCC5)c6cccnc6	6.89	Cc1cc(-c2cccnc2)cn2c(-c3ccccc3)c(-c3ccc(C4(N)CCC4)cc3)nc12	W153	33	431	M426	Cc1cc(-c2cccnc2)cn2cc(-c3ccc(C4(N)CCC4)cc3)nc12	27	354
CHEMBL3699777	Cc1cc(cn2c(c3ccccc3)c(nc12)c4ccc(cc4)C5(N)CCC5)c6cccnc6	6.89	Cc1cc(-c2cccnc2)cn2c(-c3ccccc3)c(-c3ccc(C4(N)CCC4)cc3)nc12	W153	33	431	M427	Cc1cc(-c2cccnc2)cn2c(-c3ccccc3)cnc12	22	285
CHEMBL3699777	Cc1cc(cn2c(c3ccccc3)c(nc12)c4ccc(cc4)C5(N)CCC5)c6cccnc6	6.89	Cc1cc(-c2cccnc2)cn2c(-c3ccccc3)c(-c3ccc(C4(N)CCC4)cc3)nc12	W153	33	431	M428	Cc1cc(-c2cccnc2)cn2c(-c3ccccc3)c(-c3ccc(C4(N)CCC4)cc3)nc12	33	431
CHEMBL3699776	Cc1cc(cn2c(c3ccccc3)c(nc12)c4ccc(cc4)C5(N)CCC5)c6ccn[nH]6	6.72	Cc1cc(-c2ccn[nH]2)cn2c(-c3ccccc3)c(-c3ccc(C4(N)CCC4)cc3)nc12	W154	32	420	M429	Cc1cc(-c2ccn[nH]2)cn2cc(-c3ccc(C4(N)CCC4)cc3)nc12	26	343
CHEMBL3699776	Cc1cc(cn2c(c3ccccc3)c(nc12)c4ccc(cc4)C5(N)CCC5)c6ccn[nH]6	6.72	Cc1cc(-c2ccn[nH]2)cn2c(-c3ccccc3)c(-c3ccc(C4(N)CCC4)cc3)nc12	W154	32	420	M430	Cc1cc(-c2ccn[nH]2)cn2c(-c3ccccc3)c(-c3ccc(C4(N)CCC4)cc3)nc12	32	420
CHEMBL3699775	Cc1cc(cn2c(c3ccccc3)c(nc12)c4ccc(cc4)C5(N)CCC5)c6cn[nH]c6	7.0	Cc1cc(-c2cn[nH]c2)cn2c(-c3ccccc3)c(-c3ccc(C4(N)CCC4)cc3)nc12	W155	32	420	M431	Cc1cc(-c2cn[nH]c2)cn2cc(-c3ccc(C4(N)CCC4)cc3)nc12	26	343
CHEMBL3699775	Cc1cc(cn2c(c3ccccc3)c(nc12)c4ccc(cc4)C5(N)CCC5)c6cn[nH]c6	7.0	Cc1cc(-c2cn[nH]c2)cn2c(-c3ccccc3)c(-c3ccc(C4(N)CCC4)cc3)nc12	W155	32	420	M432	Cc1cc(-c2cn[nH]c2)cn2c(-c3ccccc3)c(-c3ccc(C4(N)CCC4)cc3)nc12	32	420
CHEMBL1258551	Cc1ccc(C[C@@H](N)C(=O)N2CCN(CC2)c3ncnc4ccccc34)cc1	6.2	Cc1ccc(CC(N)C(=O)N2CCN(c3ncnc4ccccc34)CC2)cc1	W156	28	375	M433	Cc1ccc(CC(N)C(=O)N2CCN(c3ncnc4ccccc34)CC2)cc1	28	375
CHEMBL3672485	Cc1ccc(cc1)c2cnc3cc(c4ccccc4)c(nn23)c5ccc(cc5)C6(N)CCC6	6.56	Cc1ccc(-c2cnc3cc(-c4ccccc4)c(-c4ccc(C5(N)CCC5)cc4)nn23)cc1	W157	33	431	M434	Cc1ccc(-c2cnc3ccc(-c4ccc(C5(N)CCC5)cc4)nn23)cc1	27	354
CHEMBL3672485	Cc1ccc(cc1)c2cnc3cc(c4ccccc4)c(nn23)c5ccc(cc5)C6(N)CCC6	6.56	Cc1ccc(-c2cnc3cc(-c4ccccc4)c(-c4ccc(C5(N)CCC5)cc4)nn23)cc1	W157	33	431	M435	NC1(c2ccc(-c3nn4ccnc4cc3-c3ccccc3)cc2)CCC1	26	340
CHEMBL3672498	CCOC(=O)c1cncc(c1)c2cnc3cc(c4ccccc4)c(nn23)c5ccc(cc5)C6(N)CCC6	6.96	CCOC(=O)c1cncc(-c2cnc3cc(-c4ccccc4)c(-c4ccc(C5(N)CCC5)cc4)nn23)c1	W291	37	490	M435	NC1(c2ccc(-c3nn4ccnc4cc3-c3ccccc3)cc2)CCC1	26	340
CHEMBL3672495	COC(=O)c1ccc(cn1)c2cnc3cc(c4ccccc4)c(nn23)c5ccc(cc5)C6(N)CCC6	6.94	COC(=O)c1ccc(-c2cnc3cc(-c4ccccc4)c(-c4ccc(C5(N)CCC5)cc4)nn23)cn1	W381	36	476	M435	NC1(c2ccc(-c3nn4ccnc4cc3-c3ccccc3)cc2)CCC1	26	340
CHEMBL3672483	COC(=O)c1cccc(c1)c2cnc3cc(c4ccccc4)c(nn23)c5ccc(cc5)C6(N)CCC6	7.24	COC(=O)c1cccc(-c2cnc3cc(-c4ccccc4)c(-c4ccc(C5(N)CCC5)cc4)nn23)c1	W383	36	475	M435	NC1(c2ccc(-c3nn4ccnc4cc3-c3ccccc3)cc2)CCC1	26	340
CHEMBL3672499	COc1cncc(c1)c2cnc3cc(c4ccccc4)c(nn23)c5ccc(cc5)C6(N)CCC6	7.34	COc1cncc(-c2cnc3cc(-c4ccccc4)c(-c4ccc(C5(N)CCC5)cc4)nn23)c1	W430	34	448	M435	NC1(c2ccc(-c3nn4ccnc4cc3-c3ccccc3)cc2)CCC1	26	340
CHEMBL3672481	CS(=O)(=O)c1ccc(cc1)c2cnc3cc(c4ccccc4)c(nn23)c5ccc(cc5)C6(N)CCC6	6.56	CS(=O)(=O)c1ccc(-c2cnc3cc(-c4ccccc4)c(-c4ccc(C5(N)CCC5)cc4)nn23)cc1	W446	36	495	M435	NC1(c2ccc(-c3nn4ccnc4cc3-c3ccccc3)cc2)CCC1	26	340
CHEMBL3672491	NC(=O)c1ccc(cc1)c2cnc3cc(c4ccccc4)c(nn23)c5ccc(cc5)C6(N)CCC6	6.93	NC(=O)c1ccc(-c2cnc3cc(-c4ccccc4)c(-c4ccc(C5(N)CCC5)cc4)nn23)cc1	W522	35	460	M435	NC1(c2ccc(-c3nn4ccnc4cc3-c3ccccc3)cc2)CCC1	26	340
CHEMBL3672492	NC(=O)c1cccc(c1)c2cnc3cc(c4ccccc4)c(nn23)c5ccc(cc5)C6(N)CCC6	7.17	NC(=O)c1cccc(-c2cnc3cc(-c4ccccc4)c(-c4ccc(C5(N)CCC5)cc4)nn23)c1	W524	35	460	M435	NC1(c2ccc(-c3nn4ccnc4cc3-c3ccccc3)cc2)CCC1	26	340
CHEMBL3672482	NC1(CCC1)c2ccc(cc2)c3nn4c(cnc4cc3c5ccccc5)c6ccc(cc6)C#N	6.87	N#Cc1ccc(-c2cnc3cc(-c4ccccc4)c(-c4ccc(C5(N)CCC5)cc4)nn23)cc1	W684	34	442	M435	NC1(c2ccc(-c3nn4ccnc4cc3-c3ccccc3)cc2)CCC1	26	340
CHEMBL3672488	NC1(CCC1)c2ccc(cc2)c3nn4c(cnc4cc3c5ccccc5)c6ccc(cc6)S(=O)(=O)N	6.82	NC1(c2ccc(-c3nn4c(-c5ccc(S(N)(=O)=O)cc5)cnc4cc3-c3ccccc3)cc2)CCC1	W685	36	496	M435	NC1(c2ccc(-c3nn4ccnc4cc3-c3ccccc3)cc2)CCC1	26	340
CHEMBL3672487	NC1(CCC1)c2ccc(cc2)c3nn4c(cnc4cc3c5ccccc5)c6ccc(CO)cc6	6.91	NC1(c2ccc(-c3nn4c(-c5ccc(CO)cc5)cnc4cc3-c3ccccc3)cc2)CCC1	W686	34	447	M435	NC1(c2ccc(-c3nn4ccnc4cc3-c3ccccc3)cc2)CCC1	26	340
CHEMBL3672490	NC1(CCC1)c2ccc(cc2)c3nn4c(cnc4cc3c5ccccc5)c6ccc(F)c(CO)c6	7.04	NC1(c2ccc(-c3nn4c(-c5ccc(F)c(CO)c5)cnc4cc3-c3ccccc3)cc2)CCC1	W687	35	465	M435	NC1(c2ccc(-c3nn4ccnc4cc3-c3ccccc3)cc2)CCC1	26	340
CHEMBL3672484	NC1(CCC1)c2ccc(cc2)c3nn4c(cnc4cc3c5ccccc5)c6ccc(F)cc6	7.09	NC1(c2ccc(-c3nn4c(-c5ccc(F)cc5)cnc4cc3-c3ccccc3)cc2)CCC1	W688	33	435	M435	NC1(c2ccc(-c3nn4ccnc4cc3-c3ccccc3)cc2)CCC1	26	340
CHEMBL3672494	NC1(CCC1)c2ccc(cc2)c3nn4c(cnc4cc3c5ccccc5)c6ccc(O)nc6	6.37	NC1(c2ccc(-c3nn4c(-c5ccc(O)nc5)cnc4cc3-c3ccccc3)cc2)CCC1	W689	33	434	M435	NC1(c2ccc(-c3nn4ccnc4cc3-c3ccccc3)cc2)CCC1	26	340
CHEMBL3672497	NC1(CCC1)c2ccc(cc2)c3nn4c(cnc4cc3c5ccccc5)c6ccc7cn[nH]c7c6	7.66	NC1(c2ccc(-c3nn4c(-c5ccc6cn[nH]c6c5)cnc4cc3-c3ccccc3)cc2)CCC1	W690	35	457	M435	NC1(c2ccc(-c3nn4ccnc4cc3-c3ccccc3)cc2)CCC1	26	340
CHEMBL3672480	NC1(CCC1)c2ccc(cc2)c3nn4c(cnc4cc3c5ccccc5)c6cccc(c6)C#N	7.09	N#Cc1cccc(-c2cnc3cc(-c4ccccc4)c(-c4ccc(C5(N)CCC5)cc4)nn23)c1	W691	34	442	M435	NC1(c2ccc(-c3nn4ccnc4cc3-c3ccccc3)cc2)CCC1	26	340
CHEMBL3672486	NC1(CCC1)c2ccc(cc2)c3nn4c(cnc4cc3c5ccccc5)c6cccc(CO)c6	7.43	NC1(c2ccc(-c3nn4c(-c5cccc(CO)c5)cnc4cc3-c3ccccc3)cc2)CCC1	W692	34	447	M435	NC1(c2ccc(-c3nn4ccnc4cc3-c3ccccc3)cc2)CCC1	26	340
CHEMBL3672496	NC1(CCC1)c2ccc(cc2)c3nn4c(cnc4cc3c5ccccc5)c6ccn[nH]6	7.16	NC1(c2ccc(-c3nn4c(-c5ccn[nH]5)cnc4cc3-c3ccccc3)cc2)CCC1	W693	31	406	M435	NC1(c2ccc(-c3nn4ccnc4cc3-c3ccccc3)cc2)CCC1	26	340
CHEMBL3672493	NC1(CCC1)c2ccc(cc2)c3nn4c(cnc4cc3c5ccccc5)c6cn[nH]c6	7.17	NC1(c2ccc(-c3nn4c(-c5cn[nH]c5)cnc4cc3-c3ccccc3)cc2)CCC1	W694	31	406	M435	NC1(c2ccc(-c3nn4ccnc4cc3-c3ccccc3)cc2)CCC1	26	340
CHEMBL2035019	NC1(CCC1)c2ccc(cc2)c3nn4ccnc4cc3c5ccccc5	5.84	NC1(c2ccc(-c3nn4ccnc4cc3-c3ccccc3)cc2)CCC1	W695	26	340	M435	NC1(c2ccc(-c3nn4ccnc4cc3-c3ccccc3)cc2)CCC1	26	340
CHEMBL3672485	Cc1ccc(cc1)c2cnc3cc(c4ccccc4)c(nn23)c5ccc(cc5)C6(N)CCC6	6.56	Cc1ccc(-c2cnc3cc(-c4ccccc4)c(-c4ccc(C5(N)CCC5)cc4)nn23)cc1	W157	33	431	M436	Cc1ccc(-c2cnc3cc(-c4ccccc4)cnn23)cc1	22	285
CHEMBL3672485	Cc1ccc(cc1)c2cnc3cc(c4ccccc4)c(nn23)c5ccc(cc5)C6(N)CCC6	6.56	Cc1ccc(-c2cnc3cc(-c4ccccc4)c(-c4ccc(C5(N)CCC5)cc4)nn23)cc1	W157	33	431	M437	Cc1ccc(-c2cnc3cc(-c4ccccc4)c(-c4ccc(C5(N)CCC5)cc4)nn23)cc1	33	431
CHEMBL3701741	Cc1ccc2c(OCn3c2nc(c4ccc(cc4)C5(N)CC(O)(C5)C6CC6)c3c7ccccc7)c1	8.82	Cc1ccc2c(c1)OCn1c-2nc(-c2ccc(C3(N)CC(O)(C4CC4)C3)cc2)c1-c1ccccc1	W158	35	464	M438	Cc1ccc2c(c1)OCn1cc(-c3ccc(C4(N)CC(O)(C5CC5)C4)cc3)nc1-2	29	387
CHEMBL3701741	Cc1ccc2c(OCn3c2nc(c4ccc(cc4)C5(N)CC(O)(C5)C6CC6)c3c7ccccc7)c1	8.82	Cc1ccc2c(c1)OCn1c-2nc(-c2ccc(C3(N)CC(O)(C4CC4)C3)cc2)c1-c1ccccc1	W158	35	464	M439	Cc1ccc2c(c1)OCn1c-2nc(-c2ccc(C3(N)CC(O)(C4CC4)C3)cc2)c1-c1ccccc1	35	464
CHEMBL3699687	Cc1ccc2nc(c3ccc(cc3)C4(N)CCC4)c(c5ccccc5)n2c1	6.64	Cc1ccc2nc(-c3ccc(C4(N)CCC4)cc3)c(-c3ccccc3)n2c1	W159	27	353	M440	Cc1ccc2nc(-c3ccc(C4(N)CCC4)cc3)cn2c1	21	277
CHEMBL3703133	NC(=O)\C=C\c1ccc2nc(c3ccc(cc3)C4(N)CCC4)c(c5ccccc5)n2c1	6.87	NC(=O)C=Cc1ccc2nc(-c3ccc(C4(N)CCC4)cc3)c(-c3ccccc3)n2c1	W511	31	409	M440	Cc1ccc2nc(-c3ccc(C4(N)CCC4)cc3)cn2c1	21	277
CHEMBL228545	Cc1cccc(c1)c2c[nH]c(\C=C\3/C(=O)Nc4ccc(NC(=O)N)cc34)c2	7.43	Cc1cccc(-c2c[nH]c(C=C3C(=O)Nc4ccc(NC(N)=O)cc43)c2)c1	W160	27	358	M441	Cc1cccc(-c2c[nH]c(C=C3C(=O)Nc4ccc(NC(N)=O)cc43)c2)c1	27	358
CHEMBL3672055	Cc1cccc(n1)c2nc(n[nH]2)C3CCN(Cc4ccc(cc4)c5nc6nc(C)nn6cc5c7ccc(F)cc7F)CC3	6.97	Cc1cccc(-c2nc(C3CCN(Cc4ccc(-c5nc6nc(C)nn6cc5-c5ccc(F)cc5F)cc4)CC3)n[nH]2)n1	W161	43	578	M442	Cc1cccc(-c2nc(C3CCN(Cc4ccc(-c5ccn6nc(C)nc6n5)cc4)CC3)n[nH]2)n1	35	466
CHEMBL3672052	Cc1cccc(n1)c2nc(n[nH]2)C3CCN(Cc4ccc(cc4)c5nc6nc(C)nn6cc5c7cccc(F)c7)CC3	7.43	Cc1cccc(-c2nc(C3CCN(Cc4ccc(-c5nc6nc(C)nn6cc5-c5cccc(F)c5)cc4)CC3)n[nH]2)n1	W162	42	560	M442	Cc1cccc(-c2nc(C3CCN(Cc4ccc(-c5ccn6nc(C)nc6n5)cc4)CC3)n[nH]2)n1	35	466
CHEMBL3672055	Cc1cccc(n1)c2nc(n[nH]2)C3CCN(Cc4ccc(cc4)c5nc6nc(C)nn6cc5c7ccc(F)cc7F)CC3	6.97	Cc1cccc(-c2nc(C3CCN(Cc4ccc(-c5nc6nc(C)nn6cc5-c5ccc(F)cc5F)cc4)CC3)n[nH]2)n1	W161	43	578	M443	Cc1nc2nc(-c3ccc(CN4CCC(c5nc[nH]n5)CC4)cc3)c(-c3ccc(F)cc3F)cn2n1	36	487
CHEMBL3672054	Cc1nc2nc(c3ccc(CN4CCC(CC4)c5n[nH]c(n5)c6cc(Cl)ccn6)cc3)c(cn2n1)c7ccc(F)cc7F	7.01	Cc1nc2nc(-c3ccc(CN4CCC(c5n[nH]c(-c6cc(Cl)ccn6)n5)CC4)cc3)c(-c3ccc(F)cc3F)cn2n1	W210	43	598	M443	Cc1nc2nc(-c3ccc(CN4CCC(c5nc[nH]n5)CC4)cc3)c(-c3ccc(F)cc3F)cn2n1	36	487
CHEMBL3672056	Cc1nc2nc(c3ccc(CN4CCC(CC4)c5n[nH]c(n5)c6cnccn6)cc3)c(cn2n1)c7ccc(F)cc7F	5.96	Cc1nc2nc(-c3ccc(CN4CCC(c5n[nH]c(-c6cnccn6)n5)CC4)cc3)c(-c3ccc(F)cc3F)cn2n1	W213	42	565	M443	Cc1nc2nc(-c3ccc(CN4CCC(c5nc[nH]n5)CC4)cc3)c(-c3ccc(F)cc3F)cn2n1	36	487
CHEMBL3672055	Cc1cccc(n1)c2nc(n[nH]2)C3CCN(Cc4ccc(cc4)c5nc6nc(C)nn6cc5c7ccc(F)cc7F)CC3	6.97	Cc1cccc(-c2nc(C3CCN(Cc4ccc(-c5nc6nc(C)nn6cc5-c5ccc(F)cc5F)cc4)CC3)n[nH]2)n1	W161	43	578	M444	Cc1cccc(-c2nc(C3CCN(Cc4ccc(-c5nc6nc(C)nn6cc5-c5ccc(F)cc5F)cc4)CC3)n[nH]2)n1	43	578
CHEMBL3672052	Cc1cccc(n1)c2nc(n[nH]2)C3CCN(Cc4ccc(cc4)c5nc6nc(C)nn6cc5c7cccc(F)c7)CC3	7.43	Cc1cccc(-c2nc(C3CCN(Cc4ccc(-c5nc6nc(C)nn6cc5-c5cccc(F)c5)cc4)CC3)n[nH]2)n1	W162	42	560	M445	Cc1nc2nc(-c3ccc(CN4CCC(c5nc[nH]n5)CC4)cc3)ccn2n1	28	374
CHEMBL3672093	Cc1nc2nc(c3ccc(CN4CCC(CC4)c5n[nH]c(n5)c6ccccn6)cc3)c(cn2n1)c7cc(F)ccc7F	6.81	Cc1nc2nc(-c3ccc(CN4CCC(c5n[nH]c(-c6ccccn6)n5)CC4)cc3)c(-c3cc(F)ccc3F)cn2n1	W211	42	564	M445	Cc1nc2nc(-c3ccc(CN4CCC(c5nc[nH]n5)CC4)cc3)ccn2n1	28	374
CHEMBL3672053	Cc1nc2nc(c3ccc(CN4CCC(CC4)c5n[nH]c(n5)c6ccccn6)cc3)c(cn2n1)c7cccc(F)c7	6.89	Cc1nc2nc(-c3ccc(CN4CCC(c5n[nH]c(-c6ccccn6)n5)CC4)cc3)c(-c3cccc(F)c3)cn2n1	W212	41	546	M445	Cc1nc2nc(-c3ccc(CN4CCC(c5nc[nH]n5)CC4)cc3)ccn2n1	28	374
CHEMBL3672056	Cc1nc2nc(c3ccc(CN4CCC(CC4)c5n[nH]c(n5)c6cnccn6)cc3)c(cn2n1)c7ccc(F)cc7F	5.96	Cc1nc2nc(-c3ccc(CN4CCC(c5n[nH]c(-c6cnccn6)n5)CC4)cc3)c(-c3ccc(F)cc3F)cn2n1	W213	42	565	M445	Cc1nc2nc(-c3ccc(CN4CCC(c5nc[nH]n5)CC4)cc3)ccn2n1	28	374
CHEMBL3672052	Cc1cccc(n1)c2nc(n[nH]2)C3CCN(Cc4ccc(cc4)c5nc6nc(C)nn6cc5c7cccc(F)c7)CC3	7.43	Cc1cccc(-c2nc(C3CCN(Cc4ccc(-c5nc6nc(C)nn6cc5-c5cccc(F)c5)cc4)CC3)n[nH]2)n1	W162	42	560	M446	Cc1nc2nc(-c3ccc(CN4CCC(c5nc[nH]n5)CC4)cc3)c(-c3cccc(F)c3)cn2n1	35	469
CHEMBL3672053	Cc1nc2nc(c3ccc(CN4CCC(CC4)c5n[nH]c(n5)c6ccccn6)cc3)c(cn2n1)c7cccc(F)c7	6.89	Cc1nc2nc(-c3ccc(CN4CCC(c5n[nH]c(-c6ccccn6)n5)CC4)cc3)c(-c3cccc(F)c3)cn2n1	W212	41	546	M446	Cc1nc2nc(-c3ccc(CN4CCC(c5nc[nH]n5)CC4)cc3)c(-c3cccc(F)c3)cn2n1	35	469
CHEMBL3672052	Cc1cccc(n1)c2nc(n[nH]2)C3CCN(Cc4ccc(cc4)c5nc6nc(C)nn6cc5c7cccc(F)c7)CC3	7.43	Cc1cccc(-c2nc(C3CCN(Cc4ccc(-c5nc6nc(C)nn6cc5-c5cccc(F)c5)cc4)CC3)n[nH]2)n1	W162	42	560	M447	Cc1cccc(-c2nc(C3CCN(Cc4ccc(-c5nc6nc(C)nn6cc5-c5cccc(F)c5)cc4)CC3)n[nH]2)n1	42	560
CHEMBL3672057	Cc1cccc(n1)c2nc(n[nH]2)C3CCN(Cc4ccc(cc4)c5nc6nc(nn6cc5c7ccc(F)cc7)C8CC8)CC3	7.34	Cc1cccc(-c2nc(C3CCN(Cc4ccc(-c5nc6nc(C7CC7)nn6cc5-c5ccc(F)cc5)cc4)CC3)n[nH]2)n1	W163	44	586	M448	Cc1cccc(-c2nc(C3CCN(Cc4ccc(-c5ccn6nc(C7CC7)nc6n5)cc4)CC3)n[nH]2)n1	37	492
CHEMBL3672057	Cc1cccc(n1)c2nc(n[nH]2)C3CCN(Cc4ccc(cc4)c5nc6nc(nn6cc5c7ccc(F)cc7)C8CC8)CC3	7.34	Cc1cccc(-c2nc(C3CCN(Cc4ccc(-c5nc6nc(C7CC7)nn6cc5-c5ccc(F)cc5)cc4)CC3)n[nH]2)n1	W163	44	586	M449	c1nc(C2CCN(Cc3ccc(-c4ccn5nc(C6CC6)nc5n4)cc3)CC2)n[nH]1	30	400
CHEMBL3672059	Fc1ccc(cc1)c2cn3nc(nc3nc2c4ccc(CN5CCC(CC5)c6n[nH]c(n6)c7cc(Cl)ccn7)cc4)C8CC8	6.78	Fc1ccc(-c2cn3nc(C4CC4)nc3nc2-c2ccc(CN3CCC(c4n[nH]c(-c5cc(Cl)ccn5)n4)CC3)cc2)cc1	W484	44	606	M449	c1nc(C2CCN(Cc3ccc(-c4ccn5nc(C6CC6)nc5n4)cc3)CC2)n[nH]1	30	400
CHEMBL3672058	Fc1ccc(cc1)c2cn3nc(nc3nc2c4ccc(CN5CCC(CC5)c6n[nH]c(n6)c7ccccn7)cc4)C8CC8	7.16	Fc1ccc(-c2cn3nc(C4CC4)nc3nc2-c2ccc(CN3CCC(c4n[nH]c(-c5ccccn5)n4)CC3)cc2)cc1	W485	43	572	M449	c1nc(C2CCN(Cc3ccc(-c4ccn5nc(C6CC6)nc5n4)cc3)CC2)n[nH]1	30	400
CHEMBL3672057	Cc1cccc(n1)c2nc(n[nH]2)C3CCN(Cc4ccc(cc4)c5nc6nc(nn6cc5c7ccc(F)cc7)C8CC8)CC3	7.34	Cc1cccc(-c2nc(C3CCN(Cc4ccc(-c5nc6nc(C7CC7)nn6cc5-c5ccc(F)cc5)cc4)CC3)n[nH]2)n1	W163	44	586	M450	Fc1ccc(-c2cn3nc(C4CC4)nc3nc2-c2ccc(CN3CCC(c4nc[nH]n4)CC3)cc2)cc1	37	495
CHEMBL3672059	Fc1ccc(cc1)c2cn3nc(nc3nc2c4ccc(CN5CCC(CC5)c6n[nH]c(n6)c7cc(Cl)ccn7)cc4)C8CC8	6.78	Fc1ccc(-c2cn3nc(C4CC4)nc3nc2-c2ccc(CN3CCC(c4n[nH]c(-c5cc(Cl)ccn5)n4)CC3)cc2)cc1	W484	44	606	M450	Fc1ccc(-c2cn3nc(C4CC4)nc3nc2-c2ccc(CN3CCC(c4nc[nH]n4)CC3)cc2)cc1	37	495
CHEMBL3672058	Fc1ccc(cc1)c2cn3nc(nc3nc2c4ccc(CN5CCC(CC5)c6n[nH]c(n6)c7ccccn7)cc4)C8CC8	7.16	Fc1ccc(-c2cn3nc(C4CC4)nc3nc2-c2ccc(CN3CCC(c4n[nH]c(-c5ccccn5)n4)CC3)cc2)cc1	W485	43	572	M450	Fc1ccc(-c2cn3nc(C4CC4)nc3nc2-c2ccc(CN3CCC(c4nc[nH]n4)CC3)cc2)cc1	37	495
CHEMBL3672057	Cc1cccc(n1)c2nc(n[nH]2)C3CCN(Cc4ccc(cc4)c5nc6nc(nn6cc5c7ccc(F)cc7)C8CC8)CC3	7.34	Cc1cccc(-c2nc(C3CCN(Cc4ccc(-c5nc6nc(C7CC7)nn6cc5-c5ccc(F)cc5)cc4)CC3)n[nH]2)n1	W163	44	586	M451	Cc1cccc(-c2nc(C3CCN(Cc4ccc(-c5nc6nc(C7CC7)nn6cc5-c5ccc(F)cc5)cc4)CC3)n[nH]2)n1	44	586
CHEMBL3672063	Cc1cccc(n1)c2nc(n[nH]2)C3CCN(Cc4ccc(cc4)c5nc6ncc(Br)n6cc5c7ccc(F)cc7)CC3	8.15	Cc1cccc(-c2nc(C3CCN(Cc4ccc(-c5nc6ncc(Br)n6cc5-c5ccc(F)cc5)cc4)CC3)n[nH]2)n1	W164	42	624	M452	Cc1cccc(-c2nc(C3CCN(Cc4ccc(-c5ccn6c(Br)cnc6n5)cc4)CC3)n[nH]2)n1	35	529
CHEMBL3672063	Cc1cccc(n1)c2nc(n[nH]2)C3CCN(Cc4ccc(cc4)c5nc6ncc(Br)n6cc5c7ccc(F)cc7)CC3	8.15	Cc1cccc(-c2nc(C3CCN(Cc4ccc(-c5nc6ncc(Br)n6cc5-c5ccc(F)cc5)cc4)CC3)n[nH]2)n1	W164	42	624	M453	Brc1cnc2nc(-c3ccc(CN4CCC(c5nc[nH]n5)CC4)cc3)ccn12	28	438
CHEMBL3672063	Cc1cccc(n1)c2nc(n[nH]2)C3CCN(Cc4ccc(cc4)c5nc6ncc(Br)n6cc5c7ccc(F)cc7)CC3	8.15	Cc1cccc(-c2nc(C3CCN(Cc4ccc(-c5nc6ncc(Br)n6cc5-c5ccc(F)cc5)cc4)CC3)n[nH]2)n1	W164	42	624	M454	Fc1ccc(-c2cn3c(Br)cnc3nc2-c2ccc(CN3CCC(c4nc[nH]n4)CC3)cc2)cc1	35	532
CHEMBL3672063	Cc1cccc(n1)c2nc(n[nH]2)C3CCN(Cc4ccc(cc4)c5nc6ncc(Br)n6cc5c7ccc(F)cc7)CC3	8.15	Cc1cccc(-c2nc(C3CCN(Cc4ccc(-c5nc6ncc(Br)n6cc5-c5ccc(F)cc5)cc4)CC3)n[nH]2)n1	W164	42	624	M455	Cc1cccc(-c2nc(C3CCN(Cc4ccc(-c5nc6ncc(Br)n6cc5-c5ccc(F)cc5)cc4)CC3)n[nH]2)n1	42	624
CHEMBL3672060	Cc1cccc(n1)c2nc(n[nH]2)C3CCN(Cc4ccc(cc4)c5nc6nccn6cc5c7ccc(F)cc7)CC3	7.77	Cc1cccc(-c2nc(C3CCN(Cc4ccc(-c5nc6nccn6cc5-c5ccc(F)cc5)cc4)CC3)n[nH]2)n1	W165	41	545	M456	Cc1cccc(-c2nc(C3CCN(Cc4ccc(-c5ccn6ccnc6n5)cc4)CC3)n[nH]2)n1	34	451
CHEMBL3672065	Cc1cccc(n1)c2nc(n[nH]2)C3CCN(Cc4ccc(cc4)c5nc6nccn6cc5c7ccccc7F)CC3	7.77	Cc1cccc(-c2nc(C3CCN(Cc4ccc(-c5nc6nccn6cc5-c5ccccc5F)cc4)CC3)n[nH]2)n1	W166	41	545	M456	Cc1cccc(-c2nc(C3CCN(Cc4ccc(-c5ccn6ccnc6n5)cc4)CC3)n[nH]2)n1	34	451
CHEMBL3672060	Cc1cccc(n1)c2nc(n[nH]2)C3CCN(Cc4ccc(cc4)c5nc6nccn6cc5c7ccc(F)cc7)CC3	7.77	Cc1cccc(-c2nc(C3CCN(Cc4ccc(-c5nc6nccn6cc5-c5ccc(F)cc5)cc4)CC3)n[nH]2)n1	W165	41	545	M457	Fc1ccc(-c2cn3ccnc3nc2-c2ccc(CN3CCC(c4nc[nH]n4)CC3)cc2)cc1	34	454
CHEMBL3672061	Fc1ccc(cc1)c2cn3ccnc3nc2c4ccc(CN5CCC(CC5)c6n[nH]c(n6)c7ccccn7)cc4	7.5	Fc1ccc(-c2cn3ccnc3nc2-c2ccc(CN3CCC(c4n[nH]c(-c5ccccn5)n4)CC3)cc2)cc1	W482	40	531	M457	Fc1ccc(-c2cn3ccnc3nc2-c2ccc(CN3CCC(c4nc[nH]n4)CC3)cc2)cc1	34	454
CHEMBL3672062	Fc1ccc(cc1)c2cn3ccnc3nc2c4ccc(CN5CCC(CC5)c6n[nH]c(n6)c7cnccn7)cc4	5.84	Fc1ccc(-c2cn3ccnc3nc2-c2ccc(CN3CCC(c4n[nH]c(-c5cnccn5)n4)CC3)cc2)cc1	W483	40	532	M457	Fc1ccc(-c2cn3ccnc3nc2-c2ccc(CN3CCC(c4nc[nH]n4)CC3)cc2)cc1	34	454
CHEMBL3672060	Cc1cccc(n1)c2nc(n[nH]2)C3CCN(Cc4ccc(cc4)c5nc6nccn6cc5c7ccc(F)cc7)CC3	7.77	Cc1cccc(-c2nc(C3CCN(Cc4ccc(-c5nc6nccn6cc5-c5ccc(F)cc5)cc4)CC3)n[nH]2)n1	W165	41	545	M458	Cc1cccc(-c2nc(C3CCN(Cc4ccc(-c5nc6nccn6cc5-c5ccc(F)cc5)cc4)CC3)n[nH]2)n1	41	545
CHEMBL3672065	Cc1cccc(n1)c2nc(n[nH]2)C3CCN(Cc4ccc(cc4)c5nc6nccn6cc5c7ccccc7F)CC3	7.77	Cc1cccc(-c2nc(C3CCN(Cc4ccc(-c5nc6nccn6cc5-c5ccccc5F)cc4)CC3)n[nH]2)n1	W166	41	545	M459	Fc1ccccc1-c1cn2ccnc2nc1-c1ccc(CN2CCC(c3nc[nH]n3)CC2)cc1	34	454
CHEMBL3672065	Cc1cccc(n1)c2nc(n[nH]2)C3CCN(Cc4ccc(cc4)c5nc6nccn6cc5c7ccccc7F)CC3	7.77	Cc1cccc(-c2nc(C3CCN(Cc4ccc(-c5nc6nccn6cc5-c5ccccc5F)cc4)CC3)n[nH]2)n1	W166	41	545	M460	Cc1cccc(-c2nc(C3CCN(Cc4ccc(-c5nc6nccn6cc5-c5ccccc5F)cc4)CC3)n[nH]2)n1	41	545
CHEMBL3672068	Cc1cccc(n1)c2nc(n[nH]2)C3CN(Cc4ccc(cc4)c5nc6nc(C)c(Br)n6cc5c7ccccc7)C3	8.52	Cc1cccc(-c2nc(C3CN(Cc4ccc(-c5nc6nc(C)c(Br)n6cc5-c5ccccc5)cc4)C3)n[nH]2)n1	W167	40	592	M461	Cc1cccc(-c2nc(C3CN(Cc4ccc(-c5ccn6c(Br)c(C)nc6n5)cc4)C3)n[nH]2)n1	34	515
CHEMBL3672068	Cc1cccc(n1)c2nc(n[nH]2)C3CN(Cc4ccc(cc4)c5nc6nc(C)c(Br)n6cc5c7ccccc7)C3	8.52	Cc1cccc(-c2nc(C3CN(Cc4ccc(-c5nc6nc(C)c(Br)n6cc5-c5ccccc5)cc4)C3)n[nH]2)n1	W167	40	592	M462	Cc1nc2nc(-c3ccc(CN4CC(c5nc[nH]n5)C4)cc3)ccn2c1Br	27	424
CHEMBL3672027	Cc1nc2nc(c3ccc(CN4CC(C4)c5n[nH]c(n5)c6ccccn6)cc3)c(cn2c1Br)c7ccccc7	8.4	Cc1nc2nc(-c3ccc(CN4CC(c5n[nH]c(-c6ccccn6)n5)C4)cc3)c(-c3ccccc3)cn2c1Br	W206	39	577	M462	Cc1nc2nc(-c3ccc(CN4CC(c5nc[nH]n5)C4)cc3)ccn2c1Br	27	424
CHEMBL3672068	Cc1cccc(n1)c2nc(n[nH]2)C3CN(Cc4ccc(cc4)c5nc6nc(C)c(Br)n6cc5c7ccccc7)C3	8.52	Cc1cccc(-c2nc(C3CN(Cc4ccc(-c5nc6nc(C)c(Br)n6cc5-c5ccccc5)cc4)C3)n[nH]2)n1	W167	40	592	M463	Cc1nc2nc(-c3ccc(CN4CC(c5nc[nH]n5)C4)cc3)c(-c3ccccc3)cn2c1Br	33	500
CHEMBL3672027	Cc1nc2nc(c3ccc(CN4CC(C4)c5n[nH]c(n5)c6ccccn6)cc3)c(cn2c1Br)c7ccccc7	8.4	Cc1nc2nc(-c3ccc(CN4CC(c5n[nH]c(-c6ccccn6)n5)C4)cc3)c(-c3ccccc3)cn2c1Br	W206	39	577	M463	Cc1nc2nc(-c3ccc(CN4CC(c5nc[nH]n5)C4)cc3)c(-c3ccccc3)cn2c1Br	33	500
CHEMBL3672068	Cc1cccc(n1)c2nc(n[nH]2)C3CN(Cc4ccc(cc4)c5nc6nc(C)c(Br)n6cc5c7ccccc7)C3	8.52	Cc1cccc(-c2nc(C3CN(Cc4ccc(-c5nc6nc(C)c(Br)n6cc5-c5ccccc5)cc4)C3)n[nH]2)n1	W167	40	592	M464	Cc1cccc(-c2nc(C3CN(Cc4ccc(-c5nc6nc(C)c(Br)n6cc5-c5ccccc5)cc4)C3)n[nH]2)n1	40	592
CHEMBL3672038	Cc1cccc(n1)c2nc(n[nH]2)C3CN(Cc4ccc(cc4)c5nc6nc(C)cn6cc5c7ccccc7)C3	7.8	Cc1cccc(-c2nc(C3CN(Cc4ccc(-c5nc6nc(C)cn6cc5-c5ccccc5)cc4)C3)n[nH]2)n1	W168	39	513	M465	Cc1cn2ccc(-c3ccc(CN4CC(c5nc[nH]n5)C4)cc3)nc2n1	26	345
CHEMBL3672067	Cc1cn2cc(c3ccccc3)c(nc2n1)c4ccc(CN5CC(C5)c6n[nH]c(n6)c7ccccn7)cc4	7.33	Cc1cn2cc(-c3ccccc3)c(-c3ccc(CN4CC(c5n[nH]c(-c6ccccn6)n5)C4)cc3)nc2n1	W181	38	499	M465	Cc1cn2ccc(-c3ccc(CN4CC(c5nc[nH]n5)C4)cc3)nc2n1	26	345
CHEMBL3672046	Cc1cccc(n1)c2nc(n[nH]2)C3CN(Cc4ccc(cc4)c5nc6nc(C)nn6c(C)c5c7ccccc7)C3	8.1	Cc1cccc(-c2nc(C3CN(Cc4ccc(-c5nc6nc(C)nn6c(C)c5-c5ccccc5)cc4)C3)n[nH]2)n1	W169	40	528	M466	Cc1cccc(-c2nc(C3CN(Cc4ccc(-c5cc(C)n6nc(C)nc6n5)cc4)C3)n[nH]2)n1	34	452
CHEMBL3672046	Cc1cccc(n1)c2nc(n[nH]2)C3CN(Cc4ccc(cc4)c5nc6nc(C)nn6c(C)c5c7ccccc7)C3	8.1	Cc1cccc(-c2nc(C3CN(Cc4ccc(-c5nc6nc(C)nn6c(C)c5-c5ccccc5)cc4)C3)n[nH]2)n1	W169	40	528	M467	Cc1nc2nc(-c3ccc(CN4CC(c5nc[nH]n5)C4)cc3)cc(C)n2n1	27	360
CHEMBL3672045	Cc1nc2nc(c3ccc(CN4CC(C4)c5n[nH]c(n5)c6ccccn6)cc3)c(c(C)n2n1)c7ccccc7	7.77	Cc1nc2nc(-c3ccc(CN4CC(c5n[nH]c(-c6ccccn6)n5)C4)cc3)c(-c3ccccc3)c(C)n2n1	W204	39	514	M467	Cc1nc2nc(-c3ccc(CN4CC(c5nc[nH]n5)C4)cc3)cc(C)n2n1	27	360
CHEMBL3672046	Cc1cccc(n1)c2nc(n[nH]2)C3CN(Cc4ccc(cc4)c5nc6nc(C)nn6c(C)c5c7ccccc7)C3	8.1	Cc1cccc(-c2nc(C3CN(Cc4ccc(-c5nc6nc(C)nn6c(C)c5-c5ccccc5)cc4)C3)n[nH]2)n1	W169	40	528	M468	Cc1nc2nc(-c3ccc(CN4CC(c5nc[nH]n5)C4)cc3)c(-c3ccccc3)c(C)n2n1	33	437
CHEMBL3672045	Cc1nc2nc(c3ccc(CN4CC(C4)c5n[nH]c(n5)c6ccccn6)cc3)c(c(C)n2n1)c7ccccc7	7.77	Cc1nc2nc(-c3ccc(CN4CC(c5n[nH]c(-c6ccccn6)n5)C4)cc3)c(-c3ccccc3)c(C)n2n1	W204	39	514	M468	Cc1nc2nc(-c3ccc(CN4CC(c5nc[nH]n5)C4)cc3)c(-c3ccccc3)c(C)n2n1	33	437
CHEMBL3672046	Cc1cccc(n1)c2nc(n[nH]2)C3CN(Cc4ccc(cc4)c5nc6nc(C)nn6c(C)c5c7ccccc7)C3	8.1	Cc1cccc(-c2nc(C3CN(Cc4ccc(-c5nc6nc(C)nn6c(C)c5-c5ccccc5)cc4)C3)n[nH]2)n1	W169	40	528	M469	Cc1cccc(-c2nc(C3CN(Cc4ccc(-c5nc6nc(C)nn6c(C)c5-c5ccccc5)cc4)C3)n[nH]2)n1	40	528
CHEMBL3672036	Cc1cccc(n1)c2nc(n[nH]2)C3CN(Cc4ccc(cc4)c5nc6nc(C)nn6cc5c7ccc(F)cc7F)C3	7.38	Cc1cccc(-c2nc(C3CN(Cc4ccc(-c5nc6nc(C)nn6cc5-c5ccc(F)cc5F)cc4)C3)n[nH]2)n1	W170	41	550	M470	Cc1cccc(-c2nc(C3CN(Cc4ccc(-c5ccn6nc(C)nc6n5)cc4)C3)n[nH]2)n1	33	438
CHEMBL3672036	Cc1cccc(n1)c2nc(n[nH]2)C3CN(Cc4ccc(cc4)c5nc6nc(C)nn6cc5c7ccc(F)cc7F)C3	7.38	Cc1cccc(-c2nc(C3CN(Cc4ccc(-c5nc6nc(C)nn6cc5-c5ccc(F)cc5F)cc4)C3)n[nH]2)n1	W170	41	550	M471	Cc1nc2nc(-c3ccc(CN4CC(c5nc[nH]n5)C4)cc3)c(-c3ccc(F)cc3F)cn2n1	34	458
CHEMBL3672036	Cc1cccc(n1)c2nc(n[nH]2)C3CN(Cc4ccc(cc4)c5nc6nc(C)nn6cc5c7ccc(F)cc7F)C3	7.38	Cc1cccc(-c2nc(C3CN(Cc4ccc(-c5nc6nc(C)nn6cc5-c5ccc(F)cc5F)cc4)C3)n[nH]2)n1	W170	41	550	M472	Cc1cccc(-c2nc(C3CN(Cc4ccc(-c5nc6nc(C)nn6cc5-c5ccc(F)cc5F)cc4)C3)n[nH]2)n1	41	550
CHEMBL3672039	Cc1cccc(n1)c2nc(n[nH]2)C3CN(Cc4ccc(cc4)c5nc6nc(nn6cc5c7ccc(F)cc7)C8CC8)C3	7.57	Cc1cccc(-c2nc(C3CN(Cc4ccc(-c5nc6nc(C7CC7)nn6cc5-c5ccc(F)cc5)cc4)C3)n[nH]2)n1	W171	42	558	M473	Cc1cccc(-c2nc(C3CN(Cc4ccc(-c5ccn6nc(C7CC7)nc6n5)cc4)C3)n[nH]2)n1	35	464
CHEMBL3672041	Cc1cccc(n1)c2nc(n[nH]2)C3CN(Cc4ccc(cc4)c5nc6nc(nn6cc5c7ccccc7)C8CC8)C3	8.0	Cc1cccc(-c2nc(C3CN(Cc4ccc(-c5nc6nc(C7CC7)nn6cc5-c5ccccc5)cc4)C3)n[nH]2)n1	W172	41	540	M473	Cc1cccc(-c2nc(C3CN(Cc4ccc(-c5ccn6nc(C7CC7)nc6n5)cc4)C3)n[nH]2)n1	35	464
CHEMBL3672039	Cc1cccc(n1)c2nc(n[nH]2)C3CN(Cc4ccc(cc4)c5nc6nc(nn6cc5c7ccc(F)cc7)C8CC8)C3	7.57	Cc1cccc(-c2nc(C3CN(Cc4ccc(-c5nc6nc(C7CC7)nn6cc5-c5ccc(F)cc5)cc4)C3)n[nH]2)n1	W171	42	558	M474	Fc1ccc(-c2cn3nc(C4CC4)nc3nc2-c2ccc(CN3CC(c4nc[nH]n4)C3)cc2)cc1	35	467
CHEMBL3672039	Cc1cccc(n1)c2nc(n[nH]2)C3CN(Cc4ccc(cc4)c5nc6nc(nn6cc5c7ccc(F)cc7)C8CC8)C3	7.57	Cc1cccc(-c2nc(C3CN(Cc4ccc(-c5nc6nc(C7CC7)nn6cc5-c5ccc(F)cc5)cc4)C3)n[nH]2)n1	W171	42	558	M475	Cc1cccc(-c2nc(C3CN(Cc4ccc(-c5nc6nc(C7CC7)nn6cc5-c5ccc(F)cc5)cc4)C3)n[nH]2)n1	42	558
CHEMBL3672041	Cc1cccc(n1)c2nc(n[nH]2)C3CN(Cc4ccc(cc4)c5nc6nc(nn6cc5c7ccccc7)C8CC8)C3	8.0	Cc1cccc(-c2nc(C3CN(Cc4ccc(-c5nc6nc(C7CC7)nn6cc5-c5ccccc5)cc4)C3)n[nH]2)n1	W172	41	540	M476	Cc1cccc(-c2nc(C3CN(Cc4ccc(-c5nc6nc(C7CC7)nn6cc5-c5ccccc5)cc4)C3)n[nH]2)n1	41	540
CHEMBL3672026	Cc1cccc(n1)c2nc(n[nH]2)C3CN(Cc4ccc(cc4)c5nc6ncc(C)n6cc5c7ccccc7)C3	7.75	Cc1cccc(-c2nc(C3CN(Cc4ccc(-c5nc6ncc(C)n6cc5-c5ccccc5)cc4)C3)n[nH]2)n1	W173	39	513	M477	Cc1cccc(-c2nc(C3CN(Cc4ccc(-c5ccn6c(C)cnc6n5)cc4)C3)n[nH]2)n1	33	437
CHEMBL3672026	Cc1cccc(n1)c2nc(n[nH]2)C3CN(Cc4ccc(cc4)c5nc6ncc(C)n6cc5c7ccccc7)C3	7.75	Cc1cccc(-c2nc(C3CN(Cc4ccc(-c5nc6ncc(C)n6cc5-c5ccccc5)cc4)C3)n[nH]2)n1	W173	39	513	M478	Cc1cnc2nc(-c3ccc(CN4CC(c5nc[nH]n5)C4)cc3)ccn12	26	345
CHEMBL3672026	Cc1cccc(n1)c2nc(n[nH]2)C3CN(Cc4ccc(cc4)c5nc6ncc(C)n6cc5c7ccccc7)C3	7.75	Cc1cccc(-c2nc(C3CN(Cc4ccc(-c5nc6ncc(C)n6cc5-c5ccccc5)cc4)C3)n[nH]2)n1	W173	39	513	M479	Cc1cnc2nc(-c3ccc(CN4CC(c5nc[nH]n5)C4)cc3)c(-c3ccccc3)cn12	32	422
CHEMBL3672026	Cc1cccc(n1)c2nc(n[nH]2)C3CN(Cc4ccc(cc4)c5nc6ncc(C)n6cc5c7ccccc7)C3	7.75	Cc1cccc(-c2nc(C3CN(Cc4ccc(-c5nc6ncc(C)n6cc5-c5ccccc5)cc4)C3)n[nH]2)n1	W173	39	513	M480	Cc1cccc(-c2nc(C3CN(Cc4ccc(-c5nc6ncc(C)n6cc5-c5ccccc5)cc4)C3)n[nH]2)n1	39	513
CHEMBL3703170	Cc1cccc2nc(c3ccc(cc3)C4(N)CCC4)c(c5ccccc5)n12	5.96	Cc1cccc2nc(-c3ccc(C4(N)CCC4)cc3)c(-c3ccccc3)n12	W174	27	353	M481	Cc1cccc2nc(-c3ccc(C4(N)CCC4)cc3)cn12	21	277
CHEMBL3703170	Cc1cccc2nc(c3ccc(cc3)C4(N)CCC4)c(c5ccccc5)n12	5.96	Cc1cccc2nc(-c3ccc(C4(N)CCC4)cc3)c(-c3ccccc3)n12	W174	27	353	M482	Cc1cccc2nc(-c3ccc(C4(N)CCC4)cc3)c(-c3ccccc3)n12	27	353
CHEMBL3699668	Cc1ccccc1c2ccn3c(c4ccccc4)c(nc3n2)c5ccc(cc5)C6(N)CCC6	7.03	Cc1ccccc1-c1ccn2c(-c3ccccc3)c(-c3ccc(C4(N)CCC4)cc3)nc2n1	W175	33	431	M483	Cc1ccccc1-c1ccn2cc(-c3ccc(C4(N)CCC4)cc3)nc2n1	27	354
CHEMBL3699668	Cc1ccccc1c2ccn3c(c4ccccc4)c(nc3n2)c5ccc(cc5)C6(N)CCC6	7.03	Cc1ccccc1-c1ccn2c(-c3ccccc3)c(-c3ccc(C4(N)CCC4)cc3)nc2n1	W175	33	431	M484	Cc1ccccc1-c1ccn2c(-c3ccccc3)cnc2n1	22	285
CHEMBL3699668	Cc1ccccc1c2ccn3c(c4ccccc4)c(nc3n2)c5ccc(cc5)C6(N)CCC6	7.03	Cc1ccccc1-c1ccn2c(-c3ccccc3)c(-c3ccc(C4(N)CCC4)cc3)nc2n1	W175	33	431	M485	Cc1ccccc1-c1ccn2c(-c3ccccc3)c(-c3ccc(C4(N)CCC4)cc3)nc2n1	33	431
CHEMBL3699685	Cc1cccn2c(c3ccccc3)c(nc12)c4ccc(cc4)C5(N)CCC5	6.56	Cc1cccn2c(-c3ccccc3)c(-c3ccc(C4(N)CCC4)cc3)nc12	W176	27	353	M486	Cc1cccn2cc(-c3ccc(C4(N)CCC4)cc3)nc12	21	277
CHEMBL3699684	Cc1ccn2c(c3ccccc3)c(nc2c1)c4ccc(cc4)C5(N)CCC5	6.62	Cc1ccn2c(-c3ccccc3)c(-c3ccc(C4(N)CCC4)cc3)nc2c1	W177	27	353	M487	Cc1ccn2cc(-c3ccc(C4(N)CCC4)cc3)nc2c1	21	277
CHEMBL3703116	NC(=O)\C=C\c1ccn2c(c3ccccc3)c(nc2c1)c4ccc(cc4)C5(N)CCC5	7.36	NC(=O)C=Cc1ccn2c(-c3ccccc3)c(-c3ccc(C4(N)CCC4)cc3)nc2c1	W512	31	409	M487	Cc1ccn2cc(-c3ccc(C4(N)CCC4)cc3)nc2c1	21	277
CHEMBL3699684	Cc1ccn2c(c3ccccc3)c(nc2c1)c4ccc(cc4)C5(N)CCC5	6.62	Cc1ccn2c(-c3ccccc3)c(-c3ccc(C4(N)CCC4)cc3)nc2c1	W177	27	353	M488	Cc1ccn2c(-c3ccccc3)c(-c3ccc(C4(N)CCC4)cc3)nc2c1	27	353
CHEMBL3703115	COC(=O)\C=C\c1ccn2c(c3ccccc3)c(nc2c1)c4ccc(cc4)C5(N)CCC5	7.28	COC(=O)C=Cc1ccn2c(-c3ccccc3)c(-c3ccc(C4(N)CCC4)cc3)nc2c1	W378	32	424	M488	Cc1ccn2c(-c3ccccc3)c(-c3ccc(C4(N)CCC4)cc3)nc2c1	27	353
CHEMBL3703116	NC(=O)\C=C\c1ccn2c(c3ccccc3)c(nc2c1)c4ccc(cc4)C5(N)CCC5	7.36	NC(=O)C=Cc1ccn2c(-c3ccccc3)c(-c3ccc(C4(N)CCC4)cc3)nc2c1	W512	31	409	M488	Cc1ccn2c(-c3ccccc3)c(-c3ccc(C4(N)CCC4)cc3)nc2c1	27	353
CHEMBL3699750	Cc1ccn2c(c3ccccc3)c(nc2c1Cl)c4ccc(cc4)C5(N)CCC5	6.68	Cc1ccn2c(-c3ccccc3)c(-c3ccc(C4(N)CCC4)cc3)nc2c1Cl	W178	28	388	M489	Cc1ccn2cc(-c3ccc(C4(N)CCC4)cc3)nc2c1Cl	22	312
CHEMBL3699750	Cc1ccn2c(c3ccccc3)c(nc2c1Cl)c4ccc(cc4)C5(N)CCC5	6.68	Cc1ccn2c(-c3ccccc3)c(-c3ccc(C4(N)CCC4)cc3)nc2c1Cl	W178	28	388	M490	Cc1ccn2c(-c3ccccc3)c(-c3ccc(C4(N)CCC4)cc3)nc2c1Cl	28	388
CHEMBL3699665	Cc1ccn2c(c3ccccc3)c(nc2n1)c4ccc(cc4)C5(N)CCC5	6.82	Cc1ccn2c(-c3ccccc3)c(-c3ccc(C4(N)CCC4)cc3)nc2n1	W179	27	354	M491	Cc1ccn2cc(-c3ccc(C4(N)CCC4)cc3)nc2n1	21	278
CHEMBL3699665	Cc1ccn2c(c3ccccc3)c(nc2n1)c4ccc(cc4)C5(N)CCC5	6.82	Cc1ccn2c(-c3ccccc3)c(-c3ccc(C4(N)CCC4)cc3)nc2n1	W179	27	354	M492	Cc1ccn2c(-c3ccccc3)c(-c3ccc(C4(N)CCC4)cc3)nc2n1	27	354
CHEMBL3944710	Cc1cn2c(c3ccccc3)c(nc2c(C)n1)c4ccc(cc4)C5(N)CCC5	6.66	Cc1cn2c(-c3ccccc3)c(-c3ccc(C4(N)CCC4)cc3)nc2c(C)n1	W180	28	368	M493	Cc1cn2cc(-c3ccc(C4(N)CCC4)cc3)nc2c(C)n1	22	292
CHEMBL3944710	Cc1cn2c(c3ccccc3)c(nc2c(C)n1)c4ccc(cc4)C5(N)CCC5	6.66	Cc1cn2c(-c3ccccc3)c(-c3ccc(C4(N)CCC4)cc3)nc2c(C)n1	W180	28	368	M494	Cc1cn2c(-c3ccccc3)c(-c3ccc(C4(N)CCC4)cc3)nc2c(C)n1	28	368
CHEMBL3672037	Cc1cn2cc(c3ccccc3)c(nc2n1)c4ccc(CN5CCC(CC5)c6cnc7ccccc7n6)cc4	6.59	Cc1cn2cc(-c3ccccc3)c(-c3ccc(CN4CCC(c5cnc6ccccc6n5)CC4)cc3)nc2n1	W182	39	511	M495	Cc1cn2ccc(-c3ccc(CN4CCC(c5cnc6ccccc6n5)CC4)cc3)nc2n1	33	435
CHEMBL3672037	Cc1cn2cc(c3ccccc3)c(nc2n1)c4ccc(CN5CCC(CC5)c6cnc7ccccc7n6)cc4	6.59	Cc1cn2cc(-c3ccccc3)c(-c3ccc(CN4CCC(c5cnc6ccccc6n5)CC4)cc3)nc2n1	W182	39	511	M496	Cc1cn2cc(-c3ccccc3)c(-c3ccc(CN4CCC(c5cnc6ccccc6n5)CC4)cc3)nc2n1	39	511
CHEMBL3639713	Cc1cn2nc(c3ccc(cc3)C4(N)CCC4)c(cc2n1)c5ccccc5	4.7	Cc1cn2nc(-c3ccc(C4(N)CCC4)cc3)c(-c3ccccc3)cc2n1	W183	27	354	M497	Cc1cn2nc(-c3ccc(C4(N)CCC4)cc3)ccc2n1	21	278
CHEMBL3701764	Cc1cnc2c(OCn3c2nc(c4ccc(cc4)C5(N)CC(C)(O)C5)c3c6ccccc6)c1	9.07	Cc1cnc2c(c1)OCn1c-2nc(-c2ccc(C3(N)CC(C)(O)C3)cc2)c1-c1ccccc1	W184	33	439	M498	Cc1cnc2c(c1)OCn1cc(-c3ccc(C4(N)CC(C)(O)C4)cc3)nc1-2	27	362
CHEMBL3701764	Cc1cnc2c(OCn3c2nc(c4ccc(cc4)C5(N)CC(C)(O)C5)c3c6ccccc6)c1	9.07	Cc1cnc2c(c1)OCn1c-2nc(-c2ccc(C3(N)CC(C)(O)C3)cc2)c1-c1ccccc1	W184	33	439	M499	Cc1cnc2c(c1)OCn1c-2nc(-c2ccc(C3(N)CC(C)(O)C3)cc2)c1-c1ccccc1	33	439
CHEMBL3672479	Cc1cnc2cc(c3ccccc3)c(nn12)c4ccc(cc4)C5(N)CCC5	5.76	Cc1cnc2cc(-c3ccccc3)c(-c3ccc(C4(N)CCC4)cc3)nn12	W185	27	354	M500	Cc1cnc2ccc(-c3ccc(C4(N)CCC4)cc3)nn12	21	278
CHEMBL3672509	NC(=O)\C=C\c1cnc2cc(c3ccccc3)c(nn12)c4ccc(cc4)C5(N)CCC5	6.65	NC(=O)C=Cc1cnc2cc(-c3ccccc3)c(-c3ccc(C4(N)CCC4)cc3)nn12	W513	31	409	M500	Cc1cnc2ccc(-c3ccc(C4(N)CCC4)cc3)nn12	21	278
CHEMBL3672479	Cc1cnc2cc(c3ccccc3)c(nn12)c4ccc(cc4)C5(N)CCC5	5.76	Cc1cnc2cc(-c3ccccc3)c(-c3ccc(C4(N)CCC4)cc3)nn12	W185	27	354	M501	Cc1cnc2cc(-c3ccccc3)c(-c3ccc(C4(N)CCC4)cc3)nn12	27	354
CHEMBL3672509	NC(=O)\C=C\c1cnc2cc(c3ccccc3)c(nn12)c4ccc(cc4)C5(N)CCC5	6.65	NC(=O)C=Cc1cnc2cc(-c3ccccc3)c(-c3ccc(C4(N)CCC4)cc3)nn12	W513	31	409	M501	Cc1cnc2cc(-c3ccccc3)c(-c3ccc(C4(N)CCC4)cc3)nn12	27	354
CHEMBL3699669	Cc1cnc2nc(c3ccc(cc3)C4(N)CCC4)c(c5ccccc5)n2c1	6.53	Cc1cnc2nc(-c3ccc(C4(N)CCC4)cc3)c(-c3ccccc3)n2c1	W186	27	354	M502	Cc1cnc2nc(-c3ccc(C4(N)CCC4)cc3)cn2c1	21	278
CHEMBL3699669	Cc1cnc2nc(c3ccc(cc3)C4(N)CCC4)c(c5ccccc5)n2c1	6.53	Cc1cnc2nc(-c3ccc(C4(N)CCC4)cc3)c(-c3ccccc3)n2c1	W186	27	354	M503	Cc1cnc2nc(-c3ccc(C4(N)CCC4)cc3)c(-c3ccccc3)n2c1	27	354
CHEMBL379300	Cc1n[nH]c2ccc(cc12)c3cncc(OC[C@@H](N)Cc4c[nH]c5ccccc45)c3	7.52	Cc1n[nH]c2ccc(-c3cncc(OCC(N)Cc4c[nH]c5ccccc45)c3)cc12	W187	30	397	M504	NC(COc1cccnc1)Cc1c[nH]c2ccccc12	20	267
CHEMBL383264	N[C@H](COc1cncc(c1)c2ccc3cnccc3c2)Cc4c[nH]c5ccccc45	8.17	NC(COc1cncc(-c2ccc3cnccc3c2)c1)Cc1c[nH]c2ccccc12	W509	30	394	M504	NC(COc1cccnc1)Cc1c[nH]c2ccccc12	20	267
CHEMBL379300	Cc1n[nH]c2ccc(cc12)c3cncc(OC[C@@H](N)Cc4c[nH]c5ccccc45)c3	7.52	Cc1n[nH]c2ccc(-c3cncc(OCC(N)Cc4c[nH]c5ccccc45)c3)cc12	W187	30	397	M505	Cc1n[nH]c2ccc(-c3cncc(OCC(N)Cc4c[nH]c5ccccc45)c3)cc12	30	397
CHEMBL594933	Cc1n[nH]c2cnc(cc12)c3cc(OC[C@@H](N)Cc4c[nH]c5ccccc45)cnc3c6cocc6	8.22	Cc1n[nH]c2cnc(-c3cc(OCC(N)Cc4c[nH]c5ccccc45)cnc3-c3ccoc3)cc12	W188	35	465	M506	Cc1n[nH]c2cnc(-c3cncc(OCC(N)Cc4c[nH]c5ccccc45)c3)cc12	30	398
CHEMBL594933	Cc1n[nH]c2cnc(cc12)c3cc(OC[C@@H](N)Cc4c[nH]c5ccccc45)cnc3c6cocc6	8.22	Cc1n[nH]c2cnc(-c3cc(OCC(N)Cc4c[nH]c5ccccc45)cnc3-c3ccoc3)cc12	W188	35	465	M507	Cc1n[nH]c2cnc(-c3cc(OCC(N)Cc4c[nH]c5ccccc45)cnc3-c3ccoc3)cc12	35	465
CHEMBL603197	Cc1n[nH]c2cnc(nc12)c3cc(OC[C@@H](N)Cc4c[nH]c5ccccc45)cnc3c6cocc6	7.51	Cc1n[nH]c2cnc(-c3cc(OCC(N)Cc4c[nH]c5ccccc45)cnc3-c3ccoc3)nc12	W189	35	466	M508	Cc1n[nH]c2cnc(-c3cncc(OCC(N)Cc4c[nH]c5ccccc45)c3)nc12	30	399
CHEMBL603197	Cc1n[nH]c2cnc(nc12)c3cc(OC[C@@H](N)Cc4c[nH]c5ccccc45)cnc3c6cocc6	7.51	Cc1n[nH]c2cnc(-c3cc(OCC(N)Cc4c[nH]c5ccccc45)cnc3-c3ccoc3)nc12	W189	35	466	M509	Cc1n[nH]c2cnc(-c3cc(OCC(N)Cc4c[nH]c5ccccc45)cnc3-c3ccoc3)nc12	35	466
CHEMBL606467	Cc1n[nH]c2ncc(nc12)c3cc(OC[C@@H](N)Cc4c[nH]c5ccccc45)c(nc3c6cocc6)C#N	6.6	Cc1n[nH]c2ncc(-c3cc(OCC(N)Cc4c[nH]c5ccccc45)c(C#N)nc3-c3ccoc3)nc12	W190	37	491	M510	N#Cc1nc(-c2ccoc2)ccc1OCC(N)Cc1c[nH]c2ccccc12	27	358
CHEMBL606467	Cc1n[nH]c2ncc(nc12)c3cc(OC[C@@H](N)Cc4c[nH]c5ccccc45)c(nc3c6cocc6)C#N	6.6	Cc1n[nH]c2ncc(-c3cc(OCC(N)Cc4c[nH]c5ccccc45)c(C#N)nc3-c3ccoc3)nc12	W190	37	491	M511	Cc1n[nH]c2ncc(-c3cnc(C#N)c(OCC(N)Cc4c[nH]c5ccccc45)c3)nc12	32	424
CHEMBL606467	Cc1n[nH]c2ncc(nc12)c3cc(OC[C@@H](N)Cc4c[nH]c5ccccc45)c(nc3c6cocc6)C#N	6.6	Cc1n[nH]c2ncc(-c3cc(OCC(N)Cc4c[nH]c5ccccc45)c(C#N)nc3-c3ccoc3)nc12	W190	37	491	M512	Cc1n[nH]c2ncc(-c3cc(OCC(N)Cc4c[nH]c5ccccc45)c(C#N)nc3-c3ccoc3)nc12	37	491
CHEMBL596290	Cc1n[nH]c2ncc(nc12)c3cc(OC[C@@H](N)Cc4c[nH]c5ccccc45)cnc3c6cocc6	7.41	Cc1n[nH]c2ncc(-c3cc(OCC(N)Cc4c[nH]c5ccccc45)cnc3-c3ccoc3)nc12	W191	35	466	M513	Cc1n[nH]c2ncc(-c3cncc(OCC(N)Cc4c[nH]c5ccccc45)c3)nc12	30	399
CHEMBL596583	Cc1occc1c2ncc(OC[C@@H](N)Cc3c[nH]c4ccccc34)cc2c5cnc6[nH]nc(C)c6n5	7.6	Cc1occc1-c1ncc(OCC(N)Cc2c[nH]c3ccccc23)cc1-c1cnc2[nH]nc(C)c2n1	W229	36	480	M513	Cc1n[nH]c2ncc(-c3cncc(OCC(N)Cc4c[nH]c5ccccc45)c3)nc12	30	399
CHEMBL596290	Cc1n[nH]c2ncc(nc12)c3cc(OC[C@@H](N)Cc4c[nH]c5ccccc45)cnc3c6cocc6	7.41	Cc1n[nH]c2ncc(-c3cc(OCC(N)Cc4c[nH]c5ccccc45)cnc3-c3ccoc3)nc12	W191	35	466	M514	Cc1n[nH]c2ncc(-c3cc(OCC(N)Cc4c[nH]c5ccccc45)cnc3-c3ccoc3)nc12	35	466
CHEMBL228224	Cc1n[nH]cc1c2ccc(CCN)cc2	5.28	Cc1n[nH]cc1-c1ccc(CCN)cc1	W192	15	201	M515	Cc1n[nH]cc1-c1ccc(CCN)cc1	15	201
CHEMBL228114	Cc1n[nH]cc1c2ccccc2	4.1	Cc1n[nH]cc1-c1ccccc1	W193	12	158	M516	Cc1n[nH]cc1-c1ccccc1	12	158
CHEMBL594523	Cc1nc(c2cocc2)c(cc1OC[C@@H](N)Cc3c[nH]c4ccccc34)c5cnc6[nH]nc(C)c6n5	7.2	Cc1nc(-c2ccoc2)c(-c2cnc3[nH]nc(C)c3n2)cc1OCC(N)Cc1c[nH]c2ccccc12	W194	36	480	M517	Cc1nc(-c2ccoc2)ccc1OCC(N)Cc1c[nH]c2ccccc12	26	347
CHEMBL594523	Cc1nc(c2cocc2)c(cc1OC[C@@H](N)Cc3c[nH]c4ccccc34)c5cnc6[nH]nc(C)c6n5	7.2	Cc1nc(-c2ccoc2)c(-c2cnc3[nH]nc(C)c3n2)cc1OCC(N)Cc1c[nH]c2ccccc12	W194	36	480	M518	Cc1ncc(-c2cnc3[nH]nc(C)c3n2)cc1OCC(N)Cc1c[nH]c2ccccc12	31	413
CHEMBL594523	Cc1nc(c2cocc2)c(cc1OC[C@@H](N)Cc3c[nH]c4ccccc34)c5cnc6[nH]nc(C)c6n5	7.2	Cc1nc(-c2ccoc2)c(-c2cnc3[nH]nc(C)c3n2)cc1OCC(N)Cc1c[nH]c2ccccc12	W194	36	480	M519	Cc1nc(-c2ccoc2)c(-c2cnc3[nH]nc(C)c3n2)cc1OCC(N)Cc1c[nH]c2ccccc12	36	480
CHEMBL265194	Cc1nc2c(ncnc2[nH]1)N3CCC(N)CC3	3.96	Cc1nc2c(N3CCC(N)CC3)ncnc2[nH]1	W195	17	232	M520	Cc1nc2c(N3CCC(N)CC3)ncnc2[nH]1	17	232
CHEMBL3672511	Cc1nc2cc(c3ccccc3)c(nn2c1\C=C\C(=O)N)c4ccc(cc4)C5(N)CCC5	4.7	Cc1nc2cc(-c3ccccc3)c(-c3ccc(C4(N)CCC4)cc3)nn2c1C=CC(N)=O	W196	32	424	M521	Cc1nc2ccc(-c3ccc(C4(N)CCC4)cc3)nn2c1C	22	292
CHEMBL3672512	COC(=O)\C=C\c1c(C)nc2cc(c3ccccc3)c(nn12)c4ccc(cc4)C5(N)CCC5	5.0	COC(=O)C=Cc1c(C)nc2cc(-c3ccccc3)c(-c3ccc(C4(N)CCC4)cc3)nn12	W376	33	439	M521	Cc1nc2ccc(-c3ccc(C4(N)CCC4)cc3)nn2c1C	22	292
CHEMBL3672511	Cc1nc2cc(c3ccccc3)c(nn2c1\C=C\C(=O)N)c4ccc(cc4)C5(N)CCC5	4.7	Cc1nc2cc(-c3ccccc3)c(-c3ccc(C4(N)CCC4)cc3)nn2c1C=CC(N)=O	W196	32	424	M522	Cc1nc2cc(-c3ccccc3)c(-c3ccc(C4(N)CCC4)cc3)nn2c1C	28	368
CHEMBL3672512	COC(=O)\C=C\c1c(C)nc2cc(c3ccccc3)c(nn12)c4ccc(cc4)C5(N)CCC5	5.0	COC(=O)C=Cc1c(C)nc2cc(-c3ccccc3)c(-c3ccc(C4(N)CCC4)cc3)nn12	W376	33	439	M522	Cc1nc2cc(-c3ccccc3)c(-c3ccc(C4(N)CCC4)cc3)nn2c1C	28	368
CHEMBL3672511	Cc1nc2cc(c3ccccc3)c(nn2c1\C=C\C(=O)N)c4ccc(cc4)C5(N)CCC5	4.7	Cc1nc2cc(-c3ccccc3)c(-c3ccc(C4(N)CCC4)cc3)nn2c1C=CC(N)=O	W196	32	424	M523	Cc1nc2ccc(-c3ccc(C4(N)CCC4)cc3)nn2c1C=CC(N)=O	26	347
CHEMBL3672511	Cc1nc2cc(c3ccccc3)c(nn2c1\C=C\C(=O)N)c4ccc(cc4)C5(N)CCC5	4.7	Cc1nc2cc(-c3ccccc3)c(-c3ccc(C4(N)CCC4)cc3)nn2c1C=CC(N)=O	W196	32	424	M524	Cc1nc2cc(-c3ccccc3)c(-c3ccc(C4(N)CCC4)cc3)nn2c1C=CC(N)=O	32	424
CHEMBL3672513	Cc1nc2cc(c3ccccc3)c(nn2c1C=C)c4ccc(cc4)C5(N)CCC5	4.78	C=Cc1c(C)nc2cc(-c3ccccc3)c(-c3ccc(C4(N)CCC4)cc3)nn12	W197	29	380	M525	C=Cc1c(C)nc2ccc(-c3ccc(C4(N)CCC4)cc3)nn12	23	304
CHEMBL3672513	Cc1nc2cc(c3ccccc3)c(nn2c1C=C)c4ccc(cc4)C5(N)CCC5	4.78	C=Cc1c(C)nc2cc(-c3ccccc3)c(-c3ccc(C4(N)CCC4)cc3)nn12	W197	29	380	M526	C=Cc1c(C)nc2cc(-c3ccccc3)c(-c3ccc(C4(N)CCC4)cc3)nn12	29	380
CHEMBL3672504	Cc1nc2cc(c3ccccc3)c(nn2c1c4ccc(cc4)C(=O)N)c5ccc(cc5)C6(N)CCC6	5.32	Cc1nc2cc(-c3ccccc3)c(-c3ccc(C4(N)CCC4)cc3)nn2c1-c1ccc(C(N)=O)cc1	W198	36	474	M527	Cc1nc2ccc(-c3ccc(C4(N)CCC4)cc3)nn2c1-c1ccc(C(N)=O)cc1	30	397
CHEMBL3672504	Cc1nc2cc(c3ccccc3)c(nn2c1c4ccc(cc4)C(=O)N)c5ccc(cc5)C6(N)CCC6	5.32	Cc1nc2cc(-c3ccccc3)c(-c3ccc(C4(N)CCC4)cc3)nn2c1-c1ccc(C(N)=O)cc1	W198	36	474	M528	Cc1nc2cc(-c3ccccc3)cnn2c1-c1ccc(C(N)=O)cc1	25	328
CHEMBL3672504	Cc1nc2cc(c3ccccc3)c(nn2c1c4ccc(cc4)C(=O)N)c5ccc(cc5)C6(N)CCC6	5.32	Cc1nc2cc(-c3ccccc3)c(-c3ccc(C4(N)CCC4)cc3)nn2c1-c1ccc(C(N)=O)cc1	W198	36	474	M529	Cc1nc2cc(-c3ccccc3)c(-c3ccc(C4(N)CCC4)cc3)nn2c1-c1ccc(C(N)=O)cc1	36	474
CHEMBL3672501	Cc1nc2cc(c3ccccc3)c(nn2c1c4ccc(F)c(CO)c4)c5ccc(cc5)C6(N)CCC6	4.78	Cc1nc2cc(-c3ccccc3)c(-c3ccc(C4(N)CCC4)cc3)nn2c1-c1ccc(F)c(CO)c1	W199	36	479	M530	Cc1nc2ccc(-c3ccc(C4(N)CCC4)cc3)nn2c1-c1ccc(F)c(CO)c1	30	402
CHEMBL3672501	Cc1nc2cc(c3ccccc3)c(nn2c1c4ccc(F)c(CO)c4)c5ccc(cc5)C6(N)CCC6	4.78	Cc1nc2cc(-c3ccccc3)c(-c3ccc(C4(N)CCC4)cc3)nn2c1-c1ccc(F)c(CO)c1	W199	36	479	M531	Cc1nc2cc(-c3ccccc3)cnn2c1-c1ccc(F)c(CO)c1	25	333
CHEMBL3672501	Cc1nc2cc(c3ccccc3)c(nn2c1c4ccc(F)c(CO)c4)c5ccc(cc5)C6(N)CCC6	4.78	Cc1nc2cc(-c3ccccc3)c(-c3ccc(C4(N)CCC4)cc3)nn2c1-c1ccc(F)c(CO)c1	W199	36	479	M532	Cc1nc2cc(-c3ccccc3)c(-c3ccc(C4(N)CCC4)cc3)nn2c1-c1ccc(F)c(CO)c1	36	479
CHEMBL3672503	Cc1nc2cc(c3ccccc3)c(nn2c1c4ccc(F)cc4)c5ccc(cc5)C6(N)CCC6	5.29	Cc1nc2cc(-c3ccccc3)c(-c3ccc(C4(N)CCC4)cc3)nn2c1-c1ccc(F)cc1	W200	34	449	M533	Cc1nc2ccc(-c3ccc(C4(N)CCC4)cc3)nn2c1-c1ccc(F)cc1	28	372
CHEMBL3672503	Cc1nc2cc(c3ccccc3)c(nn2c1c4ccc(F)cc4)c5ccc(cc5)C6(N)CCC6	5.29	Cc1nc2cc(-c3ccccc3)c(-c3ccc(C4(N)CCC4)cc3)nn2c1-c1ccc(F)cc1	W200	34	449	M534	Cc1nc2cc(-c3ccccc3)cnn2c1-c1ccc(F)cc1	23	303
CHEMBL3672503	Cc1nc2cc(c3ccccc3)c(nn2c1c4ccc(F)cc4)c5ccc(cc5)C6(N)CCC6	5.29	Cc1nc2cc(-c3ccccc3)c(-c3ccc(C4(N)CCC4)cc3)nn2c1-c1ccc(F)cc1	W200	34	449	M535	Cc1nc2cc(-c3ccccc3)c(-c3ccc(C4(N)CCC4)cc3)nn2c1-c1ccc(F)cc1	34	449
CHEMBL3672500	Cc1nc2cc(c3ccccc3)c(nn2c1c4cccc(c4)C(=O)N)c5ccc(cc5)C6(N)CCC6	4.78	Cc1nc2cc(-c3ccccc3)c(-c3ccc(C4(N)CCC4)cc3)nn2c1-c1cccc(C(N)=O)c1	W201	36	474	M536	Cc1nc2ccc(-c3ccc(C4(N)CCC4)cc3)nn2c1-c1cccc(C(N)=O)c1	30	397
CHEMBL3672500	Cc1nc2cc(c3ccccc3)c(nn2c1c4cccc(c4)C(=O)N)c5ccc(cc5)C6(N)CCC6	4.78	Cc1nc2cc(-c3ccccc3)c(-c3ccc(C4(N)CCC4)cc3)nn2c1-c1cccc(C(N)=O)c1	W201	36	474	M537	Cc1nc2cc(-c3ccccc3)cnn2c1-c1cccc(C(N)=O)c1	25	328
CHEMBL3672500	Cc1nc2cc(c3ccccc3)c(nn2c1c4cccc(c4)C(=O)N)c5ccc(cc5)C6(N)CCC6	4.78	Cc1nc2cc(-c3ccccc3)c(-c3ccc(C4(N)CCC4)cc3)nn2c1-c1cccc(C(N)=O)c1	W201	36	474	M538	Cc1nc2cc(-c3ccccc3)c(-c3ccc(C4(N)CCC4)cc3)nn2c1-c1cccc(C(N)=O)c1	36	474
CHEMBL3672505	Cc1nc2cc(c3ccccc3)c(nn2c1c4ccn[nH]4)c5ccc(cc5)C6(N)CCC6	5.28	Cc1nc2cc(-c3ccccc3)c(-c3ccc(C4(N)CCC4)cc3)nn2c1-c1ccn[nH]1	W202	32	421	M539	Cc1nc2ccc(-c3ccc(C4(N)CCC4)cc3)nn2c1-c1ccn[nH]1	26	344
CHEMBL3672505	Cc1nc2cc(c3ccccc3)c(nn2c1c4ccn[nH]4)c5ccc(cc5)C6(N)CCC6	5.28	Cc1nc2cc(-c3ccccc3)c(-c3ccc(C4(N)CCC4)cc3)nn2c1-c1ccn[nH]1	W202	32	421	M540	Cc1nc2cc(-c3ccccc3)c(-c3ccc(C4(N)CCC4)cc3)nn2c1-c1ccn[nH]1	32	421
CHEMBL402579	Cc1nc2ccccc2n1C3CCN(Cc4ccc(cc4)c5nc6ncnc(N)c6cc5c7ccccc7)CC3	6.55	Cc1nc2ccccc2n1C1CCN(Cc2ccc(-c3nc4ncnc(N)c4cc3-c3ccccc3)cc2)CC1	W203	40	526	M541	Nc1ncnc2nc(-c3ccc(CN4CCCCC4)cc3)c(-c3ccccc3)cc12	30	396
CHEMBL253458	Nc1ncnc2c1cnn2C3CCN(Cc4ccc(cc4)c5nc6ncnc(N)c6cc5c7ccccc7)CC3	7.0	Nc1ncnc2nc(-c3ccc(CN4CCC(n5ncc6c(N)ncnc65)CC4)cc3)c(-c3ccccc3)cc12	W751	40	529	M541	Nc1ncnc2nc(-c3ccc(CN4CCCCC4)cc3)c(-c3ccccc3)cc12	30	396
CHEMBL402199	Nc1ncnc2nc(c3ccc(CN4CCC(CC4)N5C(=O)Nc6ccccc56)cc3)c(cc12)c7ccccc7	6.59	Nc1ncnc2nc(-c3ccc(CN4CCC(n5c(=O)[nH]c6ccccc65)CC4)cc3)c(-c3ccccc3)cc12	W754	40	528	M541	Nc1ncnc2nc(-c3ccc(CN4CCCCC4)cc3)c(-c3ccccc3)cc12	30	396
CHEMBL255360	Nc1ncnc2nc(c3ccc(CN4CCC(CC4)n5cnc6c(N)ncnc56)cc3)c(cc12)c7ccccc7	6.16	Nc1ncnc2nc(-c3ccc(CN4CCC(n5cnc6c(N)ncnc65)CC4)cc3)c(-c3ccccc3)cc12	W755	40	529	M541	Nc1ncnc2nc(-c3ccc(CN4CCCCC4)cc3)c(-c3ccccc3)cc12	30	396
CHEMBL402579	Cc1nc2ccccc2n1C3CCN(Cc4ccc(cc4)c5nc6ncnc(N)c6cc5c7ccccc7)CC3	6.55	Cc1nc2ccccc2n1C1CCN(Cc2ccc(-c3nc4ncnc(N)c4cc3-c3ccccc3)cc2)CC1	W203	40	526	M542	Cc1nc2ccccc2n1C1CCN(Cc2ccc(-c3ccc4c(N)ncnc4n3)cc2)CC1	34	450
CHEMBL402579	Cc1nc2ccccc2n1C3CCN(Cc4ccc(cc4)c5nc6ncnc(N)c6cc5c7ccccc7)CC3	6.55	Cc1nc2ccccc2n1C1CCN(Cc2ccc(-c3nc4ncnc(N)c4cc3-c3ccccc3)cc2)CC1	W203	40	526	M543	Cc1nc2ccccc2n1C1CCN(Cc2ccc(-c3nc4ncnc(N)c4cc3-c3ccccc3)cc2)CC1	40	526
CHEMBL3672045	Cc1nc2nc(c3ccc(CN4CC(C4)c5n[nH]c(n5)c6ccccn6)cc3)c(c(C)n2n1)c7ccccc7	7.77	Cc1nc2nc(-c3ccc(CN4CC(c5n[nH]c(-c6ccccn6)n5)C4)cc3)c(-c3ccccc3)c(C)n2n1	W204	39	514	M544	Cc1nc2nc(-c3ccc(CN4CC(c5n[nH]c(-c6ccccn6)n5)C4)cc3)cc(C)n2n1	33	438
CHEMBL3672045	Cc1nc2nc(c3ccc(CN4CC(C4)c5n[nH]c(n5)c6ccccn6)cc3)c(c(C)n2n1)c7ccccc7	7.77	Cc1nc2nc(-c3ccc(CN4CC(c5n[nH]c(-c6ccccn6)n5)C4)cc3)c(-c3ccccc3)c(C)n2n1	W204	39	514	M545	Cc1nc2nc(-c3ccc(CN4CC(c5n[nH]c(-c6ccccn6)n5)C4)cc3)c(-c3ccccc3)c(C)n2n1	39	514
CHEMBL3672047	Cc1nc2nc(c3ccc(CN4CC(C4)c5n[nH]c(n5)c6ccccn6)cc3)c(c(NC7CCC7)n2n1)c8ccccc8	6.43	Cc1nc2nc(-c3ccc(CN4CC(c5n[nH]c(-c6ccccn6)n5)C4)cc3)c(-c3ccccc3)c(NC3CCC3)n2n1	W205	43	569	M546	Cc1nc2nc(-c3ccc(CN4CC(c5n[nH]c(-c6ccccn6)n5)C4)cc3)cc(NC3CCC3)n2n1	37	493
CHEMBL3672047	Cc1nc2nc(c3ccc(CN4CC(C4)c5n[nH]c(n5)c6ccccn6)cc3)c(c(NC7CCC7)n2n1)c8ccccc8	6.43	Cc1nc2nc(-c3ccc(CN4CC(c5n[nH]c(-c6ccccn6)n5)C4)cc3)c(-c3ccccc3)c(NC3CCC3)n2n1	W205	43	569	M547	Cc1nc2nc(-c3ccc(CN4CC(c5nc[nH]n5)C4)cc3)cc(NC3CCC3)n2n1	31	416
CHEMBL3672047	Cc1nc2nc(c3ccc(CN4CC(C4)c5n[nH]c(n5)c6ccccn6)cc3)c(c(NC7CCC7)n2n1)c8ccccc8	6.43	Cc1nc2nc(-c3ccc(CN4CC(c5n[nH]c(-c6ccccn6)n5)C4)cc3)c(-c3ccccc3)c(NC3CCC3)n2n1	W205	43	569	M548	Cc1nc2nc(-c3ccc(CN4CC(c5nc[nH]n5)C4)cc3)c(-c3ccccc3)c(NC3CCC3)n2n1	37	492
CHEMBL3672047	Cc1nc2nc(c3ccc(CN4CC(C4)c5n[nH]c(n5)c6ccccn6)cc3)c(c(NC7CCC7)n2n1)c8ccccc8	6.43	Cc1nc2nc(-c3ccc(CN4CC(c5n[nH]c(-c6ccccn6)n5)C4)cc3)c(-c3ccccc3)c(NC3CCC3)n2n1	W205	43	569	M549	Cc1nc2nc(-c3ccc(CN4CC(c5n[nH]c(-c6ccccn6)n5)C4)cc3)c(-c3ccccc3)c(NC3CCC3)n2n1	43	569
CHEMBL3672027	Cc1nc2nc(c3ccc(CN4CC(C4)c5n[nH]c(n5)c6ccccn6)cc3)c(cn2c1Br)c7ccccc7	8.4	Cc1nc2nc(-c3ccc(CN4CC(c5n[nH]c(-c6ccccn6)n5)C4)cc3)c(-c3ccccc3)cn2c1Br	W206	39	577	M550	Cc1nc2nc(-c3ccc(CN4CC(c5n[nH]c(-c6ccccn6)n5)C4)cc3)ccn2c1Br	33	501
CHEMBL3672027	Cc1nc2nc(c3ccc(CN4CC(C4)c5n[nH]c(n5)c6ccccn6)cc3)c(cn2c1Br)c7ccccc7	8.4	Cc1nc2nc(-c3ccc(CN4CC(c5n[nH]c(-c6ccccn6)n5)C4)cc3)c(-c3ccccc3)cn2c1Br	W206	39	577	M551	Cc1nc2nc(-c3ccc(CN4CC(c5n[nH]c(-c6ccccn6)n5)C4)cc3)c(-c3ccccc3)cn2c1Br	39	577
CHEMBL3667042	Cc1nc2nc(c3ccc(CN4CC(C4)c5nnc([nH]5)c6ccccn6)cc3)c(cn2n1)c7ccccc7	7.19	Cc1nc2nc(-c3ccc(CN4CC(c5nnc(-c6ccccn6)[nH]5)C4)cc3)c(-c3ccccc3)cn2n1	W207	38	500	M552	Cc1nc2nc(-c3ccc(CN4CC(c5nnc(-c6ccccn6)[nH]5)C4)cc3)ccn2n1	32	423
CHEMBL3667042	Cc1nc2nc(c3ccc(CN4CC(C4)c5nnc([nH]5)c6ccccn6)cc3)c(cn2n1)c7ccccc7	7.19	Cc1nc2nc(-c3ccc(CN4CC(c5nnc(-c6ccccn6)[nH]5)C4)cc3)c(-c3ccccc3)cn2n1	W207	38	500	M553	Cc1nc2nc(-c3ccc(CN4CC(c5nnc[nH]5)C4)cc3)ccn2n1	26	346
CHEMBL3667042	Cc1nc2nc(c3ccc(CN4CC(C4)c5nnc([nH]5)c6ccccn6)cc3)c(cn2n1)c7ccccc7	7.19	Cc1nc2nc(-c3ccc(CN4CC(c5nnc(-c6ccccn6)[nH]5)C4)cc3)c(-c3ccccc3)cn2n1	W207	38	500	M554	Cc1nc2nc(-c3ccc(CN4CC(c5nnc[nH]5)C4)cc3)c(-c3ccccc3)cn2n1	32	422
CHEMBL3667042	Cc1nc2nc(c3ccc(CN4CC(C4)c5nnc([nH]5)c6ccccn6)cc3)c(cn2n1)c7ccccc7	7.19	Cc1nc2nc(-c3ccc(CN4CC(c5nnc(-c6ccccn6)[nH]5)C4)cc3)c(-c3ccccc3)cn2n1	W207	38	500	M555	Cc1nc2nc(-c3ccc(CN4CC(c5nnc(-c6ccccn6)[nH]5)C4)cc3)c(-c3ccccc3)cn2n1	38	500
CHEMBL3672024	Cc1nc2nc(c3ccc(CN4CCC(C4)c5n[nH]c(n5)c6ccccn6)cc3)c(cn2n1)c7ccccc7	6.36	Cc1nc2nc(-c3ccc(CN4CCC(c5n[nH]c(-c6ccccn6)n5)C4)cc3)c(-c3ccccc3)cn2n1	W208	39	514	M556	Cc1nc2nc(-c3ccc(CN4CCC(c5n[nH]c(-c6ccccn6)n5)C4)cc3)ccn2n1	33	438
CHEMBL3672024	Cc1nc2nc(c3ccc(CN4CCC(C4)c5n[nH]c(n5)c6ccccn6)cc3)c(cn2n1)c7ccccc7	6.36	Cc1nc2nc(-c3ccc(CN4CCC(c5n[nH]c(-c6ccccn6)n5)C4)cc3)c(-c3ccccc3)cn2n1	W208	39	514	M557	Cc1nc2nc(-c3ccc(CN4CCC(c5nc[nH]n5)C4)cc3)ccn2n1	27	360
CHEMBL3672024	Cc1nc2nc(c3ccc(CN4CCC(C4)c5n[nH]c(n5)c6ccccn6)cc3)c(cn2n1)c7ccccc7	6.36	Cc1nc2nc(-c3ccc(CN4CCC(c5n[nH]c(-c6ccccn6)n5)C4)cc3)c(-c3ccccc3)cn2n1	W208	39	514	M558	Cc1nc2nc(-c3ccc(CN4CCC(c5nc[nH]n5)C4)cc3)c(-c3ccccc3)cn2n1	33	437
CHEMBL3672024	Cc1nc2nc(c3ccc(CN4CCC(C4)c5n[nH]c(n5)c6ccccn6)cc3)c(cn2n1)c7ccccc7	6.36	Cc1nc2nc(-c3ccc(CN4CCC(c5n[nH]c(-c6ccccn6)n5)C4)cc3)c(-c3ccccc3)cn2n1	W208	39	514	M559	Cc1nc2nc(-c3ccc(CN4CCC(c5n[nH]c(-c6ccccn6)n5)C4)cc3)c(-c3ccccc3)cn2n1	39	514
CHEMBL3672025	Cc1nc2nc(c3ccc(CN4CCC(CC4)c5cnc6ccccc6n5)cc3)c(cn2n1)c7ccccc7	5.0	Cc1nc2nc(-c3ccc(CN4CCC(c5cnc6ccccc6n5)CC4)cc3)c(-c3ccccc3)cn2n1	W209	39	512	M560	Cc1nc2nc(-c3ccc(CN4CCC(c5cnc6ccccc6n5)CC4)cc3)ccn2n1	33	436
CHEMBL3672025	Cc1nc2nc(c3ccc(CN4CCC(CC4)c5cnc6ccccc6n5)cc3)c(cn2n1)c7ccccc7	5.0	Cc1nc2nc(-c3ccc(CN4CCC(c5cnc6ccccc6n5)CC4)cc3)c(-c3ccccc3)cn2n1	W209	39	512	M561	Cc1nc2nc(-c3ccc(CN4CCC(c5cnc6ccccc6n5)CC4)cc3)c(-c3ccccc3)cn2n1	39	512
CHEMBL3672054	Cc1nc2nc(c3ccc(CN4CCC(CC4)c5n[nH]c(n5)c6cc(Cl)ccn6)cc3)c(cn2n1)c7ccc(F)cc7F	7.01	Cc1nc2nc(-c3ccc(CN4CCC(c5n[nH]c(-c6cc(Cl)ccn6)n5)CC4)cc3)c(-c3ccc(F)cc3F)cn2n1	W210	43	598	M562	Cc1nc2nc(-c3ccc(CN4CCC(c5n[nH]c(-c6cc(Cl)ccn6)n5)CC4)cc3)ccn2n1	35	486
CHEMBL3672054	Cc1nc2nc(c3ccc(CN4CCC(CC4)c5n[nH]c(n5)c6cc(Cl)ccn6)cc3)c(cn2n1)c7ccc(F)cc7F	7.01	Cc1nc2nc(-c3ccc(CN4CCC(c5n[nH]c(-c6cc(Cl)ccn6)n5)CC4)cc3)c(-c3ccc(F)cc3F)cn2n1	W210	43	598	M563	Cc1nc2nc(-c3ccc(CN4CCC(c5n[nH]c(-c6cc(Cl)ccn6)n5)CC4)cc3)c(-c3ccc(F)cc3F)cn2n1	43	598
CHEMBL3672093	Cc1nc2nc(c3ccc(CN4CCC(CC4)c5n[nH]c(n5)c6ccccn6)cc3)c(cn2n1)c7cc(F)ccc7F	6.81	Cc1nc2nc(-c3ccc(CN4CCC(c5n[nH]c(-c6ccccn6)n5)CC4)cc3)c(-c3cc(F)ccc3F)cn2n1	W211	42	564	M564	Cc1nc2nc(-c3ccc(CN4CCC(c5n[nH]c(-c6ccccn6)n5)CC4)cc3)ccn2n1	34	452
CHEMBL3672053	Cc1nc2nc(c3ccc(CN4CCC(CC4)c5n[nH]c(n5)c6ccccn6)cc3)c(cn2n1)c7cccc(F)c7	6.89	Cc1nc2nc(-c3ccc(CN4CCC(c5n[nH]c(-c6ccccn6)n5)CC4)cc3)c(-c3cccc(F)c3)cn2n1	W212	41	546	M564	Cc1nc2nc(-c3ccc(CN4CCC(c5n[nH]c(-c6ccccn6)n5)CC4)cc3)ccn2n1	34	452
CHEMBL3672093	Cc1nc2nc(c3ccc(CN4CCC(CC4)c5n[nH]c(n5)c6ccccn6)cc3)c(cn2n1)c7cc(F)ccc7F	6.81	Cc1nc2nc(-c3ccc(CN4CCC(c5n[nH]c(-c6ccccn6)n5)CC4)cc3)c(-c3cc(F)ccc3F)cn2n1	W211	42	564	M565	Cc1nc2nc(-c3ccc(CN4CCC(c5nc[nH]n5)CC4)cc3)c(-c3cc(F)ccc3F)cn2n1	36	487
CHEMBL3672093	Cc1nc2nc(c3ccc(CN4CCC(CC4)c5n[nH]c(n5)c6ccccn6)cc3)c(cn2n1)c7cc(F)ccc7F	6.81	Cc1nc2nc(-c3ccc(CN4CCC(c5n[nH]c(-c6ccccn6)n5)CC4)cc3)c(-c3cc(F)ccc3F)cn2n1	W211	42	564	M566	Cc1nc2nc(-c3ccc(CN4CCC(c5n[nH]c(-c6ccccn6)n5)CC4)cc3)c(-c3cc(F)ccc3F)cn2n1	42	564
CHEMBL3672053	Cc1nc2nc(c3ccc(CN4CCC(CC4)c5n[nH]c(n5)c6ccccn6)cc3)c(cn2n1)c7cccc(F)c7	6.89	Cc1nc2nc(-c3ccc(CN4CCC(c5n[nH]c(-c6ccccn6)n5)CC4)cc3)c(-c3cccc(F)c3)cn2n1	W212	41	546	M567	Cc1nc2nc(-c3ccc(CN4CCC(c5n[nH]c(-c6ccccn6)n5)CC4)cc3)c(-c3cccc(F)c3)cn2n1	41	546
CHEMBL3672056	Cc1nc2nc(c3ccc(CN4CCC(CC4)c5n[nH]c(n5)c6cnccn6)cc3)c(cn2n1)c7ccc(F)cc7F	5.96	Cc1nc2nc(-c3ccc(CN4CCC(c5n[nH]c(-c6cnccn6)n5)CC4)cc3)c(-c3ccc(F)cc3F)cn2n1	W213	42	565	M568	Cc1nc2nc(-c3ccc(CN4CCC(c5n[nH]c(-c6cnccn6)n5)CC4)cc3)ccn2n1	34	453
CHEMBL3672056	Cc1nc2nc(c3ccc(CN4CCC(CC4)c5n[nH]c(n5)c6cnccn6)cc3)c(cn2n1)c7ccc(F)cc7F	5.96	Cc1nc2nc(-c3ccc(CN4CCC(c5n[nH]c(-c6cnccn6)n5)CC4)cc3)c(-c3ccc(F)cc3F)cn2n1	W213	42	565	M569	Cc1nc2nc(-c3ccc(CN4CCC(c5n[nH]c(-c6cnccn6)n5)CC4)cc3)c(-c3ccc(F)cc3F)cn2n1	42	565
CHEMBL3672020	Cc1nc2nc(c3ccc(CN4CCC(CC4)c5nc6ccc(cc6[nH]5)C#N)cc3)c(cn2n1)c7ccccc7	6.0	Cc1nc2nc(-c3ccc(CN4CCC(c5nc6ccc(C#N)cc6[nH]5)CC4)cc3)c(-c3ccccc3)cn2n1	W214	40	525	M570	Cc1nc2nc(-c3ccc(CN4CCC(c5nc6ccc(C#N)cc6[nH]5)CC4)cc3)ccn2n1	34	449
CHEMBL3672020	Cc1nc2nc(c3ccc(CN4CCC(CC4)c5nc6ccc(cc6[nH]5)C#N)cc3)c(cn2n1)c7ccccc7	6.0	Cc1nc2nc(-c3ccc(CN4CCC(c5nc6ccc(C#N)cc6[nH]5)CC4)cc3)c(-c3ccccc3)cn2n1	W214	40	525	M571	Cc1nc2nc(-c3ccc(CN4CCC(c5nc6ccc(C#N)cc6[nH]5)CC4)cc3)c(-c3ccccc3)cn2n1	40	525
CHEMBL3672021	Cc1nc2nc(c3ccc(CN4CCC(CC4)c5nc6ccc(cc6[nH]5)C(F)(F)F)cc3)c(cn2n1)c7ccccc7	5.6	Cc1nc2nc(-c3ccc(CN4CCC(c5nc6ccc(C(F)(F)F)cc6[nH]5)CC4)cc3)c(-c3ccccc3)cn2n1	W215	42	568	M572	Cc1nc2nc(-c3ccc(CN4CCC(c5nc6ccc(C(F)(F)F)cc6[nH]5)CC4)cc3)ccn2n1	36	492
CHEMBL3672021	Cc1nc2nc(c3ccc(CN4CCC(CC4)c5nc6ccc(cc6[nH]5)C(F)(F)F)cc3)c(cn2n1)c7ccccc7	5.6	Cc1nc2nc(-c3ccc(CN4CCC(c5nc6ccc(C(F)(F)F)cc6[nH]5)CC4)cc3)c(-c3ccccc3)cn2n1	W215	42	568	M573	Cc1nc2nc(-c3ccc(CN4CCC(c5nc6ccc(C(F)(F)F)cc6[nH]5)CC4)cc3)c(-c3ccccc3)cn2n1	42	568
CHEMBL3672014	Cc1nc2nc(c3ccc(CN4CCC(CC4)c5nc6ccc(F)cc6[nH]5)cc3)c(cn2n1)c7ccccc7	6.64	Cc1nc2nc(-c3ccc(CN4CCC(c5nc6ccc(F)cc6[nH]5)CC4)cc3)c(-c3ccccc3)cn2n1	W216	39	518	M574	Cc1nc2nc(-c3ccc(CN4CCC(c5nc6ccc(F)cc6[nH]5)CC4)cc3)ccn2n1	33	442
CHEMBL3672014	Cc1nc2nc(c3ccc(CN4CCC(CC4)c5nc6ccc(F)cc6[nH]5)cc3)c(cn2n1)c7ccccc7	6.64	Cc1nc2nc(-c3ccc(CN4CCC(c5nc6ccc(F)cc6[nH]5)CC4)cc3)c(-c3ccccc3)cn2n1	W216	39	518	M575	Cc1nc2nc(-c3ccc(CN4CCC(c5nc6ccc(F)cc6[nH]5)CC4)cc3)c(-c3ccccc3)cn2n1	39	518
CHEMBL3672023	Cc1nc2nc(c3ccc(CN4CCC(CC4)c5nc6cccnc6[nH]5)cc3)c(cn2n1)c7ccccc7	6.12	Cc1nc2nc(-c3ccc(CN4CCC(c5nc6cccnc6[nH]5)CC4)cc3)c(-c3ccccc3)cn2n1	W217	38	501	M576	Cc1nc2nc(-c3ccc(CN4CCC(c5nc6cccnc6[nH]5)CC4)cc3)ccn2n1	32	425
CHEMBL3672023	Cc1nc2nc(c3ccc(CN4CCC(CC4)c5nc6cccnc6[nH]5)cc3)c(cn2n1)c7ccccc7	6.12	Cc1nc2nc(-c3ccc(CN4CCC(c5nc6cccnc6[nH]5)CC4)cc3)c(-c3ccccc3)cn2n1	W217	38	501	M577	Cc1nc2nc(-c3ccc(CN4CCC(c5nc6cccnc6[nH]5)CC4)cc3)c(-c3ccccc3)cn2n1	38	501
CHEMBL3672015	Cc1nc2nc(c3ccc(CN4CCC(CC4)c5nc6ccncc6[nH]5)cc3)c(cn2n1)c7ccccc7	5.23	Cc1nc2nc(-c3ccc(CN4CCC(c5nc6ccncc6[nH]5)CC4)cc3)c(-c3ccccc3)cn2n1	W218	38	501	M578	Cc1nc2nc(-c3ccc(CN4CCC(c5nc6ccncc6[nH]5)CC4)cc3)ccn2n1	32	425
CHEMBL3672015	Cc1nc2nc(c3ccc(CN4CCC(CC4)c5nc6ccncc6[nH]5)cc3)c(cn2n1)c7ccccc7	5.23	Cc1nc2nc(-c3ccc(CN4CCC(c5nc6ccncc6[nH]5)CC4)cc3)c(-c3ccccc3)cn2n1	W218	38	501	M579	Cc1nc2nc(-c3ccc(CN4CCC(c5nc6ccncc6[nH]5)CC4)cc3)c(-c3ccccc3)cn2n1	38	501
CHEMBL3672022	Cc1nc2nc(c3ccc(CN4CCC(CC4)n5ncc6c(N)ncnc56)cc3)c(cn2n1)c7ccccc7	6.38	Cc1nc2nc(-c3ccc(CN4CCC(n5ncc6c(N)ncnc65)CC4)cc3)c(-c3ccccc3)cn2n1	W219	39	517	M580	Cc1nc2nc(-c3ccc(CN4CCCCC4)cc3)c(-c3ccccc3)cn2n1	29	383
CHEMBL3672022	Cc1nc2nc(c3ccc(CN4CCC(CC4)n5ncc6c(N)ncnc56)cc3)c(cn2n1)c7ccccc7	6.38	Cc1nc2nc(-c3ccc(CN4CCC(n5ncc6c(N)ncnc65)CC4)cc3)c(-c3ccccc3)cn2n1	W219	39	517	M581	Cc1nc2nc(-c3ccc(CN4CCC(n5ncc6c(N)ncnc65)CC4)cc3)ccn2n1	33	441
CHEMBL3672022	Cc1nc2nc(c3ccc(CN4CCC(CC4)n5ncc6c(N)ncnc56)cc3)c(cn2n1)c7ccccc7	6.38	Cc1nc2nc(-c3ccc(CN4CCC(n5ncc6c(N)ncnc65)CC4)cc3)c(-c3ccccc3)cn2n1	W219	39	517	M582	Cc1nc2nc(-c3ccc(CN4CCC(n5ncc6c(N)ncnc65)CC4)cc3)c(-c3ccccc3)cn2n1	39	517
CHEMBL445464	Cc1nnc2c3cc(c4ccccc4)c(nc3ccn12)c5ccc(CN6CCC(CC6)c7n[nH]c(n7)c8ccccn8)cc5	7.84	Cc1nnc2c3cc(-c4ccccc4)c(-c4ccc(CN5CCC(c6n[nH]c(-c7ccccn7)n6)CC5)cc4)nc3ccn12	W220	44	578	M583	Cc1nnc2c3ccc(-c4ccc(CN5CCC(c6n[nH]c(-c7ccccn7)n6)CC5)cc4)nc3ccn12	38	502
CHEMBL446779	CN1CCN(Cc2nnc3c4cc(c5ccccc5)c(nc4ccn23)c6ccc(CN7CCC(CC7)c8n[nH]c(n8)c9ccccn9)cc6)CC1	7.26	CN1CCN(Cc2nnc3c4cc(-c5ccccc5)c(-c5ccc(CN6CCC(c7n[nH]c(-c8ccccn8)n7)CC6)cc5)nc4ccn23)CC1	W347	51	676	M583	Cc1nnc2c3ccc(-c4ccc(CN5CCC(c6n[nH]c(-c7ccccn7)n6)CC5)cc4)nc3ccn12	38	502
CHEMBL442919	OCCNCc1nnc2c3cc(c4ccccc4)c(nc3ccn12)c5ccc(CN6CCC(CC6)c7n[nH]c(n7)c8ccccn8)cc5	7.11	OCCNCc1nnc2c3cc(-c4ccccc4)c(-c4ccc(CN5CCC(c6n[nH]c(-c7ccccn7)n6)CC5)cc4)nc3ccn12	W807	48	637	M583	Cc1nnc2c3ccc(-c4ccc(CN5CCC(c6n[nH]c(-c7ccccn7)n6)CC5)cc4)nc3ccn12	38	502
CHEMBL445464	Cc1nnc2c3cc(c4ccccc4)c(nc3ccn12)c5ccc(CN6CCC(CC6)c7n[nH]c(n7)c8ccccn8)cc5	7.84	Cc1nnc2c3cc(-c4ccccc4)c(-c4ccc(CN5CCC(c6n[nH]c(-c7ccccn7)n6)CC5)cc4)nc3ccn12	W220	44	578	M584	Cc1nnc2c3ccc(-c4ccc(CN5CCC(c6nc[nH]n6)CC5)cc4)nc3ccn12	32	425
CHEMBL442919	OCCNCc1nnc2c3cc(c4ccccc4)c(nc3ccn12)c5ccc(CN6CCC(CC6)c7n[nH]c(n7)c8ccccn8)cc5	7.11	OCCNCc1nnc2c3cc(-c4ccccc4)c(-c4ccc(CN5CCC(c6n[nH]c(-c7ccccn7)n6)CC5)cc4)nc3ccn12	W807	48	637	M584	Cc1nnc2c3ccc(-c4ccc(CN5CCC(c6nc[nH]n6)CC5)cc4)nc3ccn12	32	425
CHEMBL445464	Cc1nnc2c3cc(c4ccccc4)c(nc3ccn12)c5ccc(CN6CCC(CC6)c7n[nH]c(n7)c8ccccn8)cc5	7.84	Cc1nnc2c3cc(-c4ccccc4)c(-c4ccc(CN5CCC(c6n[nH]c(-c7ccccn7)n6)CC5)cc4)nc3ccn12	W220	44	578	M585	Cc1nnc2c3cc(-c4ccccc4)c(-c4ccc(CN5CCC(c6nc[nH]n6)CC5)cc4)nc3ccn12	38	501
CHEMBL446779	CN1CCN(Cc2nnc3c4cc(c5ccccc5)c(nc4ccn23)c6ccc(CN7CCC(CC7)c8n[nH]c(n8)c9ccccn9)cc6)CC1	7.26	CN1CCN(Cc2nnc3c4cc(-c5ccccc5)c(-c5ccc(CN6CCC(c7n[nH]c(-c8ccccn8)n7)CC6)cc5)nc4ccn23)CC1	W347	51	676	M585	Cc1nnc2c3cc(-c4ccccc4)c(-c4ccc(CN5CCC(c6nc[nH]n6)CC5)cc4)nc3ccn12	38	501
CHEMBL442919	OCCNCc1nnc2c3cc(c4ccccc4)c(nc3ccn12)c5ccc(CN6CCC(CC6)c7n[nH]c(n7)c8ccccn8)cc5	7.11	OCCNCc1nnc2c3cc(-c4ccccc4)c(-c4ccc(CN5CCC(c6n[nH]c(-c7ccccn7)n6)CC5)cc4)nc3ccn12	W807	48	637	M585	Cc1nnc2c3cc(-c4ccccc4)c(-c4ccc(CN5CCC(c6nc[nH]n6)CC5)cc4)nc3ccn12	38	501
CHEMBL445464	Cc1nnc2c3cc(c4ccccc4)c(nc3ccn12)c5ccc(CN6CCC(CC6)c7n[nH]c(n7)c8ccccn8)cc5	7.84	Cc1nnc2c3cc(-c4ccccc4)c(-c4ccc(CN5CCC(c6n[nH]c(-c7ccccn7)n6)CC5)cc4)nc3ccn12	W220	44	578	M586	Cc1nnc2c3cc(-c4ccccc4)c(-c4ccc(CN5CCC(c6n[nH]c(-c7ccccn7)n6)CC5)cc4)nc3ccn12	44	578
CHEMBL446779	CN1CCN(Cc2nnc3c4cc(c5ccccc5)c(nc4ccn23)c6ccc(CN7CCC(CC7)c8n[nH]c(n8)c9ccccn9)cc6)CC1	7.26	CN1CCN(Cc2nnc3c4cc(-c5ccccc5)c(-c5ccc(CN6CCC(c7n[nH]c(-c8ccccn8)n7)CC6)cc5)nc4ccn23)CC1	W347	51	676	M586	Cc1nnc2c3cc(-c4ccccc4)c(-c4ccc(CN5CCC(c6n[nH]c(-c7ccccn7)n6)CC5)cc4)nc3ccn12	44	578
CHEMBL442919	OCCNCc1nnc2c3cc(c4ccccc4)c(nc3ccn12)c5ccc(CN6CCC(CC6)c7n[nH]c(n7)c8ccccn8)cc5	7.11	OCCNCc1nnc2c3cc(-c4ccccc4)c(-c4ccc(CN5CCC(c6n[nH]c(-c7ccccn7)n6)CC5)cc4)nc3ccn12	W807	48	637	M586	Cc1nnc2c3cc(-c4ccccc4)c(-c4ccc(CN5CCC(c6n[nH]c(-c7ccccn7)n6)CC5)cc4)nc3ccn12	44	578
CHEMBL594072	Cc1occc1c2nc(N)c(OC[C@@H](N)Cc3c([nH]c4ccccc34)C(=O)N)cc2c5cnc6[nH]nc(C)c6n5	7.82	Cc1occc1-c1nc(N)c(OCC(N)Cc2c(C(N)=O)[nH]c3ccccc23)cc1-c1cnc2[nH]nc(C)c2n1	W221	40	538	M587	Cc1occc1-c1ccc(OCC(N)Cc2c(C(N)=O)[nH]c3ccccc23)c(N)n1	30	405
CHEMBL594072	Cc1occc1c2nc(N)c(OC[C@@H](N)Cc3c([nH]c4ccccc34)C(=O)N)cc2c5cnc6[nH]nc(C)c6n5	7.82	Cc1occc1-c1nc(N)c(OCC(N)Cc2c(C(N)=O)[nH]c3ccccc23)cc1-c1cnc2[nH]nc(C)c2n1	W221	40	538	M588	Cc1n[nH]c2ncc(-c3cnc(N)c(OCC(N)Cc4c(C(N)=O)[nH]c5ccccc45)c3)nc12	34	457
CHEMBL594072	Cc1occc1c2nc(N)c(OC[C@@H](N)Cc3c([nH]c4ccccc34)C(=O)N)cc2c5cnc6[nH]nc(C)c6n5	7.82	Cc1occc1-c1nc(N)c(OCC(N)Cc2c(C(N)=O)[nH]c3ccccc23)cc1-c1cnc2[nH]nc(C)c2n1	W221	40	538	M589	Cc1occc1-c1nc(N)c(OCC(N)Cc2c(C(N)=O)[nH]c3ccccc23)cc1-c1cnc2[nH]nc(C)c2n1	40	538
CHEMBL605410	Cc1occc1c2nc(N)c(OC[C@@H](N)Cc3c(C#N)[nH]c4ccccc34)cc2c5cnc6[nH]nc(C)c6n5	8.15	Cc1occc1-c1nc(N)c(OCC(N)Cc2c(C#N)[nH]c3ccccc23)cc1-c1cnc2[nH]nc(C)c2n1	W222	39	520	M590	Cc1occc1-c1ccc(OCC(N)Cc2c(C#N)[nH]c3ccccc23)c(N)n1	29	387
CHEMBL605410	Cc1occc1c2nc(N)c(OC[C@@H](N)Cc3c(C#N)[nH]c4ccccc34)cc2c5cnc6[nH]nc(C)c6n5	8.15	Cc1occc1-c1nc(N)c(OCC(N)Cc2c(C#N)[nH]c3ccccc23)cc1-c1cnc2[nH]nc(C)c2n1	W222	39	520	M591	Cc1n[nH]c2ncc(-c3cnc(N)c(OCC(N)Cc4c(C#N)[nH]c5ccccc45)c3)nc12	33	439
CHEMBL605410	Cc1occc1c2nc(N)c(OC[C@@H](N)Cc3c(C#N)[nH]c4ccccc34)cc2c5cnc6[nH]nc(C)c6n5	8.15	Cc1occc1-c1nc(N)c(OCC(N)Cc2c(C#N)[nH]c3ccccc23)cc1-c1cnc2[nH]nc(C)c2n1	W222	39	520	M592	Cc1occc1-c1nc(N)c(OCC(N)Cc2c(C#N)[nH]c3ccccc23)cc1-c1cnc2[nH]nc(C)c2n1	39	520
CHEMBL593813	Cc1occc1c2nc(N)c(OC[C@@H](N)Cc3c(Cl)[nH]c4ccccc34)cc2c5cnc6[nH]nc(C)c6n5	7.92	Cc1occc1-c1nc(N)c(OCC(N)Cc2c(Cl)[nH]c3ccccc23)cc1-c1cnc2[nH]nc(C)c2n1	W223	38	529	M593	Cc1occc1-c1ccc(OCC(N)Cc2c(Cl)[nH]c3ccccc23)c(N)n1	28	397
CHEMBL593813	Cc1occc1c2nc(N)c(OC[C@@H](N)Cc3c(Cl)[nH]c4ccccc34)cc2c5cnc6[nH]nc(C)c6n5	7.92	Cc1occc1-c1nc(N)c(OCC(N)Cc2c(Cl)[nH]c3ccccc23)cc1-c1cnc2[nH]nc(C)c2n1	W223	38	529	M594	Cc1n[nH]c2ncc(-c3cnc(N)c(OCC(N)Cc4c(Cl)[nH]c5ccccc45)c3)nc12	32	449
CHEMBL593813	Cc1occc1c2nc(N)c(OC[C@@H](N)Cc3c(Cl)[nH]c4ccccc34)cc2c5cnc6[nH]nc(C)c6n5	7.92	Cc1occc1-c1nc(N)c(OCC(N)Cc2c(Cl)[nH]c3ccccc23)cc1-c1cnc2[nH]nc(C)c2n1	W223	38	529	M595	Cc1occc1-c1nc(N)c(OCC(N)Cc2c(Cl)[nH]c3ccccc23)cc1-c1cnc2[nH]nc(C)c2n1	38	529
CHEMBL595459	Cc1occc1c2nc(N)c(OC[C@@H](N)Cc3c[nH]c4ccccc34)cc2c5cc6c(C)n[nH]c6cn5	7.89	Cc1occc1-c1nc(N)c(OCC(N)Cc2c[nH]c3ccccc23)cc1-c1cc2c(C)n[nH]c2cn1	W224	37	494	M596	Cc1occc1-c1ccc(OCC(N)Cc2c[nH]c3ccccc23)c(N)n1	27	362
CHEMBL593374	Cc1occc1c2nc(N)c(OC[C@@H](N)Cc3c[nH]c4ccccc34)cc2c5ccc6[nH]nc(C)c6c5	7.82	Cc1occc1-c1nc(N)c(OCC(N)Cc2c[nH]c3ccccc23)cc1-c1ccc2[nH]nc(C)c2c1	W225	37	493	M596	Cc1occc1-c1ccc(OCC(N)Cc2c[nH]c3ccccc23)c(N)n1	27	362
CHEMBL593375	Cc1occc1c2nc(N)c(OC[C@@H](N)Cc3c[nH]c4ccccc34)cc2c5cnc6[nH]nc(C)c6c5	7.82	Cc1occc1-c1nc(N)c(OCC(N)Cc2c[nH]c3ccccc23)cc1-c1cnc2[nH]nc(C)c2c1	W226	37	494	M596	Cc1occc1-c1ccc(OCC(N)Cc2c[nH]c3ccccc23)c(N)n1	27	362
CHEMBL595944	Cc1occc1c2nc(N)c(OC[C@@H](N)Cc3c[nH]c4ccccc34)cc2c5cnc6[nH]nc(C)c6n5	7.72	Cc1occc1-c1nc(N)c(OCC(N)Cc2c[nH]c3ccccc23)cc1-c1cnc2[nH]nc(C)c2n1	W227	37	495	M596	Cc1occc1-c1ccc(OCC(N)Cc2c[nH]c3ccccc23)c(N)n1	27	362
CHEMBL595459	Cc1occc1c2nc(N)c(OC[C@@H](N)Cc3c[nH]c4ccccc34)cc2c5cc6c(C)n[nH]c6cn5	7.89	Cc1occc1-c1nc(N)c(OCC(N)Cc2c[nH]c3ccccc23)cc1-c1cc2c(C)n[nH]c2cn1	W224	37	494	M597	Cc1n[nH]c2cnc(-c3cnc(N)c(OCC(N)Cc4c[nH]c5ccccc45)c3)cc12	31	413
CHEMBL595459	Cc1occc1c2nc(N)c(OC[C@@H](N)Cc3c[nH]c4ccccc34)cc2c5cc6c(C)n[nH]c6cn5	7.89	Cc1occc1-c1nc(N)c(OCC(N)Cc2c[nH]c3ccccc23)cc1-c1cc2c(C)n[nH]c2cn1	W224	37	494	M598	Cc1occc1-c1nc(N)c(OCC(N)Cc2c[nH]c3ccccc23)cc1-c1cc2c(C)n[nH]c2cn1	37	494
CHEMBL593374	Cc1occc1c2nc(N)c(OC[C@@H](N)Cc3c[nH]c4ccccc34)cc2c5ccc6[nH]nc(C)c6c5	7.82	Cc1occc1-c1nc(N)c(OCC(N)Cc2c[nH]c3ccccc23)cc1-c1ccc2[nH]nc(C)c2c1	W225	37	493	M599	Cc1n[nH]c2ccc(-c3cnc(N)c(OCC(N)Cc4c[nH]c5ccccc45)c3)cc12	31	412
CHEMBL593374	Cc1occc1c2nc(N)c(OC[C@@H](N)Cc3c[nH]c4ccccc34)cc2c5ccc6[nH]nc(C)c6c5	7.82	Cc1occc1-c1nc(N)c(OCC(N)Cc2c[nH]c3ccccc23)cc1-c1ccc2[nH]nc(C)c2c1	W225	37	493	M600	Cc1occc1-c1nc(N)c(OCC(N)Cc2c[nH]c3ccccc23)cc1-c1ccc2[nH]nc(C)c2c1	37	493
CHEMBL593375	Cc1occc1c2nc(N)c(OC[C@@H](N)Cc3c[nH]c4ccccc34)cc2c5cnc6[nH]nc(C)c6c5	7.82	Cc1occc1-c1nc(N)c(OCC(N)Cc2c[nH]c3ccccc23)cc1-c1cnc2[nH]nc(C)c2c1	W226	37	494	M601	Cc1n[nH]c2ncc(-c3cnc(N)c(OCC(N)Cc4c[nH]c5ccccc45)c3)cc12	31	413
CHEMBL593375	Cc1occc1c2nc(N)c(OC[C@@H](N)Cc3c[nH]c4ccccc34)cc2c5cnc6[nH]nc(C)c6c5	7.82	Cc1occc1-c1nc(N)c(OCC(N)Cc2c[nH]c3ccccc23)cc1-c1cnc2[nH]nc(C)c2c1	W226	37	494	M602	Cc1occc1-c1nc(N)c(OCC(N)Cc2c[nH]c3ccccc23)cc1-c1cnc2[nH]nc(C)c2c1	37	494
CHEMBL595944	Cc1occc1c2nc(N)c(OC[C@@H](N)Cc3c[nH]c4ccccc34)cc2c5cnc6[nH]nc(C)c6n5	7.72	Cc1occc1-c1nc(N)c(OCC(N)Cc2c[nH]c3ccccc23)cc1-c1cnc2[nH]nc(C)c2n1	W227	37	495	M603	Cc1n[nH]c2ncc(-c3cnc(N)c(OCC(N)Cc4c[nH]c5ccccc45)c3)nc12	31	414
CHEMBL595944	Cc1occc1c2nc(N)c(OC[C@@H](N)Cc3c[nH]c4ccccc34)cc2c5cnc6[nH]nc(C)c6n5	7.72	Cc1occc1-c1nc(N)c(OCC(N)Cc2c[nH]c3ccccc23)cc1-c1cnc2[nH]nc(C)c2n1	W227	37	495	M604	Cc1occc1-c1nc(N)c(OCC(N)Cc2c[nH]c3ccccc23)cc1-c1cnc2[nH]nc(C)c2n1	37	495
CHEMBL594755	Cc1occc1c2nc(N)c(OC[C@@H](N)Cc3ccccc3)cc2c4cnc5[nH]nc(C)c5n4	6.89	Cc1occc1-c1nc(N)c(OCC(N)Cc2ccccc2)cc1-c1cnc2[nH]nc(C)c2n1	W228	34	456	M605	Cc1occc1-c1nc(N)ccc1-c1cnc2[nH]nc(C)c2n1	23	306
CHEMBL594755	Cc1occc1c2nc(N)c(OC[C@@H](N)Cc3ccccc3)cc2c4cnc5[nH]nc(C)c5n4	6.89	Cc1occc1-c1nc(N)c(OCC(N)Cc2ccccc2)cc1-c1cnc2[nH]nc(C)c2n1	W228	34	456	M606	Cc1occc1-c1ccc(OCC(N)Cc2ccccc2)c(N)n1	24	323
CHEMBL594755	Cc1occc1c2nc(N)c(OC[C@@H](N)Cc3ccccc3)cc2c4cnc5[nH]nc(C)c5n4	6.89	Cc1occc1-c1nc(N)c(OCC(N)Cc2ccccc2)cc1-c1cnc2[nH]nc(C)c2n1	W228	34	456	M607	Cc1n[nH]c2ncc(-c3cnc(N)c(OCC(N)Cc4ccccc4)c3)nc12	28	375
CHEMBL594755	Cc1occc1c2nc(N)c(OC[C@@H](N)Cc3ccccc3)cc2c4cnc5[nH]nc(C)c5n4	6.89	Cc1occc1-c1nc(N)c(OCC(N)Cc2ccccc2)cc1-c1cnc2[nH]nc(C)c2n1	W228	34	456	M608	Cc1occc1-c1nc(N)c(OCC(N)Cc2ccccc2)cc1-c1cnc2[nH]nc(C)c2n1	34	456
CHEMBL596583	Cc1occc1c2ncc(OC[C@@H](N)Cc3c[nH]c4ccccc34)cc2c5cnc6[nH]nc(C)c6n5	7.6	Cc1occc1-c1ncc(OCC(N)Cc2c[nH]c3ccccc23)cc1-c1cnc2[nH]nc(C)c2n1	W229	36	480	M609	Cc1occc1-c1ccc(OCC(N)Cc2c[nH]c3ccccc23)cn1	26	347
CHEMBL596583	Cc1occc1c2ncc(OC[C@@H](N)Cc3c[nH]c4ccccc34)cc2c5cnc6[nH]nc(C)c6n5	7.6	Cc1occc1-c1ncc(OCC(N)Cc2c[nH]c3ccccc23)cc1-c1cnc2[nH]nc(C)c2n1	W229	36	480	M610	Cc1occc1-c1ncc(OCC(N)Cc2c[nH]c3ccccc23)cc1-c1cnc2[nH]nc(C)c2n1	36	480
CHEMBL3703160	CCC(=O)CCc1ccc2nc(c3ccc(cc3)C4(N)CCC4)c(c5ccccc5)n2c1	5.88	CCC(=O)CCc1ccc2nc(-c3ccc(C4(N)CCC4)cc3)c(-c3ccccc3)n2c1	W230	32	424	M611	CCC(=O)CCc1ccc2nc(-c3ccc(C4(N)CCC4)cc3)cn2c1	26	347
CHEMBL3703160	CCC(=O)CCc1ccc2nc(c3ccc(cc3)C4(N)CCC4)c(c5ccccc5)n2c1	5.88	CCC(=O)CCc1ccc2nc(-c3ccc(C4(N)CCC4)cc3)c(-c3ccccc3)n2c1	W230	32	424	M612	CCC(=O)CCc1ccc2nc(-c3ccc(C4(N)CCC4)cc3)c(-c3ccccc3)n2c1	32	424
CHEMBL3143721	CCC(C)C1=NC(=C(NC1=O)c2ccc(CN3CCC(CC3)N4C(=O)Nc5ccccc45)cc2)c6ccccc6	5.34	CCC(C)c1nc(-c2ccccc2)c(-c2ccc(CN3CCC(n4c(=O)[nH]c5ccccc54)CC3)cc2)[nH]c1=O	W231	40	534	M613	CCC(C)c1nc(-c2ccccc2)c(-c2ccc(CN3CCCCC3)cc2)[nH]c1=O	30	402
CHEMBL3143721	CCC(C)C1=NC(=C(NC1=O)c2ccc(CN3CCC(CC3)N4C(=O)Nc5ccccc45)cc2)c6ccccc6	5.34	CCC(C)c1nc(-c2ccccc2)c(-c2ccc(CN3CCC(n4c(=O)[nH]c5ccccc54)CC3)cc2)[nH]c1=O	W231	40	534	M614	CCC(C)c1ncc(-c2ccc(CN3CCC(n4c(=O)[nH]c5ccccc54)CC3)cc2)[nH]c1=O	34	458
CHEMBL3143721	CCC(C)C1=NC(=C(NC1=O)c2ccc(CN3CCC(CC3)N4C(=O)Nc5ccccc45)cc2)c6ccccc6	5.34	CCC(C)c1nc(-c2ccccc2)c(-c2ccc(CN3CCC(n4c(=O)[nH]c5ccccc54)CC3)cc2)[nH]c1=O	W231	40	534	M615	CCC(C)c1nc(-c2ccccc2)c(-c2ccc(CN3CCC(n4c(=O)[nH]c5ccccc54)CC3)cc2)[nH]c1=O	40	534
CHEMBL2325982	CCC(NC(=O)C1(N)CCN(CC1)c2ncnc3[nH]ccc23)c4ccc(Cl)cc4	7.64	CCC(NC(=O)C1(N)CCN(c2ncnc3[nH]ccc23)CC1)c1ccc(Cl)cc1	W232	29	413	M616	CCC(NC(=O)C1(N)CCNCC1)c1ccc(Cl)cc1	20	296
CHEMBL2325982	CCC(NC(=O)C1(N)CCN(CC1)c2ncnc3[nH]ccc23)c4ccc(Cl)cc4	7.64	CCC(NC(=O)C1(N)CCN(c2ncnc3[nH]ccc23)CC1)c1ccc(Cl)cc1	W232	29	413	M617	CCC(NC(=O)C1(N)CCN(c2ncnc3[nH]ccc23)CC1)c1ccc(Cl)cc1	29	413
CHEMBL2325736	CS(=O)(=O)NCCC(NC(=O)C1(N)CCN(CC1)c2ncnc3[nH]ccc23)c4ccc(Cl)cc4	7.44	CS(=O)(=O)NCCC(NC(=O)C1(N)CCN(c2ncnc3[nH]ccc23)CC1)c1ccc(Cl)cc1	W450	34	506	M617	CCC(NC(=O)C1(N)CCN(c2ncnc3[nH]ccc23)CC1)c1ccc(Cl)cc1	29	413
CHEMBL2325728	NC1(CCN(CC1)c2ncnc3[nH]ccc23)C(=O)N[C@@H](CCN4CCCC4)c5ccc(Cl)cc5	7.51	NC1(C(=O)NC(CCN2CCCC2)c2ccc(Cl)cc2)CCN(c2ncnc3[nH]ccc23)CC1	W697	34	482	M617	CCC(NC(=O)C1(N)CCN(c2ncnc3[nH]ccc23)CC1)c1ccc(Cl)cc1	29	413
CHEMBL2325729	NC1(CCN(CC1)c2ncnc3[nH]ccc23)C(=O)N[C@@H](CCN4CCCCC4)c5ccc(Cl)cc5	7.89	NC1(C(=O)NC(CCN2CCCCC2)c2ccc(Cl)cc2)CCN(c2ncnc3[nH]ccc23)CC1	W698	35	496	M617	CCC(NC(=O)C1(N)CCN(c2ncnc3[nH]ccc23)CC1)c1ccc(Cl)cc1	29	413
CHEMBL3701746	CCC1(O)CC(N)(C1)c2ccc(cc2)c3nc4c5cnccc5OCn4c3c6ccccc6	9.11	CCC1(O)CC(N)(c2ccc(-c3nc4n(c3-c3ccccc3)COc3ccncc3-4)cc2)C1	W233	33	439	M618	CCC1(O)CC(N)(c2ccc(-c3cn4c(n3)-c3cnccc3OC4)cc2)C1	27	362
CHEMBL3701746	CCC1(O)CC(N)(C1)c2ccc(cc2)c3nc4c5cnccc5OCn4c3c6ccccc6	9.11	CCC1(O)CC(N)(c2ccc(-c3nc4n(c3-c3ccccc3)COc3ccncc3-4)cc2)C1	W233	33	439	M619	CCC1(O)CC(N)(c2ccc(-c3nc4n(c3-c3ccccc3)COc3ccncc3-4)cc2)C1	33	439
CHEMBL3701745	CCC1(O)CC(N)(C1)c2ccc(cc2)c3nc4c5ncccc5OCn4c3c6ccccc6	8.34	CCC1(O)CC(N)(c2ccc(-c3nc4n(c3-c3ccccc3)COc3cccnc3-4)cc2)C1	W234	33	439	M620	CCC1(O)CC(N)(c2ccc(-c3cn4c(n3)-c3ncccc3OC4)cc2)C1	27	362
CHEMBL3701745	CCC1(O)CC(N)(C1)c2ccc(cc2)c3nc4c5ncccc5OCn4c3c6ccccc6	8.34	CCC1(O)CC(N)(c2ccc(-c3nc4n(c3-c3ccccc3)COc3cccnc3-4)cc2)C1	W234	33	439	M621	CCC1(O)CC(N)(c2ccc(-c3nc4n(c3-c3ccccc3)COc3cccnc3-4)cc2)C1	33	439
CHEMBL3701757	CCC1(O)CC(N)(C1)c2ccc(cc2)c3nc4c5nccnc5OCn4c3c6ccccc6	8.15	CCC1(O)CC(N)(c2ccc(-c3nc4n(c3-c3ccccc3)COc3nccnc3-4)cc2)C1	W235	33	440	M622	CCC1(O)CC(N)(c2ccc(-c3cn4c(n3)-c3nccnc3OC4)cc2)C1	27	363
CHEMBL3701757	CCC1(O)CC(N)(C1)c2ccc(cc2)c3nc4c5nccnc5OCn4c3c6ccccc6	8.15	CCC1(O)CC(N)(c2ccc(-c3nc4n(c3-c3ccccc3)COc3nccnc3-4)cc2)C1	W235	33	440	M623	CCC1(O)CC(N)(c2ccc(-c3nc4n(c3-c3ccccc3)COc3nccnc3-4)cc2)C1	33	440
CHEMBL3672514	CCc1c(C)nc2cc(c3ccccc3)c(nn12)c4ccc(cc4)C5(N)CCC5	4.7	CCc1c(C)nc2cc(-c3ccccc3)c(-c3ccc(C4(N)CCC4)cc3)nn12	W236	29	383	M624	CCc1c(C)nc2ccc(-c3ccc(C4(N)CCC4)cc3)nn12	23	306
CHEMBL3672514	CCc1c(C)nc2cc(c3ccccc3)c(nn12)c4ccc(cc4)C5(N)CCC5	4.7	CCc1c(C)nc2cc(-c3ccccc3)c(-c3ccc(C4(N)CCC4)cc3)nn12	W236	29	383	M625	CCc1c(C)nc2cc(-c3ccccc3)c(-c3ccc(C4(N)CCC4)cc3)nn12	29	383
CHEMBL1171647	CCc1c[nH]c2ncnc(N3CC[C@](N)(CNC(=O)c4ccc(F)cc4F)C3)c12	8.05	CCc1c[nH]c2ncnc(N3CCC(N)(CNC(=O)c4ccc(F)cc4F)C3)c12	W237	29	400	M626	CCc1c[nH]c2ncnc(N3CCC(N)(CNC(=O)c4ccc(F)cc4F)C3)c12	29	400
CHEMBL3703138	CCc1cc(OC)c2nc(c3ccc(cc3)C4(N)CCC4)c(c5ccccc5)n2c1	7.3	CCc1cc(OC)c2nc(-c3ccc(C4(N)CCC4)cc3)c(-c3ccccc3)n2c1	W238	30	398	M627	CCc1cc(OC)c2nc(-c3ccc(C4(N)CCC4)cc3)cn2c1	24	321
CHEMBL3703138	CCc1cc(OC)c2nc(c3ccc(cc3)C4(N)CCC4)c(c5ccccc5)n2c1	7.3	CCc1cc(OC)c2nc(-c3ccc(C4(N)CCC4)cc3)c(-c3ccccc3)n2c1	W238	30	398	M628	CCc1cc(OC)c2nc(-c3ccc(C4(N)CCC4)cc3)c(-c3ccccc3)n2c1	30	398
CHEMBL3699715	CCc1ccc2nc(c3ccc(cc3)C4(N)CCC4)c(c5ccccc5)n2c1	6.72	CCc1ccc2nc(-c3ccc(C4(N)CCC4)cc3)c(-c3ccccc3)n2c1	W239	28	367	M629	CCc1ccc2nc(-c3ccc(C4(N)CCC4)cc3)cn2c1	22	291
CHEMBL3699715	CCc1ccc2nc(c3ccc(cc3)C4(N)CCC4)c(c5ccccc5)n2c1	6.72	CCc1ccc2nc(-c3ccc(C4(N)CCC4)cc3)c(-c3ccccc3)n2c1	W239	28	367	M630	CCc1ccc2nc(-c3ccc(C4(N)CCC4)cc3)c(-c3ccccc3)n2c1	28	367
CHEMBL3699699	CCc1ccn2c(c3ccccc3)c(nc2c1)c4ccc(cc4)C5(N)CCC5	7.28	CCc1ccn2c(-c3ccccc3)c(-c3ccc(C4(N)CCC4)cc3)nc2c1	W240	28	367	M631	CCc1ccn2cc(-c3ccc(C4(N)CCC4)cc3)nc2c1	22	291
CHEMBL3699699	CCc1ccn2c(c3ccccc3)c(nc2c1)c4ccc(cc4)C5(N)CCC5	7.28	CCc1ccn2c(-c3ccccc3)c(-c3ccc(C4(N)CCC4)cc3)nc2c1	W240	28	367	M632	CCc1ccn2c(-c3ccccc3)c(-c3ccc(C4(N)CCC4)cc3)nc2c1	28	367
CHEMBL3895917	CCc1cn2c(c3ccccc3)c(nc2c(OC)n1)c4ccc(cc4)C5(N)CCC5	7.47	CCc1cn2c(-c3ccccc3)c(-c3ccc(C4(N)CCC4)cc3)nc2c(OC)n1	W241	30	399	M633	CCc1cn2cc(-c3ccc(C4(N)CCC4)cc3)nc2c(OC)n1	24	322
CHEMBL3895917	CCc1cn2c(c3ccccc3)c(nc2c(OC)n1)c4ccc(cc4)C5(N)CCC5	7.47	CCc1cn2c(-c3ccccc3)c(-c3ccc(C4(N)CCC4)cc3)nc2c(OC)n1	W241	30	399	M634	CCc1cn2c(-c3ccccc3)c(-c3ccc(C4(N)CCC4)cc3)nc2c(OC)n1	30	399
CHEMBL3699710	CCc1cnc2nc(c3ccc(cc3)C4(N)CCC4)c(c5ccccc5)n2c1	6.79	CCc1cnc2nc(-c3ccc(C4(N)CCC4)cc3)c(-c3ccccc3)n2c1	W242	28	368	M635	CCc1cnc2nc(-c3ccc(C4(N)CCC4)cc3)cn2c1	22	292
CHEMBL3699710	CCc1cnc2nc(c3ccc(cc3)C4(N)CCC4)c(c5ccccc5)n2c1	6.79	CCc1cnc2nc(-c3ccc(C4(N)CCC4)cc3)c(-c3ccccc3)n2c1	W242	28	368	M636	CCc1cnc2nc(-c3ccc(C4(N)CCC4)cc3)c(-c3ccccc3)n2c1	28	368
CHEMBL3672042	CCc1cnn2cc(c3ccccc3)c(nc12)c4ccc(CN5CC(C5)c6n[nH]c(n6)c7cccc(C)n7)cc4	7.72	CCc1cnn2cc(-c3ccccc3)c(-c3ccc(CN4CC(c5n[nH]c(-c6cccc(C)n6)n5)C4)cc3)nc12	W243	40	527	M637	CCc1cnn2ccc(-c3ccc(CN4CC(c5n[nH]c(-c6cccc(C)n6)n5)C4)cc3)nc12	34	451
CHEMBL3672042	CCc1cnn2cc(c3ccccc3)c(nc12)c4ccc(CN5CC(C5)c6n[nH]c(n6)c7cccc(C)n7)cc4	7.72	CCc1cnn2cc(-c3ccccc3)c(-c3ccc(CN4CC(c5n[nH]c(-c6cccc(C)n6)n5)C4)cc3)nc12	W243	40	527	M638	CCc1cnn2ccc(-c3ccc(CN4CC(c5nc[nH]n5)C4)cc3)nc12	27	359
CHEMBL3672042	CCc1cnn2cc(c3ccccc3)c(nc12)c4ccc(CN5CC(C5)c6n[nH]c(n6)c7cccc(C)n7)cc4	7.72	CCc1cnn2cc(-c3ccccc3)c(-c3ccc(CN4CC(c5n[nH]c(-c6cccc(C)n6)n5)C4)cc3)nc12	W243	40	527	M639	CCc1cnn2cc(-c3ccccc3)c(-c3ccc(CN4CC(c5nc[nH]n5)C4)cc3)nc12	33	436
CHEMBL3672042	CCc1cnn2cc(c3ccccc3)c(nc12)c4ccc(CN5CC(C5)c6n[nH]c(n6)c7cccc(C)n7)cc4	7.72	CCc1cnn2cc(-c3ccccc3)c(-c3ccc(CN4CC(c5n[nH]c(-c6cccc(C)n6)n5)C4)cc3)nc12	W243	40	527	M640	CCc1cnn2cc(-c3ccccc3)c(-c3ccc(CN4CC(c5n[nH]c(-c6cccc(C)n6)n5)C4)cc3)nc12	40	527
CHEMBL2012701	CCc1n[nH]c2ncnc(N3CCN(CC3)c4cc(Cl)cc(NCCN(C)C)c4C)c12	5.52	CCc1n[nH]c2ncnc(N3CCN(c4cc(Cl)cc(NCCN(C)C)c4C)CC3)c12	W244	31	443	M641	CCc1n[nH]c2ncnc(N3CCN(c4cc(Cl)ccc4C)CC3)c12	25	357
CHEMBL2012701	CCc1n[nH]c2ncnc(N3CCN(CC3)c4cc(Cl)cc(NCCN(C)C)c4C)c12	5.52	CCc1n[nH]c2ncnc(N3CCN(c4cc(Cl)cc(NCCN(C)C)c4C)CC3)c12	W244	31	443	M642	CCc1n[nH]c2ncnc(N3CCN(c4cc(Cl)cc(NCCN(C)C)c4C)CC3)c12	31	443
CHEMBL3699682	CCCOc1ccn2c(c3ccccc3)c(nc2n1)c4ccc(cc4)C5(N)CCC5	6.83	CCCOc1ccn2c(-c3ccccc3)c(-c3ccc(C4(N)CCC4)cc3)nc2n1	W245	30	399	M643	CCCOc1ccn2cc(-c3ccc(C4(N)CCC4)cc3)nc2n1	24	322
CHEMBL3699682	CCCOc1ccn2c(c3ccccc3)c(nc2n1)c4ccc(cc4)C5(N)CCC5	6.83	CCCOc1ccn2c(-c3ccccc3)c(-c3ccc(C4(N)CCC4)cc3)nc2n1	W245	30	399	M644	CCCOc1ccn2c(-c3ccccc3)c(-c3ccc(C4(N)CCC4)cc3)nc2n1	30	399
CHEMBL270444	CCN(CC)CCNC(=O)c1ccc2nc(c3ccc(CN4CCC(CC4)N5C(=O)Nc6ccccc56)cc3)c(nc2c1)c7ccccc7	6.45	CCN(CC)CCNC(=O)c1ccc2nc(-c3ccc(CN4CCC(n5c(=O)[nH]c6ccccc65)CC4)cc3)c(-c3ccccc3)nc2c1	W246	49	654	M645	O=Cc1ccc2nc(-c3ccc(CN4CCC(n5c(=O)[nH]c6ccccc65)CC4)cc3)cnc2c1	35	464
CHEMBL272292	OC(=O)c1ccc2nc(c3ccc(CN4CCC(CC4)N5C(=O)Nc6ccccc56)cc3)c(nc2c1)c7ccccc7	6.55	O=C(O)c1ccc2nc(-c3ccc(CN4CCC(n5c(=O)[nH]c6ccccc65)CC4)cc3)c(-c3ccccc3)nc2c1	W792	42	556	M645	O=Cc1ccc2nc(-c3ccc(CN4CCC(n5c(=O)[nH]c6ccccc65)CC4)cc3)cnc2c1	35	464
CHEMBL270444	CCN(CC)CCNC(=O)c1ccc2nc(c3ccc(CN4CCC(CC4)N5C(=O)Nc6ccccc56)cc3)c(nc2c1)c7ccccc7	6.45	CCN(CC)CCNC(=O)c1ccc2nc(-c3ccc(CN4CCC(n5c(=O)[nH]c6ccccc65)CC4)cc3)c(-c3ccccc3)nc2c1	W246	49	654	M646	O=Cc1ccc2nc(-c3ccc(CN4CCC(n5c(=O)[nH]c6ccccc65)CC4)cc3)c(-c3ccccc3)nc2c1	41	540
CHEMBL272292	OC(=O)c1ccc2nc(c3ccc(CN4CCC(CC4)N5C(=O)Nc6ccccc56)cc3)c(nc2c1)c7ccccc7	6.55	O=C(O)c1ccc2nc(-c3ccc(CN4CCC(n5c(=O)[nH]c6ccccc65)CC4)cc3)c(-c3ccccc3)nc2c1	W792	42	556	M646	O=Cc1ccc2nc(-c3ccc(CN4CCC(n5c(=O)[nH]c6ccccc65)CC4)cc3)c(-c3ccccc3)nc2c1	41	540
CHEMBL270444	CCN(CC)CCNC(=O)c1ccc2nc(c3ccc(CN4CCC(CC4)N5C(=O)Nc6ccccc56)cc3)c(nc2c1)c7ccccc7	6.45	CCN(CC)CCNC(=O)c1ccc2nc(-c3ccc(CN4CCC(n5c(=O)[nH]c6ccccc65)CC4)cc3)c(-c3ccccc3)nc2c1	W246	49	654	M647	CCN(CC)CCNC(=O)c1ccc2nc(-c3ccc(CN4CCCCC4)cc3)c(-c3ccccc3)nc2c1	39	522
CHEMBL270444	CCN(CC)CCNC(=O)c1ccc2nc(c3ccc(CN4CCC(CC4)N5C(=O)Nc6ccccc56)cc3)c(nc2c1)c7ccccc7	6.45	CCN(CC)CCNC(=O)c1ccc2nc(-c3ccc(CN4CCC(n5c(=O)[nH]c6ccccc65)CC4)cc3)c(-c3ccccc3)nc2c1	W246	49	654	M648	CCN(CC)CCNC(=O)c1ccc2nc(-c3ccc(C)cc3)c(-c3ccccc3)nc2c1	33	439
CHEMBL270444	CCN(CC)CCNC(=O)c1ccc2nc(c3ccc(CN4CCC(CC4)N5C(=O)Nc6ccccc56)cc3)c(nc2c1)c7ccccc7	6.45	CCN(CC)CCNC(=O)c1ccc2nc(-c3ccc(CN4CCC(n5c(=O)[nH]c6ccccc65)CC4)cc3)c(-c3ccccc3)nc2c1	W246	49	654	M649	CCN(CC)CCNC(=O)c1ccc2nc(-c3ccc(CN4CCCCC4)cc3)cnc2c1	33	446
CHEMBL270444	CCN(CC)CCNC(=O)c1ccc2nc(c3ccc(CN4CCC(CC4)N5C(=O)Nc6ccccc56)cc3)c(nc2c1)c7ccccc7	6.45	CCN(CC)CCNC(=O)c1ccc2nc(-c3ccc(CN4CCC(n5c(=O)[nH]c6ccccc65)CC4)cc3)c(-c3ccccc3)nc2c1	W246	49	654	M650	CCN(CC)CCNC(=O)c1ccc2nc(-c3ccc(CN4CCC(n5c(=O)[nH]c6ccccc65)CC4)cc3)cnc2c1	43	578
CHEMBL270444	CCN(CC)CCNC(=O)c1ccc2nc(c3ccc(CN4CCC(CC4)N5C(=O)Nc6ccccc56)cc3)c(nc2c1)c7ccccc7	6.45	CCN(CC)CCNC(=O)c1ccc2nc(-c3ccc(CN4CCC(n5c(=O)[nH]c6ccccc65)CC4)cc3)c(-c3ccccc3)nc2c1	W246	49	654	M651	CCN(CC)CCNC(=O)c1ccc2nc(-c3ccc(CN4CCC(n5c(=O)[nH]c6ccccc65)CC4)cc3)c(-c3ccccc3)nc2c1	49	654
CHEMBL258696	CCN(CC)CCNC(=O)c1ccc2nc(c3ccccc3)c(nc2c1)c4ccc(CN5CCC(CC5)N6C(=O)Nc7ccccc67)cc4	6.67	CCN(CC)CCNC(=O)c1ccc2nc(-c3ccccc3)c(-c3ccc(CN4CCC(n5c(=O)[nH]c6ccccc65)CC4)cc3)nc2c1	W247	49	654	M652	O=Cc1ccc2ncc(-c3ccc(CN4CCC(n5c(=O)[nH]c6ccccc65)CC4)cc3)nc2c1	35	464
CHEMBL273160	OC(=O)c1ccc2nc(c3ccccc3)c(nc2c1)c4ccc(CN5CCC(CC5)N6C(=O)Nc7ccccc67)cc4	6.41	O=C(O)c1ccc2nc(-c3ccccc3)c(-c3ccc(CN4CCC(n5c(=O)[nH]c6ccccc65)CC4)cc3)nc2c1	W793	42	556	M652	O=Cc1ccc2ncc(-c3ccc(CN4CCC(n5c(=O)[nH]c6ccccc65)CC4)cc3)nc2c1	35	464
CHEMBL258696	CCN(CC)CCNC(=O)c1ccc2nc(c3ccccc3)c(nc2c1)c4ccc(CN5CCC(CC5)N6C(=O)Nc7ccccc67)cc4	6.67	CCN(CC)CCNC(=O)c1ccc2nc(-c3ccccc3)c(-c3ccc(CN4CCC(n5c(=O)[nH]c6ccccc65)CC4)cc3)nc2c1	W247	49	654	M653	O=Cc1ccc2nc(-c3ccccc3)c(-c3ccc(CN4CCC(n5c(=O)[nH]c6ccccc65)CC4)cc3)nc2c1	41	540
CHEMBL273160	OC(=O)c1ccc2nc(c3ccccc3)c(nc2c1)c4ccc(CN5CCC(CC5)N6C(=O)Nc7ccccc67)cc4	6.41	O=C(O)c1ccc2nc(-c3ccccc3)c(-c3ccc(CN4CCC(n5c(=O)[nH]c6ccccc65)CC4)cc3)nc2c1	W793	42	556	M653	O=Cc1ccc2nc(-c3ccccc3)c(-c3ccc(CN4CCC(n5c(=O)[nH]c6ccccc65)CC4)cc3)nc2c1	41	540
CHEMBL258696	CCN(CC)CCNC(=O)c1ccc2nc(c3ccccc3)c(nc2c1)c4ccc(CN5CCC(CC5)N6C(=O)Nc7ccccc67)cc4	6.67	CCN(CC)CCNC(=O)c1ccc2nc(-c3ccccc3)c(-c3ccc(CN4CCC(n5c(=O)[nH]c6ccccc65)CC4)cc3)nc2c1	W247	49	654	M654	CCN(CC)CCNC(=O)c1ccc2nc(-c3ccccc3)c(-c3ccc(CN4CCCCC4)cc3)nc2c1	39	522
CHEMBL258696	CCN(CC)CCNC(=O)c1ccc2nc(c3ccccc3)c(nc2c1)c4ccc(CN5CCC(CC5)N6C(=O)Nc7ccccc67)cc4	6.67	CCN(CC)CCNC(=O)c1ccc2nc(-c3ccccc3)c(-c3ccc(CN4CCC(n5c(=O)[nH]c6ccccc65)CC4)cc3)nc2c1	W247	49	654	M655	CCN(CC)CCNC(=O)c1ccc2nc(-c3ccccc3)c(-c3ccc(C)cc3)nc2c1	33	439
CHEMBL258696	CCN(CC)CCNC(=O)c1ccc2nc(c3ccccc3)c(nc2c1)c4ccc(CN5CCC(CC5)N6C(=O)Nc7ccccc67)cc4	6.67	CCN(CC)CCNC(=O)c1ccc2nc(-c3ccccc3)c(-c3ccc(CN4CCC(n5c(=O)[nH]c6ccccc65)CC4)cc3)nc2c1	W247	49	654	M656	CCN(CC)CCNC(=O)c1ccc2ncc(-c3ccc(CN4CCCCC4)cc3)nc2c1	33	446
CHEMBL258696	CCN(CC)CCNC(=O)c1ccc2nc(c3ccccc3)c(nc2c1)c4ccc(CN5CCC(CC5)N6C(=O)Nc7ccccc67)cc4	6.67	CCN(CC)CCNC(=O)c1ccc2nc(-c3ccccc3)c(-c3ccc(CN4CCC(n5c(=O)[nH]c6ccccc65)CC4)cc3)nc2c1	W247	49	654	M657	CCN(CC)CCNC(=O)c1ccc2ncc(-c3ccc(CN4CCC(n5c(=O)[nH]c6ccccc65)CC4)cc3)nc2c1	43	578
CHEMBL258696	CCN(CC)CCNC(=O)c1ccc2nc(c3ccccc3)c(nc2c1)c4ccc(CN5CCC(CC5)N6C(=O)Nc7ccccc67)cc4	6.67	CCN(CC)CCNC(=O)c1ccc2nc(-c3ccccc3)c(-c3ccc(CN4CCC(n5c(=O)[nH]c6ccccc65)CC4)cc3)nc2c1	W247	49	654	M658	CCN(CC)CCNC(=O)c1ccc2nc(-c3ccccc3)c(-c3ccc(CN4CCC(n5c(=O)[nH]c6ccccc65)CC4)cc3)nc2c1	49	654
CHEMBL1097974	CCn1c(nc2c(nc(CCCN)cc12)C#CC(C)(C)O)c3nonc3N	7.4	CCn1c(-c2nonc2N)nc2c(C#CC(C)(C)O)nc(CCCN)cc21	W248	27	369	M659	CCn1cnc2c(C#CC(C)(C)O)nc(CCCN)cc21	21	286
CHEMBL1097974	CCn1c(nc2c(nc(CCCN)cc12)C#CC(C)(C)O)c3nonc3N	7.4	CCn1c(-c2nonc2N)nc2c(C#CC(C)(C)O)nc(CCCN)cc21	W248	27	369	M660	CCn1c(-c2nonc2N)nc2c(C#CC(C)(C)O)nc(CCCN)cc21	27	369
CHEMBL1095624	CCn1c(nc2c(nc(CCN)cc12)C#CC(C)(C)O)c3nonc3N	7.6	CCn1c(-c2nonc2N)nc2c(C#CC(C)(C)O)nc(CCN)cc21	W249	26	355	M661	CCn1cnc2c(C#CC(C)(C)O)nc(CCN)cc21	20	272
CHEMBL1095624	CCn1c(nc2c(nc(CCN)cc12)C#CC(C)(C)O)c3nonc3N	7.6	CCn1c(-c2nonc2N)nc2c(C#CC(C)(C)O)nc(CCN)cc21	W249	26	355	M662	CCn1c(-c2nonc2N)nc2c(C#CC(C)(C)O)nc(CCN)cc21	26	355
CHEMBL1099290	CCn1c(nc2c(nc(CN(C)C)cc12)C#CC(C)(C)O)c3nonc3N	7.6	CCn1c(-c2nonc2N)nc2c(C#CC(C)(C)O)nc(CN(C)C)cc21	W250	27	369	M663	CCn1cnc2c(C#CC(C)(C)O)nc(CN(C)C)cc21	21	286
CHEMBL1099290	CCn1c(nc2c(nc(CN(C)C)cc12)C#CC(C)(C)O)c3nonc3N	7.6	CCn1c(-c2nonc2N)nc2c(C#CC(C)(C)O)nc(CN(C)C)cc21	W250	27	369	M664	CCn1c(-c2nonc2N)nc2c(C#CC(C)(C)O)nc(CN(C)C)cc21	27	369
CHEMBL1098241	CCn1c(nc2c(nc(CN)cc12)C#CC(C)(C)O)c3nonc3N	7.2	CCn1c(-c2nonc2N)nc2c(C#CC(C)(C)O)nc(CN)cc21	W251	25	341	M665	CCn1cnc2c(C#CC(C)(C)O)nc(CN)cc21	19	258
CHEMBL1098241	CCn1c(nc2c(nc(CN)cc12)C#CC(C)(C)O)c3nonc3N	7.2	CCn1c(-c2nonc2N)nc2c(C#CC(C)(C)O)nc(CN)cc21	W251	25	341	M666	CCn1c(-c2nonc2N)nc2c(C#CC(C)(C)O)nc(CN)cc21	25	341
CHEMBL1096290	CCn1c(nc2c(nc(CN3CCCC3)cc12)C#CC(C)(C)O)c4nonc4N	6.7	CCn1c(-c2nonc2N)nc2c(C#CC(C)(C)O)nc(CN3CCCC3)cc21	W252	29	395	M667	CCn1c(-c2nonc2N)nc2c(C#CC(C)(C)O)nc(C)cc21	24	326
CHEMBL1096290	CCn1c(nc2c(nc(CN3CCCC3)cc12)C#CC(C)(C)O)c4nonc4N	6.7	CCn1c(-c2nonc2N)nc2c(C#CC(C)(C)O)nc(CN3CCCC3)cc21	W252	29	395	M668	CCn1cnc2c(C#CC(C)(C)O)nc(CN3CCCC3)cc21	23	312
CHEMBL1096290	CCn1c(nc2c(nc(CN3CCCC3)cc12)C#CC(C)(C)O)c4nonc4N	6.7	CCn1c(-c2nonc2N)nc2c(C#CC(C)(C)O)nc(CN3CCCC3)cc21	W252	29	395	M669	CCn1c(-c2nonc2N)nc2c(C#CC(C)(C)O)nc(CN3CCCC3)cc21	29	395
CHEMBL1098316	CCn1c(nc2c(nc(CNC)cc12)C#CC(C)(C)O)c3nonc3N	7.8	CCn1c(-c2nonc2N)nc2c(C#CC(C)(C)O)nc(CNC)cc21	W253	26	355	M670	CCn1cnc2c(C#CC(C)(C)O)nc(CNC)cc21	20	272
CHEMBL1098316	CCn1c(nc2c(nc(CNC)cc12)C#CC(C)(C)O)c3nonc3N	7.8	CCn1c(-c2nonc2N)nc2c(C#CC(C)(C)O)nc(CNC)cc21	W253	26	355	M671	CCn1c(-c2nonc2N)nc2c(C#CC(C)(C)O)nc(CNC)cc21	26	355
CHEMBL1099297	CCn1c(nc2c(nc(O[C@@H](CCN)c3ccccc3)cc12)C#CC(C)(C)O)c4nonc4N	7.8	CCn1c(-c2nonc2N)nc2c(C#CC(C)(C)O)nc(OC(CCN)c3ccccc3)cc21	W254	34	462	M672	CCn1c(-c2nonc2N)nc2c(C#CC(C)(C)O)nccc21	23	312
CHEMBL1099298	CCn1c(nc2c(nc(O[C@H](CCN)c3ccccc3)cc12)C#CC(C)(C)O)c4nonc4N	7.3	CCn1c(-c2nonc2N)nc2c(C#CC(C)(C)O)nc(OC(CCN)c3ccccc3)cc21	W254	34	462	M672	CCn1c(-c2nonc2N)nc2c(C#CC(C)(C)O)nccc21	23	312
CHEMBL1099276	CCn1c(nc2c(nc(O[C@@H](CN)c3ccccc3)cc12)C#CC(C)(C)O)c4nonc4N	7.6	CCn1c(-c2nonc2N)nc2c(C#CC(C)(C)O)nc(OC(CN)c3ccccc3)cc21	W255	33	447	M672	CCn1c(-c2nonc2N)nc2c(C#CC(C)(C)O)nccc21	23	312
CHEMBL1099296	CCn1c(nc2c(nc(O[C@H](CN)c3ccccc3)cc12)C#CC(C)(C)O)c4nonc4N	7.6	CCn1c(-c2nonc2N)nc2c(C#CC(C)(C)O)nc(OC(CN)c3ccccc3)cc21	W255	33	447	M672	CCn1c(-c2nonc2N)nc2c(C#CC(C)(C)O)nccc21	23	312
CHEMBL1098944	CCn1c(nc2c(nc(OC[C@@H](C)N)cc12)C#CC(C)(C)O)c3nonc3N	7.3	CCn1c(-c2nonc2N)nc2c(C#CC(C)(C)O)nc(OCC(C)N)cc21	W256	28	385	M672	CCn1c(-c2nonc2N)nc2c(C#CC(C)(C)O)nccc21	23	312
CHEMBL1099281	CCn1c(nc2c(nc(OC[C@H](C)N)cc12)C#CC(C)(C)O)c3nonc3N	7.2	CCn1c(-c2nonc2N)nc2c(C#CC(C)(C)O)nc(OCC(C)N)cc21	W256	28	385	M672	CCn1c(-c2nonc2N)nc2c(C#CC(C)(C)O)nccc21	23	312
CHEMBL1096626	CCn1c(nc2c(nc(OC[C@@H](N)c3ccccc3)cc12)C#CC(C)(C)O)c4nonc4N	7.7	CCn1c(-c2nonc2N)nc2c(C#CC(C)(C)O)nc(OCC(N)c3ccccc3)cc21	W257	33	447	M672	CCn1c(-c2nonc2N)nc2c(C#CC(C)(C)O)nccc21	23	312
CHEMBL1096634	CCn1c(nc2c(nc(OC[C@H](N)c3ccccc3)cc12)C#CC(C)(C)O)c4nonc4N	7.7	CCn1c(-c2nonc2N)nc2c(C#CC(C)(C)O)nc(OCC(N)c3ccccc3)cc21	W257	33	447	M672	CCn1c(-c2nonc2N)nc2c(C#CC(C)(C)O)nccc21	23	312
CHEMBL1098939	CCn1c(nc2c(nc(OC[C@@H](N)Cc3ccccc3)cc12)C#CC(C)(C)O)c4nonc4N	7.7	CCn1c(-c2nonc2N)nc2c(C#CC(C)(C)O)nc(OCC(N)Cc3ccccc3)cc21	W258	34	462	M672	CCn1c(-c2nonc2N)nc2c(C#CC(C)(C)O)nccc21	23	312
CHEMBL1098938	CCn1c(nc2c(nc(OC[C@H](N)Cc3ccccc3)cc12)C#CC(C)(C)O)c4nonc4N	8.0	CCn1c(-c2nonc2N)nc2c(C#CC(C)(C)O)nc(OCC(N)Cc3ccccc3)cc21	W258	34	462	M672	CCn1c(-c2nonc2N)nc2c(C#CC(C)(C)O)nccc21	23	312
CHEMBL1096636	CCn1c(nc2c(nc(OCCCCN)cc12)C#CC(C)(C)O)c3nonc3N	6.5	CCn1c(-c2nonc2N)nc2c(C#CC(C)(C)O)nc(OCCCCN)cc21	W259	29	399	M672	CCn1c(-c2nonc2N)nc2c(C#CC(C)(C)O)nccc21	23	312
CHEMBL1096292	CCn1c(nc2c(nc(OCCCN)cc12)C#CC(C)(C)O)c3nonc3N	6.7	CCn1c(-c2nonc2N)nc2c(C#CC(C)(C)O)nc(OCCCN)cc21	W260	28	385	M672	CCn1c(-c2nonc2N)nc2c(C#CC(C)(C)O)nccc21	23	312
CHEMBL1096291	CCn1c(nc2c(nc(OCCN)cc12)C#CC(C)(C)O)c3nonc3N	7.4	CCn1c(-c2nonc2N)nc2c(C#CC(C)(C)O)nc(OCCN)cc21	W261	27	371	M672	CCn1c(-c2nonc2N)nc2c(C#CC(C)(C)O)nccc21	23	312
CHEMBL1098943	CCn1c(nc2c(nc(OCCNC)cc12)C#CC(C)(C)O)c3nonc3N	7.1	CCn1c(-c2nonc2N)nc2c(C#CC(C)(C)O)nc(OCCNC)cc21	W262	28	385	M672	CCn1c(-c2nonc2N)nc2c(C#CC(C)(C)O)nccc21	23	312
CHEMBL521642	CCn1c(nc2c(ncc(OC[C@@H]3CCCNC3)c12)C#CC(C)(C)O)c4nonc4N	7.89	CCn1c(-c2nonc2N)nc2c(C#CC(C)(C)O)ncc(OCC3CCCNC3)c21	W263	31	425	M672	CCn1c(-c2nonc2N)nc2c(C#CC(C)(C)O)nccc21	23	312
CHEMBL494089	CCn1c(nc2c(ncc(OC[C@H]3CCCNC3)c12)C#CC(C)(C)O)c4nonc4N	7.89	CCn1c(-c2nonc2N)nc2c(C#CC(C)(C)O)ncc(OCC3CCCNC3)c21	W263	31	425	M672	CCn1c(-c2nonc2N)nc2c(C#CC(C)(C)O)nccc21	23	312
CHEMBL1794066	CCn1c(nc2c(ncc(OC3CCNCC3)c12)C#CC(C)(C)O)c4nonc4N.OC(=O)C(F)(F)F	8.1	CCn1c(-c2nonc2N)nc2c(C#CC(C)(C)O)ncc(OC3CCNCC3)c21	W264	30	411	M672	CCn1c(-c2nonc2N)nc2c(C#CC(C)(C)O)nccc21	23	312
CHEMBL494088	CCn1c(nc2c(ncc(OCC3CCNC3)c12)C#CC(C)(C)O)c4nonc4N	7.89	CCn1c(-c2nonc2N)nc2c(C#CC(C)(C)O)ncc(OCC3CCNC3)c21	W266	30	411	M672	CCn1c(-c2nonc2N)nc2c(C#CC(C)(C)O)nccc21	23	312
CHEMBL1794065	CCn1c(nc2c(ncc(OCC3CCNCC3)c12)C#CC(C)(C)O)c4nonc4N.OC(=O)C(F)(F)F	8.1	CCn1c(-c2nonc2N)nc2c(C#CC(C)(C)O)ncc(OCC3CCNCC3)c21	W267	31	425	M672	CCn1c(-c2nonc2N)nc2c(C#CC(C)(C)O)nccc21	23	312
CHEMBL493269	CCn1c(nc2c(ncc(OCCCCN)c12)C#CC(C)(C)O)c3nonc3N	8.05	CCn1c(-c2nonc2N)nc2c(C#CC(C)(C)O)ncc(OCCCCN)c21	W268	29	399	M672	CCn1c(-c2nonc2N)nc2c(C#CC(C)(C)O)nccc21	23	312
CHEMBL522351	CCn1c(nc2c(ncc(OCCCNC[C@H](O)CO)c12)C#CC(C)(C)O)c3nonc3N	8.3	CCn1c(-c2nonc2N)nc2c(C#CC(C)(C)O)ncc(OCCCNCC(O)CO)c21	W269	33	460	M672	CCn1c(-c2nonc2N)nc2c(C#CC(C)(C)O)nccc21	23	312
CHEMBL453510	CCn1c(nc2c(ncc(OCCN)c12)C#CC(C)(C)O)c3nonc3N	7.7	CCn1c(-c2nonc2N)nc2c(C#CC(C)(C)O)ncc(OCCN)c21	W271	27	371	M672	CCn1c(-c2nonc2N)nc2c(C#CC(C)(C)O)nccc21	23	312
CHEMBL1099297	CCn1c(nc2c(nc(O[C@@H](CCN)c3ccccc3)cc12)C#CC(C)(C)O)c4nonc4N	7.8	CCn1c(-c2nonc2N)nc2c(C#CC(C)(C)O)nc(OC(CCN)c3ccccc3)cc21	W254	34	462	M673	CCn1cnc2c(C#CC(C)(C)O)nc(OC(CCN)c3ccccc3)cc21	28	378
CHEMBL1099298	CCn1c(nc2c(nc(O[C@H](CCN)c3ccccc3)cc12)C#CC(C)(C)O)c4nonc4N	7.3	CCn1c(-c2nonc2N)nc2c(C#CC(C)(C)O)nc(OC(CCN)c3ccccc3)cc21	W254	34	462	M673	CCn1cnc2c(C#CC(C)(C)O)nc(OC(CCN)c3ccccc3)cc21	28	378
CHEMBL1099297	CCn1c(nc2c(nc(O[C@@H](CCN)c3ccccc3)cc12)C#CC(C)(C)O)c4nonc4N	7.8	CCn1c(-c2nonc2N)nc2c(C#CC(C)(C)O)nc(OC(CCN)c3ccccc3)cc21	W254	34	462	M674	CCn1c(-c2nonc2N)nc2c(C#CC(C)(C)O)nc(OC(CCN)c3ccccc3)cc21	34	462
CHEMBL1099298	CCn1c(nc2c(nc(O[C@H](CCN)c3ccccc3)cc12)C#CC(C)(C)O)c4nonc4N	7.3	CCn1c(-c2nonc2N)nc2c(C#CC(C)(C)O)nc(OC(CCN)c3ccccc3)cc21	W254	34	462	M674	CCn1c(-c2nonc2N)nc2c(C#CC(C)(C)O)nc(OC(CCN)c3ccccc3)cc21	34	462
CHEMBL1099276	CCn1c(nc2c(nc(O[C@@H](CN)c3ccccc3)cc12)C#CC(C)(C)O)c4nonc4N	7.6	CCn1c(-c2nonc2N)nc2c(C#CC(C)(C)O)nc(OC(CN)c3ccccc3)cc21	W255	33	447	M675	CCn1cnc2c(C#CC(C)(C)O)nc(OC(CN)c3ccccc3)cc21	27	364
CHEMBL1099296	CCn1c(nc2c(nc(O[C@H](CN)c3ccccc3)cc12)C#CC(C)(C)O)c4nonc4N	7.6	CCn1c(-c2nonc2N)nc2c(C#CC(C)(C)O)nc(OC(CN)c3ccccc3)cc21	W255	33	447	M675	CCn1cnc2c(C#CC(C)(C)O)nc(OC(CN)c3ccccc3)cc21	27	364
CHEMBL1099276	CCn1c(nc2c(nc(O[C@@H](CN)c3ccccc3)cc12)C#CC(C)(C)O)c4nonc4N	7.6	CCn1c(-c2nonc2N)nc2c(C#CC(C)(C)O)nc(OC(CN)c3ccccc3)cc21	W255	33	447	M676	CCn1c(-c2nonc2N)nc2c(C#CC(C)(C)O)nc(OC(CN)c3ccccc3)cc21	33	447
CHEMBL1099296	CCn1c(nc2c(nc(O[C@H](CN)c3ccccc3)cc12)C#CC(C)(C)O)c4nonc4N	7.6	CCn1c(-c2nonc2N)nc2c(C#CC(C)(C)O)nc(OC(CN)c3ccccc3)cc21	W255	33	447	M676	CCn1c(-c2nonc2N)nc2c(C#CC(C)(C)O)nc(OC(CN)c3ccccc3)cc21	33	447
CHEMBL1098944	CCn1c(nc2c(nc(OC[C@@H](C)N)cc12)C#CC(C)(C)O)c3nonc3N	7.3	CCn1c(-c2nonc2N)nc2c(C#CC(C)(C)O)nc(OCC(C)N)cc21	W256	28	385	M677	CCn1cnc2c(C#CC(C)(C)O)nc(OCC(C)N)cc21	22	302
CHEMBL1099281	CCn1c(nc2c(nc(OC[C@H](C)N)cc12)C#CC(C)(C)O)c3nonc3N	7.2	CCn1c(-c2nonc2N)nc2c(C#CC(C)(C)O)nc(OCC(C)N)cc21	W256	28	385	M677	CCn1cnc2c(C#CC(C)(C)O)nc(OCC(C)N)cc21	22	302
CHEMBL1098944	CCn1c(nc2c(nc(OC[C@@H](C)N)cc12)C#CC(C)(C)O)c3nonc3N	7.3	CCn1c(-c2nonc2N)nc2c(C#CC(C)(C)O)nc(OCC(C)N)cc21	W256	28	385	M678	CCn1c(-c2nonc2N)nc2c(C#CC(C)(C)O)nc(OCC(C)N)cc21	28	385
CHEMBL1099281	CCn1c(nc2c(nc(OC[C@H](C)N)cc12)C#CC(C)(C)O)c3nonc3N	7.2	CCn1c(-c2nonc2N)nc2c(C#CC(C)(C)O)nc(OCC(C)N)cc21	W256	28	385	M678	CCn1c(-c2nonc2N)nc2c(C#CC(C)(C)O)nc(OCC(C)N)cc21	28	385
CHEMBL1096626	CCn1c(nc2c(nc(OC[C@@H](N)c3ccccc3)cc12)C#CC(C)(C)O)c4nonc4N	7.7	CCn1c(-c2nonc2N)nc2c(C#CC(C)(C)O)nc(OCC(N)c3ccccc3)cc21	W257	33	447	M679	CCn1cnc2c(C#CC(C)(C)O)nc(OCC(N)c3ccccc3)cc21	27	364
CHEMBL1096634	CCn1c(nc2c(nc(OC[C@H](N)c3ccccc3)cc12)C#CC(C)(C)O)c4nonc4N	7.7	CCn1c(-c2nonc2N)nc2c(C#CC(C)(C)O)nc(OCC(N)c3ccccc3)cc21	W257	33	447	M679	CCn1cnc2c(C#CC(C)(C)O)nc(OCC(N)c3ccccc3)cc21	27	364
CHEMBL1096626	CCn1c(nc2c(nc(OC[C@@H](N)c3ccccc3)cc12)C#CC(C)(C)O)c4nonc4N	7.7	CCn1c(-c2nonc2N)nc2c(C#CC(C)(C)O)nc(OCC(N)c3ccccc3)cc21	W257	33	447	M680	CCn1c(-c2nonc2N)nc2c(C#CC(C)(C)O)nc(OCC(N)c3ccccc3)cc21	33	447
CHEMBL1096634	CCn1c(nc2c(nc(OC[C@H](N)c3ccccc3)cc12)C#CC(C)(C)O)c4nonc4N	7.7	CCn1c(-c2nonc2N)nc2c(C#CC(C)(C)O)nc(OCC(N)c3ccccc3)cc21	W257	33	447	M680	CCn1c(-c2nonc2N)nc2c(C#CC(C)(C)O)nc(OCC(N)c3ccccc3)cc21	33	447
CHEMBL1098939	CCn1c(nc2c(nc(OC[C@@H](N)Cc3ccccc3)cc12)C#CC(C)(C)O)c4nonc4N	7.7	CCn1c(-c2nonc2N)nc2c(C#CC(C)(C)O)nc(OCC(N)Cc3ccccc3)cc21	W258	34	462	M681	CCn1cnc2c(C#CC(C)(C)O)nc(OCC(N)Cc3ccccc3)cc21	28	378
CHEMBL1098938	CCn1c(nc2c(nc(OC[C@H](N)Cc3ccccc3)cc12)C#CC(C)(C)O)c4nonc4N	8.0	CCn1c(-c2nonc2N)nc2c(C#CC(C)(C)O)nc(OCC(N)Cc3ccccc3)cc21	W258	34	462	M681	CCn1cnc2c(C#CC(C)(C)O)nc(OCC(N)Cc3ccccc3)cc21	28	378
CHEMBL1098939	CCn1c(nc2c(nc(OC[C@@H](N)Cc3ccccc3)cc12)C#CC(C)(C)O)c4nonc4N	7.7	CCn1c(-c2nonc2N)nc2c(C#CC(C)(C)O)nc(OCC(N)Cc3ccccc3)cc21	W258	34	462	M682	CCn1c(-c2nonc2N)nc2c(C#CC(C)(C)O)nc(OCC(N)Cc3ccccc3)cc21	34	462
CHEMBL1098938	CCn1c(nc2c(nc(OC[C@H](N)Cc3ccccc3)cc12)C#CC(C)(C)O)c4nonc4N	8.0	CCn1c(-c2nonc2N)nc2c(C#CC(C)(C)O)nc(OCC(N)Cc3ccccc3)cc21	W258	34	462	M682	CCn1c(-c2nonc2N)nc2c(C#CC(C)(C)O)nc(OCC(N)Cc3ccccc3)cc21	34	462
CHEMBL1096636	CCn1c(nc2c(nc(OCCCCN)cc12)C#CC(C)(C)O)c3nonc3N	6.5	CCn1c(-c2nonc2N)nc2c(C#CC(C)(C)O)nc(OCCCCN)cc21	W259	29	399	M683	CCn1cnc2c(C#CC(C)(C)O)nc(OCCCCN)cc21	23	316
CHEMBL1096636	CCn1c(nc2c(nc(OCCCCN)cc12)C#CC(C)(C)O)c3nonc3N	6.5	CCn1c(-c2nonc2N)nc2c(C#CC(C)(C)O)nc(OCCCCN)cc21	W259	29	399	M684	CCn1c(-c2nonc2N)nc2c(C#CC(C)(C)O)nc(OCCCCN)cc21	29	399
CHEMBL1096292	CCn1c(nc2c(nc(OCCCN)cc12)C#CC(C)(C)O)c3nonc3N	6.7	CCn1c(-c2nonc2N)nc2c(C#CC(C)(C)O)nc(OCCCN)cc21	W260	28	385	M685	CCn1cnc2c(C#CC(C)(C)O)nc(OCCCN)cc21	22	302
CHEMBL1096292	CCn1c(nc2c(nc(OCCCN)cc12)C#CC(C)(C)O)c3nonc3N	6.7	CCn1c(-c2nonc2N)nc2c(C#CC(C)(C)O)nc(OCCCN)cc21	W260	28	385	M686	CCn1c(-c2nonc2N)nc2c(C#CC(C)(C)O)nc(OCCCN)cc21	28	385
CHEMBL1096291	CCn1c(nc2c(nc(OCCN)cc12)C#CC(C)(C)O)c3nonc3N	7.4	CCn1c(-c2nonc2N)nc2c(C#CC(C)(C)O)nc(OCCN)cc21	W261	27	371	M687	CCn1cnc2c(C#CC(C)(C)O)nc(OCCN)cc21	21	288
CHEMBL1096291	CCn1c(nc2c(nc(OCCN)cc12)C#CC(C)(C)O)c3nonc3N	7.4	CCn1c(-c2nonc2N)nc2c(C#CC(C)(C)O)nc(OCCN)cc21	W261	27	371	M688	CCn1c(-c2nonc2N)nc2c(C#CC(C)(C)O)nc(OCCN)cc21	27	371
CHEMBL1098943	CCn1c(nc2c(nc(OCCNC)cc12)C#CC(C)(C)O)c3nonc3N	7.1	CCn1c(-c2nonc2N)nc2c(C#CC(C)(C)O)nc(OCCNC)cc21	W262	28	385	M689	CCn1cnc2c(C#CC(C)(C)O)nc(OCCNC)cc21	22	302
CHEMBL1098943	CCn1c(nc2c(nc(OCCNC)cc12)C#CC(C)(C)O)c3nonc3N	7.1	CCn1c(-c2nonc2N)nc2c(C#CC(C)(C)O)nc(OCCNC)cc21	W262	28	385	M690	CCn1c(-c2nonc2N)nc2c(C#CC(C)(C)O)nc(OCCNC)cc21	28	385
CHEMBL521642	CCn1c(nc2c(ncc(OC[C@@H]3CCCNC3)c12)C#CC(C)(C)O)c4nonc4N	7.89	CCn1c(-c2nonc2N)nc2c(C#CC(C)(C)O)ncc(OCC3CCCNC3)c21	W263	31	425	M691	CCn1cnc2c(C#CC(C)(C)O)ncc(OCC3CCCNC3)c21	25	342
CHEMBL494089	CCn1c(nc2c(ncc(OC[C@H]3CCCNC3)c12)C#CC(C)(C)O)c4nonc4N	7.89	CCn1c(-c2nonc2N)nc2c(C#CC(C)(C)O)ncc(OCC3CCCNC3)c21	W263	31	425	M691	CCn1cnc2c(C#CC(C)(C)O)ncc(OCC3CCCNC3)c21	25	342
CHEMBL521642	CCn1c(nc2c(ncc(OC[C@@H]3CCCNC3)c12)C#CC(C)(C)O)c4nonc4N	7.89	CCn1c(-c2nonc2N)nc2c(C#CC(C)(C)O)ncc(OCC3CCCNC3)c21	W263	31	425	M692	CCn1c(-c2nonc2N)nc2c(C#CC(C)(C)O)ncc(OCC3CCCNC3)c21	31	425
CHEMBL494089	CCn1c(nc2c(ncc(OC[C@H]3CCCNC3)c12)C#CC(C)(C)O)c4nonc4N	7.89	CCn1c(-c2nonc2N)nc2c(C#CC(C)(C)O)ncc(OCC3CCCNC3)c21	W263	31	425	M692	CCn1c(-c2nonc2N)nc2c(C#CC(C)(C)O)ncc(OCC3CCCNC3)c21	31	425
CHEMBL1794066	CCn1c(nc2c(ncc(OC3CCNCC3)c12)C#CC(C)(C)O)c4nonc4N.OC(=O)C(F)(F)F	8.1	CCn1c(-c2nonc2N)nc2c(C#CC(C)(C)O)ncc(OC3CCNCC3)c21	W264	30	411	M693	CCn1cnc2c(C#CC(C)(C)O)ncc(OC3CCNCC3)c21	24	328
CHEMBL1794066	CCn1c(nc2c(ncc(OC3CCNCC3)c12)C#CC(C)(C)O)c4nonc4N.OC(=O)C(F)(F)F	8.1	CCn1c(-c2nonc2N)nc2c(C#CC(C)(C)O)ncc(OC3CCNCC3)c21	W264	30	411	M694	CCn1c(-c2nonc2N)nc2c(C#CC(C)(C)O)ncc(OC3CCNCC3)c21	30	411
CHEMBL523859	CCn1c(nc2c(ncc(OCC[C@@H](N)Cc3ccccc3)c12)C#CC(C)(C)O)c4nonc4N	8.4	CCn1c(-c2nonc2N)nc2c(C#CC(C)(C)O)ncc(OCCC(N)Cc3ccccc3)c21	W265	35	476	M695	CCn1cnc2c(C#CC(C)(C)O)ncc(OCCC(N)Cc3ccccc3)c21	29	393
CHEMBL523859	CCn1c(nc2c(ncc(OCC[C@@H](N)Cc3ccccc3)c12)C#CC(C)(C)O)c4nonc4N	8.4	CCn1c(-c2nonc2N)nc2c(C#CC(C)(C)O)ncc(OCCC(N)Cc3ccccc3)c21	W265	35	476	M696	CCn1c(-c2nonc2N)nc2c(C#CC(C)(C)O)ncc(OCCC(N)Cc3ccccc3)c21	35	476
CHEMBL494088	CCn1c(nc2c(ncc(OCC3CCNC3)c12)C#CC(C)(C)O)c4nonc4N	7.89	CCn1c(-c2nonc2N)nc2c(C#CC(C)(C)O)ncc(OCC3CCNC3)c21	W266	30	411	M697	CCn1cnc2c(C#CC(C)(C)O)ncc(OCC3CCNC3)c21	24	328
CHEMBL494088	CCn1c(nc2c(ncc(OCC3CCNC3)c12)C#CC(C)(C)O)c4nonc4N	7.89	CCn1c(-c2nonc2N)nc2c(C#CC(C)(C)O)ncc(OCC3CCNC3)c21	W266	30	411	M698	CCn1c(-c2nonc2N)nc2c(C#CC(C)(C)O)ncc(OCC3CCNC3)c21	30	411
CHEMBL1794065	CCn1c(nc2c(ncc(OCC3CCNCC3)c12)C#CC(C)(C)O)c4nonc4N.OC(=O)C(F)(F)F	8.1	CCn1c(-c2nonc2N)nc2c(C#CC(C)(C)O)ncc(OCC3CCNCC3)c21	W267	31	425	M699	CCn1cnc2c(C#CC(C)(C)O)ncc(OCC3CCNCC3)c21	25	342
CHEMBL1794065	CCn1c(nc2c(ncc(OCC3CCNCC3)c12)C#CC(C)(C)O)c4nonc4N.OC(=O)C(F)(F)F	8.1	CCn1c(-c2nonc2N)nc2c(C#CC(C)(C)O)ncc(OCC3CCNCC3)c21	W267	31	425	M700	CCn1c(-c2nonc2N)nc2c(C#CC(C)(C)O)ncc(OCC3CCNCC3)c21	31	425
CHEMBL493269	CCn1c(nc2c(ncc(OCCCCN)c12)C#CC(C)(C)O)c3nonc3N	8.05	CCn1c(-c2nonc2N)nc2c(C#CC(C)(C)O)ncc(OCCCCN)c21	W268	29	399	M701	CCn1cnc2c(C#CC(C)(C)O)ncc(OCCCCN)c21	23	316
CHEMBL493269	CCn1c(nc2c(ncc(OCCCCN)c12)C#CC(C)(C)O)c3nonc3N	8.05	CCn1c(-c2nonc2N)nc2c(C#CC(C)(C)O)ncc(OCCCCN)c21	W268	29	399	M702	CCn1c(-c2nonc2N)nc2c(C#CC(C)(C)O)ncc(OCCCCN)c21	29	399
CHEMBL522351	CCn1c(nc2c(ncc(OCCCNC[C@H](O)CO)c12)C#CC(C)(C)O)c3nonc3N	8.3	CCn1c(-c2nonc2N)nc2c(C#CC(C)(C)O)ncc(OCCCNCC(O)CO)c21	W269	33	460	M703	CCCOc1cnc(C#CC(C)(C)O)c2nc(-c3nonc3N)n(CC)c12	27	370
CHEMBL494060	CCn1c(nc2c(ncc(OCCCNCCc3ccc(OC)cc3)c12)C#CC(C)(C)O)c4nonc4N	8.22	CCn1c(-c2nonc2N)nc2c(C#CC(C)(C)O)ncc(OCCCNCCc3ccc(OC)cc3)c21	W270	38	520	M703	CCCOc1cnc(C#CC(C)(C)O)c2nc(-c3nonc3N)n(CC)c12	27	370
CHEMBL522351	CCn1c(nc2c(ncc(OCCCNC[C@H](O)CO)c12)C#CC(C)(C)O)c3nonc3N	8.3	CCn1c(-c2nonc2N)nc2c(C#CC(C)(C)O)ncc(OCCCNCC(O)CO)c21	W269	33	460	M704	CCn1cnc2c(C#CC(C)(C)O)ncc(OCCCNCC(O)CO)c21	27	376
CHEMBL522351	CCn1c(nc2c(ncc(OCCCNC[C@H](O)CO)c12)C#CC(C)(C)O)c3nonc3N	8.3	CCn1c(-c2nonc2N)nc2c(C#CC(C)(C)O)ncc(OCCCNCC(O)CO)c21	W269	33	460	M705	CCn1c(-c2nonc2N)nc2c(C#CC(C)(C)O)ncc(OCCCNCC(O)CO)c21	33	460
CHEMBL494060	CCn1c(nc2c(ncc(OCCCNCCc3ccc(OC)cc3)c12)C#CC(C)(C)O)c4nonc4N	8.22	CCn1c(-c2nonc2N)nc2c(C#CC(C)(C)O)ncc(OCCCNCCc3ccc(OC)cc3)c21	W270	38	520	M706	CCn1cnc2c(C#CC(C)(C)O)ncc(OCCCNCCc3ccc(OC)cc3)c21	32	437
CHEMBL494060	CCn1c(nc2c(ncc(OCCCNCCc3ccc(OC)cc3)c12)C#CC(C)(C)O)c4nonc4N	8.22	CCn1c(-c2nonc2N)nc2c(C#CC(C)(C)O)ncc(OCCCNCCc3ccc(OC)cc3)c21	W270	38	520	M707	CCn1c(-c2nonc2N)nc2c(C#CC(C)(C)O)ncc(OCCCNCCc3ccc(OC)cc3)c21	38	520
CHEMBL453510	CCn1c(nc2c(ncc(OCCN)c12)C#CC(C)(C)O)c3nonc3N	7.7	CCn1c(-c2nonc2N)nc2c(C#CC(C)(C)O)ncc(OCCN)c21	W271	27	371	M708	CCn1cnc2c(C#CC(C)(C)O)ncc(OCCN)c21	21	288
CHEMBL453510	CCn1c(nc2c(ncc(OCCN)c12)C#CC(C)(C)O)c3nonc3N	7.7	CCn1c(-c2nonc2N)nc2c(C#CC(C)(C)O)ncc(OCCN)c21	W271	27	371	M709	CCn1c(-c2nonc2N)nc2c(C#CC(C)(C)O)ncc(OCCN)c21	27	371
CHEMBL220241	CCn1c(nc2cnc(Oc3cccc(NC(=O)c4ccc(OCCN5CCOCC5)cc4)c3)cc12)c6nonc6N	5.87	CCn1c(-c2nonc2N)nc2cnc(Oc3cccc(NC(=O)c4ccc(OCCN5CCOCC5)cc4)c3)cc21	W272	42	571	M710	CCOc1ccc(C(=O)Nc2cccc(Oc3cc4c(cn3)ncn4CC)c2)cc1	30	402
CHEMBL220241	CCn1c(nc2cnc(Oc3cccc(NC(=O)c4ccc(OCCN5CCOCC5)cc4)c3)cc12)c6nonc6N	5.87	CCn1c(-c2nonc2N)nc2cnc(Oc3cccc(NC(=O)c4ccc(OCCN5CCOCC5)cc4)c3)cc21	W272	42	571	M711	CCOc1ccc(C(=O)Nc2cccc(Oc3cc4c(cn3)nc(-c3nonc3N)n4CC)c2)cc1	36	486
CHEMBL220241	CCn1c(nc2cnc(Oc3cccc(NC(=O)c4ccc(OCCN5CCOCC5)cc4)c3)cc12)c6nonc6N	5.87	CCn1c(-c2nonc2N)nc2cnc(Oc3cccc(NC(=O)c4ccc(OCCN5CCOCC5)cc4)c3)cc21	W272	42	571	M712	CCn1c(-c2nonc2N)nc2cnc(Oc3cccc(NC(=O)c4ccccc4)c3)cc21	33	441
CHEMBL220241	CCn1c(nc2cnc(Oc3cccc(NC(=O)c4ccc(OCCN5CCOCC5)cc4)c3)cc12)c6nonc6N	5.87	CCn1c(-c2nonc2N)nc2cnc(Oc3cccc(NC(=O)c4ccc(OCCN5CCOCC5)cc4)c3)cc21	W272	42	571	M713	CCn1cnc2cnc(Oc3cccc(NC(=O)c4ccc(OCCN5CCOCC5)cc4)c3)cc21	36	488
CHEMBL220241	CCn1c(nc2cnc(Oc3cccc(NC(=O)c4ccc(OCCN5CCOCC5)cc4)c3)cc12)c6nonc6N	5.87	CCn1c(-c2nonc2N)nc2cnc(Oc3cccc(NC(=O)c4ccc(OCCN5CCOCC5)cc4)c3)cc21	W272	42	571	M714	CCn1c(-c2nonc2N)nc2cnc(Oc3cccc(NC(=O)c4ccc(OCCN5CCOCC5)cc4)c3)cc21	42	571
CHEMBL523695	CCn1c(nc2cncc(C(=O)N3CC[C@@H](N)C3)c12)c4nonc4N	5.63	CCn1c(-c2nonc2N)nc2cncc(C(=O)N3CCC(N)C3)c21	W273	25	342	M715	CCn1c(-c2nonc2N)nc2cncc(C=O)c21	19	258
CHEMBL1956071	CCn1c(nc2cncc(C(=O)N3CC[C@H](N)C3)c12)c4nonc4N	5.71	CCn1c(-c2nonc2N)nc2cncc(C(=O)N3CCC(N)C3)c21	W273	25	342	M715	CCn1c(-c2nonc2N)nc2cncc(C=O)c21	19	258
CHEMBL493066	CCn1c(nc2cncc(C(=O)N3CCNCC3)c12)c4nonc4N	5.6	CCn1c(-c2nonc2N)nc2cncc(C(=O)N3CCNCC3)c21	W274	25	342	M715	CCn1c(-c2nonc2N)nc2cncc(C=O)c21	19	258
CHEMBL493067	CCn1c(nc2cncc(C(=O)NC3CCCNC3)c12)c4nonc4N	5.0	CCn1c(-c2nonc2N)nc2cncc(C(=O)NC3CCCNC3)c21	W275	26	356	M715	CCn1c(-c2nonc2N)nc2cncc(C=O)c21	19	258
CHEMBL494662	CCn1c(nc2cncc(C(=O)NC3CCNCC3)c12)c4nonc4N	5.59	CCn1c(-c2nonc2N)nc2cncc(C(=O)NC3CCNCC3)c21	W276	26	356	M715	CCn1c(-c2nonc2N)nc2cncc(C=O)c21	19	258
CHEMBL506153	CCn1c(nc2cncc(C(=O)NCCNC)c12)c3nonc3N	5.4	CCn1c(-c2nonc2N)nc2cncc(C(=O)NCCNC)c21	W277	24	330	M715	CCn1c(-c2nonc2N)nc2cncc(C=O)c21	19	258
CHEMBL523695	CCn1c(nc2cncc(C(=O)N3CC[C@@H](N)C3)c12)c4nonc4N	5.63	CCn1c(-c2nonc2N)nc2cncc(C(=O)N3CCC(N)C3)c21	W273	25	342	M716	CCn1cnc2cncc(C(=O)N3CCC(N)C3)c21	19	259
CHEMBL1956071	CCn1c(nc2cncc(C(=O)N3CC[C@H](N)C3)c12)c4nonc4N	5.71	CCn1c(-c2nonc2N)nc2cncc(C(=O)N3CCC(N)C3)c21	W273	25	342	M716	CCn1cnc2cncc(C(=O)N3CCC(N)C3)c21	19	259
CHEMBL523695	CCn1c(nc2cncc(C(=O)N3CC[C@@H](N)C3)c12)c4nonc4N	5.63	CCn1c(-c2nonc2N)nc2cncc(C(=O)N3CCC(N)C3)c21	W273	25	342	M717	CCn1c(-c2nonc2N)nc2cncc(C(=O)N3CCC(N)C3)c21	25	342
CHEMBL1956071	CCn1c(nc2cncc(C(=O)N3CC[C@H](N)C3)c12)c4nonc4N	5.71	CCn1c(-c2nonc2N)nc2cncc(C(=O)N3CCC(N)C3)c21	W273	25	342	M717	CCn1c(-c2nonc2N)nc2cncc(C(=O)N3CCC(N)C3)c21	25	342
CHEMBL493066	CCn1c(nc2cncc(C(=O)N3CCNCC3)c12)c4nonc4N	5.6	CCn1c(-c2nonc2N)nc2cncc(C(=O)N3CCNCC3)c21	W274	25	342	M718	CCn1cnc2cncc(C(=O)N3CCNCC3)c21	19	259
CHEMBL493066	CCn1c(nc2cncc(C(=O)N3CCNCC3)c12)c4nonc4N	5.6	CCn1c(-c2nonc2N)nc2cncc(C(=O)N3CCNCC3)c21	W274	25	342	M719	CCn1c(-c2nonc2N)nc2cncc(C(=O)N3CCNCC3)c21	25	342
CHEMBL493067	CCn1c(nc2cncc(C(=O)NC3CCCNC3)c12)c4nonc4N	5.0	CCn1c(-c2nonc2N)nc2cncc(C(=O)NC3CCCNC3)c21	W275	26	356	M720	CCn1cnc2cncc(C(=O)NC3CCCNC3)c21	20	273
CHEMBL493067	CCn1c(nc2cncc(C(=O)NC3CCCNC3)c12)c4nonc4N	5.0	CCn1c(-c2nonc2N)nc2cncc(C(=O)NC3CCCNC3)c21	W275	26	356	M721	CCn1c(-c2nonc2N)nc2cncc(C(=O)NC3CCCNC3)c21	26	356
CHEMBL494662	CCn1c(nc2cncc(C(=O)NC3CCNCC3)c12)c4nonc4N	5.59	CCn1c(-c2nonc2N)nc2cncc(C(=O)NC3CCNCC3)c21	W276	26	356	M722	CCn1cnc2cncc(C(=O)NC3CCNCC3)c21	20	273
CHEMBL494662	CCn1c(nc2cncc(C(=O)NC3CCNCC3)c12)c4nonc4N	5.59	CCn1c(-c2nonc2N)nc2cncc(C(=O)NC3CCNCC3)c21	W276	26	356	M723	CCn1c(-c2nonc2N)nc2cncc(C(=O)NC3CCNCC3)c21	26	356
CHEMBL506153	CCn1c(nc2cncc(C(=O)NCCNC)c12)c3nonc3N	5.4	CCn1c(-c2nonc2N)nc2cncc(C(=O)NCCNC)c21	W277	24	330	M724	CCn1cnc2cncc(C(=O)NCCNC)c21	18	247
CHEMBL506153	CCn1c(nc2cncc(C(=O)NCCNC)c12)c3nonc3N	5.4	CCn1c(-c2nonc2N)nc2cncc(C(=O)NCCNC)c21	W277	24	330	M725	CCn1c(-c2nonc2N)nc2cncc(C(=O)NCCNC)c21	24	330
CHEMBL188434	CCn1c(nc2cncc(CNC3CCNCC3)c12)c4nonc4N	6.13	CCn1c(-c2nonc2N)nc2cncc(CNC3CCNCC3)c21	W278	25	342	M726	CCn1c(-c2nonc2N)nc2cncc(C)c21	18	244
CHEMBL188434	CCn1c(nc2cncc(CNC3CCNCC3)c12)c4nonc4N	6.13	CCn1c(-c2nonc2N)nc2cncc(CNC3CCNCC3)c21	W278	25	342	M727	CCn1cnc2cncc(CNC3CCNCC3)c21	19	259
CHEMBL188434	CCn1c(nc2cncc(CNC3CCNCC3)c12)c4nonc4N	6.13	CCn1c(-c2nonc2N)nc2cncc(CNC3CCNCC3)c21	W278	25	342	M728	CCn1c(-c2nonc2N)nc2cncc(CNC3CCNCC3)c21	25	342
CHEMBL493911	CCn1c(nc2cncc(OC3CCNCC3)c12)c4nonc4N	6.0	CCn1c(-c2nonc2N)nc2cncc(OC3CCNCC3)c21	W279	24	329	M729	CCn1c(-c2nonc2N)nc2cnccc21	17	230
CHEMBL521823	CCn1c(nc2cncc(OCC3CCNCC3)c12)c4nonc4N	6.69	CCn1c(-c2nonc2N)nc2cncc(OCC3CCNCC3)c21	W280	25	343	M729	CCn1c(-c2nonc2N)nc2cnccc21	17	230
CHEMBL493911	CCn1c(nc2cncc(OC3CCNCC3)c12)c4nonc4N	6.0	CCn1c(-c2nonc2N)nc2cncc(OC3CCNCC3)c21	W279	24	329	M730	CCn1cnc2cncc(OC3CCNCC3)c21	18	246
CHEMBL493911	CCn1c(nc2cncc(OC3CCNCC3)c12)c4nonc4N	6.0	CCn1c(-c2nonc2N)nc2cncc(OC3CCNCC3)c21	W279	24	329	M731	CCn1c(-c2nonc2N)nc2cncc(OC3CCNCC3)c21	24	329
CHEMBL521823	CCn1c(nc2cncc(OCC3CCNCC3)c12)c4nonc4N	6.69	CCn1c(-c2nonc2N)nc2cncc(OCC3CCNCC3)c21	W280	25	343	M732	CCn1cnc2cncc(OCC3CCNCC3)c21	19	260
CHEMBL521823	CCn1c(nc2cncc(OCC3CCNCC3)c12)c4nonc4N	6.69	CCn1c(-c2nonc2N)nc2cncc(OCC3CCNCC3)c21	W280	25	343	M733	CCn1c(-c2nonc2N)nc2cncc(OCC3CCNCC3)c21	25	343
CHEMBL3699738	CCNC(=O)c1ccc2nc(c3ccc(cc3)C4(N)CCC4)c(c5ccccc5)n2c1	6.81	CCNC(=O)c1ccc2nc(-c3ccc(C4(N)CCC4)cc3)c(-c3ccccc3)n2c1	W281	31	411	M734	CCNC(=O)c1ccc2nc(-c3ccc(C4(N)CCC4)cc3)cn2c1	25	334
CHEMBL3699738	CCNC(=O)c1ccc2nc(c3ccc(cc3)C4(N)CCC4)c(c5ccccc5)n2c1	6.81	CCNC(=O)c1ccc2nc(-c3ccc(C4(N)CCC4)cc3)c(-c3ccccc3)n2c1	W281	31	411	M735	CCNC(=O)c1ccc2nc(-c3ccc(C4(N)CCC4)cc3)c(-c3ccccc3)n2c1	31	411
CHEMBL3701769	CCNC(=O)c1ccc2OCn3c(nc(c4ccc(cc4)C5(N)CC(C)(O)C5)c3c6ccccc6)c2c1	9.51	CCNC(=O)c1ccc2c(c1)-c1nc(-c3ccc(C4(N)CC(C)(O)C4)cc3)c(-c3ccccc3)n1CO2	W282	37	495	M736	CCNC(=O)c1ccc2c(c1)-c1nc(-c3ccc(C4(N)CC(C)(O)C4)cc3)cn1CO2	31	418
CHEMBL3701769	CCNC(=O)c1ccc2OCn3c(nc(c4ccc(cc4)C5(N)CC(C)(O)C5)c3c6ccccc6)c2c1	9.51	CCNC(=O)c1ccc2c(c1)-c1nc(-c3ccc(C4(N)CC(C)(O)C4)cc3)c(-c3ccccc3)n1CO2	W282	37	495	M737	CCNC(=O)c1ccc2c(c1)-c1nc(-c3ccc(C4(N)CC(C)(O)C4)cc3)c(-c3ccccc3)n1CO2	37	495
CHEMBL3703118	CCNC(=O)c1ccn2c(c3ccccc3)c(nc2c1)c4ccc(cc4)C5(N)CCC5	7.34	CCNC(=O)c1ccn2c(-c3ccccc3)c(-c3ccc(C4(N)CCC4)cc3)nc2c1	W283	31	411	M738	NC1(c2ccc(-c3cn4ccc(C=O)cc4n3)cc2)CCC1	22	291
CHEMBL3703112	CCOC(=O)c1ccn2c(c3ccccc3)c(nc2c1)c4ccc(cc4)C5(N)CCC5	7.66	CCOC(=O)c1ccn2c(-c3ccccc3)c(-c3ccc(C4(N)CCC4)cc3)nc2c1	W289	31	412	M738	NC1(c2ccc(-c3cn4ccc(C=O)cc4n3)cc2)CCC1	22	291
CHEMBL3703114	CNC(=O)c1ccn2c(c3ccccc3)c(nc2c1)c4ccc(cc4)C5(N)CCC5	7.28	CNC(=O)c1ccn2c(-c3ccccc3)c(-c3ccc(C4(N)CCC4)cc3)nc2c1	W360	30	396	M738	NC1(c2ccc(-c3cn4ccc(C=O)cc4n3)cc2)CCC1	22	291
CHEMBL3699712	COC(=O)c1ccn2c(c3ccccc3)c(nc2c1)c4ccc(cc4)C5(N)CCC5	7.19	COC(=O)c1ccn2c(-c3ccccc3)c(-c3ccc(C4(N)CCC4)cc3)nc2c1	W385	30	397	M738	NC1(c2ccc(-c3cn4ccc(C=O)cc4n3)cc2)CCC1	22	291
CHEMBL3703145	CON(C)C(=O)c1ccn2c(c3ccccc3)c(nc2c1)c4ccc(cc4)C5(N)CCC5	6.52	CON(C)C(=O)c1ccn2c(-c3ccccc3)c(-c3ccc(C4(N)CCC4)cc3)nc2c1	W445	32	427	M738	NC1(c2ccc(-c3cn4ccc(C=O)cc4n3)cc2)CCC1	22	291
CHEMBL3699718	NC1(CCC1)c2ccc(cc2)c3nc4cc(ccn4c3c5ccccc5)C(=O)N6CCCC6	6.29	NC1(c2ccc(-c3nc4cc(C(=O)N5CCCC5)ccn4c3-c3ccccc3)cc2)CCC1	W624	33	437	M738	NC1(c2ccc(-c3cn4ccc(C=O)cc4n3)cc2)CCC1	22	291
CHEMBL3703119	NC1(CCC1)c2ccc(cc2)c3nc4cc(ccn4c3c5ccccc5)C(=O)NO	7.32	NC1(c2ccc(-c3nc4cc(C(=O)NO)ccn4c3-c3ccccc3)cc2)CCC1	W625	30	398	M738	NC1(c2ccc(-c3cn4ccc(C=O)cc4n3)cc2)CCC1	22	291
CHEMBL3703113	NC1(CCC1)c2ccc(cc2)c3nc4cc(ccn4c3c5ccccc5)C(=O)O	7.54	NC1(c2ccc(-c3nc4cc(C(=O)O)ccn4c3-c3ccccc3)cc2)CCC1	W626	29	383	M738	NC1(c2ccc(-c3cn4ccc(C=O)cc4n3)cc2)CCC1	22	291
CHEMBL3703118	CCNC(=O)c1ccn2c(c3ccccc3)c(nc2c1)c4ccc(cc4)C5(N)CCC5	7.34	CCNC(=O)c1ccn2c(-c3ccccc3)c(-c3ccc(C4(N)CCC4)cc3)nc2c1	W283	31	411	M739	NC1(c2ccc(-c3nc4cc(C=O)ccn4c3-c3ccccc3)cc2)CCC1	28	367
CHEMBL3703112	CCOC(=O)c1ccn2c(c3ccccc3)c(nc2c1)c4ccc(cc4)C5(N)CCC5	7.66	CCOC(=O)c1ccn2c(-c3ccccc3)c(-c3ccc(C4(N)CCC4)cc3)nc2c1	W289	31	412	M739	NC1(c2ccc(-c3nc4cc(C=O)ccn4c3-c3ccccc3)cc2)CCC1	28	367
CHEMBL3703114	CNC(=O)c1ccn2c(c3ccccc3)c(nc2c1)c4ccc(cc4)C5(N)CCC5	7.28	CNC(=O)c1ccn2c(-c3ccccc3)c(-c3ccc(C4(N)CCC4)cc3)nc2c1	W360	30	396	M739	NC1(c2ccc(-c3nc4cc(C=O)ccn4c3-c3ccccc3)cc2)CCC1	28	367
CHEMBL3699712	COC(=O)c1ccn2c(c3ccccc3)c(nc2c1)c4ccc(cc4)C5(N)CCC5	7.19	COC(=O)c1ccn2c(-c3ccccc3)c(-c3ccc(C4(N)CCC4)cc3)nc2c1	W385	30	397	M739	NC1(c2ccc(-c3nc4cc(C=O)ccn4c3-c3ccccc3)cc2)CCC1	28	367
CHEMBL3703145	CON(C)C(=O)c1ccn2c(c3ccccc3)c(nc2c1)c4ccc(cc4)C5(N)CCC5	6.52	CON(C)C(=O)c1ccn2c(-c3ccccc3)c(-c3ccc(C4(N)CCC4)cc3)nc2c1	W445	32	427	M739	NC1(c2ccc(-c3nc4cc(C=O)ccn4c3-c3ccccc3)cc2)CCC1	28	367
CHEMBL3699718	NC1(CCC1)c2ccc(cc2)c3nc4cc(ccn4c3c5ccccc5)C(=O)N6CCCC6	6.29	NC1(c2ccc(-c3nc4cc(C(=O)N5CCCC5)ccn4c3-c3ccccc3)cc2)CCC1	W624	33	437	M739	NC1(c2ccc(-c3nc4cc(C=O)ccn4c3-c3ccccc3)cc2)CCC1	28	367
CHEMBL3703119	NC1(CCC1)c2ccc(cc2)c3nc4cc(ccn4c3c5ccccc5)C(=O)NO	7.32	NC1(c2ccc(-c3nc4cc(C(=O)NO)ccn4c3-c3ccccc3)cc2)CCC1	W625	30	398	M739	NC1(c2ccc(-c3nc4cc(C=O)ccn4c3-c3ccccc3)cc2)CCC1	28	367
CHEMBL3703113	NC1(CCC1)c2ccc(cc2)c3nc4cc(ccn4c3c5ccccc5)C(=O)O	7.54	NC1(c2ccc(-c3nc4cc(C(=O)O)ccn4c3-c3ccccc3)cc2)CCC1	W626	29	383	M739	NC1(c2ccc(-c3nc4cc(C=O)ccn4c3-c3ccccc3)cc2)CCC1	28	367
CHEMBL3703118	CCNC(=O)c1ccn2c(c3ccccc3)c(nc2c1)c4ccc(cc4)C5(N)CCC5	7.34	CCNC(=O)c1ccn2c(-c3ccccc3)c(-c3ccc(C4(N)CCC4)cc3)nc2c1	W283	31	411	M740	CCNC(=O)c1ccn2cc(-c3ccc(C4(N)CCC4)cc3)nc2c1	25	334
CHEMBL3703118	CCNC(=O)c1ccn2c(c3ccccc3)c(nc2c1)c4ccc(cc4)C5(N)CCC5	7.34	CCNC(=O)c1ccn2c(-c3ccccc3)c(-c3ccc(C4(N)CCC4)cc3)nc2c1	W283	31	411	M741	CCNC(=O)c1ccn2c(-c3ccccc3)c(-c3ccc(C4(N)CCC4)cc3)nc2c1	31	411
CHEMBL252652	CCNC(=O)NC1CCN(Cc2ccc(cc2)c3nc4nc(SC)ncc4cc3c5ccccc5)CC1	5.72	CCNC(=O)NC1CCN(Cc2ccc(-c3nc4nc(SC)ncc4cc3-c3ccccc3)cc2)CC1	W284	37	513	M742	CSc1ncc2cc(-c3ccccc3)c(-c3ccc(C)cc3)nc2n1	25	343
CHEMBL252260	CSc1ncc2cc(c3ccccc3)c(nc2n1)c4ccc(CN(C)CCc5cn[nH]c5)cc4	4.76	CSc1ncc2cc(-c3ccccc3)c(-c3ccc(CN(C)CCc4cn[nH]c4)cc3)nc2n1	W457	34	467	M742	CSc1ncc2cc(-c3ccccc3)c(-c3ccc(C)cc3)nc2n1	25	343
CHEMBL252457	CSc1ncc2cc(c3ccccc3)c(nc2n1)c4ccc(CN5CCC(CC5)C(=O)N)cc4	6.03	CSc1ncc2cc(-c3ccccc3)c(-c3ccc(CN4CCC(C(N)=O)CC4)cc3)nc2n1	W458	34	470	M742	CSc1ncc2cc(-c3ccccc3)c(-c3ccc(C)cc3)nc2n1	25	343
CHEMBL403356	CSc1ncc2cc(c3ccccc3)c(nc2n1)c4ccc(CN5CCC(CC5)c6nnc(N)s6)cc4	6.57	CSc1ncc2cc(-c3ccccc3)c(-c3ccc(CN4CCC(c5nnc(N)s5)CC4)cc3)nc2n1	W463	37	526	M742	CSc1ncc2cc(-c3ccccc3)c(-c3ccc(C)cc3)nc2n1	25	343
CHEMBL252456	CSc1ncc2cc(c3ccccc3)c(nc2n1)c4ccc(CNCCC(=O)c5ccccc5N)cc4	7.05	CSc1ncc2cc(-c3ccccc3)c(-c3ccc(CNCCC(=O)c4ccccc4N)cc3)nc2n1	W467	37	506	M742	CSc1ncc2cc(-c3ccccc3)c(-c3ccc(C)cc3)nc2n1	25	343
CHEMBL276130	CSc1ncc2cc(c3ccccc3)c(nc2n1)c4ccc(CNCCC(=O)N)cc4	5.89	CSc1ncc2cc(-c3ccccc3)c(-c3ccc(CNCCC(N)=O)cc3)nc2n1	W468	31	430	M742	CSc1ncc2cc(-c3ccccc3)c(-c3ccc(C)cc3)nc2n1	25	343
CHEMBL252054	CSc1ncc2cc(c3ccccc3)c(nc2n1)c4ccc(CNCCc5c[nH]cn5)cc4	5.91	CSc1ncc2cc(-c3ccccc3)c(-c3ccc(CNCCc4c[nH]cn4)cc3)nc2n1	W469	33	453	M742	CSc1ncc2cc(-c3ccccc3)c(-c3ccc(C)cc3)nc2n1	25	343
CHEMBL403354	CSc1ncc2cc(c3ccccc3)c(nc2n1)c4ccc(CNCCc5cccnc5)cc4	5.94	CSc1ncc2cc(-c3ccccc3)c(-c3ccc(CNCCc4cccnc4)cc3)nc2n1	W470	34	464	M742	CSc1ncc2cc(-c3ccccc3)c(-c3ccc(C)cc3)nc2n1	25	343
CHEMBL403355	CSc1ncc2cc(c3ccccc3)c(nc2n1)c4ccc(CNCCc5n[nH]c(C)n5)cc4	5.75	CSc1ncc2cc(-c3ccccc3)c(-c3ccc(CNCCc4n[nH]c(C)n4)cc3)nc2n1	W471	34	468	M742	CSc1ncc2cc(-c3ccccc3)c(-c3ccc(C)cc3)nc2n1	25	343
CHEMBL252055	CSc1ncc2cc(c3ccccc3)c(nc2n1)c4ccc(CNCCc5nc[nH]n5)cc4	5.77	CSc1ncc2cc(-c3ccccc3)c(-c3ccc(CNCCc4nc[nH]n4)cc3)nc2n1	W473	33	454	M742	CSc1ncc2cc(-c3ccccc3)c(-c3ccc(C)cc3)nc2n1	25	343
CHEMBL252056	CSc1ncc2cc(c3ccccc3)c(nc2n1)c4ccc(CNCCc5nccs5)cc4	5.86	CSc1ncc2cc(-c3ccccc3)c(-c3ccc(CNCCc4nccs4)cc3)nc2n1	W474	33	470	M742	CSc1ncc2cc(-c3ccccc3)c(-c3ccc(C)cc3)nc2n1	25	343
CHEMBL252455	CSc1ncc2cc(c3ccccc3)c(nc2n1)c4ccc(CNCCc5nnc(N)s5)cc4	6.28	CSc1ncc2cc(-c3ccccc3)c(-c3ccc(CNCCc4nnc(N)s4)cc3)nc2n1	W475	34	486	M742	CSc1ncc2cc(-c3ccccc3)c(-c3ccc(C)cc3)nc2n1	25	343
CHEMBL251860	CSc1ncc2cc(c3ccccc3)c(nc2n1)c4ccc(CNCCCN5CCN(C)CC5)cc4	5.05	CSc1ncc2cc(-c3ccccc3)c(-c3ccc(CNCCCN4CCN(C)CC4)cc3)nc2n1	W476	36	499	M742	CSc1ncc2cc(-c3ccccc3)c(-c3ccc(C)cc3)nc2n1	25	343
CHEMBL252259	CSc1ncc2cc(c3ccccc3)c(nc2n1)c4ccc(CNCCCn5ccnc5)cc4	5.82	CSc1ncc2cc(-c3ccccc3)c(-c3ccc(CNCCCn4ccnc4)cc3)nc2n1	W477	34	467	M742	CSc1ncc2cc(-c3ccccc3)c(-c3ccc(C)cc3)nc2n1	25	343
CHEMBL252652	CCNC(=O)NC1CCN(Cc2ccc(cc2)c3nc4nc(SC)ncc4cc3c5ccccc5)CC1	5.72	CCNC(=O)NC1CCN(Cc2ccc(-c3nc4nc(SC)ncc4cc3-c3ccccc3)cc2)CC1	W284	37	513	M743	CSc1ncc2ccc(-c3ccc(CN4CCC(N)CC4)cc3)nc2n1	26	366
CHEMBL252654	CSc1ncc2cc(c3ccccc3)c(nc2n1)c4ccc(CN5CCC(CC5)NC(=O)CNC(=O)C)cc4	5.29	CSc1ncc2cc(-c3ccccc3)c(-c3ccc(CN4CCC(NC(=O)CNC(C)=O)CC4)cc3)nc2n1	W466	39	541	M743	CSc1ncc2ccc(-c3ccc(CN4CCC(N)CC4)cc3)nc2n1	26	366
CHEMBL252652	CCNC(=O)NC1CCN(Cc2ccc(cc2)c3nc4nc(SC)ncc4cc3c5ccccc5)CC1	5.72	CCNC(=O)NC1CCN(Cc2ccc(-c3nc4nc(SC)ncc4cc3-c3ccccc3)cc2)CC1	W284	37	513	M744	CSc1ncc2cc(-c3ccccc3)c(-c3ccc(CN4CCC(N)CC4)cc3)nc2n1	32	442
CHEMBL252654	CSc1ncc2cc(c3ccccc3)c(nc2n1)c4ccc(CN5CCC(CC5)NC(=O)CNC(=O)C)cc4	5.29	CSc1ncc2cc(-c3ccccc3)c(-c3ccc(CN4CCC(NC(=O)CNC(C)=O)CC4)cc3)nc2n1	W466	39	541	M744	CSc1ncc2cc(-c3ccccc3)c(-c3ccc(CN4CCC(N)CC4)cc3)nc2n1	32	442
CHEMBL252652	CCNC(=O)NC1CCN(Cc2ccc(cc2)c3nc4nc(SC)ncc4cc3c5ccccc5)CC1	5.72	CCNC(=O)NC1CCN(Cc2ccc(-c3nc4nc(SC)ncc4cc3-c3ccccc3)cc2)CC1	W284	37	513	M745	CCNC(=O)NC1CCN(Cc2ccc(-c3ccc4cnc(SC)nc4n3)cc2)CC1	31	437
CHEMBL252652	CCNC(=O)NC1CCN(Cc2ccc(cc2)c3nc4nc(SC)ncc4cc3c5ccccc5)CC1	5.72	CCNC(=O)NC1CCN(Cc2ccc(-c3nc4nc(SC)ncc4cc3-c3ccccc3)cc2)CC1	W284	37	513	M746	CCNC(=O)NC1CCN(Cc2ccc(-c3nc4nc(SC)ncc4cc3-c3ccccc3)cc2)CC1	37	513
CHEMBL593573	CCNc1nc(c2cocc2)c(cc1OC[C@@H](N)Cc3ccccc3)c4cnc5[nH]nc(C)c5n4	5.2	CCNc1nc(-c2ccoc2)c(-c2cnc3[nH]nc(C)c3n2)cc1OCC(N)Cc1ccccc1	W285	35	470	M747	CCNc1ccc(-c2cnc3[nH]nc(C)c3n2)c(-c2ccoc2)n1	24	320
CHEMBL593573	CCNc1nc(c2cocc2)c(cc1OC[C@@H](N)Cc3ccccc3)c4cnc5[nH]nc(C)c5n4	5.2	CCNc1nc(-c2ccoc2)c(-c2cnc3[nH]nc(C)c3n2)cc1OCC(N)Cc1ccccc1	W285	35	470	M748	CCNc1nc(-c2ccoc2)ccc1OCC(N)Cc1ccccc1	25	337
CHEMBL593573	CCNc1nc(c2cocc2)c(cc1OC[C@@H](N)Cc3ccccc3)c4cnc5[nH]nc(C)c5n4	5.2	CCNc1nc(-c2ccoc2)c(-c2cnc3[nH]nc(C)c3n2)cc1OCC(N)Cc1ccccc1	W285	35	470	M749	CCNc1ncc(-c2cnc3[nH]nc(C)c3n2)cc1OCC(N)Cc1ccccc1	30	403
CHEMBL593573	CCNc1nc(c2cocc2)c(cc1OC[C@@H](N)Cc3ccccc3)c4cnc5[nH]nc(C)c5n4	5.2	CCNc1nc(-c2ccoc2)c(-c2cnc3[nH]nc(C)c3n2)cc1OCC(N)Cc1ccccc1	W285	35	470	M750	CCNc1nc(-c2ccoc2)c(-c2cnc3[nH]nc(C)c3n2)cc1OCC(N)Cc1ccccc1	35	470
CHEMBL3699753	CCOC(=O)c1cc(Br)c2nc(c3ccc(cc3)C4(N)CCC4)c(c5ccccc5)n2c1	6.99	CCOC(=O)c1cc(Br)c2nc(-c3ccc(C4(N)CCC4)cc3)c(-c3ccccc3)n2c1	W286	32	490	M751	NC1(c2ccc(-c3cn4cc(C=O)cc(Br)c4n3)cc2)CCC1	23	370
CHEMBL3699753	CCOC(=O)c1cc(Br)c2nc(c3ccc(cc3)C4(N)CCC4)c(c5ccccc5)n2c1	6.99	CCOC(=O)c1cc(Br)c2nc(-c3ccc(C4(N)CCC4)cc3)c(-c3ccccc3)n2c1	W286	32	490	M752	NC1(c2ccc(-c3nc4c(Br)cc(C=O)cn4c3-c3ccccc3)cc2)CCC1	29	446
CHEMBL3699753	CCOC(=O)c1cc(Br)c2nc(c3ccc(cc3)C4(N)CCC4)c(c5ccccc5)n2c1	6.99	CCOC(=O)c1cc(Br)c2nc(-c3ccc(C4(N)CCC4)cc3)c(-c3ccccc3)n2c1	W286	32	490	M753	CCOC(=O)c1cc(Br)c2nc(-c3ccc(C4(N)CCC4)cc3)cn2c1	26	414
CHEMBL3699753	CCOC(=O)c1cc(Br)c2nc(c3ccc(cc3)C4(N)CCC4)c(c5ccccc5)n2c1	6.99	CCOC(=O)c1cc(Br)c2nc(-c3ccc(C4(N)CCC4)cc3)c(-c3ccccc3)n2c1	W286	32	490	M754	CCOC(=O)c1cc(Br)c2nc(-c3ccc(C4(N)CCC4)cc3)c(-c3ccccc3)n2c1	32	490
CHEMBL3703134	CCOC(=O)c1ccc2nc(c3ccc(cc3)C4(N)CCC4)c(c5ccccc5)n2c1	6.85	CCOC(=O)c1ccc2nc(-c3ccc(C4(N)CCC4)cc3)c(-c3ccccc3)n2c1	W287	31	412	M755	CCOC(=O)c1ccc2nc(-c3ccc(C4(N)CCC4)cc3)cn2c1	25	335
CHEMBL3703134	CCOC(=O)c1ccc2nc(c3ccc(cc3)C4(N)CCC4)c(c5ccccc5)n2c1	6.85	CCOC(=O)c1ccc2nc(-c3ccc(C4(N)CCC4)cc3)c(-c3ccccc3)n2c1	W287	31	412	M756	CCOC(=O)c1ccc2nc(-c3ccc(C4(N)CCC4)cc3)c(-c3ccccc3)n2c1	31	412
CHEMBL3699719	CCOC(=O)c1cccn2c(c3ccccc3)c(nc12)c4ccc(cc4)C5(N)CCC5	6.63	CCOC(=O)c1cccn2c(-c3ccccc3)c(-c3ccc(C4(N)CCC4)cc3)nc12	W288	31	412	M757	NC1(c2ccc(-c3cn4cccc(C=O)c4n3)cc2)CCC1	22	291
CHEMBL3699701	COC(=O)c1cccn2c(c3ccccc3)c(nc12)c4ccc(cc4)C5(N)CCC5	6.69	COC(=O)c1cccn2c(-c3ccccc3)c(-c3ccc(C4(N)CCC4)cc3)nc12	W384	30	397	M757	NC1(c2ccc(-c3cn4cccc(C=O)c4n3)cc2)CCC1	22	291
CHEMBL3699719	CCOC(=O)c1cccn2c(c3ccccc3)c(nc12)c4ccc(cc4)C5(N)CCC5	6.63	CCOC(=O)c1cccn2c(-c3ccccc3)c(-c3ccc(C4(N)CCC4)cc3)nc12	W288	31	412	M758	NC1(c2ccc(-c3nc4c(C=O)cccn4c3-c3ccccc3)cc2)CCC1	28	367
CHEMBL3699701	COC(=O)c1cccn2c(c3ccccc3)c(nc12)c4ccc(cc4)C5(N)CCC5	6.69	COC(=O)c1cccn2c(-c3ccccc3)c(-c3ccc(C4(N)CCC4)cc3)nc12	W384	30	397	M758	NC1(c2ccc(-c3nc4c(C=O)cccn4c3-c3ccccc3)cc2)CCC1	28	367
CHEMBL3699719	CCOC(=O)c1cccn2c(c3ccccc3)c(nc12)c4ccc(cc4)C5(N)CCC5	6.63	CCOC(=O)c1cccn2c(-c3ccccc3)c(-c3ccc(C4(N)CCC4)cc3)nc12	W288	31	412	M759	CCOC(=O)c1cccn2cc(-c3ccc(C4(N)CCC4)cc3)nc12	25	335
CHEMBL3699719	CCOC(=O)c1cccn2c(c3ccccc3)c(nc12)c4ccc(cc4)C5(N)CCC5	6.63	CCOC(=O)c1cccn2c(-c3ccccc3)c(-c3ccc(C4(N)CCC4)cc3)nc12	W288	31	412	M760	CCOC(=O)c1cccn2c(-c3ccccc3)c(-c3ccc(C4(N)CCC4)cc3)nc12	31	412
CHEMBL3703112	CCOC(=O)c1ccn2c(c3ccccc3)c(nc2c1)c4ccc(cc4)C5(N)CCC5	7.66	CCOC(=O)c1ccn2c(-c3ccccc3)c(-c3ccc(C4(N)CCC4)cc3)nc2c1	W289	31	412	M761	CCOC(=O)c1ccn2cc(-c3ccc(C4(N)CCC4)cc3)nc2c1	25	335
CHEMBL3703112	CCOC(=O)c1ccn2c(c3ccccc3)c(nc2c1)c4ccc(cc4)C5(N)CCC5	7.66	CCOC(=O)c1ccn2c(-c3ccccc3)c(-c3ccc(C4(N)CCC4)cc3)nc2c1	W289	31	412	M762	CCOC(=O)c1ccn2c(-c3ccccc3)c(-c3ccc(C4(N)CCC4)cc3)nc2c1	31	412
CHEMBL3968885	CCOC(=O)c1cn2c(c3ccccc3)c(nc2cn1)c4ccc(cc4)C5(N)CCC5	6.89	CCOC(=O)c1cn2c(-c3ccccc3)c(-c3ccc(C4(N)CCC4)cc3)nc2cn1	W290	31	412	M763	NC1(c2ccc(-c3cn4cc(C=O)ncc4n3)cc2)CCC1	22	292
CHEMBL3968885	CCOC(=O)c1cn2c(c3ccccc3)c(nc2cn1)c4ccc(cc4)C5(N)CCC5	6.89	CCOC(=O)c1cn2c(-c3ccccc3)c(-c3ccc(C4(N)CCC4)cc3)nc2cn1	W290	31	412	M764	NC1(c2ccc(-c3nc4cnc(C=O)cn4c3-c3ccccc3)cc2)CCC1	28	368
CHEMBL3968885	CCOC(=O)c1cn2c(c3ccccc3)c(nc2cn1)c4ccc(cc4)C5(N)CCC5	6.89	CCOC(=O)c1cn2c(-c3ccccc3)c(-c3ccc(C4(N)CCC4)cc3)nc2cn1	W290	31	412	M765	CCOC(=O)c1cn2cc(-c3ccc(C4(N)CCC4)cc3)nc2cn1	25	336
CHEMBL3968885	CCOC(=O)c1cn2c(c3ccccc3)c(nc2cn1)c4ccc(cc4)C5(N)CCC5	6.89	CCOC(=O)c1cn2c(-c3ccccc3)c(-c3ccc(C4(N)CCC4)cc3)nc2cn1	W290	31	412	M766	CCOC(=O)c1cn2c(-c3ccccc3)c(-c3ccc(C4(N)CCC4)cc3)nc2cn1	31	412
CHEMBL3672498	CCOC(=O)c1cncc(c1)c2cnc3cc(c4ccccc4)c(nn23)c5ccc(cc5)C6(N)CCC6	6.96	CCOC(=O)c1cncc(-c2cnc3cc(-c4ccccc4)c(-c4ccc(C5(N)CCC5)cc4)nn23)c1	W291	37	490	M767	NC1(c2ccc(-c3ccc4ncc(-c5cncc(C=O)c5)n4n3)cc2)CCC1	28	369
CHEMBL3672498	CCOC(=O)c1cncc(c1)c2cnc3cc(c4ccccc4)c(nn23)c5ccc(cc5)C6(N)CCC6	6.96	CCOC(=O)c1cncc(-c2cnc3cc(-c4ccccc4)c(-c4ccc(C5(N)CCC5)cc4)nn23)c1	W291	37	490	M768	NC1(c2ccc(-c3nn4c(-c5cncc(C=O)c5)cnc4cc3-c3ccccc3)cc2)CCC1	34	446
CHEMBL3672498	CCOC(=O)c1cncc(c1)c2cnc3cc(c4ccccc4)c(nn23)c5ccc(cc5)C6(N)CCC6	6.96	CCOC(=O)c1cncc(-c2cnc3cc(-c4ccccc4)c(-c4ccc(C5(N)CCC5)cc4)nn23)c1	W291	37	490	M769	CCOC(=O)c1cncc(-c2cnc3ccc(-c4ccc(C5(N)CCC5)cc4)nn23)c1	31	413
CHEMBL3672498	CCOC(=O)c1cncc(c1)c2cnc3cc(c4ccccc4)c(nn23)c5ccc(cc5)C6(N)CCC6	6.96	CCOC(=O)c1cncc(-c2cnc3cc(-c4ccccc4)c(-c4ccc(C5(N)CCC5)cc4)nn23)c1	W291	37	490	M770	CCOC(=O)c1cncc(-c2cnc3cc(-c4ccccc4)cnn23)c1	26	344
CHEMBL3672498	CCOC(=O)c1cncc(c1)c2cnc3cc(c4ccccc4)c(nn23)c5ccc(cc5)C6(N)CCC6	6.96	CCOC(=O)c1cncc(-c2cnc3cc(-c4ccccc4)c(-c4ccc(C5(N)CCC5)cc4)nn23)c1	W291	37	490	M771	CCOC(=O)c1cncc(-c2cnc3cc(-c4ccccc4)c(-c4ccc(C5(N)CCC5)cc4)nn23)c1	37	490
CHEMBL3703102	CCOc1ccc2nc(c3ccc(cc3)C4(N)CCC4)c(c5ccccc5)n2c1	7.16	CCOc1ccc2nc(-c3ccc(C4(N)CCC4)cc3)c(-c3ccccc3)n2c1	W292	29	383	M772	CCOc1ccc2nc(-c3ccc(C4(N)CCC4)cc3)cn2c1	23	307
CHEMBL3703102	CCOc1ccc2nc(c3ccc(cc3)C4(N)CCC4)c(c5ccccc5)n2c1	7.16	CCOc1ccc2nc(-c3ccc(C4(N)CCC4)cc3)c(-c3ccccc3)n2c1	W292	29	383	M773	CCOc1ccc2nc(-c3ccc(C4(N)CCC4)cc3)c(-c3ccccc3)n2c1	29	383
CHEMBL3701739	CCOc1cccc2OCn3c(nc(c4ccc(cc4)C5(N)CC(C)(O)C5)c3c6ccccc6)c12	8.74	CCOc1cccc2c1-c1nc(-c3ccc(C4(N)CC(C)(O)C4)cc3)c(-c3ccccc3)n1CO2	W293	35	468	M774	CCOc1cccc2c1-c1nc(-c3ccc(C4(N)CC(C)(O)C4)cc3)cn1CO2	29	391
CHEMBL3701739	CCOc1cccc2OCn3c(nc(c4ccc(cc4)C5(N)CC(C)(O)C5)c3c6ccccc6)c12	8.74	CCOc1cccc2c1-c1nc(-c3ccc(C4(N)CC(C)(O)C4)cc3)c(-c3ccccc3)n1CO2	W293	35	468	M775	CCOc1cccc2c1-c1nc(-c3ccc(C4(N)CC(C)(O)C4)cc3)c(-c3ccccc3)n1CO2	35	468
CHEMBL3701738	CCOc1cccc2OCn3c(nc(c4ccc(cc4)C5(N)CC(O)(C5)C6CC6)c3c7ccccc7)c12	8.77	CCOc1cccc2c1-c1nc(-c3ccc(C4(N)CC(O)(C5CC5)C4)cc3)c(-c3ccccc3)n1CO2	W294	37	494	M776	CCOc1cccc2c1-c1nc(-c3ccc(C4(N)CC(O)(C5CC5)C4)cc3)cn1CO2	31	418
CHEMBL3701738	CCOc1cccc2OCn3c(nc(c4ccc(cc4)C5(N)CC(O)(C5)C6CC6)c3c7ccccc7)c12	8.77	CCOc1cccc2c1-c1nc(-c3ccc(C4(N)CC(O)(C5CC5)C4)cc3)c(-c3ccccc3)n1CO2	W294	37	494	M777	CCOc1cccc2c1-c1nc(-c3ccc(C4(N)CC(O)(C5CC5)C4)cc3)c(-c3ccccc3)n1CO2	37	494
CHEMBL3699698	CCOc1cccn2c(c3ccccc3)c(nc12)c4ccc(cc4)C5(N)CCC5	6.97	CCOc1cccn2c(-c3ccccc3)c(-c3ccc(C4(N)CCC4)cc3)nc12	W295	29	383	M778	CCOc1cccn2cc(-c3ccc(C4(N)CCC4)cc3)nc12	23	307
CHEMBL3699698	CCOc1cccn2c(c3ccccc3)c(nc12)c4ccc(cc4)C5(N)CCC5	6.97	CCOc1cccn2c(-c3ccccc3)c(-c3ccc(C4(N)CCC4)cc3)nc12	W295	29	383	M779	CCOc1cccn2c(-c3ccccc3)c(-c3ccc(C4(N)CCC4)cc3)nc12	29	383
CHEMBL3699671	CCOc1cnc2nc(c3ccc(cc3)C4(N)CCC4)c(c5ccccc5)n2c1	6.48	CCOc1cnc2nc(-c3ccc(C4(N)CCC4)cc3)c(-c3ccccc3)n2c1	W296	29	384	M780	CCOc1cnc2nc(-c3ccc(C4(N)CCC4)cc3)cn2c1	23	308
CHEMBL3699671	CCOc1cnc2nc(c3ccc(cc3)C4(N)CCC4)c(c5ccccc5)n2c1	6.48	CCOc1cnc2nc(-c3ccc(C4(N)CCC4)cc3)c(-c3ccccc3)n2c1	W296	29	384	M781	CCOc1cnc2nc(-c3ccc(C4(N)CCC4)cc3)c(-c3ccccc3)n2c1	29	384
CHEMBL3701773	CCONC(=O)c1ccc2c(OCn3c2nc(c4ccc(cc4)C5(N)CC(C)(O)C5)c3c6ccccc6)c1	9.28	CCONC(=O)c1ccc2c(c1)OCn1c-2nc(-c2ccc(C3(N)CC(C)(O)C3)cc2)c1-c1ccccc1	W297	38	511	M782	CCONC(=O)c1ccc2c(c1)OCn1cc(-c3ccc(C4(N)CC(C)(O)C4)cc3)nc1-2	32	434
CHEMBL3701773	CCONC(=O)c1ccc2c(OCn3c2nc(c4ccc(cc4)C5(N)CC(C)(O)C5)c3c6ccccc6)c1	9.28	CCONC(=O)c1ccc2c(c1)OCn1c-2nc(-c2ccc(C3(N)CC(C)(O)C3)cc2)c1-c1ccccc1	W297	38	511	M783	CCONC(=O)c1ccc2c(c1)OCn1c-2nc(-c2ccc(C3(N)CC(C)(O)C3)cc2)c1-c1ccccc1	38	511
CHEMBL3701775	CCONC(=O)c1ccc2OCn3c(nc(c4ccc(cc4)C5(N)CC(C)(O)C5)c3c6ccccc6)c2c1	9.4	CCONC(=O)c1ccc2c(c1)-c1nc(-c3ccc(C4(N)CC(C)(O)C4)cc3)c(-c3ccccc3)n1CO2	W298	38	511	M784	CCONC(=O)c1ccc2c(c1)-c1nc(-c3ccc(C4(N)CC(C)(O)C4)cc3)cn1CO2	32	434
CHEMBL3701775	CCONC(=O)c1ccc2OCn3c(nc(c4ccc(cc4)C5(N)CC(C)(O)C5)c3c6ccccc6)c2c1	9.4	CCONC(=O)c1ccc2c(c1)-c1nc(-c3ccc(C4(N)CC(C)(O)C4)cc3)c(-c3ccccc3)n1CO2	W298	38	511	M785	CCONC(=O)c1ccc2c(c1)-c1nc(-c3ccc(C4(N)CC(C)(O)C4)cc3)c(-c3ccccc3)n1CO2	38	511
CHEMBL428462	Clc1ccc(cc1)C2(CCNCC2)c3ccc(cc3)c4cn[nH]c4	4.75	Clc1ccc(C2(c3ccc(-c4cn[nH]c4)cc3)CCNCC2)cc1	W299	24	338	M786	Clc1ccc(C2(c3ccccc3)CCNCC2)cc1	19	272
CHEMBL228133	Clc1ccc(cc1)C2(CCNCC2)c3ccc(cc3)c4ncnc5[nH]cnc45	7.7	Clc1ccc(C2(c3ccc(-c4ncnc5[nH]cnc45)cc3)CCNCC2)cc1	W300	28	390	M786	Clc1ccc(C2(c3ccccc3)CCNCC2)cc1	19	272
CHEMBL428462	Clc1ccc(cc1)C2(CCNCC2)c3ccc(cc3)c4cn[nH]c4	4.75	Clc1ccc(C2(c3ccc(-c4cn[nH]c4)cc3)CCNCC2)cc1	W299	24	338	M787	Clc1ccc(C2(c3ccc(-c4cn[nH]c4)cc3)CCNCC2)cc1	24	338
CHEMBL228133	Clc1ccc(cc1)C2(CCNCC2)c3ccc(cc3)c4ncnc5[nH]cnc45	7.7	Clc1ccc(C2(c3ccc(-c4ncnc5[nH]cnc45)cc3)CCNCC2)cc1	W300	28	390	M788	Clc1ccc(C2(c3ccc(-c4ncnc5[nH]cnc45)cc3)CCNCC2)cc1	28	390
CHEMBL227381	Clc1ccc(COCCNCCNS(=O)(=O)c2cccc3cnccc23)cc1	6.58	O=S(=O)(NCCNCCOCc1ccc(Cl)cc1)c1cccc2cnccc12	W301	28	420	M789	O=S(=O)(NCCNCCOCc1ccc(Cl)cc1)c1cccc2cnccc12	28	420
CHEMBL3667044	Clc1cnc2nc(c3ccc(CN4CC(C4)c5nnc([nH]5)c6ccccn6)cc3)c(cn12)c7ccccc7	7.96	Clc1cnc2nc(-c3ccc(CN4CC(c5nnc(-c6ccccn6)[nH]5)C4)cc3)c(-c3ccccc3)cn12	W302	38	519	M790	Clc1cnc2nc(-c3ccc(CN4CC(c5nnc(-c6ccccn6)[nH]5)C4)cc3)ccn12	32	443
CHEMBL3667044	Clc1cnc2nc(c3ccc(CN4CC(C4)c5nnc([nH]5)c6ccccn6)cc3)c(cn12)c7ccccc7	7.96	Clc1cnc2nc(-c3ccc(CN4CC(c5nnc(-c6ccccn6)[nH]5)C4)cc3)c(-c3ccccc3)cn12	W302	38	519	M791	Clc1cnc2nc(-c3ccc(CN4CC(c5nnc[nH]5)C4)cc3)ccn12	26	366
CHEMBL3667044	Clc1cnc2nc(c3ccc(CN4CC(C4)c5nnc([nH]5)c6ccccn6)cc3)c(cn12)c7ccccc7	7.96	Clc1cnc2nc(-c3ccc(CN4CC(c5nnc(-c6ccccn6)[nH]5)C4)cc3)c(-c3ccccc3)cn12	W302	38	519	M792	Clc1cnc2nc(-c3ccc(CN4CC(c5nnc[nH]5)C4)cc3)c(-c3ccccc3)cn12	32	442
CHEMBL3667044	Clc1cnc2nc(c3ccc(CN4CC(C4)c5nnc([nH]5)c6ccccn6)cc3)c(cn12)c7ccccc7	7.96	Clc1cnc2nc(-c3ccc(CN4CC(c5nnc(-c6ccccn6)[nH]5)C4)cc3)c(-c3ccccc3)cn12	W302	38	519	M793	Clc1cnc2nc(-c3ccc(CN4CC(c5nnc(-c6ccccn6)[nH]5)C4)cc3)c(-c3ccccc3)cn12	38	519
CHEMBL270388	Clc1nc(c2ccc(CN3CCC(CC3)N4C(=O)Nc5ccccc45)cc2)c(cc1C#N)c6ccccc6	5.13	N#Cc1cc(-c2ccccc2)c(-c2ccc(CN3CCC(n4c(=O)[nH]c5ccccc54)CC3)cc2)nc1Cl	W303	38	520	M794	N#Cc1cc(-c2ccccc2)c(-c2ccc(CN3CCCCC3)cc2)nc1Cl	28	388
CHEMBL270388	Clc1nc(c2ccc(CN3CCC(CC3)N4C(=O)Nc5ccccc45)cc2)c(cc1C#N)c6ccccc6	5.13	N#Cc1cc(-c2ccccc2)c(-c2ccc(CN3CCC(n4c(=O)[nH]c5ccccc54)CC3)cc2)nc1Cl	W303	38	520	M795	N#Cc1ccc(-c2ccc(CN3CCC(n4c(=O)[nH]c5ccccc54)CC3)cc2)nc1Cl	32	444
CHEMBL270388	Clc1nc(c2ccc(CN3CCC(CC3)N4C(=O)Nc5ccccc45)cc2)c(cc1C#N)c6ccccc6	5.13	N#Cc1cc(-c2ccccc2)c(-c2ccc(CN3CCC(n4c(=O)[nH]c5ccccc54)CC3)cc2)nc1Cl	W303	38	520	M796	N#Cc1cc(-c2ccccc2)c(-c2ccc(CN3CCC(n4c(=O)[nH]c5ccccc54)CC3)cc2)nc1Cl	38	520
CHEMBL508861	ClCc1nnc2c3cc(c4ccccc4)c(nc3ccn12)c5ccc(CN6CCC(CC6)c7n[nH]c(n7)c8ccccn8)cc5	7.98	ClCc1nnc2c3cc(-c4ccccc4)c(-c4ccc(CN5CCC(c6n[nH]c(-c7ccccn7)n6)CC5)cc4)nc3ccn12	W304	45	612	M797	ClCc1nnc2c3ccc(-c4ccc(CN5CCC(c6n[nH]c(-c7ccccn7)n6)CC5)cc4)nc3ccn12	39	536
CHEMBL508861	ClCc1nnc2c3cc(c4ccccc4)c(nc3ccn12)c5ccc(CN6CCC(CC6)c7n[nH]c(n7)c8ccccn8)cc5	7.98	ClCc1nnc2c3cc(-c4ccccc4)c(-c4ccc(CN5CCC(c6n[nH]c(-c7ccccn7)n6)CC5)cc4)nc3ccn12	W304	45	612	M798	ClCc1nnc2c3ccc(-c4ccc(CN5CCC(c6nc[nH]n6)CC5)cc4)nc3ccn12	33	459
CHEMBL508861	ClCc1nnc2c3cc(c4ccccc4)c(nc3ccn12)c5ccc(CN6CCC(CC6)c7n[nH]c(n7)c8ccccn8)cc5	7.98	ClCc1nnc2c3cc(-c4ccccc4)c(-c4ccc(CN5CCC(c6n[nH]c(-c7ccccn7)n6)CC5)cc4)nc3ccn12	W304	45	612	M799	ClCc1nnc2c3cc(-c4ccccc4)c(-c4ccc(CN5CCC(c6nc[nH]n6)CC5)cc4)nc3ccn12	39	535
CHEMBL508861	ClCc1nnc2c3cc(c4ccccc4)c(nc3ccn12)c5ccc(CN6CCC(CC6)c7n[nH]c(n7)c8ccccn8)cc5	7.98	ClCc1nnc2c3cc(-c4ccccc4)c(-c4ccc(CN5CCC(c6n[nH]c(-c7ccccn7)n6)CC5)cc4)nc3ccn12	W304	45	612	M800	ClCc1nnc2c3cc(-c4ccccc4)c(-c4ccc(CN5CCC(c6n[nH]c(-c7ccccn7)n6)CC5)cc4)nc3ccn12	45	612
CHEMBL3701771	CN(C)C(=O)c1ccc2c(OCn3c2nc(c4ccc(cc4)C5(N)CC(C)(O)C5)c3c6ccccc6)c1	8.46	CN(C)C(=O)c1ccc2c(c1)OCn1c-2nc(-c2ccc(C3(N)CC(C)(O)C3)cc2)c1-c1ccccc1	W305	37	495	M801	CN(C)C(=O)c1ccc2c(c1)OCn1cc(-c3ccc(C4(N)CC(C)(O)C4)cc3)nc1-2	31	418
CHEMBL3701771	CN(C)C(=O)c1ccc2c(OCn3c2nc(c4ccc(cc4)C5(N)CC(C)(O)C5)c3c6ccccc6)c1	8.46	CN(C)C(=O)c1ccc2c(c1)OCn1c-2nc(-c2ccc(C3(N)CC(C)(O)C3)cc2)c1-c1ccccc1	W305	37	495	M802	CN(C)C(=O)c1ccc2c(c1)OCn1c-2nc(-c2ccc(C3(N)CC(C)(O)C3)cc2)c1-c1ccccc1	37	495
CHEMBL3699737	CN(C)C(=O)c1ccc2nc(c3ccc(cc3)C4(N)CCC4)c(c5ccccc5)n2c1	5.83	CN(C)C(=O)c1ccc2nc(-c3ccc(C4(N)CCC4)cc3)c(-c3ccccc3)n2c1	W306	31	411	M803	CN(C)C(=O)c1ccc2nc(-c3ccc(C4(N)CCC4)cc3)cn2c1	25	334
CHEMBL3699737	CN(C)C(=O)c1ccc2nc(c3ccc(cc3)C4(N)CCC4)c(c5ccccc5)n2c1	5.83	CN(C)C(=O)c1ccc2nc(-c3ccc(C4(N)CCC4)cc3)c(-c3ccccc3)n2c1	W306	31	411	M804	CN(C)C(=O)c1ccc2nc(-c3ccc(C4(N)CCC4)cc3)c(-c3ccccc3)n2c1	31	411
CHEMBL3701768	CN(C)C(=O)c1ccc2OCn3c(nc(c4ccc(cc4)C5(N)CC(C)(O)C5)c3c6ccccc6)c2c1	8.89	CN(C)C(=O)c1ccc2c(c1)-c1nc(-c3ccc(C4(N)CC(C)(O)C4)cc3)c(-c3ccccc3)n1CO2	W307	37	495	M805	CN(C)C(=O)c1ccc2c(c1)-c1nc(-c3ccc(C4(N)CC(C)(O)C4)cc3)cn1CO2	31	418
CHEMBL3701768	CN(C)C(=O)c1ccc2OCn3c(nc(c4ccc(cc4)C5(N)CC(C)(O)C5)c3c6ccccc6)c2c1	8.89	CN(C)C(=O)c1ccc2c(c1)-c1nc(-c3ccc(C4(N)CC(C)(O)C4)cc3)c(-c3ccccc3)n1CO2	W307	37	495	M806	CN(C)C(=O)c1ccc2c(c1)-c1nc(-c3ccc(C4(N)CC(C)(O)C4)cc3)c(-c3ccccc3)n1CO2	37	495
CHEMBL3703163	CN(C)C(=O)COc1ccn2c(c3ccccc3)c(nc2c1)c4ccc(cc4)C5(N)CCC5	7.01	CN(C)C(=O)COc1ccn2c(-c3ccccc3)c(-c3ccc(C4(N)CCC4)cc3)nc2c1	W308	33	441	M807	NC1(c2ccc(-c3cn4ccc(OCC=O)cc4n3)cc2)CCC1	24	321
CHEMBL3703161	COC(=O)COc1ccn2c(c3ccccc3)c(nc2c1)c4ccc(cc4)C5(N)CCC5	7.09	COC(=O)COc1ccn2c(-c3ccccc3)c(-c3ccc(C4(N)CCC4)cc3)nc2c1	W396	32	428	M807	NC1(c2ccc(-c3cn4ccc(OCC=O)cc4n3)cc2)CCC1	24	321
CHEMBL3703163	CN(C)C(=O)COc1ccn2c(c3ccccc3)c(nc2c1)c4ccc(cc4)C5(N)CCC5	7.01	CN(C)C(=O)COc1ccn2c(-c3ccccc3)c(-c3ccc(C4(N)CCC4)cc3)nc2c1	W308	33	441	M808	NC1(c2ccc(-c3nc4cc(OCC=O)ccn4c3-c3ccccc3)cc2)CCC1	30	397
CHEMBL3703161	COC(=O)COc1ccn2c(c3ccccc3)c(nc2c1)c4ccc(cc4)C5(N)CCC5	7.09	COC(=O)COc1ccn2c(-c3ccccc3)c(-c3ccc(C4(N)CCC4)cc3)nc2c1	W396	32	428	M808	NC1(c2ccc(-c3nc4cc(OCC=O)ccn4c3-c3ccccc3)cc2)CCC1	30	397
CHEMBL3703163	CN(C)C(=O)COc1ccn2c(c3ccccc3)c(nc2c1)c4ccc(cc4)C5(N)CCC5	7.01	CN(C)C(=O)COc1ccn2c(-c3ccccc3)c(-c3ccc(C4(N)CCC4)cc3)nc2c1	W308	33	441	M809	CN(C)C(=O)COc1ccn2cc(-c3ccc(C4(N)CCC4)cc3)nc2c1	27	364
CHEMBL3703163	CN(C)C(=O)COc1ccn2c(c3ccccc3)c(nc2c1)c4ccc(cc4)C5(N)CCC5	7.01	CN(C)C(=O)COc1ccn2c(-c3ccccc3)c(-c3ccc(C4(N)CCC4)cc3)nc2c1	W308	33	441	M810	CN(C)C(=O)COc1ccn2c(-c3ccccc3)cnc2c1	22	295
CHEMBL3703163	CN(C)C(=O)COc1ccn2c(c3ccccc3)c(nc2c1)c4ccc(cc4)C5(N)CCC5	7.01	CN(C)C(=O)COc1ccn2c(-c3ccccc3)c(-c3ccc(C4(N)CCC4)cc3)nc2c1	W308	33	441	M811	CN(C)C(=O)COc1ccn2c(-c3ccccc3)c(-c3ccc(C4(N)CCC4)cc3)nc2c1	33	441
CHEMBL447348	CN(C)C(=O)N1CCN(CC1)c2ncc3cc(c4ccccc4)c(nc3n2)c5ccc(CN6CCC(CC6)c7nnc([nH]7)c8ccccn8)cc5	7.4	CN(C)C(=O)N1CCN(c2ncc3cc(-c4ccccc4)c(-c4ccc(CN5CCC(c6nnc(-c7ccccn7)[nH]6)CC5)cc4)nc3n2)CC1	W309	51	680	M812	Cc1ccc(-c2nc3nc(N4CCN(C(=O)N(C)C)CC4)ncc3cc2-c2ccccc2)cc1	34	453
CHEMBL447348	CN(C)C(=O)N1CCN(CC1)c2ncc3cc(c4ccccc4)c(nc3n2)c5ccc(CN6CCC(CC6)c7nnc([nH]7)c8ccccn8)cc5	7.4	CN(C)C(=O)N1CCN(c2ncc3cc(-c4ccccc4)c(-c4ccc(CN5CCC(c6nnc(-c7ccccn7)[nH]6)CC5)cc4)nc3n2)CC1	W309	51	680	M813	CN(C)C(=O)N1CCN(c2ncc3ccc(-c4ccc(CN5CCC(c6nnc(-c7ccccn7)[nH]6)CC5)cc4)nc3n2)CC1	45	604
CHEMBL447348	CN(C)C(=O)N1CCN(CC1)c2ncc3cc(c4ccccc4)c(nc3n2)c5ccc(CN6CCC(CC6)c7nnc([nH]7)c8ccccn8)cc5	7.4	CN(C)C(=O)N1CCN(c2ncc3cc(-c4ccccc4)c(-c4ccc(CN5CCC(c6nnc(-c7ccccn7)[nH]6)CC5)cc4)nc3n2)CC1	W309	51	680	M814	CN(C)C(=O)N1CCN(c2ncc3ccc(-c4ccc(CN5CCC(c6nnc[nH]6)CC5)cc4)nc3n2)CC1	39	527
CHEMBL447348	CN(C)C(=O)N1CCN(CC1)c2ncc3cc(c4ccccc4)c(nc3n2)c5ccc(CN6CCC(CC6)c7nnc([nH]7)c8ccccn8)cc5	7.4	CN(C)C(=O)N1CCN(c2ncc3cc(-c4ccccc4)c(-c4ccc(CN5CCC(c6nnc(-c7ccccn7)[nH]6)CC5)cc4)nc3n2)CC1	W309	51	680	M815	CN(C)C(=O)N1CCN(c2ncc3cc(-c4ccccc4)c(-c4ccc(CN5CCC(c6nnc[nH]6)CC5)cc4)nc3n2)CC1	45	603
CHEMBL447348	CN(C)C(=O)N1CCN(CC1)c2ncc3cc(c4ccccc4)c(nc3n2)c5ccc(CN6CCC(CC6)c7nnc([nH]7)c8ccccn8)cc5	7.4	CN(C)C(=O)N1CCN(c2ncc3cc(-c4ccccc4)c(-c4ccc(CN5CCC(c6nnc(-c7ccccn7)[nH]6)CC5)cc4)nc3n2)CC1	W309	51	680	M816	CN(C)C(=O)N1CCN(c2ncc3cc(-c4ccccc4)c(-c4ccc(CN5CCC(c6nnc(-c7ccccn7)[nH]6)CC5)cc4)nc3n2)CC1	51	680
CHEMBL388395	CN(C)C1CCN(C1)C(=O)c2c[nH]c(\C=C\3/C(=O)Nc4ccc(NC(=O)N)cc34)c2	7.51	CN(C)C1CCN(C(=O)c2c[nH]c(C=C3C(=O)Nc4ccc(NC(N)=O)cc43)c2)C1	W310	30	408	M817	NC(=O)Nc1ccc2c(c1)C(=Cc1cc(C=O)c[nH]1)C(=O)N2	22	296
CHEMBL228700	CN(C)CCNC(=O)c1c[nH]c(\C=C\2/C(=O)Nc3ccc(NC(=O)N)cc23)c1	7.57	CN(C)CCNC(=O)c1c[nH]c(C=C2C(=O)Nc3ccc(NC(N)=O)cc32)c1	W323	28	382	M817	NC(=O)Nc1ccc2c(c1)C(=Cc1cc(C=O)c[nH]1)C(=O)N2	22	296
CHEMBL228750	NC(=O)Nc1ccc2NC(=O)\C(=C/c3cc(c[nH]3)C(=O)NCCc4ccncc4)\c2c1	7.77	NC(=O)Nc1ccc2c(c1)C(=Cc1cc(C(=O)NCCc3ccncc3)c[nH]1)C(=O)N2	W532	31	416	M817	NC(=O)Nc1ccc2c(c1)C(=Cc1cc(C=O)c[nH]1)C(=O)N2	22	296
CHEMBL228749	NC(=O)Nc1ccc2NC(=O)\C(=C/c3cc(c[nH]3)C(=O)NCCc4cnc[nH]4)\c2c1	7.85	NC(=O)Nc1ccc2c(c1)C(=Cc1cc(C(=O)NCCc3cnc[nH]3)c[nH]1)C(=O)N2	W533	30	405	M817	NC(=O)Nc1ccc2c(c1)C(=Cc1cc(C=O)c[nH]1)C(=O)N2	22	296
CHEMBL228701	NC(=O)Nc1ccc2NC(=O)\C(=C/c3cc(c[nH]3)C(=O)NCCN4CCCCC4)\c2c1	7.96	NC(=O)Nc1ccc2c(c1)C(=Cc1cc(C(=O)NCCN3CCCCC3)c[nH]1)C(=O)N2	W534	31	422	M817	NC(=O)Nc1ccc2c(c1)C(=Cc1cc(C=O)c[nH]1)C(=O)N2	22	296
CHEMBL388184	NC(=O)Nc1ccc2NC(=O)\C(=C/c3cc(c[nH]3)C(=O)NCCN4CCOCC4)\c2c1	7.54	NC(=O)Nc1ccc2c(c1)C(=Cc1cc(C(=O)NCCN3CCOCC3)c[nH]1)C(=O)N2	W535	31	424	M817	NC(=O)Nc1ccc2c(c1)C(=Cc1cc(C=O)c[nH]1)C(=O)N2	22	296
CHEMBL228648	NC(=O)Nc1ccc2NC(=O)\C(=C/c3cc(c[nH]3)C(=O)O)\c2c1	8.05	NC(=O)Nc1ccc2c(c1)C(=Cc1cc(C(=O)O)c[nH]1)C(=O)N2	W536	23	312	M817	NC(=O)Nc1ccc2c(c1)C(=Cc1cc(C=O)c[nH]1)C(=O)N2	22	296
CHEMBL388395	CN(C)C1CCN(C1)C(=O)c2c[nH]c(\C=C\3/C(=O)Nc4ccc(NC(=O)N)cc34)c2	7.51	CN(C)C1CCN(C(=O)c2c[nH]c(C=C3C(=O)Nc4ccc(NC(N)=O)cc43)c2)C1	W310	30	408	M818	CN(C)C1CCN(C(=O)c2c[nH]c(C=C3C(=O)Nc4ccc(NC(N)=O)cc43)c2)C1	30	408
CHEMBL454859	CN(C)C1CCN(CC1)c2ncc3cc(c4ccccc4)c(nc3n2)c5ccc(CN6CCC(CC6)c7nnc([nH]7)c8ccccn8)cc5	7.66	CN(C)C1CCN(c2ncc3cc(-c4ccccc4)c(-c4ccc(CN5CCC(c6nnc(-c7ccccn7)[nH]6)CC5)cc4)nc3n2)CC1	W311	49	651	M819	CN(C)C1CCN(c2ncc3ccc(-c4ccc(CN5CCC(c6nnc(-c7ccccn7)[nH]6)CC5)cc4)nc3n2)CC1	43	575
CHEMBL454859	CN(C)C1CCN(CC1)c2ncc3cc(c4ccccc4)c(nc3n2)c5ccc(CN6CCC(CC6)c7nnc([nH]7)c8ccccn8)cc5	7.66	CN(C)C1CCN(c2ncc3cc(-c4ccccc4)c(-c4ccc(CN5CCC(c6nnc(-c7ccccn7)[nH]6)CC5)cc4)nc3n2)CC1	W311	49	651	M820	CN(C)C1CCN(c2ncc3ccc(-c4ccc(CN5CCC(c6nnc[nH]6)CC5)cc4)nc3n2)CC1	37	498
CHEMBL454859	CN(C)C1CCN(CC1)c2ncc3cc(c4ccccc4)c(nc3n2)c5ccc(CN6CCC(CC6)c7nnc([nH]7)c8ccccn8)cc5	7.66	CN(C)C1CCN(c2ncc3cc(-c4ccccc4)c(-c4ccc(CN5CCC(c6nnc(-c7ccccn7)[nH]6)CC5)cc4)nc3n2)CC1	W311	49	651	M821	CN(C)C1CCN(c2ncc3cc(-c4ccccc4)c(-c4ccc(CN5CCC(c6nnc[nH]6)CC5)cc4)nc3n2)CC1	43	574
CHEMBL454859	CN(C)C1CCN(CC1)c2ncc3cc(c4ccccc4)c(nc3n2)c5ccc(CN6CCC(CC6)c7nnc([nH]7)c8ccccn8)cc5	7.66	CN(C)C1CCN(c2ncc3cc(-c4ccccc4)c(-c4ccc(CN5CCC(c6nnc(-c7ccccn7)[nH]6)CC5)cc4)nc3n2)CC1	W311	49	651	M822	CN(C)C1CCN(c2ncc3cc(-c4ccccc4)c(-c4ccc(CN5CCC(c6nnc(-c7ccccn7)[nH]6)CC5)cc4)nc3n2)CC1	49	651
CHEMBL257441	CN(C)c1nc(c2ccc(CN3CCC(CC3)N4C(=O)Nc5ccccc45)cc2)c(cc1C#N)c6ccccc6	4.81	CN(C)c1nc(-c2ccc(CN3CCC(n4c(=O)[nH]c5ccccc54)CC3)cc2)c(-c2ccccc2)cc1C#N	W312	40	529	M823	CN(C)c1nc(-c2ccc(CN3CCCCC3)cc2)c(-c2ccccc2)cc1C#N	30	397
CHEMBL257441	CN(C)c1nc(c2ccc(CN3CCC(CC3)N4C(=O)Nc5ccccc45)cc2)c(cc1C#N)c6ccccc6	4.81	CN(C)c1nc(-c2ccc(CN3CCC(n4c(=O)[nH]c5ccccc54)CC3)cc2)c(-c2ccccc2)cc1C#N	W312	40	529	M824	CN(C)c1nc(-c2ccc(CN3CCC(n4c(=O)[nH]c5ccccc54)CC3)cc2)ccc1C#N	34	453
CHEMBL257441	CN(C)c1nc(c2ccc(CN3CCC(CC3)N4C(=O)Nc5ccccc45)cc2)c(cc1C#N)c6ccccc6	4.81	CN(C)c1nc(-c2ccc(CN3CCC(n4c(=O)[nH]c5ccccc54)CC3)cc2)c(-c2ccccc2)cc1C#N	W312	40	529	M825	CN(C)c1nc(-c2ccc(CN3CCC(n4c(=O)[nH]c5ccccc54)CC3)cc2)c(-c2ccccc2)cc1C#N	40	529
CHEMBL447168	CN(C)CC(=O)N1CCN(CC1)c2ncc3cc(c4ccccc4)c(nc3n2)c5ccc(CN6CCC(CC6)c7nnc([nH]7)c8ccccn8)cc5	8.22	CN(C)CC(=O)N1CCN(c2ncc3cc(-c4ccccc4)c(-c4ccc(CN5CCC(c6nnc(-c7ccccn7)[nH]6)CC5)cc4)nc3n2)CC1	W313	52	694	M826	Cc1ccc(-c2nc3nc(N4CCN(C(=O)CN(C)C)CC4)ncc3cc2-c2ccccc2)cc1	35	467
CHEMBL447168	CN(C)CC(=O)N1CCN(CC1)c2ncc3cc(c4ccccc4)c(nc3n2)c5ccc(CN6CCC(CC6)c7nnc([nH]7)c8ccccn8)cc5	8.22	CN(C)CC(=O)N1CCN(c2ncc3cc(-c4ccccc4)c(-c4ccc(CN5CCC(c6nnc(-c7ccccn7)[nH]6)CC5)cc4)nc3n2)CC1	W313	52	694	M827	CN(C)CC(=O)N1CCN(c2ncc3ccc(-c4ccc(CN5CCC(c6nnc(-c7ccccn7)[nH]6)CC5)cc4)nc3n2)CC1	46	618
CHEMBL447168	CN(C)CC(=O)N1CCN(CC1)c2ncc3cc(c4ccccc4)c(nc3n2)c5ccc(CN6CCC(CC6)c7nnc([nH]7)c8ccccn8)cc5	8.22	CN(C)CC(=O)N1CCN(c2ncc3cc(-c4ccccc4)c(-c4ccc(CN5CCC(c6nnc(-c7ccccn7)[nH]6)CC5)cc4)nc3n2)CC1	W313	52	694	M828	CN(C)CC(=O)N1CCN(c2ncc3ccc(-c4ccc(CN5CCC(c6nnc[nH]6)CC5)cc4)nc3n2)CC1	40	541
CHEMBL447168	CN(C)CC(=O)N1CCN(CC1)c2ncc3cc(c4ccccc4)c(nc3n2)c5ccc(CN6CCC(CC6)c7nnc([nH]7)c8ccccn8)cc5	8.22	CN(C)CC(=O)N1CCN(c2ncc3cc(-c4ccccc4)c(-c4ccc(CN5CCC(c6nnc(-c7ccccn7)[nH]6)CC5)cc4)nc3n2)CC1	W313	52	694	M829	CN(C)CC(=O)N1CCN(c2ncc3cc(-c4ccccc4)c(-c4ccc(CN5CCC(c6nnc[nH]6)CC5)cc4)nc3n2)CC1	46	617
CHEMBL447168	CN(C)CC(=O)N1CCN(CC1)c2ncc3cc(c4ccccc4)c(nc3n2)c5ccc(CN6CCC(CC6)c7nnc([nH]7)c8ccccn8)cc5	8.22	CN(C)CC(=O)N1CCN(c2ncc3cc(-c4ccccc4)c(-c4ccc(CN5CCC(c6nnc(-c7ccccn7)[nH]6)CC5)cc4)nc3n2)CC1	W313	52	694	M830	CN(C)CC(=O)N1CCN(c2ncc3cc(-c4ccccc4)c(-c4ccc(CN5CCC(c6nnc(-c7ccccn7)[nH]6)CC5)cc4)nc3n2)CC1	52	694
CHEMBL2325992	CN(C)CCC(NC(=O)C1(N)CCN(CC1)c2ncnc3[nH]ccc23)c4ccc(Cl)cc4	7.85	CN(C)CCC(NC(=O)C1(N)CCN(c2ncnc3[nH]ccc23)CC1)c1ccc(Cl)cc1	W314	32	456	M831	CN(C)CCC(NC(=O)C1(N)CCNCC1)c1ccc(Cl)cc1	23	339
CHEMBL2325992	CN(C)CCC(NC(=O)C1(N)CCN(CC1)c2ncnc3[nH]ccc23)c4ccc(Cl)cc4	7.85	CN(C)CCC(NC(=O)C1(N)CCN(c2ncnc3[nH]ccc23)CC1)c1ccc(Cl)cc1	W314	32	456	M832	CN(C)CCC(NC(=O)C1(N)CCN(c2ncnc3[nH]ccc23)CC1)c1ccc(Cl)cc1	32	456
CHEMBL2325993	CN(C)CCCC(NC(=O)C1(N)CCN(CC1)c2ncnc3[nH]ccc23)c4ccc(Cl)cc4	7.82	CN(C)CCCC(NC(=O)C1(N)CCN(c2ncnc3[nH]ccc23)CC1)c1ccc(Cl)cc1	W315	33	470	M833	CN(C)CCCC(NC(=O)C1(N)CCNCC1)c1ccc(Cl)cc1	24	353
CHEMBL2325993	CN(C)CCCC(NC(=O)C1(N)CCN(CC1)c2ncnc3[nH]ccc23)c4ccc(Cl)cc4	7.82	CN(C)CCCC(NC(=O)C1(N)CCN(c2ncnc3[nH]ccc23)CC1)c1ccc(Cl)cc1	W315	33	470	M834	CN(C)CCCC(NC(=O)C1(N)CCN(c2ncnc3[nH]ccc23)CC1)c1ccc(Cl)cc1	33	470
CHEMBL499554	CN(C)CCN1CCN(CC1)c2ccc3nc(c4ccccc4)c(nc3n2)c5ccc(CN6CCC(CC6)c7nnc([nH]7)c8ccccn8)cc5	7.37	CN(C)CCN1CCN(c2ccc3nc(-c4ccccc4)c(-c4ccc(CN5CCC(c6nnc(-c7ccccn7)[nH]6)CC5)cc4)nc3n2)CC1	W316	51	680	M835	Cc1ccc(-c2nc3nc(N4CCN(CCN(C)C)CC4)ccc3nc2-c2ccccc2)cc1	34	453
CHEMBL506827	CN(C)CCN1CCN(CC1)c2ccc3nc(c4ccccc4)c(nc3n2)c5ccc(CN6CCC(CC6)c7nnc([nH]7)c8ncccn8)cc5	6.94	CN(C)CCN1CCN(c2ccc3nc(-c4ccccc4)c(-c4ccc(CN5CCC(c6nnc(-c7ncccn7)[nH]6)CC5)cc4)nc3n2)CC1	W317	51	681	M835	Cc1ccc(-c2nc3nc(N4CCN(CCN(C)C)CC4)ccc3nc2-c2ccccc2)cc1	34	453
CHEMBL499554	CN(C)CCN1CCN(CC1)c2ccc3nc(c4ccccc4)c(nc3n2)c5ccc(CN6CCC(CC6)c7nnc([nH]7)c8ccccn8)cc5	7.37	CN(C)CCN1CCN(c2ccc3nc(-c4ccccc4)c(-c4ccc(CN5CCC(c6nnc(-c7ccccn7)[nH]6)CC5)cc4)nc3n2)CC1	W316	51	680	M836	c1ccc(-c2nc3ccc(N4CCNCC4)nc3nc2-c2ccc(CN3CCC(c4nnc(-c5ccccn5)[nH]4)CC3)cc2)cc1	46	609
CHEMBL449989	OCCN1CCN(CC1)c2ccc3nc(c4ccccc4)c(nc3n2)c5ccc(CN6CCC(CC6)c7nnc([nH]7)c8ccccn8)cc5	7.32	OCCN1CCN(c2ccc3nc(-c4ccccc4)c(-c4ccc(CN5CCC(c6nnc(-c7ccccn7)[nH]6)CC5)cc4)nc3n2)CC1	W801	49	653	M836	c1ccc(-c2nc3ccc(N4CCNCC4)nc3nc2-c2ccc(CN3CCC(c4nnc(-c5ccccn5)[nH]4)CC3)cc2)cc1	46	609
CHEMBL499554	CN(C)CCN1CCN(CC1)c2ccc3nc(c4ccccc4)c(nc3n2)c5ccc(CN6CCC(CC6)c7nnc([nH]7)c8ccccn8)cc5	7.37	CN(C)CCN1CCN(c2ccc3nc(-c4ccccc4)c(-c4ccc(CN5CCC(c6nnc(-c7ccccn7)[nH]6)CC5)cc4)nc3n2)CC1	W316	51	680	M837	c1ccc(-c2nnc(C3CCN(Cc4ccc(-c5cnc6cccnc6n5)cc4)CC3)[nH]2)nc1	34	449
CHEMBL443620	CN1CCN(CC1)c2ccc3nc(c4ccccc4)c(nc3n2)c5ccc(CN6CCC(CC6)c7nnc([nH]7)c8ccccn8)cc5	7.04	CN1CCN(c2ccc3nc(-c4ccccc4)c(-c4ccc(CN5CCC(c6nnc(-c7ccccn7)[nH]6)CC5)cc4)nc3n2)CC1	W338	47	623	M837	c1ccc(-c2nnc(C3CCN(Cc4ccc(-c5cnc6cccnc6n5)cc4)CC3)[nH]2)nc1	34	449
CHEMBL449989	OCCN1CCN(CC1)c2ccc3nc(c4ccccc4)c(nc3n2)c5ccc(CN6CCC(CC6)c7nnc([nH]7)c8ccccn8)cc5	7.32	OCCN1CCN(c2ccc3nc(-c4ccccc4)c(-c4ccc(CN5CCC(c6nnc(-c7ccccn7)[nH]6)CC5)cc4)nc3n2)CC1	W801	49	653	M837	c1ccc(-c2nnc(C3CCN(Cc4ccc(-c5cnc6cccnc6n5)cc4)CC3)[nH]2)nc1	34	449
CHEMBL499554	CN(C)CCN1CCN(CC1)c2ccc3nc(c4ccccc4)c(nc3n2)c5ccc(CN6CCC(CC6)c7nnc([nH]7)c8ccccn8)cc5	7.37	CN(C)CCN1CCN(c2ccc3nc(-c4ccccc4)c(-c4ccc(CN5CCC(c6nnc(-c7ccccn7)[nH]6)CC5)cc4)nc3n2)CC1	W316	51	680	M838	c1ccc(-c2nc3cccnc3nc2-c2ccc(CN3CCC(c4nnc[nH]4)CC3)cc2)cc1	34	448
CHEMBL506827	CN(C)CCN1CCN(CC1)c2ccc3nc(c4ccccc4)c(nc3n2)c5ccc(CN6CCC(CC6)c7nnc([nH]7)c8ncccn8)cc5	6.94	CN(C)CCN1CCN(c2ccc3nc(-c4ccccc4)c(-c4ccc(CN5CCC(c6nnc(-c7ncccn7)[nH]6)CC5)cc4)nc3n2)CC1	W317	51	681	M838	c1ccc(-c2nc3cccnc3nc2-c2ccc(CN3CCC(c4nnc[nH]4)CC3)cc2)cc1	34	448
CHEMBL499961	CN1CCN(CC1)c2ccc3nc(c4ccccc4)c(nc3n2)c5ccc(CN6CCC(CC6)c7nnc([nH]7)c8ccc(N)nc8)cc5	6.65	CN1CCN(c2ccc3nc(-c4ccccc4)c(-c4ccc(CN5CCC(c6nnc(-c7ccc(N)nc7)[nH]6)CC5)cc4)nc3n2)CC1	W337	48	638	M838	c1ccc(-c2nc3cccnc3nc2-c2ccc(CN3CCC(c4nnc[nH]4)CC3)cc2)cc1	34	448
CHEMBL443620	CN1CCN(CC1)c2ccc3nc(c4ccccc4)c(nc3n2)c5ccc(CN6CCC(CC6)c7nnc([nH]7)c8ccccn8)cc5	7.04	CN1CCN(c2ccc3nc(-c4ccccc4)c(-c4ccc(CN5CCC(c6nnc(-c7ccccn7)[nH]6)CC5)cc4)nc3n2)CC1	W338	47	623	M838	c1ccc(-c2nc3cccnc3nc2-c2ccc(CN3CCC(c4nnc[nH]4)CC3)cc2)cc1	34	448
CHEMBL508098	CN1CCN(CC1)c2ccc3nc(c4ccccc4)c(nc3n2)c5ccc(CN6CCC(CC6)c7nnc([nH]7)c8ncccn8)cc5	6.72	CN1CCN(c2ccc3nc(-c4ccccc4)c(-c4ccc(CN5CCC(c6nnc(-c7ncccn7)[nH]6)CC5)cc4)nc3n2)CC1	W339	47	624	M838	c1ccc(-c2nc3cccnc3nc2-c2ccc(CN3CCC(c4nnc[nH]4)CC3)cc2)cc1	34	448
CHEMBL447558	Nc1ccc(cn1)c2nnc([nH]2)C3CCN(Cc4ccc(cc4)c5nc6nc(ccc6nc5c7ccccc7)N8CCN(CCO)CC8)CC3	6.64	Nc1ccc(-c2nnc(C3CCN(Cc4ccc(-c5nc6nc(N7CCN(CCO)CC7)ccc6nc5-c5ccccc5)cc4)CC3)[nH]2)cn1	W727	50	668	M838	c1ccc(-c2nc3cccnc3nc2-c2ccc(CN3CCC(c4nnc[nH]4)CC3)cc2)cc1	34	448
CHEMBL449989	OCCN1CCN(CC1)c2ccc3nc(c4ccccc4)c(nc3n2)c5ccc(CN6CCC(CC6)c7nnc([nH]7)c8ccccn8)cc5	7.32	OCCN1CCN(c2ccc3nc(-c4ccccc4)c(-c4ccc(CN5CCC(c6nnc(-c7ccccn7)[nH]6)CC5)cc4)nc3n2)CC1	W801	49	653	M838	c1ccc(-c2nc3cccnc3nc2-c2ccc(CN3CCC(c4nnc[nH]4)CC3)cc2)cc1	34	448
CHEMBL501612	OCCN1CCN(CC1)c2ccc3nc(c4ccccc4)c(nc3n2)c5ccc(CN6CCC(CC6)c7nnc([nH]7)c8ncccn8)cc5	6.72	OCCN1CCN(c2ccc3nc(-c4ccccc4)c(-c4ccc(CN5CCC(c6nnc(-c7ncccn7)[nH]6)CC5)cc4)nc3n2)CC1	W802	49	654	M838	c1ccc(-c2nc3cccnc3nc2-c2ccc(CN3CCC(c4nnc[nH]4)CC3)cc2)cc1	34	448
CHEMBL499554	CN(C)CCN1CCN(CC1)c2ccc3nc(c4ccccc4)c(nc3n2)c5ccc(CN6CCC(CC6)c7nnc([nH]7)c8ccccn8)cc5	7.37	CN(C)CCN1CCN(c2ccc3nc(-c4ccccc4)c(-c4ccc(CN5CCC(c6nnc(-c7ccccn7)[nH]6)CC5)cc4)nc3n2)CC1	W316	51	680	M839	c1ccc(-c2nc3cccnc3nc2-c2ccc(CN3CCC(c4nnc(-c5ccccn5)[nH]4)CC3)cc2)cc1	40	525
CHEMBL443620	CN1CCN(CC1)c2ccc3nc(c4ccccc4)c(nc3n2)c5ccc(CN6CCC(CC6)c7nnc([nH]7)c8ccccn8)cc5	7.04	CN1CCN(c2ccc3nc(-c4ccccc4)c(-c4ccc(CN5CCC(c6nnc(-c7ccccn7)[nH]6)CC5)cc4)nc3n2)CC1	W338	47	623	M839	c1ccc(-c2nc3cccnc3nc2-c2ccc(CN3CCC(c4nnc(-c5ccccn5)[nH]4)CC3)cc2)cc1	40	525
CHEMBL449989	OCCN1CCN(CC1)c2ccc3nc(c4ccccc4)c(nc3n2)c5ccc(CN6CCC(CC6)c7nnc([nH]7)c8ccccn8)cc5	7.32	OCCN1CCN(c2ccc3nc(-c4ccccc4)c(-c4ccc(CN5CCC(c6nnc(-c7ccccn7)[nH]6)CC5)cc4)nc3n2)CC1	W801	49	653	M839	c1ccc(-c2nc3cccnc3nc2-c2ccc(CN3CCC(c4nnc(-c5ccccn5)[nH]4)CC3)cc2)cc1	40	525
CHEMBL499554	CN(C)CCN1CCN(CC1)c2ccc3nc(c4ccccc4)c(nc3n2)c5ccc(CN6CCC(CC6)c7nnc([nH]7)c8ccccn8)cc5	7.37	CN(C)CCN1CCN(c2ccc3nc(-c4ccccc4)c(-c4ccc(CN5CCC(c6nnc(-c7ccccn7)[nH]6)CC5)cc4)nc3n2)CC1	W316	51	680	M840	c1ccc(-c2nnc(C3CCN(Cc4ccc(-c5cnc6ccc(N7CCNCC7)nc6n5)cc4)CC3)[nH]2)nc1	40	533
CHEMBL449989	OCCN1CCN(CC1)c2ccc3nc(c4ccccc4)c(nc3n2)c5ccc(CN6CCC(CC6)c7nnc([nH]7)c8ccccn8)cc5	7.32	OCCN1CCN(c2ccc3nc(-c4ccccc4)c(-c4ccc(CN5CCC(c6nnc(-c7ccccn7)[nH]6)CC5)cc4)nc3n2)CC1	W801	49	653	M840	c1ccc(-c2nnc(C3CCN(Cc4ccc(-c5cnc6ccc(N7CCNCC7)nc6n5)cc4)CC3)[nH]2)nc1	40	533
CHEMBL499554	CN(C)CCN1CCN(CC1)c2ccc3nc(c4ccccc4)c(nc3n2)c5ccc(CN6CCC(CC6)c7nnc([nH]7)c8ccccn8)cc5	7.37	CN(C)CCN1CCN(c2ccc3nc(-c4ccccc4)c(-c4ccc(CN5CCC(c6nnc(-c7ccccn7)[nH]6)CC5)cc4)nc3n2)CC1	W316	51	680	M841	CN(C)CCN1CCN(c2ccc3ncc(-c4ccc(CN5CCC(c6nnc(-c7ccccn7)[nH]6)CC5)cc4)nc3n2)CC1	45	604
CHEMBL499554	CN(C)CCN1CCN(CC1)c2ccc3nc(c4ccccc4)c(nc3n2)c5ccc(CN6CCC(CC6)c7nnc([nH]7)c8ccccn8)cc5	7.37	CN(C)CCN1CCN(c2ccc3nc(-c4ccccc4)c(-c4ccc(CN5CCC(c6nnc(-c7ccccn7)[nH]6)CC5)cc4)nc3n2)CC1	W316	51	680	M842	c1nnc(C2CCN(Cc3ccc(-c4cnc5ccc(N6CCNCC6)nc5n4)cc3)CC2)[nH]1	34	456
CHEMBL506827	CN(C)CCN1CCN(CC1)c2ccc3nc(c4ccccc4)c(nc3n2)c5ccc(CN6CCC(CC6)c7nnc([nH]7)c8ncccn8)cc5	6.94	CN(C)CCN1CCN(c2ccc3nc(-c4ccccc4)c(-c4ccc(CN5CCC(c6nnc(-c7ncccn7)[nH]6)CC5)cc4)nc3n2)CC1	W317	51	681	M842	c1nnc(C2CCN(Cc3ccc(-c4cnc5ccc(N6CCNCC6)nc5n4)cc3)CC2)[nH]1	34	456
CHEMBL447558	Nc1ccc(cn1)c2nnc([nH]2)C3CCN(Cc4ccc(cc4)c5nc6nc(ccc6nc5c7ccccc7)N8CCN(CCO)CC8)CC3	6.64	Nc1ccc(-c2nnc(C3CCN(Cc4ccc(-c5nc6nc(N7CCN(CCO)CC7)ccc6nc5-c5ccccc5)cc4)CC3)[nH]2)cn1	W727	50	668	M842	c1nnc(C2CCN(Cc3ccc(-c4cnc5ccc(N6CCNCC6)nc5n4)cc3)CC2)[nH]1	34	456
CHEMBL449989	OCCN1CCN(CC1)c2ccc3nc(c4ccccc4)c(nc3n2)c5ccc(CN6CCC(CC6)c7nnc([nH]7)c8ccccn8)cc5	7.32	OCCN1CCN(c2ccc3nc(-c4ccccc4)c(-c4ccc(CN5CCC(c6nnc(-c7ccccn7)[nH]6)CC5)cc4)nc3n2)CC1	W801	49	653	M842	c1nnc(C2CCN(Cc3ccc(-c4cnc5ccc(N6CCNCC6)nc5n4)cc3)CC2)[nH]1	34	456
CHEMBL501612	OCCN1CCN(CC1)c2ccc3nc(c4ccccc4)c(nc3n2)c5ccc(CN6CCC(CC6)c7nnc([nH]7)c8ncccn8)cc5	6.72	OCCN1CCN(c2ccc3nc(-c4ccccc4)c(-c4ccc(CN5CCC(c6nnc(-c7ncccn7)[nH]6)CC5)cc4)nc3n2)CC1	W802	49	654	M842	c1nnc(C2CCN(Cc3ccc(-c4cnc5ccc(N6CCNCC6)nc5n4)cc3)CC2)[nH]1	34	456
CHEMBL499554	CN(C)CCN1CCN(CC1)c2ccc3nc(c4ccccc4)c(nc3n2)c5ccc(CN6CCC(CC6)c7nnc([nH]7)c8ccccn8)cc5	7.37	CN(C)CCN1CCN(c2ccc3nc(-c4ccccc4)c(-c4ccc(CN5CCC(c6nnc(-c7ccccn7)[nH]6)CC5)cc4)nc3n2)CC1	W316	51	680	M843	c1ccc(-c2nc3ccc(N4CCNCC4)nc3nc2-c2ccc(CN3CCC(c4nnc[nH]4)CC3)cc2)cc1	40	532
CHEMBL506827	CN(C)CCN1CCN(CC1)c2ccc3nc(c4ccccc4)c(nc3n2)c5ccc(CN6CCC(CC6)c7nnc([nH]7)c8ncccn8)cc5	6.94	CN(C)CCN1CCN(c2ccc3nc(-c4ccccc4)c(-c4ccc(CN5CCC(c6nnc(-c7ncccn7)[nH]6)CC5)cc4)nc3n2)CC1	W317	51	681	M843	c1ccc(-c2nc3ccc(N4CCNCC4)nc3nc2-c2ccc(CN3CCC(c4nnc[nH]4)CC3)cc2)cc1	40	532
CHEMBL447558	Nc1ccc(cn1)c2nnc([nH]2)C3CCN(Cc4ccc(cc4)c5nc6nc(ccc6nc5c7ccccc7)N8CCN(CCO)CC8)CC3	6.64	Nc1ccc(-c2nnc(C3CCN(Cc4ccc(-c5nc6nc(N7CCN(CCO)CC7)ccc6nc5-c5ccccc5)cc4)CC3)[nH]2)cn1	W727	50	668	M843	c1ccc(-c2nc3ccc(N4CCNCC4)nc3nc2-c2ccc(CN3CCC(c4nnc[nH]4)CC3)cc2)cc1	40	532
CHEMBL449989	OCCN1CCN(CC1)c2ccc3nc(c4ccccc4)c(nc3n2)c5ccc(CN6CCC(CC6)c7nnc([nH]7)c8ccccn8)cc5	7.32	OCCN1CCN(c2ccc3nc(-c4ccccc4)c(-c4ccc(CN5CCC(c6nnc(-c7ccccn7)[nH]6)CC5)cc4)nc3n2)CC1	W801	49	653	M843	c1ccc(-c2nc3ccc(N4CCNCC4)nc3nc2-c2ccc(CN3CCC(c4nnc[nH]4)CC3)cc2)cc1	40	532
CHEMBL501612	OCCN1CCN(CC1)c2ccc3nc(c4ccccc4)c(nc3n2)c5ccc(CN6CCC(CC6)c7nnc([nH]7)c8ncccn8)cc5	6.72	OCCN1CCN(c2ccc3nc(-c4ccccc4)c(-c4ccc(CN5CCC(c6nnc(-c7ncccn7)[nH]6)CC5)cc4)nc3n2)CC1	W802	49	654	M843	c1ccc(-c2nc3ccc(N4CCNCC4)nc3nc2-c2ccc(CN3CCC(c4nnc[nH]4)CC3)cc2)cc1	40	532
CHEMBL499554	CN(C)CCN1CCN(CC1)c2ccc3nc(c4ccccc4)c(nc3n2)c5ccc(CN6CCC(CC6)c7nnc([nH]7)c8ccccn8)cc5	7.37	CN(C)CCN1CCN(c2ccc3nc(-c4ccccc4)c(-c4ccc(CN5CCC(c6nnc(-c7ccccn7)[nH]6)CC5)cc4)nc3n2)CC1	W316	51	680	M844	CN(C)CCN1CCN(c2ccc3ncc(-c4ccc(CN5CCC(c6nnc[nH]6)CC5)cc4)nc3n2)CC1	39	527
CHEMBL506827	CN(C)CCN1CCN(CC1)c2ccc3nc(c4ccccc4)c(nc3n2)c5ccc(CN6CCC(CC6)c7nnc([nH]7)c8ncccn8)cc5	6.94	CN(C)CCN1CCN(c2ccc3nc(-c4ccccc4)c(-c4ccc(CN5CCC(c6nnc(-c7ncccn7)[nH]6)CC5)cc4)nc3n2)CC1	W317	51	681	M844	CN(C)CCN1CCN(c2ccc3ncc(-c4ccc(CN5CCC(c6nnc[nH]6)CC5)cc4)nc3n2)CC1	39	527
CHEMBL499554	CN(C)CCN1CCN(CC1)c2ccc3nc(c4ccccc4)c(nc3n2)c5ccc(CN6CCC(CC6)c7nnc([nH]7)c8ccccn8)cc5	7.37	CN(C)CCN1CCN(c2ccc3nc(-c4ccccc4)c(-c4ccc(CN5CCC(c6nnc(-c7ccccn7)[nH]6)CC5)cc4)nc3n2)CC1	W316	51	680	M845	CN(C)CCN1CCN(c2ccc3nc(-c4ccccc4)c(-c4ccc(CN5CCC(c6nnc[nH]6)CC5)cc4)nc3n2)CC1	45	603
CHEMBL506827	CN(C)CCN1CCN(CC1)c2ccc3nc(c4ccccc4)c(nc3n2)c5ccc(CN6CCC(CC6)c7nnc([nH]7)c8ncccn8)cc5	6.94	CN(C)CCN1CCN(c2ccc3nc(-c4ccccc4)c(-c4ccc(CN5CCC(c6nnc(-c7ncccn7)[nH]6)CC5)cc4)nc3n2)CC1	W317	51	681	M845	CN(C)CCN1CCN(c2ccc3nc(-c4ccccc4)c(-c4ccc(CN5CCC(c6nnc[nH]6)CC5)cc4)nc3n2)CC1	45	603
CHEMBL499554	CN(C)CCN1CCN(CC1)c2ccc3nc(c4ccccc4)c(nc3n2)c5ccc(CN6CCC(CC6)c7nnc([nH]7)c8ccccn8)cc5	7.37	CN(C)CCN1CCN(c2ccc3nc(-c4ccccc4)c(-c4ccc(CN5CCC(c6nnc(-c7ccccn7)[nH]6)CC5)cc4)nc3n2)CC1	W316	51	680	M846	CN(C)CCN1CCN(c2ccc3nc(-c4ccccc4)c(-c4ccc(CN5CCC(c6nnc(-c7ccccn7)[nH]6)CC5)cc4)nc3n2)CC1	51	680
CHEMBL506827	CN(C)CCN1CCN(CC1)c2ccc3nc(c4ccccc4)c(nc3n2)c5ccc(CN6CCC(CC6)c7nnc([nH]7)c8ncccn8)cc5	6.94	CN(C)CCN1CCN(c2ccc3nc(-c4ccccc4)c(-c4ccc(CN5CCC(c6nnc(-c7ncccn7)[nH]6)CC5)cc4)nc3n2)CC1	W317	51	681	M847	c1ccc(-c2nc3ccc(N4CCNCC4)nc3nc2-c2ccc(CN3CCC(c4nnc(-c5ncccn5)[nH]4)CC3)cc2)cc1	46	610
CHEMBL501612	OCCN1CCN(CC1)c2ccc3nc(c4ccccc4)c(nc3n2)c5ccc(CN6CCC(CC6)c7nnc([nH]7)c8ncccn8)cc5	6.72	OCCN1CCN(c2ccc3nc(-c4ccccc4)c(-c4ccc(CN5CCC(c6nnc(-c7ncccn7)[nH]6)CC5)cc4)nc3n2)CC1	W802	49	654	M847	c1ccc(-c2nc3ccc(N4CCNCC4)nc3nc2-c2ccc(CN3CCC(c4nnc(-c5ncccn5)[nH]4)CC3)cc2)cc1	46	610
CHEMBL506827	CN(C)CCN1CCN(CC1)c2ccc3nc(c4ccccc4)c(nc3n2)c5ccc(CN6CCC(CC6)c7nnc([nH]7)c8ncccn8)cc5	6.94	CN(C)CCN1CCN(c2ccc3nc(-c4ccccc4)c(-c4ccc(CN5CCC(c6nnc(-c7ncccn7)[nH]6)CC5)cc4)nc3n2)CC1	W317	51	681	M848	c1cnc(-c2nnc(C3CCN(Cc4ccc(-c5cnc6cccnc6n5)cc4)CC3)[nH]2)nc1	34	450
CHEMBL508098	CN1CCN(CC1)c2ccc3nc(c4ccccc4)c(nc3n2)c5ccc(CN6CCC(CC6)c7nnc([nH]7)c8ncccn8)cc5	6.72	CN1CCN(c2ccc3nc(-c4ccccc4)c(-c4ccc(CN5CCC(c6nnc(-c7ncccn7)[nH]6)CC5)cc4)nc3n2)CC1	W339	47	624	M848	c1cnc(-c2nnc(C3CCN(Cc4ccc(-c5cnc6cccnc6n5)cc4)CC3)[nH]2)nc1	34	450
CHEMBL501612	OCCN1CCN(CC1)c2ccc3nc(c4ccccc4)c(nc3n2)c5ccc(CN6CCC(CC6)c7nnc([nH]7)c8ncccn8)cc5	6.72	OCCN1CCN(c2ccc3nc(-c4ccccc4)c(-c4ccc(CN5CCC(c6nnc(-c7ncccn7)[nH]6)CC5)cc4)nc3n2)CC1	W802	49	654	M848	c1cnc(-c2nnc(C3CCN(Cc4ccc(-c5cnc6cccnc6n5)cc4)CC3)[nH]2)nc1	34	450
CHEMBL506827	CN(C)CCN1CCN(CC1)c2ccc3nc(c4ccccc4)c(nc3n2)c5ccc(CN6CCC(CC6)c7nnc([nH]7)c8ncccn8)cc5	6.94	CN(C)CCN1CCN(c2ccc3nc(-c4ccccc4)c(-c4ccc(CN5CCC(c6nnc(-c7ncccn7)[nH]6)CC5)cc4)nc3n2)CC1	W317	51	681	M849	c1ccc(-c2nc3cccnc3nc2-c2ccc(CN3CCC(c4nnc(-c5ncccn5)[nH]4)CC3)cc2)cc1	40	526
CHEMBL508098	CN1CCN(CC1)c2ccc3nc(c4ccccc4)c(nc3n2)c5ccc(CN6CCC(CC6)c7nnc([nH]7)c8ncccn8)cc5	6.72	CN1CCN(c2ccc3nc(-c4ccccc4)c(-c4ccc(CN5CCC(c6nnc(-c7ncccn7)[nH]6)CC5)cc4)nc3n2)CC1	W339	47	624	M849	c1ccc(-c2nc3cccnc3nc2-c2ccc(CN3CCC(c4nnc(-c5ncccn5)[nH]4)CC3)cc2)cc1	40	526
CHEMBL501612	OCCN1CCN(CC1)c2ccc3nc(c4ccccc4)c(nc3n2)c5ccc(CN6CCC(CC6)c7nnc([nH]7)c8ncccn8)cc5	6.72	OCCN1CCN(c2ccc3nc(-c4ccccc4)c(-c4ccc(CN5CCC(c6nnc(-c7ncccn7)[nH]6)CC5)cc4)nc3n2)CC1	W802	49	654	M849	c1ccc(-c2nc3cccnc3nc2-c2ccc(CN3CCC(c4nnc(-c5ncccn5)[nH]4)CC3)cc2)cc1	40	526
CHEMBL506827	CN(C)CCN1CCN(CC1)c2ccc3nc(c4ccccc4)c(nc3n2)c5ccc(CN6CCC(CC6)c7nnc([nH]7)c8ncccn8)cc5	6.94	CN(C)CCN1CCN(c2ccc3nc(-c4ccccc4)c(-c4ccc(CN5CCC(c6nnc(-c7ncccn7)[nH]6)CC5)cc4)nc3n2)CC1	W317	51	681	M850	c1cnc(-c2nnc(C3CCN(Cc4ccc(-c5cnc6ccc(N7CCNCC7)nc6n5)cc4)CC3)[nH]2)nc1	40	534
CHEMBL501612	OCCN1CCN(CC1)c2ccc3nc(c4ccccc4)c(nc3n2)c5ccc(CN6CCC(CC6)c7nnc([nH]7)c8ncccn8)cc5	6.72	OCCN1CCN(c2ccc3nc(-c4ccccc4)c(-c4ccc(CN5CCC(c6nnc(-c7ncccn7)[nH]6)CC5)cc4)nc3n2)CC1	W802	49	654	M850	c1cnc(-c2nnc(C3CCN(Cc4ccc(-c5cnc6ccc(N7CCNCC7)nc6n5)cc4)CC3)[nH]2)nc1	40	534
CHEMBL506827	CN(C)CCN1CCN(CC1)c2ccc3nc(c4ccccc4)c(nc3n2)c5ccc(CN6CCC(CC6)c7nnc([nH]7)c8ncccn8)cc5	6.94	CN(C)CCN1CCN(c2ccc3nc(-c4ccccc4)c(-c4ccc(CN5CCC(c6nnc(-c7ncccn7)[nH]6)CC5)cc4)nc3n2)CC1	W317	51	681	M851	CN(C)CCN1CCN(c2ccc3ncc(-c4ccc(CN5CCC(c6nnc(-c7ncccn7)[nH]6)CC5)cc4)nc3n2)CC1	45	605
CHEMBL506827	CN(C)CCN1CCN(CC1)c2ccc3nc(c4ccccc4)c(nc3n2)c5ccc(CN6CCC(CC6)c7nnc([nH]7)c8ncccn8)cc5	6.94	CN(C)CCN1CCN(c2ccc3nc(-c4ccccc4)c(-c4ccc(CN5CCC(c6nnc(-c7ncccn7)[nH]6)CC5)cc4)nc3n2)CC1	W317	51	681	M852	CN(C)CCN1CCN(c2ccc3nc(-c4ccccc4)c(-c4ccc(CN5CCC(c6nnc(-c7ncccn7)[nH]6)CC5)cc4)nc3n2)CC1	51	681
CHEMBL503652	CN(C)CCN1CCN(CC1)c2ncc3cc(c4ccccc4)c(nc3n2)c5ccc(CN6CCC(CC6)c7nnc([nH]7)C8=CNC(=O)C=C8)cc5	7.01	CN(C)CCN1CCN(c2ncc3cc(-c4ccccc4)c(-c4ccc(CN5CCC(c6nnc(-c7ccc(=O)[nH]c7)[nH]6)CC5)cc4)nc3n2)CC1	W318	52	696	M853	O=c1ccc(-c2nnc(C3CCN(Cc4ccc(-c5nc6nc(N7CCNCC7)ncc6cc5-c5ccccc5)cc4)CC3)[nH]2)c[nH]1	47	625
CHEMBL502113	OCCN1CCN(CC1)c2ncc3cc(c4ccccc4)c(nc3n2)c5ccc(CN6CCC(CC6)c7nnc([nH]7)C8=CNC(=O)C=C8)cc5	6.55	O=c1ccc(-c2nnc(C3CCN(Cc4ccc(-c5nc6nc(N7CCN(CCO)CC7)ncc6cc5-c5ccccc5)cc4)CC3)[nH]2)c[nH]1	W803	50	669	M853	O=c1ccc(-c2nnc(C3CCN(Cc4ccc(-c5nc6nc(N7CCNCC7)ncc6cc5-c5ccccc5)cc4)CC3)[nH]2)c[nH]1	47	625
CHEMBL503652	CN(C)CCN1CCN(CC1)c2ncc3cc(c4ccccc4)c(nc3n2)c5ccc(CN6CCC(CC6)c7nnc([nH]7)C8=CNC(=O)C=C8)cc5	7.01	CN(C)CCN1CCN(c2ncc3cc(-c4ccccc4)c(-c4ccc(CN5CCC(c6nnc(-c7ccc(=O)[nH]c7)[nH]6)CC5)cc4)nc3n2)CC1	W318	52	696	M854	O=c1ccc(-c2nnc(C3CCN(Cc4ccc(-c5ccc6cnc(N7CCNCC7)nc6n5)cc4)CC3)[nH]2)c[nH]1	41	549
CHEMBL502113	OCCN1CCN(CC1)c2ncc3cc(c4ccccc4)c(nc3n2)c5ccc(CN6CCC(CC6)c7nnc([nH]7)C8=CNC(=O)C=C8)cc5	6.55	O=c1ccc(-c2nnc(C3CCN(Cc4ccc(-c5nc6nc(N7CCN(CCO)CC7)ncc6cc5-c5ccccc5)cc4)CC3)[nH]2)c[nH]1	W803	50	669	M854	O=c1ccc(-c2nnc(C3CCN(Cc4ccc(-c5ccc6cnc(N7CCNCC7)nc6n5)cc4)CC3)[nH]2)c[nH]1	41	549
CHEMBL503652	CN(C)CCN1CCN(CC1)c2ncc3cc(c4ccccc4)c(nc3n2)c5ccc(CN6CCC(CC6)c7nnc([nH]7)C8=CNC(=O)C=C8)cc5	7.01	CN(C)CCN1CCN(c2ncc3cc(-c4ccccc4)c(-c4ccc(CN5CCC(c6nnc(-c7ccc(=O)[nH]c7)[nH]6)CC5)cc4)nc3n2)CC1	W318	52	696	M855	CN(C)CCN1CCN(c2ncc3ccc(-c4ccc(CN5CCC(c6nnc(-c7ccc(=O)[nH]c7)[nH]6)CC5)cc4)nc3n2)CC1	46	620
CHEMBL503652	CN(C)CCN1CCN(CC1)c2ncc3cc(c4ccccc4)c(nc3n2)c5ccc(CN6CCC(CC6)c7nnc([nH]7)C8=CNC(=O)C=C8)cc5	7.01	CN(C)CCN1CCN(c2ncc3cc(-c4ccccc4)c(-c4ccc(CN5CCC(c6nnc(-c7ccc(=O)[nH]c7)[nH]6)CC5)cc4)nc3n2)CC1	W318	52	696	M856	O=c1ccc(-c2nnc(C3CCN(Cc4ccc(-c5ccc6cncnc6n5)cc4)CC3)[nH]2)c[nH]1	35	465
CHEMBL450266	CN1CCN(CC1)c2ncc3cc(c4ccccc4)c(nc3n2)c5ccc(CN6CCC(CC6)c7nnc([nH]7)C8=CNC(=O)C=C8)cc5	6.73	CN1CCN(c2ncc3cc(-c4ccccc4)c(-c4ccc(CN5CCC(c6nnc(-c7ccc(=O)[nH]c7)[nH]6)CC5)cc4)nc3n2)CC1	W340	48	639	M856	O=c1ccc(-c2nnc(C3CCN(Cc4ccc(-c5ccc6cncnc6n5)cc4)CC3)[nH]2)c[nH]1	35	465
CHEMBL502113	OCCN1CCN(CC1)c2ncc3cc(c4ccccc4)c(nc3n2)c5ccc(CN6CCC(CC6)c7nnc([nH]7)C8=CNC(=O)C=C8)cc5	6.55	O=c1ccc(-c2nnc(C3CCN(Cc4ccc(-c5nc6nc(N7CCN(CCO)CC7)ncc6cc5-c5ccccc5)cc4)CC3)[nH]2)c[nH]1	W803	50	669	M856	O=c1ccc(-c2nnc(C3CCN(Cc4ccc(-c5ccc6cncnc6n5)cc4)CC3)[nH]2)c[nH]1	35	465
CHEMBL503652	CN(C)CCN1CCN(CC1)c2ncc3cc(c4ccccc4)c(nc3n2)c5ccc(CN6CCC(CC6)c7nnc([nH]7)C8=CNC(=O)C=C8)cc5	7.01	CN(C)CCN1CCN(c2ncc3cc(-c4ccccc4)c(-c4ccc(CN5CCC(c6nnc(-c7ccc(=O)[nH]c7)[nH]6)CC5)cc4)nc3n2)CC1	W318	52	696	M857	O=c1ccc(-c2nnc(C3CCN(Cc4ccc(-c5nc6ncncc6cc5-c5ccccc5)cc4)CC3)[nH]2)c[nH]1	41	541
CHEMBL450266	CN1CCN(CC1)c2ncc3cc(c4ccccc4)c(nc3n2)c5ccc(CN6CCC(CC6)c7nnc([nH]7)C8=CNC(=O)C=C8)cc5	6.73	CN1CCN(c2ncc3cc(-c4ccccc4)c(-c4ccc(CN5CCC(c6nnc(-c7ccc(=O)[nH]c7)[nH]6)CC5)cc4)nc3n2)CC1	W340	48	639	M857	O=c1ccc(-c2nnc(C3CCN(Cc4ccc(-c5nc6ncncc6cc5-c5ccccc5)cc4)CC3)[nH]2)c[nH]1	41	541
CHEMBL502113	OCCN1CCN(CC1)c2ncc3cc(c4ccccc4)c(nc3n2)c5ccc(CN6CCC(CC6)c7nnc([nH]7)C8=CNC(=O)C=C8)cc5	6.55	O=c1ccc(-c2nnc(C3CCN(Cc4ccc(-c5nc6nc(N7CCN(CCO)CC7)ncc6cc5-c5ccccc5)cc4)CC3)[nH]2)c[nH]1	W803	50	669	M857	O=c1ccc(-c2nnc(C3CCN(Cc4ccc(-c5nc6ncncc6cc5-c5ccccc5)cc4)CC3)[nH]2)c[nH]1	41	541
CHEMBL503652	CN(C)CCN1CCN(CC1)c2ncc3cc(c4ccccc4)c(nc3n2)c5ccc(CN6CCC(CC6)c7nnc([nH]7)C8=CNC(=O)C=C8)cc5	7.01	CN(C)CCN1CCN(c2ncc3cc(-c4ccccc4)c(-c4ccc(CN5CCC(c6nnc(-c7ccc(=O)[nH]c7)[nH]6)CC5)cc4)nc3n2)CC1	W318	52	696	M858	CN(C)CCN1CCN(c2ncc3ccc(-c4ccc(CN5CCC(c6nnc[nH]6)CC5)cc4)nc3n2)CC1	39	527
CHEMBL455071	CN(C)CCN1CCN(CC1)c2ncc3cc(c4ccccc4)c(nc3n2)c5ccc(CN6CCC(CC6)c7nnc([nH]7)c8cc[n+]([O-])cc8)cc5	7.17	CN(C)CCN1CCN(c2ncc3cc(-c4ccccc4)c(-c4ccc(CN5CCC(c6nnc(-c7cc[n+]([O-])cc7)[nH]6)CC5)cc4)nc3n2)CC1	W319	52	696	M858	CN(C)CCN1CCN(c2ncc3ccc(-c4ccc(CN5CCC(c6nnc[nH]6)CC5)cc4)nc3n2)CC1	39	527
CHEMBL503270	CN(C)CCN1CCN(CC1)c2ncc3cc(c4ccccc4)c(nc3n2)c5ccc(CN6CCC(CC6)c7nnc([nH]7)c8ccc(N)nc8)cc5	6.85	CN(C)CCN1CCN(c2ncc3cc(-c4ccccc4)c(-c4ccc(CN5CCC(c6nnc(-c7ccc(N)nc7)[nH]6)CC5)cc4)nc3n2)CC1	W320	52	695	M858	CN(C)CCN1CCN(c2ncc3ccc(-c4ccc(CN5CCC(c6nnc[nH]6)CC5)cc4)nc3n2)CC1	39	527
CHEMBL443661	CN(C)CCN1CCN(CC1)c2ncc3cc(c4ccccc4)c(nc3n2)c5ccc(CN6CCC(CC6)c7nnc([nH]7)c8ccccn8)cc5	8.4	CN(C)CCN1CCN(c2ncc3cc(-c4ccccc4)c(-c4ccc(CN5CCC(c6nnc(-c7ccccn7)[nH]6)CC5)cc4)nc3n2)CC1	W321	51	680	M858	CN(C)CCN1CCN(c2ncc3ccc(-c4ccc(CN5CCC(c6nnc[nH]6)CC5)cc4)nc3n2)CC1	39	527
CHEMBL505848	CN(C)CCN1CCN(CC1)c2ncc3cc(c4ccccc4)c(nc3n2)c5ccc(CN6CCC(CC6)c7nnc([nH]7)c8ncccn8)cc5	6.89	CN(C)CCN1CCN(c2ncc3cc(-c4ccccc4)c(-c4ccc(CN5CCC(c6nnc(-c7ncccn7)[nH]6)CC5)cc4)nc3n2)CC1	W322	51	681	M858	CN(C)CCN1CCN(c2ncc3ccc(-c4ccc(CN5CCC(c6nnc[nH]6)CC5)cc4)nc3n2)CC1	39	527
CHEMBL503652	CN(C)CCN1CCN(CC1)c2ncc3cc(c4ccccc4)c(nc3n2)c5ccc(CN6CCC(CC6)c7nnc([nH]7)C8=CNC(=O)C=C8)cc5	7.01	CN(C)CCN1CCN(c2ncc3cc(-c4ccccc4)c(-c4ccc(CN5CCC(c6nnc(-c7ccc(=O)[nH]c7)[nH]6)CC5)cc4)nc3n2)CC1	W318	52	696	M859	CN(C)CCN1CCN(c2ncc3cc(-c4ccccc4)c(-c4ccc(CN5CCC(c6nnc[nH]6)CC5)cc4)nc3n2)CC1	45	603
CHEMBL455071	CN(C)CCN1CCN(CC1)c2ncc3cc(c4ccccc4)c(nc3n2)c5ccc(CN6CCC(CC6)c7nnc([nH]7)c8cc[n+]([O-])cc8)cc5	7.17	CN(C)CCN1CCN(c2ncc3cc(-c4ccccc4)c(-c4ccc(CN5CCC(c6nnc(-c7cc[n+]([O-])cc7)[nH]6)CC5)cc4)nc3n2)CC1	W319	52	696	M859	CN(C)CCN1CCN(c2ncc3cc(-c4ccccc4)c(-c4ccc(CN5CCC(c6nnc[nH]6)CC5)cc4)nc3n2)CC1	45	603
CHEMBL503270	CN(C)CCN1CCN(CC1)c2ncc3cc(c4ccccc4)c(nc3n2)c5ccc(CN6CCC(CC6)c7nnc([nH]7)c8ccc(N)nc8)cc5	6.85	CN(C)CCN1CCN(c2ncc3cc(-c4ccccc4)c(-c4ccc(CN5CCC(c6nnc(-c7ccc(N)nc7)[nH]6)CC5)cc4)nc3n2)CC1	W320	52	695	M859	CN(C)CCN1CCN(c2ncc3cc(-c4ccccc4)c(-c4ccc(CN5CCC(c6nnc[nH]6)CC5)cc4)nc3n2)CC1	45	603
CHEMBL443661	CN(C)CCN1CCN(CC1)c2ncc3cc(c4ccccc4)c(nc3n2)c5ccc(CN6CCC(CC6)c7nnc([nH]7)c8ccccn8)cc5	8.4	CN(C)CCN1CCN(c2ncc3cc(-c4ccccc4)c(-c4ccc(CN5CCC(c6nnc(-c7ccccn7)[nH]6)CC5)cc4)nc3n2)CC1	W321	51	680	M859	CN(C)CCN1CCN(c2ncc3cc(-c4ccccc4)c(-c4ccc(CN5CCC(c6nnc[nH]6)CC5)cc4)nc3n2)CC1	45	603
CHEMBL505848	CN(C)CCN1CCN(CC1)c2ncc3cc(c4ccccc4)c(nc3n2)c5ccc(CN6CCC(CC6)c7nnc([nH]7)c8ncccn8)cc5	6.89	CN(C)CCN1CCN(c2ncc3cc(-c4ccccc4)c(-c4ccc(CN5CCC(c6nnc(-c7ncccn7)[nH]6)CC5)cc4)nc3n2)CC1	W322	51	681	M859	CN(C)CCN1CCN(c2ncc3cc(-c4ccccc4)c(-c4ccc(CN5CCC(c6nnc[nH]6)CC5)cc4)nc3n2)CC1	45	603
CHEMBL503652	CN(C)CCN1CCN(CC1)c2ncc3cc(c4ccccc4)c(nc3n2)c5ccc(CN6CCC(CC6)c7nnc([nH]7)C8=CNC(=O)C=C8)cc5	7.01	CN(C)CCN1CCN(c2ncc3cc(-c4ccccc4)c(-c4ccc(CN5CCC(c6nnc(-c7ccc(=O)[nH]c7)[nH]6)CC5)cc4)nc3n2)CC1	W318	52	696	M860	CN(C)CCN1CCN(c2ncc3cc(-c4ccccc4)c(-c4ccc(CN5CCC(c6nnc(-c7ccc(=O)[nH]c7)[nH]6)CC5)cc4)nc3n2)CC1	52	696
CHEMBL455071	CN(C)CCN1CCN(CC1)c2ncc3cc(c4ccccc4)c(nc3n2)c5ccc(CN6CCC(CC6)c7nnc([nH]7)c8cc[n+]([O-])cc8)cc5	7.17	CN(C)CCN1CCN(c2ncc3cc(-c4ccccc4)c(-c4ccc(CN5CCC(c6nnc(-c7cc[n+]([O-])cc7)[nH]6)CC5)cc4)nc3n2)CC1	W319	52	696	M861	[O-][n+]1ccc(-c2nnc(C3CCN(Cc4ccc(-c5nc6nc(N7CCNCC7)ncc6cc5-c5ccccc5)cc4)CC3)[nH]2)cc1	47	625
CHEMBL449200	OCCN1CCN(CC1)c2ncc3cc(c4ccccc4)c(nc3n2)c5ccc(CN6CCC(CC6)c7nnc([nH]7)c8cc[n+]([O-])cc8)cc5	6.84	[O-][n+]1ccc(-c2nnc(C3CCN(Cc4ccc(-c5nc6nc(N7CCN(CCO)CC7)ncc6cc5-c5ccccc5)cc4)CC3)[nH]2)cc1	W804	50	669	M861	[O-][n+]1ccc(-c2nnc(C3CCN(Cc4ccc(-c5nc6nc(N7CCNCC7)ncc6cc5-c5ccccc5)cc4)CC3)[nH]2)cc1	47	625
CHEMBL455071	CN(C)CCN1CCN(CC1)c2ncc3cc(c4ccccc4)c(nc3n2)c5ccc(CN6CCC(CC6)c7nnc([nH]7)c8cc[n+]([O-])cc8)cc5	7.17	CN(C)CCN1CCN(c2ncc3cc(-c4ccccc4)c(-c4ccc(CN5CCC(c6nnc(-c7cc[n+]([O-])cc7)[nH]6)CC5)cc4)nc3n2)CC1	W319	52	696	M862	[O-][n+]1ccc(-c2nnc(C3CCN(Cc4ccc(-c5ccc6cnc(N7CCNCC7)nc6n5)cc4)CC3)[nH]2)cc1	41	549
CHEMBL449200	OCCN1CCN(CC1)c2ncc3cc(c4ccccc4)c(nc3n2)c5ccc(CN6CCC(CC6)c7nnc([nH]7)c8cc[n+]([O-])cc8)cc5	6.84	[O-][n+]1ccc(-c2nnc(C3CCN(Cc4ccc(-c5nc6nc(N7CCN(CCO)CC7)ncc6cc5-c5ccccc5)cc4)CC3)[nH]2)cc1	W804	50	669	M862	[O-][n+]1ccc(-c2nnc(C3CCN(Cc4ccc(-c5ccc6cnc(N7CCNCC7)nc6n5)cc4)CC3)[nH]2)cc1	41	549
CHEMBL455071	CN(C)CCN1CCN(CC1)c2ncc3cc(c4ccccc4)c(nc3n2)c5ccc(CN6CCC(CC6)c7nnc([nH]7)c8cc[n+]([O-])cc8)cc5	7.17	CN(C)CCN1CCN(c2ncc3cc(-c4ccccc4)c(-c4ccc(CN5CCC(c6nnc(-c7cc[n+]([O-])cc7)[nH]6)CC5)cc4)nc3n2)CC1	W319	52	696	M863	CN(C)CCN1CCN(c2ncc3ccc(-c4ccc(CN5CCC(c6nnc(-c7cc[n+]([O-])cc7)[nH]6)CC5)cc4)nc3n2)CC1	46	620
CHEMBL455071	CN(C)CCN1CCN(CC1)c2ncc3cc(c4ccccc4)c(nc3n2)c5ccc(CN6CCC(CC6)c7nnc([nH]7)c8cc[n+]([O-])cc8)cc5	7.17	CN(C)CCN1CCN(c2ncc3cc(-c4ccccc4)c(-c4ccc(CN5CCC(c6nnc(-c7cc[n+]([O-])cc7)[nH]6)CC5)cc4)nc3n2)CC1	W319	52	696	M864	[O-][n+]1ccc(-c2nnc(C3CCN(Cc4ccc(-c5ccc6cncnc6n5)cc4)CC3)[nH]2)cc1	35	465
CHEMBL507204	CN1CCN(CC1)c2ncc3cc(c4ccccc4)c(nc3n2)c5ccc(CN6CCC(CC6)c7nnc([nH]7)c8cc[n+]([O-])cc8)cc5	6.73	CN1CCN(c2ncc3cc(-c4ccccc4)c(-c4ccc(CN5CCC(c6nnc(-c7cc[n+]([O-])cc7)[nH]6)CC5)cc4)nc3n2)CC1	W341	48	639	M864	[O-][n+]1ccc(-c2nnc(C3CCN(Cc4ccc(-c5ccc6cncnc6n5)cc4)CC3)[nH]2)cc1	35	465
CHEMBL449200	OCCN1CCN(CC1)c2ncc3cc(c4ccccc4)c(nc3n2)c5ccc(CN6CCC(CC6)c7nnc([nH]7)c8cc[n+]([O-])cc8)cc5	6.84	[O-][n+]1ccc(-c2nnc(C3CCN(Cc4ccc(-c5nc6nc(N7CCN(CCO)CC7)ncc6cc5-c5ccccc5)cc4)CC3)[nH]2)cc1	W804	50	669	M864	[O-][n+]1ccc(-c2nnc(C3CCN(Cc4ccc(-c5ccc6cncnc6n5)cc4)CC3)[nH]2)cc1	35	465
CHEMBL455071	CN(C)CCN1CCN(CC1)c2ncc3cc(c4ccccc4)c(nc3n2)c5ccc(CN6CCC(CC6)c7nnc([nH]7)c8cc[n+]([O-])cc8)cc5	7.17	CN(C)CCN1CCN(c2ncc3cc(-c4ccccc4)c(-c4ccc(CN5CCC(c6nnc(-c7cc[n+]([O-])cc7)[nH]6)CC5)cc4)nc3n2)CC1	W319	52	696	M865	[O-][n+]1ccc(-c2nnc(C3CCN(Cc4ccc(-c5nc6ncncc6cc5-c5ccccc5)cc4)CC3)[nH]2)cc1	41	541
CHEMBL507204	CN1CCN(CC1)c2ncc3cc(c4ccccc4)c(nc3n2)c5ccc(CN6CCC(CC6)c7nnc([nH]7)c8cc[n+]([O-])cc8)cc5	6.73	CN1CCN(c2ncc3cc(-c4ccccc4)c(-c4ccc(CN5CCC(c6nnc(-c7cc[n+]([O-])cc7)[nH]6)CC5)cc4)nc3n2)CC1	W341	48	639	M865	[O-][n+]1ccc(-c2nnc(C3CCN(Cc4ccc(-c5nc6ncncc6cc5-c5ccccc5)cc4)CC3)[nH]2)cc1	41	541
CHEMBL449200	OCCN1CCN(CC1)c2ncc3cc(c4ccccc4)c(nc3n2)c5ccc(CN6CCC(CC6)c7nnc([nH]7)c8cc[n+]([O-])cc8)cc5	6.84	[O-][n+]1ccc(-c2nnc(C3CCN(Cc4ccc(-c5nc6nc(N7CCN(CCO)CC7)ncc6cc5-c5ccccc5)cc4)CC3)[nH]2)cc1	W804	50	669	M865	[O-][n+]1ccc(-c2nnc(C3CCN(Cc4ccc(-c5nc6ncncc6cc5-c5ccccc5)cc4)CC3)[nH]2)cc1	41	541
CHEMBL455071	CN(C)CCN1CCN(CC1)c2ncc3cc(c4ccccc4)c(nc3n2)c5ccc(CN6CCC(CC6)c7nnc([nH]7)c8cc[n+]([O-])cc8)cc5	7.17	CN(C)CCN1CCN(c2ncc3cc(-c4ccccc4)c(-c4ccc(CN5CCC(c6nnc(-c7cc[n+]([O-])cc7)[nH]6)CC5)cc4)nc3n2)CC1	W319	52	696	M866	CN(C)CCN1CCN(c2ncc3cc(-c4ccccc4)c(-c4ccc(CN5CCC(c6nnc(-c7cc[n+]([O-])cc7)[nH]6)CC5)cc4)nc3n2)CC1	52	696
CHEMBL503270	CN(C)CCN1CCN(CC1)c2ncc3cc(c4ccccc4)c(nc3n2)c5ccc(CN6CCC(CC6)c7nnc([nH]7)c8ccc(N)nc8)cc5	6.85	CN(C)CCN1CCN(c2ncc3cc(-c4ccccc4)c(-c4ccc(CN5CCC(c6nnc(-c7ccc(N)nc7)[nH]6)CC5)cc4)nc3n2)CC1	W320	52	695	M867	Nc1ccc(-c2nnc(C3CCN(Cc4ccc(-c5nc6nc(N7CCNCC7)ncc6cc5-c5ccccc5)cc4)CC3)[nH]2)cn1	47	624
CHEMBL503810	Nc1ccc(cn1)c2nnc([nH]2)C3CCN(Cc4ccc(cc4)c5nc6nc(ncc6cc5c7ccccc7)N8CCN(CCO)CC8)CC3	6.75	Nc1ccc(-c2nnc(C3CCN(Cc4ccc(-c5nc6nc(N7CCN(CCO)CC7)ncc6cc5-c5ccccc5)cc4)CC3)[nH]2)cn1	W728	50	668	M867	Nc1ccc(-c2nnc(C3CCN(Cc4ccc(-c5nc6nc(N7CCNCC7)ncc6cc5-c5ccccc5)cc4)CC3)[nH]2)cn1	47	624
CHEMBL503270	CN(C)CCN1CCN(CC1)c2ncc3cc(c4ccccc4)c(nc3n2)c5ccc(CN6CCC(CC6)c7nnc([nH]7)c8ccc(N)nc8)cc5	6.85	CN(C)CCN1CCN(c2ncc3cc(-c4ccccc4)c(-c4ccc(CN5CCC(c6nnc(-c7ccc(N)nc7)[nH]6)CC5)cc4)nc3n2)CC1	W320	52	695	M868	Nc1ccc(-c2nnc(C3CCN(Cc4ccc(-c5ccc6cnc(N7CCNCC7)nc6n5)cc4)CC3)[nH]2)cn1	41	548
CHEMBL503810	Nc1ccc(cn1)c2nnc([nH]2)C3CCN(Cc4ccc(cc4)c5nc6nc(ncc6cc5c7ccccc7)N8CCN(CCO)CC8)CC3	6.75	Nc1ccc(-c2nnc(C3CCN(Cc4ccc(-c5nc6nc(N7CCN(CCO)CC7)ncc6cc5-c5ccccc5)cc4)CC3)[nH]2)cn1	W728	50	668	M868	Nc1ccc(-c2nnc(C3CCN(Cc4ccc(-c5ccc6cnc(N7CCNCC7)nc6n5)cc4)CC3)[nH]2)cn1	41	548
CHEMBL503270	CN(C)CCN1CCN(CC1)c2ncc3cc(c4ccccc4)c(nc3n2)c5ccc(CN6CCC(CC6)c7nnc([nH]7)c8ccc(N)nc8)cc5	6.85	CN(C)CCN1CCN(c2ncc3cc(-c4ccccc4)c(-c4ccc(CN5CCC(c6nnc(-c7ccc(N)nc7)[nH]6)CC5)cc4)nc3n2)CC1	W320	52	695	M869	CN(C)CCN1CCN(c2ncc3ccc(-c4ccc(CN5CCC(c6nnc(-c7ccc(N)nc7)[nH]6)CC5)cc4)nc3n2)CC1	46	619
CHEMBL503270	CN(C)CCN1CCN(CC1)c2ncc3cc(c4ccccc4)c(nc3n2)c5ccc(CN6CCC(CC6)c7nnc([nH]7)c8ccc(N)nc8)cc5	6.85	CN(C)CCN1CCN(c2ncc3cc(-c4ccccc4)c(-c4ccc(CN5CCC(c6nnc(-c7ccc(N)nc7)[nH]6)CC5)cc4)nc3n2)CC1	W320	52	695	M870	Nc1ccc(-c2nnc(C3CCN(Cc4ccc(-c5ccc6cncnc6n5)cc4)CC3)[nH]2)cn1	35	464
CHEMBL445212	CN1CCN(CC1)c2ncc3cc(c4ccccc4)c(nc3n2)c5ccc(CN6CCC(CC6)c7nnc([nH]7)c8ccc(N)nc8)cc5	7.08	CN1CCN(c2ncc3cc(-c4ccccc4)c(-c4ccc(CN5CCC(c6nnc(-c7ccc(N)nc7)[nH]6)CC5)cc4)nc3n2)CC1	W342	48	638	M870	Nc1ccc(-c2nnc(C3CCN(Cc4ccc(-c5ccc6cncnc6n5)cc4)CC3)[nH]2)cn1	35	464
CHEMBL503810	Nc1ccc(cn1)c2nnc([nH]2)C3CCN(Cc4ccc(cc4)c5nc6nc(ncc6cc5c7ccccc7)N8CCN(CCO)CC8)CC3	6.75	Nc1ccc(-c2nnc(C3CCN(Cc4ccc(-c5nc6nc(N7CCN(CCO)CC7)ncc6cc5-c5ccccc5)cc4)CC3)[nH]2)cn1	W728	50	668	M870	Nc1ccc(-c2nnc(C3CCN(Cc4ccc(-c5ccc6cncnc6n5)cc4)CC3)[nH]2)cn1	35	464
CHEMBL503270	CN(C)CCN1CCN(CC1)c2ncc3cc(c4ccccc4)c(nc3n2)c5ccc(CN6CCC(CC6)c7nnc([nH]7)c8ccc(N)nc8)cc5	6.85	CN(C)CCN1CCN(c2ncc3cc(-c4ccccc4)c(-c4ccc(CN5CCC(c6nnc(-c7ccc(N)nc7)[nH]6)CC5)cc4)nc3n2)CC1	W320	52	695	M871	Nc1ccc(-c2nnc(C3CCN(Cc4ccc(-c5nc6ncncc6cc5-c5ccccc5)cc4)CC3)[nH]2)cn1	41	540
CHEMBL445212	CN1CCN(CC1)c2ncc3cc(c4ccccc4)c(nc3n2)c5ccc(CN6CCC(CC6)c7nnc([nH]7)c8ccc(N)nc8)cc5	7.08	CN1CCN(c2ncc3cc(-c4ccccc4)c(-c4ccc(CN5CCC(c6nnc(-c7ccc(N)nc7)[nH]6)CC5)cc4)nc3n2)CC1	W342	48	638	M871	Nc1ccc(-c2nnc(C3CCN(Cc4ccc(-c5nc6ncncc6cc5-c5ccccc5)cc4)CC3)[nH]2)cn1	41	540
CHEMBL503810	Nc1ccc(cn1)c2nnc([nH]2)C3CCN(Cc4ccc(cc4)c5nc6nc(ncc6cc5c7ccccc7)N8CCN(CCO)CC8)CC3	6.75	Nc1ccc(-c2nnc(C3CCN(Cc4ccc(-c5nc6nc(N7CCN(CCO)CC7)ncc6cc5-c5ccccc5)cc4)CC3)[nH]2)cn1	W728	50	668	M871	Nc1ccc(-c2nnc(C3CCN(Cc4ccc(-c5nc6ncncc6cc5-c5ccccc5)cc4)CC3)[nH]2)cn1	41	540
CHEMBL503270	CN(C)CCN1CCN(CC1)c2ncc3cc(c4ccccc4)c(nc3n2)c5ccc(CN6CCC(CC6)c7nnc([nH]7)c8ccc(N)nc8)cc5	6.85	CN(C)CCN1CCN(c2ncc3cc(-c4ccccc4)c(-c4ccc(CN5CCC(c6nnc(-c7ccc(N)nc7)[nH]6)CC5)cc4)nc3n2)CC1	W320	52	695	M872	CN(C)CCN1CCN(c2ncc3cc(-c4ccccc4)c(-c4ccc(CN5CCC(c6nnc(-c7ccc(N)nc7)[nH]6)CC5)cc4)nc3n2)CC1	52	695
CHEMBL443661	CN(C)CCN1CCN(CC1)c2ncc3cc(c4ccccc4)c(nc3n2)c5ccc(CN6CCC(CC6)c7nnc([nH]7)c8ccccn8)cc5	8.4	CN(C)CCN1CCN(c2ncc3cc(-c4ccccc4)c(-c4ccc(CN5CCC(c6nnc(-c7ccccn7)[nH]6)CC5)cc4)nc3n2)CC1	W321	51	680	M873	Cc1ccc(-c2nc3nc(N4CCN(CCN(C)C)CC4)ncc3cc2-c2ccccc2)cc1	34	453
CHEMBL505848	CN(C)CCN1CCN(CC1)c2ncc3cc(c4ccccc4)c(nc3n2)c5ccc(CN6CCC(CC6)c7nnc([nH]7)c8ncccn8)cc5	6.89	CN(C)CCN1CCN(c2ncc3cc(-c4ccccc4)c(-c4ccc(CN5CCC(c6nnc(-c7ncccn7)[nH]6)CC5)cc4)nc3n2)CC1	W322	51	681	M873	Cc1ccc(-c2nc3nc(N4CCN(CCN(C)C)CC4)ncc3cc2-c2ccccc2)cc1	34	453
CHEMBL443661	CN(C)CCN1CCN(CC1)c2ncc3cc(c4ccccc4)c(nc3n2)c5ccc(CN6CCC(CC6)c7nnc([nH]7)c8ccccn8)cc5	8.4	CN(C)CCN1CCN(c2ncc3cc(-c4ccccc4)c(-c4ccc(CN5CCC(c6nnc(-c7ccccn7)[nH]6)CC5)cc4)nc3n2)CC1	W321	51	680	M874	CN(C)CCN1CCN(c2ncc3ccc(-c4ccc(CN5CCC(c6nnc(-c7ccccn7)[nH]6)CC5)cc4)nc3n2)CC1	45	604
CHEMBL443661	CN(C)CCN1CCN(CC1)c2ncc3cc(c4ccccc4)c(nc3n2)c5ccc(CN6CCC(CC6)c7nnc([nH]7)c8ccccn8)cc5	8.4	CN(C)CCN1CCN(c2ncc3cc(-c4ccccc4)c(-c4ccc(CN5CCC(c6nnc(-c7ccccn7)[nH]6)CC5)cc4)nc3n2)CC1	W321	51	680	M875	CN(C)CCN1CCN(c2ncc3cc(-c4ccccc4)c(-c4ccc(CN5CCC(c6nnc(-c7ccccn7)[nH]6)CC5)cc4)nc3n2)CC1	51	680
CHEMBL505848	CN(C)CCN1CCN(CC1)c2ncc3cc(c4ccccc4)c(nc3n2)c5ccc(CN6CCC(CC6)c7nnc([nH]7)c8ncccn8)cc5	6.89	CN(C)CCN1CCN(c2ncc3cc(-c4ccccc4)c(-c4ccc(CN5CCC(c6nnc(-c7ncccn7)[nH]6)CC5)cc4)nc3n2)CC1	W322	51	681	M876	c1ccc(-c2cc3cnc(N4CCNCC4)nc3nc2-c2ccc(CN3CCC(c4nnc(-c5ncccn5)[nH]4)CC3)cc2)cc1	46	610
CHEMBL455226	OCCN1CCN(CC1)c2ncc3cc(c4ccccc4)c(nc3n2)c5ccc(CN6CCC(CC6)c7nnc([nH]7)c8ncccn8)cc5	7.1	OCCN1CCN(c2ncc3cc(-c4ccccc4)c(-c4ccc(CN5CCC(c6nnc(-c7ncccn7)[nH]6)CC5)cc4)nc3n2)CC1	W806	49	654	M876	c1ccc(-c2cc3cnc(N4CCNCC4)nc3nc2-c2ccc(CN3CCC(c4nnc(-c5ncccn5)[nH]4)CC3)cc2)cc1	46	610
CHEMBL505848	CN(C)CCN1CCN(CC1)c2ncc3cc(c4ccccc4)c(nc3n2)c5ccc(CN6CCC(CC6)c7nnc([nH]7)c8ncccn8)cc5	6.89	CN(C)CCN1CCN(c2ncc3cc(-c4ccccc4)c(-c4ccc(CN5CCC(c6nnc(-c7ncccn7)[nH]6)CC5)cc4)nc3n2)CC1	W322	51	681	M877	c1cnc(-c2nnc(C3CCN(Cc4ccc(-c5ccc6cnc(N7CCNCC7)nc6n5)cc4)CC3)[nH]2)nc1	40	534
CHEMBL455226	OCCN1CCN(CC1)c2ncc3cc(c4ccccc4)c(nc3n2)c5ccc(CN6CCC(CC6)c7nnc([nH]7)c8ncccn8)cc5	7.1	OCCN1CCN(c2ncc3cc(-c4ccccc4)c(-c4ccc(CN5CCC(c6nnc(-c7ncccn7)[nH]6)CC5)cc4)nc3n2)CC1	W806	49	654	M877	c1cnc(-c2nnc(C3CCN(Cc4ccc(-c5ccc6cnc(N7CCNCC7)nc6n5)cc4)CC3)[nH]2)nc1	40	534
CHEMBL505848	CN(C)CCN1CCN(CC1)c2ncc3cc(c4ccccc4)c(nc3n2)c5ccc(CN6CCC(CC6)c7nnc([nH]7)c8ncccn8)cc5	6.89	CN(C)CCN1CCN(c2ncc3cc(-c4ccccc4)c(-c4ccc(CN5CCC(c6nnc(-c7ncccn7)[nH]6)CC5)cc4)nc3n2)CC1	W322	51	681	M878	CN(C)CCN1CCN(c2ncc3ccc(-c4ccc(CN5CCC(c6nnc(-c7ncccn7)[nH]6)CC5)cc4)nc3n2)CC1	45	605
CHEMBL505848	CN(C)CCN1CCN(CC1)c2ncc3cc(c4ccccc4)c(nc3n2)c5ccc(CN6CCC(CC6)c7nnc([nH]7)c8ncccn8)cc5	6.89	CN(C)CCN1CCN(c2ncc3cc(-c4ccccc4)c(-c4ccc(CN5CCC(c6nnc(-c7ncccn7)[nH]6)CC5)cc4)nc3n2)CC1	W322	51	681	M879	c1cnc(-c2nnc(C3CCN(Cc4ccc(-c5ccc6cncnc6n5)cc4)CC3)[nH]2)nc1	34	450
CHEMBL453288	CN1CCN(CC1)c2ncc3cc(c4ccccc4)c(nc3n2)c5ccc(CN6CCC(CC6)c7nnc([nH]7)c8ncccn8)cc5	7.4	CN1CCN(c2ncc3cc(-c4ccccc4)c(-c4ccc(CN5CCC(c6nnc(-c7ncccn7)[nH]6)CC5)cc4)nc3n2)CC1	W344	47	624	M879	c1cnc(-c2nnc(C3CCN(Cc4ccc(-c5ccc6cncnc6n5)cc4)CC3)[nH]2)nc1	34	450
CHEMBL455226	OCCN1CCN(CC1)c2ncc3cc(c4ccccc4)c(nc3n2)c5ccc(CN6CCC(CC6)c7nnc([nH]7)c8ncccn8)cc5	7.1	OCCN1CCN(c2ncc3cc(-c4ccccc4)c(-c4ccc(CN5CCC(c6nnc(-c7ncccn7)[nH]6)CC5)cc4)nc3n2)CC1	W806	49	654	M879	c1cnc(-c2nnc(C3CCN(Cc4ccc(-c5ccc6cncnc6n5)cc4)CC3)[nH]2)nc1	34	450
CHEMBL505848	CN(C)CCN1CCN(CC1)c2ncc3cc(c4ccccc4)c(nc3n2)c5ccc(CN6CCC(CC6)c7nnc([nH]7)c8ncccn8)cc5	6.89	CN(C)CCN1CCN(c2ncc3cc(-c4ccccc4)c(-c4ccc(CN5CCC(c6nnc(-c7ncccn7)[nH]6)CC5)cc4)nc3n2)CC1	W322	51	681	M880	c1ccc(-c2cc3cncnc3nc2-c2ccc(CN3CCC(c4nnc(-c5ncccn5)[nH]4)CC3)cc2)cc1	40	526
CHEMBL453288	CN1CCN(CC1)c2ncc3cc(c4ccccc4)c(nc3n2)c5ccc(CN6CCC(CC6)c7nnc([nH]7)c8ncccn8)cc5	7.4	CN1CCN(c2ncc3cc(-c4ccccc4)c(-c4ccc(CN5CCC(c6nnc(-c7ncccn7)[nH]6)CC5)cc4)nc3n2)CC1	W344	47	624	M880	c1ccc(-c2cc3cncnc3nc2-c2ccc(CN3CCC(c4nnc(-c5ncccn5)[nH]4)CC3)cc2)cc1	40	526
CHEMBL455226	OCCN1CCN(CC1)c2ncc3cc(c4ccccc4)c(nc3n2)c5ccc(CN6CCC(CC6)c7nnc([nH]7)c8ncccn8)cc5	7.1	OCCN1CCN(c2ncc3cc(-c4ccccc4)c(-c4ccc(CN5CCC(c6nnc(-c7ncccn7)[nH]6)CC5)cc4)nc3n2)CC1	W806	49	654	M880	c1ccc(-c2cc3cncnc3nc2-c2ccc(CN3CCC(c4nnc(-c5ncccn5)[nH]4)CC3)cc2)cc1	40	526
CHEMBL505848	CN(C)CCN1CCN(CC1)c2ncc3cc(c4ccccc4)c(nc3n2)c5ccc(CN6CCC(CC6)c7nnc([nH]7)c8ncccn8)cc5	6.89	CN(C)CCN1CCN(c2ncc3cc(-c4ccccc4)c(-c4ccc(CN5CCC(c6nnc(-c7ncccn7)[nH]6)CC5)cc4)nc3n2)CC1	W322	51	681	M881	CN(C)CCN1CCN(c2ncc3cc(-c4ccccc4)c(-c4ccc(CN5CCC(c6nnc(-c7ncccn7)[nH]6)CC5)cc4)nc3n2)CC1	51	681
CHEMBL228700	CN(C)CCNC(=O)c1c[nH]c(\C=C\2/C(=O)Nc3ccc(NC(=O)N)cc23)c1	7.57	CN(C)CCNC(=O)c1c[nH]c(C=C2C(=O)Nc3ccc(NC(N)=O)cc32)c1	W323	28	382	M882	CN(C)CCNC(=O)c1c[nH]c(C=C2C(=O)Nc3ccc(NC(N)=O)cc32)c1	28	382
CHEMBL228804	CN(C)CCNC(=O)c1cccc(c1)c2c[nH]c(\C=C\3/C(=O)Nc4ccc(NC(=O)N)cc34)c2	8.4	CN(C)CCNC(=O)c1cccc(-c2c[nH]c(C=C3C(=O)Nc4ccc(NC(N)=O)cc43)c2)c1	W324	34	459	M883	NC(=O)Nc1ccc2c(c1)C(=Cc1cc(-c3cccc(C=O)c3)c[nH]1)C(=O)N2	28	372
CHEMBL425650	NC(=O)Nc1ccc2NC(=O)\C(=C/c3cc(c[nH]3)c4cccc(c4)C(=O)NCCN5CCCCC5)\c2c1	8.4	NC(=O)Nc1ccc2c(c1)C(=Cc1cc(-c3cccc(C(=O)NCCN4CCCCC4)c3)c[nH]1)C(=O)N2	W538	37	499	M883	NC(=O)Nc1ccc2c(c1)C(=Cc1cc(-c3cccc(C=O)c3)c[nH]1)C(=O)N2	28	372
CHEMBL228803	NC(=O)Nc1ccc2NC(=O)\C(=C/c3cc(c[nH]3)c4cccc(c4)C(=O)O)\c2c1	7.35	NC(=O)Nc1ccc2c(c1)C(=Cc1cc(-c3cccc(C(=O)O)c3)c[nH]1)C(=O)N2	W539	29	388	M883	NC(=O)Nc1ccc2c(c1)C(=Cc1cc(-c3cccc(C=O)c3)c[nH]1)C(=O)N2	28	372
CHEMBL228804	CN(C)CCNC(=O)c1cccc(c1)c2c[nH]c(\C=C\3/C(=O)Nc4ccc(NC(=O)N)cc34)c2	8.4	CN(C)CCNC(=O)c1cccc(-c2c[nH]c(C=C3C(=O)Nc4ccc(NC(N)=O)cc43)c2)c1	W324	34	459	M884	CN(C)CCNC(=O)c1cccc(-c2c[nH]c(C=C3C(=O)Nc4ccc(NC(N)=O)cc43)c2)c1	34	459
CHEMBL2012702	CN(C)CCNc1cc(Cl)cc(N2CCN(CC2)c3ncnc4[nH]nc(Br)c34)c1C	6.51	Cc1c(NCCN(C)C)cc(Cl)cc1N1CCN(c2ncnc3[nH]nc(Br)c23)CC1	W325	30	494	M885	Cc1c(NCCN(C)C)cc(Cl)cc1N1CCNCC1	20	297
CHEMBL2012702	CN(C)CCNc1cc(Cl)cc(N2CCN(CC2)c3ncnc4[nH]nc(Br)c34)c1C	6.51	Cc1c(NCCN(C)C)cc(Cl)cc1N1CCN(c2ncnc3[nH]nc(Br)c23)CC1	W325	30	494	M886	Cc1ccc(Cl)cc1N1CCN(c2ncnc3[nH]nc(Br)c23)CC1	24	408
CHEMBL2012702	CN(C)CCNc1cc(Cl)cc(N2CCN(CC2)c3ncnc4[nH]nc(Br)c34)c1C	6.51	Cc1c(NCCN(C)C)cc(Cl)cc1N1CCN(c2ncnc3[nH]nc(Br)c23)CC1	W325	30	494	M887	Cc1c(NCCN(C)C)cc(Cl)cc1N1CCN(c2ncnc3[nH]nc(Br)c23)CC1	30	494
CHEMBL2012703	CN(C)CCNc1cc(Cl)cc(N2CCN(CC2)c3ncnc4[nH]nc(c34)C(F)(F)F)c1C	6.32	Cc1c(NCCN(C)C)cc(Cl)cc1N1CCN(c2ncnc3[nH]nc(C(F)(F)F)c23)CC1	W326	33	483	M888	Cc1ccc(Cl)cc1N1CCN(c2ncnc3[nH]nc(C(F)(F)F)c23)CC1	27	397
CHEMBL2012703	CN(C)CCNc1cc(Cl)cc(N2CCN(CC2)c3ncnc4[nH]nc(c34)C(F)(F)F)c1C	6.32	Cc1c(NCCN(C)C)cc(Cl)cc1N1CCN(c2ncnc3[nH]nc(C(F)(F)F)c23)CC1	W326	33	483	M889	Cc1c(NCCN(C)C)cc(Cl)cc1N1CCN(c2ncnc3[nH]nc(C(F)(F)F)c23)CC1	33	483
CHEMBL505758	CN(C)CCNc1ncc2cc(c3ccccc3)c(nc2n1)c4ccc(CN5CCC(CC5)c6nnc([nH]6)c7ccccn7)cc4	6.81	CN(C)CCNc1ncc2cc(-c3ccccc3)c(-c3ccc(CN4CCC(c5nnc(-c6ccccn6)[nH]5)CC4)cc3)nc2n1	W327	46	611	M890	CN(C)CCNc1ncc2ccc(-c3ccc(CN4CCC(c5nnc(-c6ccccn6)[nH]5)CC4)cc3)nc2n1	40	535
CHEMBL505758	CN(C)CCNc1ncc2cc(c3ccccc3)c(nc2n1)c4ccc(CN5CCC(CC5)c6nnc([nH]6)c7ccccn7)cc4	6.81	CN(C)CCNc1ncc2cc(-c3ccccc3)c(-c3ccc(CN4CCC(c5nnc(-c6ccccn6)[nH]5)CC4)cc3)nc2n1	W327	46	611	M891	CN(C)CCNc1ncc2ccc(-c3ccc(CN4CCC(c5nnc[nH]5)CC4)cc3)nc2n1	34	458
CHEMBL505758	CN(C)CCNc1ncc2cc(c3ccccc3)c(nc2n1)c4ccc(CN5CCC(CC5)c6nnc([nH]6)c7ccccn7)cc4	6.81	CN(C)CCNc1ncc2cc(-c3ccccc3)c(-c3ccc(CN4CCC(c5nnc(-c6ccccn6)[nH]5)CC4)cc3)nc2n1	W327	46	611	M892	CN(C)CCNc1ncc2cc(-c3ccccc3)c(-c3ccc(CN4CCC(c5nnc[nH]5)CC4)cc3)nc2n1	40	534
CHEMBL505758	CN(C)CCNc1ncc2cc(c3ccccc3)c(nc2n1)c4ccc(CN5CCC(CC5)c6nnc([nH]6)c7ccccn7)cc4	6.81	CN(C)CCNc1ncc2cc(-c3ccccc3)c(-c3ccc(CN4CCC(c5nnc(-c6ccccn6)[nH]5)CC4)cc3)nc2n1	W327	46	611	M893	CN(C)CCNc1ncc2cc(-c3ccccc3)c(-c3ccc(CN4CCC(c5nnc(-c6ccccn6)[nH]5)CC4)cc3)nc2n1	46	611
CHEMBL597803	CN(Cc1ccc(Cl)cc1)C(=O)C2(N)CCN(CC2)c3ncnc4[nH]ccc34	7.6	CN(Cc1ccc(Cl)cc1)C(=O)C1(N)CCN(c2ncnc3[nH]ccc23)CC1	W328	28	399	M894	CN(Cc1ccc(Cl)cc1)C(=O)C1(N)CCNCC1	19	282
CHEMBL597803	CN(Cc1ccc(Cl)cc1)C(=O)C2(N)CCN(CC2)c3ncnc4[nH]ccc34	7.6	CN(Cc1ccc(Cl)cc1)C(=O)C1(N)CCN(c2ncnc3[nH]ccc23)CC1	W328	28	399	M895	CN(Cc1ccc(Cl)cc1)C(=O)C1(N)CCN(c2ncnc3[nH]ccc23)CC1	28	399
CHEMBL388978	CN[C@@H]1C[C@H]2O[C@@](C)([C@@H]1OC)n3c4ccccc4c5c6CNC(=O)c6c7c8ccccc8n2c7c35	8.19	CNC1CC2OC(C)(C1OC)n1c3ccccc3c3c4c(c5c6ccccc6n2c5c31)C(=O)NC4	W329	35	467	M896	CNC1CC2OC(C)(C1OC)n1c3ccccc3c3c4c(c5c6ccccc6n2c5c31)C(=O)NC4	35	467
CHEMBL2338333	CN1C\C(=C/c2ccccn2)\C(=O)\C(=C\c3ccccn3)\C1	5.72	CN1CC(=Cc2ccccn2)C(=O)C(=Cc2ccccn2)C1	W330	22	291	M897	CN1CCC(=O)C(=Cc2ccccn2)C1	15	202
CHEMBL2338333	CN1C\C(=C/c2ccccn2)\C(=O)\C(=C\c3ccccn3)\C1	5.72	CN1CC(=Cc2ccccn2)C(=O)C(=Cc2ccccn2)C1	W330	22	291	M898	CN1CC(=Cc2ccccn2)C(=O)C(=Cc2ccccn2)C1	22	291
CHEMBL448991	CN1CC(C1)N2CCN(CC2)c3ncc4cc(c5ccccc5)c(nc4n3)c6ccc(CN7CCC(CC7)c8nnc([nH]8)c9ccccn9)cc6	8.05	CN1CC(N2CCN(c3ncc4cc(-c5ccccc5)c(-c5ccc(CN6CCC(c7nnc(-c8ccccn8)[nH]7)CC6)cc5)nc4n3)CC2)C1	W331	51	678	M899	Cc1ccc(-c2nc3nc(N4CCN(C5CN(C)C5)CC4)ncc3cc2-c2ccccc2)cc1	34	451
CHEMBL448991	CN1CC(C1)N2CCN(CC2)c3ncc4cc(c5ccccc5)c(nc4n3)c6ccc(CN7CCC(CC7)c8nnc([nH]8)c9ccccn9)cc6	8.05	CN1CC(N2CCN(c3ncc4cc(-c5ccccc5)c(-c5ccc(CN6CCC(c7nnc(-c8ccccn8)[nH]7)CC6)cc5)nc4n3)CC2)C1	W331	51	678	M900	CN1CC(N2CCN(c3ncc4ccc(-c5ccc(CN6CCC(c7nnc(-c8ccccn8)[nH]7)CC6)cc5)nc4n3)CC2)C1	45	602
CHEMBL448991	CN1CC(C1)N2CCN(CC2)c3ncc4cc(c5ccccc5)c(nc4n3)c6ccc(CN7CCC(CC7)c8nnc([nH]8)c9ccccn9)cc6	8.05	CN1CC(N2CCN(c3ncc4cc(-c5ccccc5)c(-c5ccc(CN6CCC(c7nnc(-c8ccccn8)[nH]7)CC6)cc5)nc4n3)CC2)C1	W331	51	678	M901	CN1CC(N2CCN(c3ncc4ccc(-c5ccc(CN6CCC(c7nnc[nH]7)CC6)cc5)nc4n3)CC2)C1	39	525
CHEMBL448991	CN1CC(C1)N2CCN(CC2)c3ncc4cc(c5ccccc5)c(nc4n3)c6ccc(CN7CCC(CC7)c8nnc([nH]8)c9ccccn9)cc6	8.05	CN1CC(N2CCN(c3ncc4cc(-c5ccccc5)c(-c5ccc(CN6CCC(c7nnc(-c8ccccn8)[nH]7)CC6)cc5)nc4n3)CC2)C1	W331	51	678	M902	CN1CC(N2CCN(c3ncc4cc(-c5ccccc5)c(-c5ccc(CN6CCC(c7nnc[nH]7)CC6)cc5)nc4n3)CC2)C1	45	601
CHEMBL448991	CN1CC(C1)N2CCN(CC2)c3ncc4cc(c5ccccc5)c(nc4n3)c6ccc(CN7CCC(CC7)c8nnc([nH]8)c9ccccn9)cc6	8.05	CN1CC(N2CCN(c3ncc4cc(-c5ccccc5)c(-c5ccc(CN6CCC(c7nnc(-c8ccccn8)[nH]7)CC6)cc5)nc4n3)CC2)C1	W331	51	678	M903	CN1CC(N2CCN(c3ncc4cc(-c5ccccc5)c(-c5ccc(CN6CCC(c7nnc(-c8ccccn8)[nH]7)CC6)cc5)nc4n3)CC2)C1	51	678
CHEMBL3703126	Cn1cc(cn1)c2ccc3nc(c4ccc(cc4)C5(N)CCC5)c(c6ccccc6)n3c2	6.68	Cn1cc(-c2ccc3nc(-c4ccc(C5(N)CCC5)cc4)c(-c4ccccc4)n3c2)cn1	W332	32	420	M904	Cn1cc(-c2ccc3nc(-c4ccc(C5(N)CCC5)cc4)cn3c2)cn1	26	343
CHEMBL3703126	Cn1cc(cn1)c2ccc3nc(c4ccc(cc4)C5(N)CCC5)c(c6ccccc6)n3c2	6.68	Cn1cc(-c2ccc3nc(-c4ccc(C5(N)CCC5)cc4)c(-c4ccccc4)n3c2)cn1	W332	32	420	M905	Cn1cc(-c2ccc3nc(-c4ccc(C5(N)CCC5)cc4)c(-c4ccccc4)n3c2)cn1	32	420
CHEMBL3703141	Cn1cc(cn1)c2ccn3c(c4ccccc4)c(nc3c2)c5ccc(cc5)C6(N)CCC6	7.46	Cn1cc(-c2ccn3c(-c4ccccc4)c(-c4ccc(C5(N)CCC5)cc4)nc3c2)cn1	W333	32	420	M906	Cn1cc(-c2ccn3cc(-c4ccc(C5(N)CCC5)cc4)nc3c2)cn1	26	343
CHEMBL3703141	Cn1cc(cn1)c2ccn3c(c4ccccc4)c(nc3c2)c5ccc(cc5)C6(N)CCC6	7.46	Cn1cc(-c2ccn3c(-c4ccccc4)c(-c4ccc(C5(N)CCC5)cc4)nc3c2)cn1	W333	32	420	M907	Cn1cc(-c2ccn3c(-c4ccccc4)c(-c4ccc(C5(N)CCC5)cc4)nc3c2)cn1	32	420
CHEMBL228810	CN1CCC(CC1)C(=O)NCc2c[nH]c(c2)\C(=C\3/C(=O)Nc4ccc(NC(=O)N)cc34)\C	8.4	CC(=C1C(=O)Nc2ccc(NC(N)=O)cc21)c1cc(CNC(=O)C2CCN(C)CC2)c[nH]1	W334	32	437	M908	CC(=C1C(=O)Nc2ccc(NC(N)=O)cc21)c1cc(CNC(=O)C2CCN(C)CC2)c[nH]1	32	437
CHEMBL448196	CN1CCN(CC1)c2cc3cc(c4ccccc4)c(nc3cn2)c5ccc(CN6CCC(CC6)c7nnc([nH]7)c8ccccn8)cc5	7.23	CN1CCN(c2cc3cc(-c4ccccc4)c(-c4ccc(CN5CCC(c6nnc(-c7ccccn7)[nH]6)CC5)cc4)nc3cn2)CC1	W335	47	622	M909	c1ccc(-c2nnc(C3CCN(Cc4ccc(-c5ccc6ccncc6n5)cc4)CC3)[nH]2)nc1	34	448
CHEMBL443633	CN1CCN(CC1)c2nccc3cc(c4ccccc4)c(nc23)c5ccc(CN6CCC(CC6)c7nnc([nH]7)c8ccccn8)cc5	5.45	CN1CCN(c2nccc3cc(-c4ccccc4)c(-c4ccc(CN5CCC(c6nnc(-c7ccccn7)[nH]6)CC5)cc4)nc23)CC1	W345	47	622	M909	c1ccc(-c2nnc(C3CCN(Cc4ccc(-c5ccc6ccncc6n5)cc4)CC3)[nH]2)nc1	34	448
CHEMBL448196	CN1CCN(CC1)c2cc3cc(c4ccccc4)c(nc3cn2)c5ccc(CN6CCC(CC6)c7nnc([nH]7)c8ccccn8)cc5	7.23	CN1CCN(c2cc3cc(-c4ccccc4)c(-c4ccc(CN5CCC(c6nnc(-c7ccccn7)[nH]6)CC5)cc4)nc3cn2)CC1	W335	47	622	M910	c1ccc(-c2cc3ccncc3nc2-c2ccc(CN3CCC(c4nnc[nH]4)CC3)cc2)cc1	34	447
CHEMBL443633	CN1CCN(CC1)c2nccc3cc(c4ccccc4)c(nc23)c5ccc(CN6CCC(CC6)c7nnc([nH]7)c8ccccn8)cc5	5.45	CN1CCN(c2nccc3cc(-c4ccccc4)c(-c4ccc(CN5CCC(c6nnc(-c7ccccn7)[nH]6)CC5)cc4)nc23)CC1	W345	47	622	M910	c1ccc(-c2cc3ccncc3nc2-c2ccc(CN3CCC(c4nnc[nH]4)CC3)cc2)cc1	34	447
CHEMBL448196	CN1CCN(CC1)c2cc3cc(c4ccccc4)c(nc3cn2)c5ccc(CN6CCC(CC6)c7nnc([nH]7)c8ccccn8)cc5	7.23	CN1CCN(c2cc3cc(-c4ccccc4)c(-c4ccc(CN5CCC(c6nnc(-c7ccccn7)[nH]6)CC5)cc4)nc3cn2)CC1	W335	47	622	M911	c1ccc(-c2cc3ccncc3nc2-c2ccc(CN3CCC(c4nnc(-c5ccccn5)[nH]4)CC3)cc2)cc1	40	524
CHEMBL443633	CN1CCN(CC1)c2nccc3cc(c4ccccc4)c(nc23)c5ccc(CN6CCC(CC6)c7nnc([nH]7)c8ccccn8)cc5	5.45	CN1CCN(c2nccc3cc(-c4ccccc4)c(-c4ccc(CN5CCC(c6nnc(-c7ccccn7)[nH]6)CC5)cc4)nc23)CC1	W345	47	622	M911	c1ccc(-c2cc3ccncc3nc2-c2ccc(CN3CCC(c4nnc(-c5ccccn5)[nH]4)CC3)cc2)cc1	40	524
CHEMBL448196	CN1CCN(CC1)c2cc3cc(c4ccccc4)c(nc3cn2)c5ccc(CN6CCC(CC6)c7nnc([nH]7)c8ccccn8)cc5	7.23	CN1CCN(c2cc3cc(-c4ccccc4)c(-c4ccc(CN5CCC(c6nnc(-c7ccccn7)[nH]6)CC5)cc4)nc3cn2)CC1	W335	47	622	M912	CN1CCN(c2cc3ccc(-c4ccc(CN5CCC(c6nnc(-c7ccccn7)[nH]6)CC5)cc4)nc3cn2)CC1	41	546
CHEMBL448196	CN1CCN(CC1)c2cc3cc(c4ccccc4)c(nc3cn2)c5ccc(CN6CCC(CC6)c7nnc([nH]7)c8ccccn8)cc5	7.23	CN1CCN(c2cc3cc(-c4ccccc4)c(-c4ccc(CN5CCC(c6nnc(-c7ccccn7)[nH]6)CC5)cc4)nc3cn2)CC1	W335	47	622	M913	CN1CCN(c2cc3ccc(-c4ccc(CN5CCC(c6nnc[nH]6)CC5)cc4)nc3cn2)CC1	35	469
CHEMBL448196	CN1CCN(CC1)c2cc3cc(c4ccccc4)c(nc3cn2)c5ccc(CN6CCC(CC6)c7nnc([nH]7)c8ccccn8)cc5	7.23	CN1CCN(c2cc3cc(-c4ccccc4)c(-c4ccc(CN5CCC(c6nnc(-c7ccccn7)[nH]6)CC5)cc4)nc3cn2)CC1	W335	47	622	M914	CN1CCN(c2cc3cc(-c4ccccc4)c(-c4ccc(CN5CCC(c6nnc[nH]6)CC5)cc4)nc3cn2)CC1	41	545
CHEMBL448196	CN1CCN(CC1)c2cc3cc(c4ccccc4)c(nc3cn2)c5ccc(CN6CCC(CC6)c7nnc([nH]7)c8ccccn8)cc5	7.23	CN1CCN(c2cc3cc(-c4ccccc4)c(-c4ccc(CN5CCC(c6nnc(-c7ccccn7)[nH]6)CC5)cc4)nc3cn2)CC1	W335	47	622	M915	CN1CCN(c2cc3cc(-c4ccccc4)c(-c4ccc(CN5CCC(c6nnc(-c7ccccn7)[nH]6)CC5)cc4)nc3cn2)CC1	47	622
CHEMBL452823	CN1CCN(CC1)c2ccc3nc(c4ccc(CN5CCC(CC5)c6nnc([nH]6)c7ccccn7)cc4)c(nc3n2)c8ccccc8	6.08	CN1CCN(c2ccc3nc(-c4ccc(CN5CCC(c6nnc(-c7ccccn7)[nH]6)CC5)cc4)c(-c4ccccc4)nc3n2)CC1	W336	47	623	M916	c1ccc(-c2nc3ncccc3nc2-c2ccc(CN3CCC(c4nnc[nH]4)CC3)cc2)cc1	34	448
CHEMBL452823	CN1CCN(CC1)c2ccc3nc(c4ccc(CN5CCC(CC5)c6nnc([nH]6)c7ccccn7)cc4)c(nc3n2)c8ccccc8	6.08	CN1CCN(c2ccc3nc(-c4ccc(CN5CCC(c6nnc(-c7ccccn7)[nH]6)CC5)cc4)c(-c4ccccc4)nc3n2)CC1	W336	47	623	M917	c1ccc(-c2nnc(C3CCN(Cc4ccc(-c5cnc6ncccc6n5)cc4)CC3)[nH]2)nc1	34	449
CHEMBL452823	CN1CCN(CC1)c2ccc3nc(c4ccc(CN5CCC(CC5)c6nnc([nH]6)c7ccccn7)cc4)c(nc3n2)c8ccccc8	6.08	CN1CCN(c2ccc3nc(-c4ccc(CN5CCC(c6nnc(-c7ccccn7)[nH]6)CC5)cc4)c(-c4ccccc4)nc3n2)CC1	W336	47	623	M918	c1ccc(-c2nc3ncccc3nc2-c2ccc(CN3CCC(c4nnc(-c5ccccn5)[nH]4)CC3)cc2)cc1	40	525
CHEMBL452823	CN1CCN(CC1)c2ccc3nc(c4ccc(CN5CCC(CC5)c6nnc([nH]6)c7ccccn7)cc4)c(nc3n2)c8ccccc8	6.08	CN1CCN(c2ccc3nc(-c4ccc(CN5CCC(c6nnc(-c7ccccn7)[nH]6)CC5)cc4)c(-c4ccccc4)nc3n2)CC1	W336	47	623	M919	CN1CCN(c2ccc3nc(-c4ccc(CN5CCC(c6nnc(-c7ccccn7)[nH]6)CC5)cc4)cnc3n2)CC1	41	547
CHEMBL452823	CN1CCN(CC1)c2ccc3nc(c4ccc(CN5CCC(CC5)c6nnc([nH]6)c7ccccn7)cc4)c(nc3n2)c8ccccc8	6.08	CN1CCN(c2ccc3nc(-c4ccc(CN5CCC(c6nnc(-c7ccccn7)[nH]6)CC5)cc4)c(-c4ccccc4)nc3n2)CC1	W336	47	623	M920	CN1CCN(c2ccc3nc(-c4ccc(CN5CCC(c6nnc[nH]6)CC5)cc4)cnc3n2)CC1	35	470
CHEMBL452823	CN1CCN(CC1)c2ccc3nc(c4ccc(CN5CCC(CC5)c6nnc([nH]6)c7ccccn7)cc4)c(nc3n2)c8ccccc8	6.08	CN1CCN(c2ccc3nc(-c4ccc(CN5CCC(c6nnc(-c7ccccn7)[nH]6)CC5)cc4)c(-c4ccccc4)nc3n2)CC1	W336	47	623	M921	CN1CCN(c2ccc3nc(-c4ccc(CN5CCC(c6nnc[nH]6)CC5)cc4)c(-c4ccccc4)nc3n2)CC1	41	546
CHEMBL452823	CN1CCN(CC1)c2ccc3nc(c4ccc(CN5CCC(CC5)c6nnc([nH]6)c7ccccn7)cc4)c(nc3n2)c8ccccc8	6.08	CN1CCN(c2ccc3nc(-c4ccc(CN5CCC(c6nnc(-c7ccccn7)[nH]6)CC5)cc4)c(-c4ccccc4)nc3n2)CC1	W336	47	623	M922	CN1CCN(c2ccc3nc(-c4ccc(CN5CCC(c6nnc(-c7ccccn7)[nH]6)CC5)cc4)c(-c4ccccc4)nc3n2)CC1	47	623
CHEMBL499961	CN1CCN(CC1)c2ccc3nc(c4ccccc4)c(nc3n2)c5ccc(CN6CCC(CC6)c7nnc([nH]7)c8ccc(N)nc8)cc5	6.65	CN1CCN(c2ccc3nc(-c4ccccc4)c(-c4ccc(CN5CCC(c6nnc(-c7ccc(N)nc7)[nH]6)CC5)cc4)nc3n2)CC1	W337	48	638	M923	Nc1ccc(-c2nnc(C3CCN(Cc4ccc(-c5cnc6cccnc6n5)cc4)CC3)[nH]2)cn1	35	464
CHEMBL447558	Nc1ccc(cn1)c2nnc([nH]2)C3CCN(Cc4ccc(cc4)c5nc6nc(ccc6nc5c7ccccc7)N8CCN(CCO)CC8)CC3	6.64	Nc1ccc(-c2nnc(C3CCN(Cc4ccc(-c5nc6nc(N7CCN(CCO)CC7)ccc6nc5-c5ccccc5)cc4)CC3)[nH]2)cn1	W727	50	668	M923	Nc1ccc(-c2nnc(C3CCN(Cc4ccc(-c5cnc6cccnc6n5)cc4)CC3)[nH]2)cn1	35	464
CHEMBL499961	CN1CCN(CC1)c2ccc3nc(c4ccccc4)c(nc3n2)c5ccc(CN6CCC(CC6)c7nnc([nH]7)c8ccc(N)nc8)cc5	6.65	CN1CCN(c2ccc3nc(-c4ccccc4)c(-c4ccc(CN5CCC(c6nnc(-c7ccc(N)nc7)[nH]6)CC5)cc4)nc3n2)CC1	W337	48	638	M924	Nc1ccc(-c2nnc(C3CCN(Cc4ccc(-c5nc6ncccc6nc5-c5ccccc5)cc4)CC3)[nH]2)cn1	41	540
CHEMBL447558	Nc1ccc(cn1)c2nnc([nH]2)C3CCN(Cc4ccc(cc4)c5nc6nc(ccc6nc5c7ccccc7)N8CCN(CCO)CC8)CC3	6.64	Nc1ccc(-c2nnc(C3CCN(Cc4ccc(-c5nc6nc(N7CCN(CCO)CC7)ccc6nc5-c5ccccc5)cc4)CC3)[nH]2)cn1	W727	50	668	M924	Nc1ccc(-c2nnc(C3CCN(Cc4ccc(-c5nc6ncccc6nc5-c5ccccc5)cc4)CC3)[nH]2)cn1	41	540
CHEMBL499961	CN1CCN(CC1)c2ccc3nc(c4ccccc4)c(nc3n2)c5ccc(CN6CCC(CC6)c7nnc([nH]7)c8ccc(N)nc8)cc5	6.65	CN1CCN(c2ccc3nc(-c4ccccc4)c(-c4ccc(CN5CCC(c6nnc(-c7ccc(N)nc7)[nH]6)CC5)cc4)nc3n2)CC1	W337	48	638	M925	CN1CCN(c2ccc3ncc(-c4ccc(CN5CCC(c6nnc(-c7ccc(N)nc7)[nH]6)CC5)cc4)nc3n2)CC1	42	562
CHEMBL499961	CN1CCN(CC1)c2ccc3nc(c4ccccc4)c(nc3n2)c5ccc(CN6CCC(CC6)c7nnc([nH]7)c8ccc(N)nc8)cc5	6.65	CN1CCN(c2ccc3nc(-c4ccccc4)c(-c4ccc(CN5CCC(c6nnc(-c7ccc(N)nc7)[nH]6)CC5)cc4)nc3n2)CC1	W337	48	638	M926	CN1CCN(c2ccc3ncc(-c4ccc(CN5CCC(c6nnc[nH]6)CC5)cc4)nc3n2)CC1	35	470
CHEMBL443620	CN1CCN(CC1)c2ccc3nc(c4ccccc4)c(nc3n2)c5ccc(CN6CCC(CC6)c7nnc([nH]7)c8ccccn8)cc5	7.04	CN1CCN(c2ccc3nc(-c4ccccc4)c(-c4ccc(CN5CCC(c6nnc(-c7ccccn7)[nH]6)CC5)cc4)nc3n2)CC1	W338	47	623	M926	CN1CCN(c2ccc3ncc(-c4ccc(CN5CCC(c6nnc[nH]6)CC5)cc4)nc3n2)CC1	35	470
CHEMBL508098	CN1CCN(CC1)c2ccc3nc(c4ccccc4)c(nc3n2)c5ccc(CN6CCC(CC6)c7nnc([nH]7)c8ncccn8)cc5	6.72	CN1CCN(c2ccc3nc(-c4ccccc4)c(-c4ccc(CN5CCC(c6nnc(-c7ncccn7)[nH]6)CC5)cc4)nc3n2)CC1	W339	47	624	M926	CN1CCN(c2ccc3ncc(-c4ccc(CN5CCC(c6nnc[nH]6)CC5)cc4)nc3n2)CC1	35	470
CHEMBL499961	CN1CCN(CC1)c2ccc3nc(c4ccccc4)c(nc3n2)c5ccc(CN6CCC(CC6)c7nnc([nH]7)c8ccc(N)nc8)cc5	6.65	CN1CCN(c2ccc3nc(-c4ccccc4)c(-c4ccc(CN5CCC(c6nnc(-c7ccc(N)nc7)[nH]6)CC5)cc4)nc3n2)CC1	W337	48	638	M927	CN1CCN(c2ccc3nc(-c4ccccc4)c(-c4ccc(CN5CCC(c6nnc[nH]6)CC5)cc4)nc3n2)CC1	41	546
CHEMBL443620	CN1CCN(CC1)c2ccc3nc(c4ccccc4)c(nc3n2)c5ccc(CN6CCC(CC6)c7nnc([nH]7)c8ccccn8)cc5	7.04	CN1CCN(c2ccc3nc(-c4ccccc4)c(-c4ccc(CN5CCC(c6nnc(-c7ccccn7)[nH]6)CC5)cc4)nc3n2)CC1	W338	47	623	M927	CN1CCN(c2ccc3nc(-c4ccccc4)c(-c4ccc(CN5CCC(c6nnc[nH]6)CC5)cc4)nc3n2)CC1	41	546
CHEMBL508098	CN1CCN(CC1)c2ccc3nc(c4ccccc4)c(nc3n2)c5ccc(CN6CCC(CC6)c7nnc([nH]7)c8ncccn8)cc5	6.72	CN1CCN(c2ccc3nc(-c4ccccc4)c(-c4ccc(CN5CCC(c6nnc(-c7ncccn7)[nH]6)CC5)cc4)nc3n2)CC1	W339	47	624	M927	CN1CCN(c2ccc3nc(-c4ccccc4)c(-c4ccc(CN5CCC(c6nnc[nH]6)CC5)cc4)nc3n2)CC1	41	546
CHEMBL499961	CN1CCN(CC1)c2ccc3nc(c4ccccc4)c(nc3n2)c5ccc(CN6CCC(CC6)c7nnc([nH]7)c8ccc(N)nc8)cc5	6.65	CN1CCN(c2ccc3nc(-c4ccccc4)c(-c4ccc(CN5CCC(c6nnc(-c7ccc(N)nc7)[nH]6)CC5)cc4)nc3n2)CC1	W337	48	638	M928	CN1CCN(c2ccc3nc(-c4ccccc4)c(-c4ccc(CN5CCC(c6nnc(-c7ccc(N)nc7)[nH]6)CC5)cc4)nc3n2)CC1	48	638
CHEMBL443620	CN1CCN(CC1)c2ccc3nc(c4ccccc4)c(nc3n2)c5ccc(CN6CCC(CC6)c7nnc([nH]7)c8ccccn8)cc5	7.04	CN1CCN(c2ccc3nc(-c4ccccc4)c(-c4ccc(CN5CCC(c6nnc(-c7ccccn7)[nH]6)CC5)cc4)nc3n2)CC1	W338	47	623	M929	CN1CCN(c2ccc3ncc(-c4ccc(CN5CCC(c6nnc(-c7ccccn7)[nH]6)CC5)cc4)nc3n2)CC1	41	547
CHEMBL443620	CN1CCN(CC1)c2ccc3nc(c4ccccc4)c(nc3n2)c5ccc(CN6CCC(CC6)c7nnc([nH]7)c8ccccn8)cc5	7.04	CN1CCN(c2ccc3nc(-c4ccccc4)c(-c4ccc(CN5CCC(c6nnc(-c7ccccn7)[nH]6)CC5)cc4)nc3n2)CC1	W338	47	623	M930	CN1CCN(c2ccc3nc(-c4ccccc4)c(-c4ccc(CN5CCC(c6nnc(-c7ccccn7)[nH]6)CC5)cc4)nc3n2)CC1	47	623
CHEMBL508098	CN1CCN(CC1)c2ccc3nc(c4ccccc4)c(nc3n2)c5ccc(CN6CCC(CC6)c7nnc([nH]7)c8ncccn8)cc5	6.72	CN1CCN(c2ccc3nc(-c4ccccc4)c(-c4ccc(CN5CCC(c6nnc(-c7ncccn7)[nH]6)CC5)cc4)nc3n2)CC1	W339	47	624	M931	CN1CCN(c2ccc3ncc(-c4ccc(CN5CCC(c6nnc(-c7ncccn7)[nH]6)CC5)cc4)nc3n2)CC1	41	548
CHEMBL508098	CN1CCN(CC1)c2ccc3nc(c4ccccc4)c(nc3n2)c5ccc(CN6CCC(CC6)c7nnc([nH]7)c8ncccn8)cc5	6.72	CN1CCN(c2ccc3nc(-c4ccccc4)c(-c4ccc(CN5CCC(c6nnc(-c7ncccn7)[nH]6)CC5)cc4)nc3n2)CC1	W339	47	624	M932	CN1CCN(c2ccc3nc(-c4ccccc4)c(-c4ccc(CN5CCC(c6nnc(-c7ncccn7)[nH]6)CC5)cc4)nc3n2)CC1	47	624
CHEMBL450266	CN1CCN(CC1)c2ncc3cc(c4ccccc4)c(nc3n2)c5ccc(CN6CCC(CC6)c7nnc([nH]7)C8=CNC(=O)C=C8)cc5	6.73	CN1CCN(c2ncc3cc(-c4ccccc4)c(-c4ccc(CN5CCC(c6nnc(-c7ccc(=O)[nH]c7)[nH]6)CC5)cc4)nc3n2)CC1	W340	48	639	M933	CN1CCN(c2ncc3ccc(-c4ccc(CN5CCC(c6nnc(-c7ccc(=O)[nH]c7)[nH]6)CC5)cc4)nc3n2)CC1	42	563
CHEMBL450266	CN1CCN(CC1)c2ncc3cc(c4ccccc4)c(nc3n2)c5ccc(CN6CCC(CC6)c7nnc([nH]7)C8=CNC(=O)C=C8)cc5	6.73	CN1CCN(c2ncc3cc(-c4ccccc4)c(-c4ccc(CN5CCC(c6nnc(-c7ccc(=O)[nH]c7)[nH]6)CC5)cc4)nc3n2)CC1	W340	48	639	M934	CN1CCN(c2ncc3ccc(-c4ccc(CN5CCC(c6nnc[nH]6)CC5)cc4)nc3n2)CC1	35	470
CHEMBL507204	CN1CCN(CC1)c2ncc3cc(c4ccccc4)c(nc3n2)c5ccc(CN6CCC(CC6)c7nnc([nH]7)c8cc[n+]([O-])cc8)cc5	6.73	CN1CCN(c2ncc3cc(-c4ccccc4)c(-c4ccc(CN5CCC(c6nnc(-c7cc[n+]([O-])cc7)[nH]6)CC5)cc4)nc3n2)CC1	W341	48	639	M934	CN1CCN(c2ncc3ccc(-c4ccc(CN5CCC(c6nnc[nH]6)CC5)cc4)nc3n2)CC1	35	470
CHEMBL445212	CN1CCN(CC1)c2ncc3cc(c4ccccc4)c(nc3n2)c5ccc(CN6CCC(CC6)c7nnc([nH]7)c8ccc(N)nc8)cc5	7.08	CN1CCN(c2ncc3cc(-c4ccccc4)c(-c4ccc(CN5CCC(c6nnc(-c7ccc(N)nc7)[nH]6)CC5)cc4)nc3n2)CC1	W342	48	638	M934	CN1CCN(c2ncc3ccc(-c4ccc(CN5CCC(c6nnc[nH]6)CC5)cc4)nc3n2)CC1	35	470
CHEMBL504251	CN1CCN(CC1)c2ncc3cc(c4ccccc4)c(nc3n2)c5ccc(CN6CCC(CC6)c7nnc([nH]7)c8ccccn8)cc5	7.57	CN1CCN(c2ncc3cc(-c4ccccc4)c(-c4ccc(CN5CCC(c6nnc(-c7ccccn7)[nH]6)CC5)cc4)nc3n2)CC1	W343	47	623	M934	CN1CCN(c2ncc3ccc(-c4ccc(CN5CCC(c6nnc[nH]6)CC5)cc4)nc3n2)CC1	35	470
CHEMBL453288	CN1CCN(CC1)c2ncc3cc(c4ccccc4)c(nc3n2)c5ccc(CN6CCC(CC6)c7nnc([nH]7)c8ncccn8)cc5	7.4	CN1CCN(c2ncc3cc(-c4ccccc4)c(-c4ccc(CN5CCC(c6nnc(-c7ncccn7)[nH]6)CC5)cc4)nc3n2)CC1	W344	47	624	M934	CN1CCN(c2ncc3ccc(-c4ccc(CN5CCC(c6nnc[nH]6)CC5)cc4)nc3n2)CC1	35	470
CHEMBL450266	CN1CCN(CC1)c2ncc3cc(c4ccccc4)c(nc3n2)c5ccc(CN6CCC(CC6)c7nnc([nH]7)C8=CNC(=O)C=C8)cc5	6.73	CN1CCN(c2ncc3cc(-c4ccccc4)c(-c4ccc(CN5CCC(c6nnc(-c7ccc(=O)[nH]c7)[nH]6)CC5)cc4)nc3n2)CC1	W340	48	639	M935	CN1CCN(c2ncc3cc(-c4ccccc4)c(-c4ccc(CN5CCC(c6nnc[nH]6)CC5)cc4)nc3n2)CC1	41	546
CHEMBL507204	CN1CCN(CC1)c2ncc3cc(c4ccccc4)c(nc3n2)c5ccc(CN6CCC(CC6)c7nnc([nH]7)c8cc[n+]([O-])cc8)cc5	6.73	CN1CCN(c2ncc3cc(-c4ccccc4)c(-c4ccc(CN5CCC(c6nnc(-c7cc[n+]([O-])cc7)[nH]6)CC5)cc4)nc3n2)CC1	W341	48	639	M935	CN1CCN(c2ncc3cc(-c4ccccc4)c(-c4ccc(CN5CCC(c6nnc[nH]6)CC5)cc4)nc3n2)CC1	41	546
CHEMBL445212	CN1CCN(CC1)c2ncc3cc(c4ccccc4)c(nc3n2)c5ccc(CN6CCC(CC6)c7nnc([nH]7)c8ccc(N)nc8)cc5	7.08	CN1CCN(c2ncc3cc(-c4ccccc4)c(-c4ccc(CN5CCC(c6nnc(-c7ccc(N)nc7)[nH]6)CC5)cc4)nc3n2)CC1	W342	48	638	M935	CN1CCN(c2ncc3cc(-c4ccccc4)c(-c4ccc(CN5CCC(c6nnc[nH]6)CC5)cc4)nc3n2)CC1	41	546
CHEMBL504251	CN1CCN(CC1)c2ncc3cc(c4ccccc4)c(nc3n2)c5ccc(CN6CCC(CC6)c7nnc([nH]7)c8ccccn8)cc5	7.57	CN1CCN(c2ncc3cc(-c4ccccc4)c(-c4ccc(CN5CCC(c6nnc(-c7ccccn7)[nH]6)CC5)cc4)nc3n2)CC1	W343	47	623	M935	CN1CCN(c2ncc3cc(-c4ccccc4)c(-c4ccc(CN5CCC(c6nnc[nH]6)CC5)cc4)nc3n2)CC1	41	546
CHEMBL453288	CN1CCN(CC1)c2ncc3cc(c4ccccc4)c(nc3n2)c5ccc(CN6CCC(CC6)c7nnc([nH]7)c8ncccn8)cc5	7.4	CN1CCN(c2ncc3cc(-c4ccccc4)c(-c4ccc(CN5CCC(c6nnc(-c7ncccn7)[nH]6)CC5)cc4)nc3n2)CC1	W344	47	624	M935	CN1CCN(c2ncc3cc(-c4ccccc4)c(-c4ccc(CN5CCC(c6nnc[nH]6)CC5)cc4)nc3n2)CC1	41	546
CHEMBL450266	CN1CCN(CC1)c2ncc3cc(c4ccccc4)c(nc3n2)c5ccc(CN6CCC(CC6)c7nnc([nH]7)C8=CNC(=O)C=C8)cc5	6.73	CN1CCN(c2ncc3cc(-c4ccccc4)c(-c4ccc(CN5CCC(c6nnc(-c7ccc(=O)[nH]c7)[nH]6)CC5)cc4)nc3n2)CC1	W340	48	639	M936	CN1CCN(c2ncc3cc(-c4ccccc4)c(-c4ccc(CN5CCC(c6nnc(-c7ccc(=O)[nH]c7)[nH]6)CC5)cc4)nc3n2)CC1	48	639
CHEMBL507204	CN1CCN(CC1)c2ncc3cc(c4ccccc4)c(nc3n2)c5ccc(CN6CCC(CC6)c7nnc([nH]7)c8cc[n+]([O-])cc8)cc5	6.73	CN1CCN(c2ncc3cc(-c4ccccc4)c(-c4ccc(CN5CCC(c6nnc(-c7cc[n+]([O-])cc7)[nH]6)CC5)cc4)nc3n2)CC1	W341	48	639	M937	CN1CCN(c2ncc3ccc(-c4ccc(CN5CCC(c6nnc(-c7cc[n+]([O-])cc7)[nH]6)CC5)cc4)nc3n2)CC1	42	563
CHEMBL507204	CN1CCN(CC1)c2ncc3cc(c4ccccc4)c(nc3n2)c5ccc(CN6CCC(CC6)c7nnc([nH]7)c8cc[n+]([O-])cc8)cc5	6.73	CN1CCN(c2ncc3cc(-c4ccccc4)c(-c4ccc(CN5CCC(c6nnc(-c7cc[n+]([O-])cc7)[nH]6)CC5)cc4)nc3n2)CC1	W341	48	639	M938	CN1CCN(c2ncc3cc(-c4ccccc4)c(-c4ccc(CN5CCC(c6nnc(-c7cc[n+]([O-])cc7)[nH]6)CC5)cc4)nc3n2)CC1	48	639
CHEMBL445212	CN1CCN(CC1)c2ncc3cc(c4ccccc4)c(nc3n2)c5ccc(CN6CCC(CC6)c7nnc([nH]7)c8ccc(N)nc8)cc5	7.08	CN1CCN(c2ncc3cc(-c4ccccc4)c(-c4ccc(CN5CCC(c6nnc(-c7ccc(N)nc7)[nH]6)CC5)cc4)nc3n2)CC1	W342	48	638	M939	CN1CCN(c2ncc3ccc(-c4ccc(CN5CCC(c6nnc(-c7ccc(N)nc7)[nH]6)CC5)cc4)nc3n2)CC1	42	562
CHEMBL445212	CN1CCN(CC1)c2ncc3cc(c4ccccc4)c(nc3n2)c5ccc(CN6CCC(CC6)c7nnc([nH]7)c8ccc(N)nc8)cc5	7.08	CN1CCN(c2ncc3cc(-c4ccccc4)c(-c4ccc(CN5CCC(c6nnc(-c7ccc(N)nc7)[nH]6)CC5)cc4)nc3n2)CC1	W342	48	638	M940	CN1CCN(c2ncc3cc(-c4ccccc4)c(-c4ccc(CN5CCC(c6nnc(-c7ccc(N)nc7)[nH]6)CC5)cc4)nc3n2)CC1	48	638
CHEMBL504251	CN1CCN(CC1)c2ncc3cc(c4ccccc4)c(nc3n2)c5ccc(CN6CCC(CC6)c7nnc([nH]7)c8ccccn8)cc5	7.57	CN1CCN(c2ncc3cc(-c4ccccc4)c(-c4ccc(CN5CCC(c6nnc(-c7ccccn7)[nH]6)CC5)cc4)nc3n2)CC1	W343	47	623	M941	CN1CCN(c2ncc3ccc(-c4ccc(CN5CCC(c6nnc(-c7ccccn7)[nH]6)CC5)cc4)nc3n2)CC1	41	547
CHEMBL504251	CN1CCN(CC1)c2ncc3cc(c4ccccc4)c(nc3n2)c5ccc(CN6CCC(CC6)c7nnc([nH]7)c8ccccn8)cc5	7.57	CN1CCN(c2ncc3cc(-c4ccccc4)c(-c4ccc(CN5CCC(c6nnc(-c7ccccn7)[nH]6)CC5)cc4)nc3n2)CC1	W343	47	623	M942	CN1CCN(c2ncc3cc(-c4ccccc4)c(-c4ccc(CN5CCC(c6nnc(-c7ccccn7)[nH]6)CC5)cc4)nc3n2)CC1	47	623
CHEMBL453288	CN1CCN(CC1)c2ncc3cc(c4ccccc4)c(nc3n2)c5ccc(CN6CCC(CC6)c7nnc([nH]7)c8ncccn8)cc5	7.4	CN1CCN(c2ncc3cc(-c4ccccc4)c(-c4ccc(CN5CCC(c6nnc(-c7ncccn7)[nH]6)CC5)cc4)nc3n2)CC1	W344	47	624	M943	CN1CCN(c2ncc3ccc(-c4ccc(CN5CCC(c6nnc(-c7ncccn7)[nH]6)CC5)cc4)nc3n2)CC1	41	548
CHEMBL453288	CN1CCN(CC1)c2ncc3cc(c4ccccc4)c(nc3n2)c5ccc(CN6CCC(CC6)c7nnc([nH]7)c8ncccn8)cc5	7.4	CN1CCN(c2ncc3cc(-c4ccccc4)c(-c4ccc(CN5CCC(c6nnc(-c7ncccn7)[nH]6)CC5)cc4)nc3n2)CC1	W344	47	624	M944	CN1CCN(c2ncc3cc(-c4ccccc4)c(-c4ccc(CN5CCC(c6nnc(-c7ncccn7)[nH]6)CC5)cc4)nc3n2)CC1	47	624
CHEMBL443633	CN1CCN(CC1)c2nccc3cc(c4ccccc4)c(nc23)c5ccc(CN6CCC(CC6)c7nnc([nH]7)c8ccccn8)cc5	5.45	CN1CCN(c2nccc3cc(-c4ccccc4)c(-c4ccc(CN5CCC(c6nnc(-c7ccccn7)[nH]6)CC5)cc4)nc23)CC1	W345	47	622	M945	CN1CCN(c2nccc3ccc(-c4ccc(CN5CCC(c6nnc(-c7ccccn7)[nH]6)CC5)cc4)nc23)CC1	41	546
CHEMBL443633	CN1CCN(CC1)c2nccc3cc(c4ccccc4)c(nc23)c5ccc(CN6CCC(CC6)c7nnc([nH]7)c8ccccn8)cc5	5.45	CN1CCN(c2nccc3cc(-c4ccccc4)c(-c4ccc(CN5CCC(c6nnc(-c7ccccn7)[nH]6)CC5)cc4)nc23)CC1	W345	47	622	M946	CN1CCN(c2nccc3ccc(-c4ccc(CN5CCC(c6nnc[nH]6)CC5)cc4)nc23)CC1	35	469
CHEMBL443633	CN1CCN(CC1)c2nccc3cc(c4ccccc4)c(nc23)c5ccc(CN6CCC(CC6)c7nnc([nH]7)c8ccccn8)cc5	5.45	CN1CCN(c2nccc3cc(-c4ccccc4)c(-c4ccc(CN5CCC(c6nnc(-c7ccccn7)[nH]6)CC5)cc4)nc23)CC1	W345	47	622	M947	CN1CCN(c2nccc3cc(-c4ccccc4)c(-c4ccc(CN5CCC(c6nnc[nH]6)CC5)cc4)nc23)CC1	41	545
CHEMBL443633	CN1CCN(CC1)c2nccc3cc(c4ccccc4)c(nc23)c5ccc(CN6CCC(CC6)c7nnc([nH]7)c8ccccn8)cc5	5.45	CN1CCN(c2nccc3cc(-c4ccccc4)c(-c4ccc(CN5CCC(c6nnc(-c7ccccn7)[nH]6)CC5)cc4)nc23)CC1	W345	47	622	M948	CN1CCN(c2nccc3cc(-c4ccccc4)c(-c4ccc(CN5CCC(c6nnc(-c7ccccn7)[nH]6)CC5)cc4)nc23)CC1	47	622
CHEMBL506434	CN1CCN(CC1)c2nccc3nc(c4ccc(CN5CCC(CC5)c6nnc([nH]6)c7ccccn7)cc4)c(cc23)c8ccccc8	6.27	CN1CCN(c2nccc3nc(-c4ccc(CN5CCC(c6nnc(-c7ccccn7)[nH]6)CC5)cc4)c(-c4ccccc4)cc23)CC1	W346	47	622	M949	c1ccc(-c2nnc(C3CCN(Cc4ccc(-c5ccc6cnccc6n5)cc4)CC3)[nH]2)nc1	34	448
CHEMBL506434	CN1CCN(CC1)c2nccc3nc(c4ccc(CN5CCC(CC5)c6nnc([nH]6)c7ccccn7)cc4)c(cc23)c8ccccc8	6.27	CN1CCN(c2nccc3nc(-c4ccc(CN5CCC(c6nnc(-c7ccccn7)[nH]6)CC5)cc4)c(-c4ccccc4)cc23)CC1	W346	47	622	M950	CN1CCN(c2nccc3nc(-c4ccc(CN5CCC(c6nnc(-c7ccccn7)[nH]6)CC5)cc4)ccc23)CC1	41	546
CHEMBL506434	CN1CCN(CC1)c2nccc3nc(c4ccc(CN5CCC(CC5)c6nnc([nH]6)c7ccccn7)cc4)c(cc23)c8ccccc8	6.27	CN1CCN(c2nccc3nc(-c4ccc(CN5CCC(c6nnc(-c7ccccn7)[nH]6)CC5)cc4)c(-c4ccccc4)cc23)CC1	W346	47	622	M951	c1ccc(-c2cc3cnccc3nc2-c2ccc(CN3CCC(c4nnc(-c5ccccn5)[nH]4)CC3)cc2)cc1	40	524
CHEMBL506434	CN1CCN(CC1)c2nccc3nc(c4ccc(CN5CCC(CC5)c6nnc([nH]6)c7ccccn7)cc4)c(cc23)c8ccccc8	6.27	CN1CCN(c2nccc3nc(-c4ccc(CN5CCC(c6nnc(-c7ccccn7)[nH]6)CC5)cc4)c(-c4ccccc4)cc23)CC1	W346	47	622	M952	c1ccc(-c2cc3cnccc3nc2-c2ccc(CN3CCC(c4nnc[nH]4)CC3)cc2)cc1	34	447
CHEMBL506434	CN1CCN(CC1)c2nccc3nc(c4ccc(CN5CCC(CC5)c6nnc([nH]6)c7ccccn7)cc4)c(cc23)c8ccccc8	6.27	CN1CCN(c2nccc3nc(-c4ccc(CN5CCC(c6nnc(-c7ccccn7)[nH]6)CC5)cc4)c(-c4ccccc4)cc23)CC1	W346	47	622	M953	CN1CCN(c2nccc3nc(-c4ccc(CN5CCC(c6nnc[nH]6)CC5)cc4)ccc23)CC1	35	469
CHEMBL506434	CN1CCN(CC1)c2nccc3nc(c4ccc(CN5CCC(CC5)c6nnc([nH]6)c7ccccn7)cc4)c(cc23)c8ccccc8	6.27	CN1CCN(c2nccc3nc(-c4ccc(CN5CCC(c6nnc(-c7ccccn7)[nH]6)CC5)cc4)c(-c4ccccc4)cc23)CC1	W346	47	622	M954	CN1CCN(c2nccc3nc(-c4ccc(CN5CCC(c6nnc[nH]6)CC5)cc4)c(-c4ccccc4)cc23)CC1	41	545
CHEMBL506434	CN1CCN(CC1)c2nccc3nc(c4ccc(CN5CCC(CC5)c6nnc([nH]6)c7ccccn7)cc4)c(cc23)c8ccccc8	6.27	CN1CCN(c2nccc3nc(-c4ccc(CN5CCC(c6nnc(-c7ccccn7)[nH]6)CC5)cc4)c(-c4ccccc4)cc23)CC1	W346	47	622	M955	CN1CCN(c2nccc3nc(-c4ccc(CN5CCC(c6nnc(-c7ccccn7)[nH]6)CC5)cc4)c(-c4ccccc4)cc23)CC1	47	622
CHEMBL446779	CN1CCN(Cc2nnc3c4cc(c5ccccc5)c(nc4ccn23)c6ccc(CN7CCC(CC7)c8n[nH]c(n8)c9ccccn9)cc6)CC1	7.26	CN1CCN(Cc2nnc3c4cc(-c5ccccc5)c(-c5ccc(CN6CCC(c7n[nH]c(-c8ccccn8)n7)CC6)cc5)nc4ccn23)CC1	W347	51	676	M956	Cc1ccc(-c2nc3ccn4c(CN5CCN(C)CC5)nnc4c3cc2-c2ccccc2)cc1	34	449
CHEMBL446779	CN1CCN(Cc2nnc3c4cc(c5ccccc5)c(nc4ccn23)c6ccc(CN7CCC(CC7)c8n[nH]c(n8)c9ccccn9)cc6)CC1	7.26	CN1CCN(Cc2nnc3c4cc(-c5ccccc5)c(-c5ccc(CN6CCC(c7n[nH]c(-c8ccccn8)n7)CC6)cc5)nc4ccn23)CC1	W347	51	676	M957	CN1CCN(Cc2nnc3c4ccc(-c5ccc(CN6CCC(c7n[nH]c(-c8ccccn8)n7)CC6)cc5)nc4ccn23)CC1	45	600
CHEMBL446779	CN1CCN(Cc2nnc3c4cc(c5ccccc5)c(nc4ccn23)c6ccc(CN7CCC(CC7)c8n[nH]c(n8)c9ccccn9)cc6)CC1	7.26	CN1CCN(Cc2nnc3c4cc(-c5ccccc5)c(-c5ccc(CN6CCC(c7n[nH]c(-c8ccccn8)n7)CC6)cc5)nc4ccn23)CC1	W347	51	676	M958	CN1CCN(Cc2nnc3c4ccc(-c5ccc(CN6CCC(c7nc[nH]n7)CC6)cc5)nc4ccn23)CC1	39	523
CHEMBL446779	CN1CCN(Cc2nnc3c4cc(c5ccccc5)c(nc4ccn23)c6ccc(CN7CCC(CC7)c8n[nH]c(n8)c9ccccn9)cc6)CC1	7.26	CN1CCN(Cc2nnc3c4cc(-c5ccccc5)c(-c5ccc(CN6CCC(c7n[nH]c(-c8ccccn8)n7)CC6)cc5)nc4ccn23)CC1	W347	51	676	M959	CN1CCN(Cc2nnc3c4cc(-c5ccccc5)c(-c5ccc(CN6CCC(c7nc[nH]n7)CC6)cc5)nc4ccn23)CC1	45	599
CHEMBL446779	CN1CCN(Cc2nnc3c4cc(c5ccccc5)c(nc4ccn23)c6ccc(CN7CCC(CC7)c8n[nH]c(n8)c9ccccn9)cc6)CC1	7.26	CN1CCN(Cc2nnc3c4cc(-c5ccccc5)c(-c5ccc(CN6CCC(c7n[nH]c(-c8ccccn8)n7)CC6)cc5)nc4ccn23)CC1	W347	51	676	M960	CN1CCN(Cc2nnc3c4cc(-c5ccccc5)c(-c5ccc(CN6CCC(c7n[nH]c(-c8ccccn8)n7)CC6)cc5)nc4ccn23)CC1	51	676
CHEMBL3703125	Cn1cncc1c2ccc3nc(c4ccc(cc4)C5(N)CCC5)c(c6ccccc6)n3c2	7.01	Cn1cncc1-c1ccc2nc(-c3ccc(C4(N)CCC4)cc3)c(-c3ccccc3)n2c1	W348	32	420	M961	Cn1cncc1-c1ccc2nc(-c3ccc(C4(N)CCC4)cc3)cn2c1	26	343
CHEMBL3703125	Cn1cncc1c2ccc3nc(c4ccc(cc4)C5(N)CCC5)c(c6ccccc6)n3c2	7.01	Cn1cncc1-c1ccc2nc(-c3ccc(C4(N)CCC4)cc3)c(-c3ccccc3)n2c1	W348	32	420	M962	Cn1cncc1-c1ccc2nc(-c3ccc(C4(N)CCC4)cc3)c(-c3ccccc3)n2c1	32	420
CHEMBL3703110	Cn1cncc1c2ccn3c(c4ccccc4)c(nc3c2)c5ccc(cc5)C6(N)CCC6	7.89	Cn1cncc1-c1ccn2c(-c3ccccc3)c(-c3ccc(C4(N)CCC4)cc3)nc2c1	W349	32	420	M963	Cn1cncc1-c1ccn2cc(-c3ccc(C4(N)CCC4)cc3)nc2c1	26	343
CHEMBL3703110	Cn1cncc1c2ccn3c(c4ccccc4)c(nc3c2)c5ccc(cc5)C6(N)CCC6	7.89	Cn1cncc1-c1ccn2c(-c3ccccc3)c(-c3ccc(C4(N)CCC4)cc3)nc2c1	W349	32	420	M964	Cn1cncc1-c1ccn2c(-c3ccccc3)c(-c3ccc(C4(N)CCC4)cc3)nc2c1	32	420
CHEMBL401622	Cn1nc(N)c2cc(c3ccccc3)c(nc12)c4ccc(CN5CCC(CC5)N6C(=O)Nc7ccccc67)cc4	6.25	Cn1nc(N)c2cc(-c3ccccc3)c(-c3ccc(CN4CCC(n5c(=O)[nH]c6ccccc65)CC4)cc3)nc21	W350	40	530	M965	Cn1nc(N)c2cc(-c3ccccc3)c(-c3ccc(CN4CCCCC4)cc3)nc21	30	398
CHEMBL401622	Cn1nc(N)c2cc(c3ccccc3)c(nc12)c4ccc(CN5CCC(CC5)N6C(=O)Nc7ccccc67)cc4	6.25	Cn1nc(N)c2cc(-c3ccccc3)c(-c3ccc(CN4CCC(n5c(=O)[nH]c6ccccc65)CC4)cc3)nc21	W350	40	530	M966	Cn1nc(N)c2ccc(-c3ccc(CN4CCC(n5c(=O)[nH]c6ccccc65)CC4)cc3)nc21	34	454
CHEMBL401622	Cn1nc(N)c2cc(c3ccccc3)c(nc12)c4ccc(CN5CCC(CC5)N6C(=O)Nc7ccccc67)cc4	6.25	Cn1nc(N)c2cc(-c3ccccc3)c(-c3ccc(CN4CCC(n5c(=O)[nH]c6ccccc65)CC4)cc3)nc21	W350	40	530	M967	Cn1nc(N)c2cc(-c3ccccc3)c(-c3ccc(CN4CCC(n5c(=O)[nH]c6ccccc65)CC4)cc3)nc21	40	530
CHEMBL3137336	Cn1ncc(Cl)c1c2cc(oc2Cl)C(=O)N[C@H](CN)Cc3ccc(F)c(F)c3	7.8	Cn1ncc(Cl)c1-c1cc(C(=O)NC(CN)Cc2ccc(F)c(F)c2)oc1Cl	W351	28	429	M968	NCC(Cc1ccc(F)c(F)c1)NC(=O)c1ccc(Cl)o1	21	315
CHEMBL3137336	Cn1ncc(Cl)c1c2cc(oc2Cl)C(=O)N[C@H](CN)Cc3ccc(F)c(F)c3	7.8	Cn1ncc(Cl)c1-c1cc(C(=O)NC(CN)Cc2ccc(F)c(F)c2)oc1Cl	W351	28	429	M969	Cn1ncc(Cl)c1-c1cc(C(=O)NC(CN)Cc2ccc(F)c(F)c2)oc1Cl	28	429
CHEMBL3953878	Cn1ncc(Cl)c1c2cc(oc2Cl)C(=O)N[C@H](CN)Cc3cccc(F)c3	7.8	Cn1ncc(Cl)c1-c1cc(C(=O)NC(CN)Cc2cccc(F)c2)oc1Cl	W352	27	411	M970	NCC(Cc1cccc(F)c1)NC(=O)c1ccc(Cl)o1	20	297
CHEMBL3953878	Cn1ncc(Cl)c1c2cc(oc2Cl)C(=O)N[C@H](CN)Cc3cccc(F)c3	7.8	Cn1ncc(Cl)c1-c1cc(C(=O)NC(CN)Cc2cccc(F)c2)oc1Cl	W352	27	411	M971	Cn1ncc(Cl)c1-c1cc(C(=O)NC(CN)Cc2cccc(F)c2)oc1Cl	27	411
CHEMBL2219422	Cn1ncc(Cl)c1c2cc(sc2Cl)C(=O)N[C@H](CN)Cc3cccc(F)c3	8.0	Cn1ncc(Cl)c1-c1cc(C(=O)NC(CN)Cc2cccc(F)c2)sc1Cl	W353	27	427	M972	NCC(Cc1cccc(F)c1)NC(=O)c1ccc(Cl)s1	20	313
CHEMBL2219422	Cn1ncc(Cl)c1c2cc(sc2Cl)C(=O)N[C@H](CN)Cc3cccc(F)c3	8.0	Cn1ncc(Cl)c1-c1cc(C(=O)NC(CN)Cc2cccc(F)c2)sc1Cl	W353	27	427	M973	Cn1ncc(Cl)c1-c1cc(C(=O)NC(CN)Cc2cccc(F)c2)sc1Cl	27	427
CHEMBL181419	Cn1nnc(n1)c2ccc3nc(c4ccc(CN5CCC(CC5)n6c(O)nc7ccccc67)cc4)c(nc3c2)c8ccccc8	5.73	Cn1nnc(-c2ccc3nc(-c4ccc(CN5CCC(n6c(O)nc7ccccc76)CC5)cc4)c(-c4ccccc4)nc3c2)n1	W354	45	594	M974	Cn1nnc(-c2ccc3nc(-c4ccc(CN5CCCCC5)cc4)c(-c4ccccc4)nc3c2)n1	35	462
CHEMBL181419	Cn1nnc(n1)c2ccc3nc(c4ccc(CN5CCC(CC5)n6c(O)nc7ccccc67)cc4)c(nc3c2)c8ccccc8	5.73	Cn1nnc(-c2ccc3nc(-c4ccc(CN5CCC(n6c(O)nc7ccccc76)CC5)cc4)c(-c4ccccc4)nc3c2)n1	W354	45	594	M975	Oc1nc2ccccc2n1C1CCN(Cc2ccc(-c3cnc4ccccc4n3)cc2)CC1	33	436
CHEMBL180058	Cn1nnc(n1)c2ccc3nc(c4ccccc4)c(nc3c2)c5ccc(CN6CCC(CC6)n7c(O)nc8ccccc78)cc5	6.48	Cn1nnc(-c2ccc3nc(-c4ccccc4)c(-c4ccc(CN5CCC(n6c(O)nc7ccccc76)CC5)cc4)nc3c2)n1	W355	45	594	M975	Oc1nc2ccccc2n1C1CCN(Cc2ccc(-c3cnc4ccccc4n3)cc2)CC1	33	436
CHEMBL260397	Oc1nc2ccccc2n1C3CCN(Cc4ccc(cc4)c5nc6ccccc6nc5c7ccccc7)CC3	5.69	Oc1nc2ccccc2n1C1CCN(Cc2ccc(-c3nc4ccccc4nc3-c3ccccc3)cc2)CC1	W797	39	512	M975	Oc1nc2ccccc2n1C1CCN(Cc2ccc(-c3cnc4ccccc4n3)cc2)CC1	33	436
CHEMBL181419	Cn1nnc(n1)c2ccc3nc(c4ccc(CN5CCC(CC5)n6c(O)nc7ccccc67)cc4)c(nc3c2)c8ccccc8	5.73	Cn1nnc(-c2ccc3nc(-c4ccc(CN5CCC(n6c(O)nc7ccccc76)CC5)cc4)c(-c4ccccc4)nc3c2)n1	W354	45	594	M976	Oc1nc2ccccc2n1C1CCN(Cc2ccc(-c3nc4ccccc4nc3-c3ccccc3)cc2)CC1	39	512
CHEMBL180058	Cn1nnc(n1)c2ccc3nc(c4ccccc4)c(nc3c2)c5ccc(CN6CCC(CC6)n7c(O)nc8ccccc78)cc5	6.48	Cn1nnc(-c2ccc3nc(-c4ccccc4)c(-c4ccc(CN5CCC(n6c(O)nc7ccccc76)CC5)cc4)nc3c2)n1	W355	45	594	M976	Oc1nc2ccccc2n1C1CCN(Cc2ccc(-c3nc4ccccc4nc3-c3ccccc3)cc2)CC1	39	512
CHEMBL260397	Oc1nc2ccccc2n1C3CCN(Cc4ccc(cc4)c5nc6ccccc6nc5c7ccccc7)CC3	5.69	Oc1nc2ccccc2n1C1CCN(Cc2ccc(-c3nc4ccccc4nc3-c3ccccc3)cc2)CC1	W797	39	512	M976	Oc1nc2ccccc2n1C1CCN(Cc2ccc(-c3nc4ccccc4nc3-c3ccccc3)cc2)CC1	39	512
CHEMBL181419	Cn1nnc(n1)c2ccc3nc(c4ccc(CN5CCC(CC5)n6c(O)nc7ccccc67)cc4)c(nc3c2)c8ccccc8	5.73	Cn1nnc(-c2ccc3nc(-c4ccc(CN5CCC(n6c(O)nc7ccccc76)CC5)cc4)c(-c4ccccc4)nc3c2)n1	W354	45	594	M977	Cn1nnc(-c2ccc3nc(-c4ccc(CN5CCC(n6c(O)nc7ccccc76)CC5)cc4)cnc3c2)n1	39	518
CHEMBL181419	Cn1nnc(n1)c2ccc3nc(c4ccc(CN5CCC(CC5)n6c(O)nc7ccccc67)cc4)c(nc3c2)c8ccccc8	5.73	Cn1nnc(-c2ccc3nc(-c4ccc(CN5CCC(n6c(O)nc7ccccc76)CC5)cc4)c(-c4ccccc4)nc3c2)n1	W354	45	594	M978	Cn1nnc(-c2ccc3nc(-c4ccc(CN5CCC(n6c(O)nc7ccccc76)CC5)cc4)c(-c4ccccc4)nc3c2)n1	45	594
CHEMBL180058	Cn1nnc(n1)c2ccc3nc(c4ccccc4)c(nc3c2)c5ccc(CN6CCC(CC6)n7c(O)nc8ccccc78)cc5	6.48	Cn1nnc(-c2ccc3nc(-c4ccccc4)c(-c4ccc(CN5CCC(n6c(O)nc7ccccc76)CC5)cc4)nc3c2)n1	W355	45	594	M979	Cn1nnc(-c2ccc3nc(-c4ccccc4)c(-c4ccc(CN5CCCCC5)cc4)nc3c2)n1	35	462
CHEMBL180058	Cn1nnc(n1)c2ccc3nc(c4ccccc4)c(nc3c2)c5ccc(CN6CCC(CC6)n7c(O)nc8ccccc78)cc5	6.48	Cn1nnc(-c2ccc3nc(-c4ccccc4)c(-c4ccc(CN5CCC(n6c(O)nc7ccccc76)CC5)cc4)nc3c2)n1	W355	45	594	M980	Cn1nnc(-c2ccc3ncc(-c4ccc(CN5CCC(n6c(O)nc7ccccc76)CC5)cc4)nc3c2)n1	39	518
CHEMBL180058	Cn1nnc(n1)c2ccc3nc(c4ccccc4)c(nc3c2)c5ccc(CN6CCC(CC6)n7c(O)nc8ccccc78)cc5	6.48	Cn1nnc(-c2ccc3nc(-c4ccccc4)c(-c4ccc(CN5CCC(n6c(O)nc7ccccc76)CC5)cc4)nc3c2)n1	W355	45	594	M981	Cn1nnc(-c2ccc3nc(-c4ccccc4)c(-c4ccc(CN5CCC(n6c(O)nc7ccccc76)CC5)cc4)nc3c2)n1	45	594
CHEMBL182101	Cn1nnnc1c2cnc(c3ccc(CN4CCC(CC4)N5C(=O)Nc6ccccc56)cc3)c(c2)c7ccccc7	6.8	Cn1nnnc1-c1cnc(-c2ccc(CN3CCC(n4c(=O)[nH]c5ccccc54)CC3)cc2)c(-c2ccccc2)c1	W356	41	543	M982	Cn1nnnc1-c1cnc(-c2ccc(CN3CCCCC3)cc2)c(-c2ccccc2)c1	31	411
CHEMBL182101	Cn1nnnc1c2cnc(c3ccc(CN4CCC(CC4)N5C(=O)Nc6ccccc56)cc3)c(c2)c7ccccc7	6.8	Cn1nnnc1-c1cnc(-c2ccc(CN3CCC(n4c(=O)[nH]c5ccccc54)CC3)cc2)c(-c2ccccc2)c1	W356	41	543	M983	Cn1nnnc1-c1ccc(-c2ccc(CN3CCC(n4c(=O)[nH]c5ccccc54)CC3)cc2)nc1	35	467
CHEMBL182101	Cn1nnnc1c2cnc(c3ccc(CN4CCC(CC4)N5C(=O)Nc6ccccc56)cc3)c(c2)c7ccccc7	6.8	Cn1nnnc1-c1cnc(-c2ccc(CN3CCC(n4c(=O)[nH]c5ccccc54)CC3)cc2)c(-c2ccccc2)c1	W356	41	543	M984	O=c1[nH]c2ccccc2n1C1CCN(Cc2ccc(-c3ccccn3)cc2)CC1	29	384
CHEMBL182101	Cn1nnnc1c2cnc(c3ccc(CN4CCC(CC4)N5C(=O)Nc6ccccc56)cc3)c(c2)c7ccccc7	6.8	Cn1nnnc1-c1cnc(-c2ccc(CN3CCC(n4c(=O)[nH]c5ccccc54)CC3)cc2)c(-c2ccccc2)c1	W356	41	543	M985	O=c1[nH]c2ccccc2n1C1CCN(Cc2ccc(-c3ncccc3-c3ccccc3)cc2)CC1	35	461
CHEMBL182101	Cn1nnnc1c2cnc(c3ccc(CN4CCC(CC4)N5C(=O)Nc6ccccc56)cc3)c(c2)c7ccccc7	6.8	Cn1nnnc1-c1cnc(-c2ccc(CN3CCC(n4c(=O)[nH]c5ccccc54)CC3)cc2)c(-c2ccccc2)c1	W356	41	543	M986	Cn1nnnc1-c1cnc(-c2ccc(CN3CCC(n4c(=O)[nH]c5ccccc54)CC3)cc2)c(-c2ccccc2)c1	41	543
CHEMBL3701770	CNC(=O)c1ccc2c(OCn3c2nc(c4ccc(cc4)C5(N)CC(C)(O)C5)c3c6ccccc6)c1	9.31	CNC(=O)c1ccc2c(c1)OCn1c-2nc(-c2ccc(C3(N)CC(C)(O)C3)cc2)c1-c1ccccc1	W357	36	481	M987	CNC(=O)c1ccc2c(c1)OCn1cc(-c3ccc(C4(N)CC(C)(O)C4)cc3)nc1-2	30	404
CHEMBL3701770	CNC(=O)c1ccc2c(OCn3c2nc(c4ccc(cc4)C5(N)CC(C)(O)C5)c3c6ccccc6)c1	9.31	CNC(=O)c1ccc2c(c1)OCn1c-2nc(-c2ccc(C3(N)CC(C)(O)C3)cc2)c1-c1ccccc1	W357	36	481	M988	CNC(=O)c1ccc2c(c1)OCn1c-2nc(-c2ccc(C3(N)CC(C)(O)C3)cc2)c1-c1ccccc1	36	481
CHEMBL3699689	CNC(=O)c1ccc2nc(c3ccc(cc3)C4(N)CCC4)c(c5ccccc5)n2c1	6.94	CNC(=O)c1ccc2nc(-c3ccc(C4(N)CCC4)cc3)c(-c3ccccc3)n2c1	W358	30	396	M989	CNC(=O)c1ccc2nc(-c3ccc(C4(N)CCC4)cc3)cn2c1	24	320
CHEMBL3699689	CNC(=O)c1ccc2nc(c3ccc(cc3)C4(N)CCC4)c(c5ccccc5)n2c1	6.94	CNC(=O)c1ccc2nc(-c3ccc(C4(N)CCC4)cc3)c(-c3ccccc3)n2c1	W358	30	396	M990	CNC(=O)c1ccc2nc(-c3ccc(C4(N)CCC4)cc3)c(-c3ccccc3)n2c1	30	396
CHEMBL3701766	CNC(=O)c1ccc2OCn3c(nc(c4ccc(cc4)C5(N)CC(C)(O)C5)c3c6ccccc6)c2c1	9.55	CNC(=O)c1ccc2c(c1)-c1nc(-c3ccc(C4(N)CC(C)(O)C4)cc3)c(-c3ccccc3)n1CO2	W359	36	481	M991	CNC(=O)c1ccc2c(c1)-c1nc(-c3ccc(C4(N)CC(C)(O)C4)cc3)cn1CO2	30	404
CHEMBL3701766	CNC(=O)c1ccc2OCn3c(nc(c4ccc(cc4)C5(N)CC(C)(O)C5)c3c6ccccc6)c2c1	9.55	CNC(=O)c1ccc2c(c1)-c1nc(-c3ccc(C4(N)CC(C)(O)C4)cc3)c(-c3ccccc3)n1CO2	W359	36	481	M992	CNC(=O)c1ccc2c(c1)-c1nc(-c3ccc(C4(N)CC(C)(O)C4)cc3)c(-c3ccccc3)n1CO2	36	481
CHEMBL3703114	CNC(=O)c1ccn2c(c3ccccc3)c(nc2c1)c4ccc(cc4)C5(N)CCC5	7.28	CNC(=O)c1ccn2c(-c3ccccc3)c(-c3ccc(C4(N)CCC4)cc3)nc2c1	W360	30	396	M993	CNC(=O)c1ccn2cc(-c3ccc(C4(N)CCC4)cc3)nc2c1	24	320
CHEMBL3703114	CNC(=O)c1ccn2c(c3ccccc3)c(nc2c1)c4ccc(cc4)C5(N)CCC5	7.28	CNC(=O)c1ccn2c(-c3ccccc3)c(-c3ccc(C4(N)CCC4)cc3)nc2c1	W360	30	396	M994	CNC(=O)c1ccn2c(-c3ccccc3)c(-c3ccc(C4(N)CCC4)cc3)nc2c1	30	396
CHEMBL3703149	CNC(=O)Nc1ccc2nc(c3ccc(cc3)C4(N)CCC4)c(c5ccccc5)n2c1	6.51	CNC(=O)Nc1ccc2nc(-c3ccc(C4(N)CCC4)cc3)c(-c3ccccc3)n2c1	W361	31	412	M995	CNC(=O)Nc1ccc2nc(-c3ccc(C4(N)CCC4)cc3)cn2c1	25	335
CHEMBL3703149	CNC(=O)Nc1ccc2nc(c3ccc(cc3)C4(N)CCC4)c(c5ccccc5)n2c1	6.51	CNC(=O)Nc1ccc2nc(-c3ccc(C4(N)CCC4)cc3)c(-c3ccccc3)n2c1	W361	31	412	M996	CNC(=O)Nc1ccc2nc(-c3ccc(C4(N)CCC4)cc3)c(-c3ccccc3)n2c1	31	412
CHEMBL3699677	CNC(=O)Nc1ccn2c(c3ccccc3)c(nc2c1)c4ccc(cc4)C5(N)CCC5	6.84	CNC(=O)Nc1ccn2c(-c3ccccc3)c(-c3ccc(C4(N)CCC4)cc3)nc2c1	W362	31	412	M997	CNC(=O)Nc1ccn2cc(-c3ccc(C4(N)CCC4)cc3)nc2c1	25	335
CHEMBL3699677	CNC(=O)Nc1ccn2c(c3ccccc3)c(nc2c1)c4ccc(cc4)C5(N)CCC5	6.84	CNC(=O)Nc1ccn2c(-c3ccccc3)c(-c3ccc(C4(N)CCC4)cc3)nc2c1	W362	31	412	M998	CNC(=O)Nc1ccn2c(-c3ccccc3)c(-c3ccc(C4(N)CCC4)cc3)nc2c1	31	412
CHEMBL228042	CNC(c1ccc(Cl)cc1)c2ccc(cc2)c3ncnc4[nH]cnc34	8.0	CNC(c1ccc(Cl)cc1)c1ccc(-c2ncnc3[nH]cnc23)cc1	W363	25	350	M999	CNC(c1ccc(Cl)cc1)c1ccc(-c2ncnc3[nH]cnc23)cc1	25	350
CHEMBL3672072	CNc1c(c2ccccc2)c(nc3nc(C)cn13)c4ccc(CN5CC(C5)c6n[nH]c(n6)c7cccc(C)n7)cc4	7.72	CNc1c(-c2ccccc2)c(-c2ccc(CN3CC(c4n[nH]c(-c5cccc(C)n5)n4)C3)cc2)nc2nc(C)cn12	W364	41	542	M1000	CNc1cc(-c2ccc(CN3CC(c4n[nH]c(-c5cccc(C)n5)n4)C3)cc2)nc2nc(C)cn12	35	466
CHEMBL3672072	CNc1c(c2ccccc2)c(nc3nc(C)cn13)c4ccc(CN5CC(C5)c6n[nH]c(n6)c7cccc(C)n7)cc4	7.72	CNc1c(-c2ccccc2)c(-c2ccc(CN3CC(c4n[nH]c(-c5cccc(C)n5)n4)C3)cc2)nc2nc(C)cn12	W364	41	542	M1001	CNc1cc(-c2ccc(CN3CC(c4nc[nH]n4)C3)cc2)nc2nc(C)cn12	28	374
CHEMBL3672071	CNc1c(c2ccccc2)c(nc3nc(C)cn13)c4ccc(CN5CC(C5)c6n[nH]c(n6)c7ccccn7)cc4	7.26	CNc1c(-c2ccccc2)c(-c2ccc(CN3CC(c4n[nH]c(-c5ccccn5)n4)C3)cc2)nc2nc(C)cn12	W365	40	528	M1001	CNc1cc(-c2ccc(CN3CC(c4nc[nH]n4)C3)cc2)nc2nc(C)cn12	28	374
CHEMBL3672072	CNc1c(c2ccccc2)c(nc3nc(C)cn13)c4ccc(CN5CC(C5)c6n[nH]c(n6)c7cccc(C)n7)cc4	7.72	CNc1c(-c2ccccc2)c(-c2ccc(CN3CC(c4n[nH]c(-c5cccc(C)n5)n4)C3)cc2)nc2nc(C)cn12	W364	41	542	M1002	CNc1c(-c2ccccc2)c(-c2ccc(CN3CC(c4nc[nH]n4)C3)cc2)nc2nc(C)cn12	34	451
CHEMBL3672071	CNc1c(c2ccccc2)c(nc3nc(C)cn13)c4ccc(CN5CC(C5)c6n[nH]c(n6)c7ccccn7)cc4	7.26	CNc1c(-c2ccccc2)c(-c2ccc(CN3CC(c4n[nH]c(-c5ccccn5)n4)C3)cc2)nc2nc(C)cn12	W365	40	528	M1002	CNc1c(-c2ccccc2)c(-c2ccc(CN3CC(c4nc[nH]n4)C3)cc2)nc2nc(C)cn12	34	451
CHEMBL3672072	CNc1c(c2ccccc2)c(nc3nc(C)cn13)c4ccc(CN5CC(C5)c6n[nH]c(n6)c7cccc(C)n7)cc4	7.72	CNc1c(-c2ccccc2)c(-c2ccc(CN3CC(c4n[nH]c(-c5cccc(C)n5)n4)C3)cc2)nc2nc(C)cn12	W364	41	542	M1003	CNc1c(-c2ccccc2)c(-c2ccc(CN3CC(c4n[nH]c(-c5cccc(C)n5)n4)C3)cc2)nc2nc(C)cn12	41	542
CHEMBL3672071	CNc1c(c2ccccc2)c(nc3nc(C)cn13)c4ccc(CN5CC(C5)c6n[nH]c(n6)c7ccccn7)cc4	7.26	CNc1c(-c2ccccc2)c(-c2ccc(CN3CC(c4n[nH]c(-c5ccccn5)n4)C3)cc2)nc2nc(C)cn12	W365	40	528	M1004	CNc1cc(-c2ccc(CN3CC(c4n[nH]c(-c5ccccn5)n4)C3)cc2)nc2nc(C)cn12	34	452
CHEMBL3672071	CNc1c(c2ccccc2)c(nc3nc(C)cn13)c4ccc(CN5CC(C5)c6n[nH]c(n6)c7ccccn7)cc4	7.26	CNc1c(-c2ccccc2)c(-c2ccc(CN3CC(c4n[nH]c(-c5ccccn5)n4)C3)cc2)nc2nc(C)cn12	W365	40	528	M1005	CNc1c(-c2ccccc2)c(-c2ccc(CN3CC(c4n[nH]c(-c5ccccn5)n4)C3)cc2)nc2nc(C)cn12	40	528
CHEMBL3672048	CNc1c(c2ccccc2)c(nc3nc(C)nn13)c4ccc(CN5CC(C5)c6n[nH]c(n6)c7cccc(C)n7)cc4	7.68	CNc1c(-c2ccccc2)c(-c2ccc(CN3CC(c4n[nH]c(-c5cccc(C)n5)n4)C3)cc2)nc2nc(C)nn12	W366	41	543	M1006	CNc1cc(-c2ccc(CN3CC(c4n[nH]c(-c5cccc(C)n5)n4)C3)cc2)nc2nc(C)nn12	35	467
CHEMBL3672048	CNc1c(c2ccccc2)c(nc3nc(C)nn13)c4ccc(CN5CC(C5)c6n[nH]c(n6)c7cccc(C)n7)cc4	7.68	CNc1c(-c2ccccc2)c(-c2ccc(CN3CC(c4n[nH]c(-c5cccc(C)n5)n4)C3)cc2)nc2nc(C)nn12	W366	41	543	M1007	CNc1cc(-c2ccc(CN3CC(c4nc[nH]n4)C3)cc2)nc2nc(C)nn12	28	375
CHEMBL3672048	CNc1c(c2ccccc2)c(nc3nc(C)nn13)c4ccc(CN5CC(C5)c6n[nH]c(n6)c7cccc(C)n7)cc4	7.68	CNc1c(-c2ccccc2)c(-c2ccc(CN3CC(c4n[nH]c(-c5cccc(C)n5)n4)C3)cc2)nc2nc(C)nn12	W366	41	543	M1008	CNc1c(-c2ccccc2)c(-c2ccc(CN3CC(c4nc[nH]n4)C3)cc2)nc2nc(C)nn12	34	452
CHEMBL3672048	CNc1c(c2ccccc2)c(nc3nc(C)nn13)c4ccc(CN5CC(C5)c6n[nH]c(n6)c7cccc(C)n7)cc4	7.68	CNc1c(-c2ccccc2)c(-c2ccc(CN3CC(c4n[nH]c(-c5cccc(C)n5)n4)C3)cc2)nc2nc(C)nn12	W366	41	543	M1009	CNc1c(-c2ccccc2)c(-c2ccc(CN3CC(c4n[nH]c(-c5cccc(C)n5)n4)C3)cc2)nc2nc(C)nn12	41	543
CHEMBL3672080	CNc1c(c2ccccc2)c(nc3nc(nn13)c4ccccn4)c5ccc(CN6CC(C6)c7n[nH]c(n7)c8ccccn8)cc5	6.84	CNc1c(-c2ccccc2)c(-c2ccc(CN3CC(c4n[nH]c(-c5ccccn5)n4)C3)cc2)nc2nc(-c3ccccn3)nn12	W367	45	592	M1010	CNc1c(-c2ccccc2)c(-c2ccc(C)cc2)nc2nc(-c3ccccn3)nn12	30	392
CHEMBL3672080	CNc1c(c2ccccc2)c(nc3nc(nn13)c4ccccn4)c5ccc(CN6CC(C6)c7n[nH]c(n7)c8ccccn8)cc5	6.84	CNc1c(-c2ccccc2)c(-c2ccc(CN3CC(c4n[nH]c(-c5ccccn5)n4)C3)cc2)nc2nc(-c3ccccn3)nn12	W367	45	592	M1011	CNc1cc(-c2ccc(CN3CC(c4n[nH]c(-c5ccccn5)n4)C3)cc2)nc2nc(-c3ccccn3)nn12	39	516
CHEMBL3672080	CNc1c(c2ccccc2)c(nc3nc(nn13)c4ccccn4)c5ccc(CN6CC(C6)c7n[nH]c(n7)c8ccccn8)cc5	6.84	CNc1c(-c2ccccc2)c(-c2ccc(CN3CC(c4n[nH]c(-c5ccccn5)n4)C3)cc2)nc2nc(-c3ccccn3)nn12	W367	45	592	M1012	CNc1cc(-c2ccc(CN3CC(c4nc[nH]n4)C3)cc2)nc2nc(-c3ccccn3)nn12	33	438
CHEMBL3672080	CNc1c(c2ccccc2)c(nc3nc(nn13)c4ccccn4)c5ccc(CN6CC(C6)c7n[nH]c(n7)c8ccccn8)cc5	6.84	CNc1c(-c2ccccc2)c(-c2ccc(CN3CC(c4n[nH]c(-c5ccccn5)n4)C3)cc2)nc2nc(-c3ccccn3)nn12	W367	45	592	M1013	CNc1c(-c2ccccc2)c(-c2ccc(CN3CC(c4nc[nH]n4)C3)cc2)nc2nc(-c3ccccn3)nn12	39	515
CHEMBL3672080	CNc1c(c2ccccc2)c(nc3nc(nn13)c4ccccn4)c5ccc(CN6CC(C6)c7n[nH]c(n7)c8ccccn8)cc5	6.84	CNc1c(-c2ccccc2)c(-c2ccc(CN3CC(c4n[nH]c(-c5ccccn5)n4)C3)cc2)nc2nc(-c3ccccn3)nn12	W367	45	592	M1014	CNc1c(-c2ccccc2)c(-c2ccc(CN3CC(c4nc[nH]n4)C3)cc2)nc2ncnn12	33	438
CHEMBL3672080	CNc1c(c2ccccc2)c(nc3nc(nn13)c4ccccn4)c5ccc(CN6CC(C6)c7n[nH]c(n7)c8ccccn8)cc5	6.84	CNc1c(-c2ccccc2)c(-c2ccc(CN3CC(c4n[nH]c(-c5ccccn5)n4)C3)cc2)nc2nc(-c3ccccn3)nn12	W367	45	592	M1015	CNc1cc(-c2ccc(CN3CC(c4n[nH]c(-c5ccccn5)n4)C3)cc2)nc2ncnn12	33	438
CHEMBL3672080	CNc1c(c2ccccc2)c(nc3nc(nn13)c4ccccn4)c5ccc(CN6CC(C6)c7n[nH]c(n7)c8ccccn8)cc5	6.84	CNc1c(-c2ccccc2)c(-c2ccc(CN3CC(c4n[nH]c(-c5ccccn5)n4)C3)cc2)nc2nc(-c3ccccn3)nn12	W367	45	592	M1016	CNc1c(-c2ccccc2)c(-c2ccc(CN3CC(c4n[nH]c(-c5ccccn5)n4)C3)cc2)nc2ncnn12	39	515
CHEMBL3672080	CNc1c(c2ccccc2)c(nc3nc(nn13)c4ccccn4)c5ccc(CN6CC(C6)c7n[nH]c(n7)c8ccccn8)cc5	6.84	CNc1c(-c2ccccc2)c(-c2ccc(CN3CC(c4n[nH]c(-c5ccccn5)n4)C3)cc2)nc2nc(-c3ccccn3)nn12	W367	45	592	M1017	CNc1c(-c2ccccc2)c(-c2ccc(CN3CC(c4n[nH]c(-c5ccccn5)n4)C3)cc2)nc2nc(-c3ccccn3)nn12	45	592
CHEMBL3672070	CNc1c(c2ccccc2)c(nc3ncc(Br)n13)c4ccc(CN5CC(C5)c6n[nH]c(n6)c7ccccn7)cc4	6.89	CNc1c(-c2ccccc2)c(-c2ccc(CN3CC(c4n[nH]c(-c5ccccn5)n4)C3)cc2)nc2ncc(Br)n12	W368	40	593	M1018	CNc1cc(-c2ccc(CN3CC(c4n[nH]c(-c5ccccn5)n4)C3)cc2)nc2ncc(Br)n12	34	516
CHEMBL3672070	CNc1c(c2ccccc2)c(nc3ncc(Br)n13)c4ccc(CN5CC(C5)c6n[nH]c(n6)c7ccccn7)cc4	6.89	CNc1c(-c2ccccc2)c(-c2ccc(CN3CC(c4n[nH]c(-c5ccccn5)n4)C3)cc2)nc2ncc(Br)n12	W368	40	593	M1019	CNc1cc(-c2ccc(CN3CC(c4nc[nH]n4)C3)cc2)nc2ncc(Br)n12	28	439
CHEMBL3672070	CNc1c(c2ccccc2)c(nc3ncc(Br)n13)c4ccc(CN5CC(C5)c6n[nH]c(n6)c7ccccn7)cc4	6.89	CNc1c(-c2ccccc2)c(-c2ccc(CN3CC(c4n[nH]c(-c5ccccn5)n4)C3)cc2)nc2ncc(Br)n12	W368	40	593	M1020	CNc1c(-c2ccccc2)c(-c2ccc(CN3CC(c4nc[nH]n4)C3)cc2)nc2ncc(Br)n12	34	515
CHEMBL3672070	CNc1c(c2ccccc2)c(nc3ncc(Br)n13)c4ccc(CN5CC(C5)c6n[nH]c(n6)c7ccccn7)cc4	6.89	CNc1c(-c2ccccc2)c(-c2ccc(CN3CC(c4n[nH]c(-c5ccccn5)n4)C3)cc2)nc2ncc(Br)n12	W368	40	593	M1021	CNc1c(-c2ccccc2)c(-c2ccc(CN3CC(c4n[nH]c(-c5ccccn5)n4)C3)cc2)nc2ncc(Br)n12	40	593
CHEMBL3672069	CNc1c(c2ccccc2)c(nc3nccn13)c4ccc(CN5CC(C5)c6n[nH]c(n6)c7ccccn7)cc4	6.32	CNc1c(-c2ccccc2)c(-c2ccc(CN3CC(c4n[nH]c(-c5ccccn5)n4)C3)cc2)nc2nccn12	W369	39	514	M1022	CNc1cc(-c2ccc(CN3CC(c4n[nH]c(-c5ccccn5)n4)C3)cc2)nc2nccn12	33	438
CHEMBL3672069	CNc1c(c2ccccc2)c(nc3nccn13)c4ccc(CN5CC(C5)c6n[nH]c(n6)c7ccccn7)cc4	6.32	CNc1c(-c2ccccc2)c(-c2ccc(CN3CC(c4n[nH]c(-c5ccccn5)n4)C3)cc2)nc2nccn12	W369	39	514	M1023	CNc1cc(-c2ccc(CN3CC(c4nc[nH]n4)C3)cc2)nc2nccn12	27	360
CHEMBL3672069	CNc1c(c2ccccc2)c(nc3nccn13)c4ccc(CN5CC(C5)c6n[nH]c(n6)c7ccccn7)cc4	6.32	CNc1c(-c2ccccc2)c(-c2ccc(CN3CC(c4n[nH]c(-c5ccccn5)n4)C3)cc2)nc2nccn12	W369	39	514	M1024	CNc1c(-c2ccccc2)c(-c2ccc(CN3CC(c4nc[nH]n4)C3)cc2)nc2nccn12	33	437
CHEMBL3672069	CNc1c(c2ccccc2)c(nc3nccn13)c4ccc(CN5CC(C5)c6n[nH]c(n6)c7ccccn7)cc4	6.32	CNc1c(-c2ccccc2)c(-c2ccc(CN3CC(c4n[nH]c(-c5ccccn5)n4)C3)cc2)nc2nccn12	W369	39	514	M1025	CNc1c(-c2ccccc2)c(-c2ccc(CN3CC(c4n[nH]c(-c5ccccn5)n4)C3)cc2)nc2nccn12	39	514
CHEMBL255772	CNc1nc(c2ccc(CN3CCC(CC3)N4C(=O)Nc5ccccc45)cc2)c(cc1C#N)c6ccccc6	5.09	CNc1nc(-c2ccc(CN3CCC(n4c(=O)[nH]c5ccccc54)CC3)cc2)c(-c2ccccc2)cc1C#N	W370	39	515	M1026	CNc1nc(-c2ccc(CN3CCCCC3)cc2)c(-c2ccccc2)cc1C#N	29	383
CHEMBL255772	CNc1nc(c2ccc(CN3CCC(CC3)N4C(=O)Nc5ccccc45)cc2)c(cc1C#N)c6ccccc6	5.09	CNc1nc(-c2ccc(CN3CCC(n4c(=O)[nH]c5ccccc54)CC3)cc2)c(-c2ccccc2)cc1C#N	W370	39	515	M1027	CNc1nc(-c2ccc(CN3CCC(n4c(=O)[nH]c5ccccc54)CC3)cc2)ccc1C#N	33	439
CHEMBL255772	CNc1nc(c2ccc(CN3CCC(CC3)N4C(=O)Nc5ccccc45)cc2)c(cc1C#N)c6ccccc6	5.09	CNc1nc(-c2ccc(CN3CCC(n4c(=O)[nH]c5ccccc54)CC3)cc2)c(-c2ccccc2)cc1C#N	W370	39	515	M1028	CNc1nc(-c2ccc(CN3CCC(n4c(=O)[nH]c5ccccc54)CC3)cc2)c(-c2ccccc2)cc1C#N	39	515
CHEMBL252857	CNc1ncc2cc(c3ccccc3)c(nc2n1)c4ccc(CN5CCC(CC5)c6nnc([nH]6)c7ccccn7)cc4	7.03	CNc1ncc2cc(-c3ccccc3)c(-c3ccc(CN4CCC(c5nnc(-c6ccccn6)[nH]5)CC4)cc3)nc2n1	W371	42	554	M1029	CNc1ncc2ccc(-c3ccc(CN4CCC(c5nnc(-c6ccccn6)[nH]5)CC4)cc3)nc2n1	36	478
CHEMBL252857	CNc1ncc2cc(c3ccccc3)c(nc2n1)c4ccc(CN5CCC(CC5)c6nnc([nH]6)c7ccccn7)cc4	7.03	CNc1ncc2cc(-c3ccccc3)c(-c3ccc(CN4CCC(c5nnc(-c6ccccn6)[nH]5)CC4)cc3)nc2n1	W371	42	554	M1030	CNc1ncc2ccc(-c3ccc(CN4CCC(c5nnc[nH]5)CC4)cc3)nc2n1	30	400
CHEMBL252857	CNc1ncc2cc(c3ccccc3)c(nc2n1)c4ccc(CN5CCC(CC5)c6nnc([nH]6)c7ccccn7)cc4	7.03	CNc1ncc2cc(-c3ccccc3)c(-c3ccc(CN4CCC(c5nnc(-c6ccccn6)[nH]5)CC4)cc3)nc2n1	W371	42	554	M1031	CNc1ncc2cc(-c3ccccc3)c(-c3ccc(CN4CCC(c5nnc[nH]5)CC4)cc3)nc2n1	36	477
CHEMBL252857	CNc1ncc2cc(c3ccccc3)c(nc2n1)c4ccc(CN5CCC(CC5)c6nnc([nH]6)c7ccccn7)cc4	7.03	CNc1ncc2cc(-c3ccccc3)c(-c3ccc(CN4CCC(c5nnc(-c6ccccn6)[nH]5)CC4)cc3)nc2n1	W371	42	554	M1032	CNc1ncc2cc(-c3ccccc3)c(-c3ccc(CN4CCC(c5nnc(-c6ccccn6)[nH]5)CC4)cc3)nc2n1	42	554
CHEMBL213618	CNc1nccc(n1)c2ccc(s2)C(=O)N[C@H](CN)Cc3ccc(Cl)cc3Cl	7.64	CNc1nccc(-c2ccc(C(=O)NC(CN)Cc3ccc(Cl)cc3Cl)s2)n1	W372	28	436	M1033	NCC(Cc1ccc(Cl)cc1Cl)NC(=O)c1cccs1	20	329
CHEMBL213618	CNc1nccc(n1)c2ccc(s2)C(=O)N[C@H](CN)Cc3ccc(Cl)cc3Cl	7.64	CNc1nccc(-c2ccc(C(=O)NC(CN)Cc3ccc(Cl)cc3Cl)s2)n1	W372	28	436	M1034	CNc1nccc(-c2ccc(C(=O)NC(CN)Cc3ccc(Cl)cc3Cl)s2)n1	28	436
CHEMBL376388	CNCc1ccc(cc1)c2ncnc3[nH]cnc23	5.16	CNCc1ccc(-c2ncnc3[nH]cnc23)cc1	W373	18	239	M1035	CNCc1ccc(-c2ncnc3[nH]cnc23)cc1	18	239
CHEMBL375509	CNCc1cccc(c1)c2ncnc3[nH]cnc23	5.8	CNCc1cccc(-c2ncnc3[nH]cnc23)c1	W374	18	239	M1036	CNCc1cccc(-c2ncnc3[nH]cnc23)c1	18	239
CHEMBL2177367	CO[C@@H]1CC[C@H](CC1)NC[C@@H](C(=O)N2CCN(CC2)c3ncnc4[C@H](O)C[C@@H](C)c34)c5ccc(Cl)cc5	8.0	COC1CCC(NCC(C(=O)N2CCN(c3ncnc4c3C(C)CC4O)CC2)c2ccc(Cl)cc2)CC1	W375	37	528	M1037	COC1CCC(NCC(C(=O)N2CCNCC2)c2ccc(Cl)cc2)CC1	26	380
CHEMBL2177367	CO[C@@H]1CC[C@H](CC1)NC[C@@H](C(=O)N2CCN(CC2)c3ncnc4[C@H](O)C[C@@H](C)c34)c5ccc(Cl)cc5	8.0	COC1CCC(NCC(C(=O)N2CCN(c3ncnc4c3C(C)CC4O)CC2)c2ccc(Cl)cc2)CC1	W375	37	528	M1038	COC1CCC(NCC(C(=O)N2CCN(c3ncnc4c3C(C)CC4O)CC2)c2ccc(Cl)cc2)CC1	37	528
CHEMBL3672512	COC(=O)\C=C\c1c(C)nc2cc(c3ccccc3)c(nn12)c4ccc(cc4)C5(N)CCC5	5.0	COC(=O)C=Cc1c(C)nc2cc(-c3ccccc3)c(-c3ccc(C4(N)CCC4)cc3)nn12	W376	33	439	M1039	Cc1nc2ccc(-c3ccc(C4(N)CCC4)cc3)nn2c1C=CC=O	25	332
CHEMBL3672512	COC(=O)\C=C\c1c(C)nc2cc(c3ccccc3)c(nn12)c4ccc(cc4)C5(N)CCC5	5.0	COC(=O)C=Cc1c(C)nc2cc(-c3ccccc3)c(-c3ccc(C4(N)CCC4)cc3)nn12	W376	33	439	M1040	Cc1nc2cc(-c3ccccc3)c(-c3ccc(C4(N)CCC4)cc3)nn2c1C=CC=O	31	409
CHEMBL3672512	COC(=O)\C=C\c1c(C)nc2cc(c3ccccc3)c(nn12)c4ccc(cc4)C5(N)CCC5	5.0	COC(=O)C=Cc1c(C)nc2cc(-c3ccccc3)c(-c3ccc(C4(N)CCC4)cc3)nn12	W376	33	439	M1041	COC(=O)C=Cc1c(C)nc2ccc(-c3ccc(C4(N)CCC4)cc3)nn12	27	362
CHEMBL3672512	COC(=O)\C=C\c1c(C)nc2cc(c3ccccc3)c(nn12)c4ccc(cc4)C5(N)CCC5	5.0	COC(=O)C=Cc1c(C)nc2cc(-c3ccccc3)c(-c3ccc(C4(N)CCC4)cc3)nn12	W376	33	439	M1042	COC(=O)C=Cc1c(C)nc2cc(-c3ccccc3)cnn12	22	293
CHEMBL3672512	COC(=O)\C=C\c1c(C)nc2cc(c3ccccc3)c(nn12)c4ccc(cc4)C5(N)CCC5	5.0	COC(=O)C=Cc1c(C)nc2cc(-c3ccccc3)c(-c3ccc(C4(N)CCC4)cc3)nn12	W376	33	439	M1043	COC(=O)C=Cc1c(C)nc2cc(-c3ccccc3)c(-c3ccc(C4(N)CCC4)cc3)nn12	33	439
CHEMBL3703132	COC(=O)\C=C\c1ccc2nc(c3ccc(cc3)C4(N)CCC4)c(c5ccccc5)n2c1	6.69	COC(=O)C=Cc1ccc2nc(-c3ccc(C4(N)CCC4)cc3)c(-c3ccccc3)n2c1	W377	32	424	M1044	NC1(c2ccc(-c3cn4cc(C=CC=O)ccc4n3)cc2)CCC1	24	317
CHEMBL3703132	COC(=O)\C=C\c1ccc2nc(c3ccc(cc3)C4(N)CCC4)c(c5ccccc5)n2c1	6.69	COC(=O)C=Cc1ccc2nc(-c3ccc(C4(N)CCC4)cc3)c(-c3ccccc3)n2c1	W377	32	424	M1045	NC1(c2ccc(-c3nc4ccc(C=CC=O)cn4c3-c3ccccc3)cc2)CCC1	30	393
CHEMBL3703132	COC(=O)\C=C\c1ccc2nc(c3ccc(cc3)C4(N)CCC4)c(c5ccccc5)n2c1	6.69	COC(=O)C=Cc1ccc2nc(-c3ccc(C4(N)CCC4)cc3)c(-c3ccccc3)n2c1	W377	32	424	M1046	COC(=O)C=Cc1ccc2nc(-c3ccc(C4(N)CCC4)cc3)cn2c1	26	347
CHEMBL3703132	COC(=O)\C=C\c1ccc2nc(c3ccc(cc3)C4(N)CCC4)c(c5ccccc5)n2c1	6.69	COC(=O)C=Cc1ccc2nc(-c3ccc(C4(N)CCC4)cc3)c(-c3ccccc3)n2c1	W377	32	424	M1047	COC(=O)C=Cc1ccc2nc(-c3ccc(C4(N)CCC4)cc3)c(-c3ccccc3)n2c1	32	424
CHEMBL3703115	COC(=O)\C=C\c1ccn2c(c3ccccc3)c(nc2c1)c4ccc(cc4)C5(N)CCC5	7.28	COC(=O)C=Cc1ccn2c(-c3ccccc3)c(-c3ccc(C4(N)CCC4)cc3)nc2c1	W378	32	424	M1048	NC1(c2ccc(-c3cn4ccc(C=CC=O)cc4n3)cc2)CCC1	24	317
CHEMBL3703115	COC(=O)\C=C\c1ccn2c(c3ccccc3)c(nc2c1)c4ccc(cc4)C5(N)CCC5	7.28	COC(=O)C=Cc1ccn2c(-c3ccccc3)c(-c3ccc(C4(N)CCC4)cc3)nc2c1	W378	32	424	M1049	NC1(c2ccc(-c3nc4cc(C=CC=O)ccn4c3-c3ccccc3)cc2)CCC1	30	393
CHEMBL3703115	COC(=O)\C=C\c1ccn2c(c3ccccc3)c(nc2c1)c4ccc(cc4)C5(N)CCC5	7.28	COC(=O)C=Cc1ccn2c(-c3ccccc3)c(-c3ccc(C4(N)CCC4)cc3)nc2c1	W378	32	424	M1050	COC(=O)C=Cc1ccn2cc(-c3ccc(C4(N)CCC4)cc3)nc2c1	26	347
CHEMBL3703115	COC(=O)\C=C\c1ccn2c(c3ccccc3)c(nc2c1)c4ccc(cc4)C5(N)CCC5	7.28	COC(=O)C=Cc1ccn2c(-c3ccccc3)c(-c3ccc(C4(N)CCC4)cc3)nc2c1	W378	32	424	M1051	COC(=O)C=Cc1ccn2c(-c3ccccc3)c(-c3ccc(C4(N)CCC4)cc3)nc2c1	32	424
CHEMBL3699736	COC(=O)c1cc(Cl)c2nc(c3ccc(cc3)C4(N)CCC4)c(c5ccccc5)n2c1	6.94	COC(=O)c1cc(Cl)c2nc(-c3ccc(C4(N)CCC4)cc3)c(-c3ccccc3)n2c1	W379	31	432	M1052	NC1(c2ccc(-c3cn4cc(C=O)cc(Cl)c4n3)cc2)CCC1	23	326
CHEMBL3699736	COC(=O)c1cc(Cl)c2nc(c3ccc(cc3)C4(N)CCC4)c(c5ccccc5)n2c1	6.94	COC(=O)c1cc(Cl)c2nc(-c3ccc(C4(N)CCC4)cc3)c(-c3ccccc3)n2c1	W379	31	432	M1053	NC1(c2ccc(-c3nc4c(Cl)cc(C=O)cn4c3-c3ccccc3)cc2)CCC1	29	402
CHEMBL3699736	COC(=O)c1cc(Cl)c2nc(c3ccc(cc3)C4(N)CCC4)c(c5ccccc5)n2c1	6.94	COC(=O)c1cc(Cl)c2nc(-c3ccc(C4(N)CCC4)cc3)c(-c3ccccc3)n2c1	W379	31	432	M1054	COC(=O)c1cc(Cl)c2nc(-c3ccc(C4(N)CCC4)cc3)cn2c1	25	356
CHEMBL3699736	COC(=O)c1cc(Cl)c2nc(c3ccc(cc3)C4(N)CCC4)c(c5ccccc5)n2c1	6.94	COC(=O)c1cc(Cl)c2nc(-c3ccc(C4(N)CCC4)cc3)c(-c3ccccc3)n2c1	W379	31	432	M1055	COC(=O)c1cc(Cl)c2nc(-c3ccc(C4(N)CCC4)cc3)c(-c3ccccc3)n2c1	31	432
CHEMBL3699675	COC(=O)c1cc(OC)c2nc(c3ccc(cc3)C4(N)CCC4)c(c5ccccc5)n2c1	7.42	COC(=O)c1cc(OC)c2nc(-c3ccc(C4(N)CCC4)cc3)c(-c3ccccc3)n2c1	W380	32	428	M1056	COc1cc(C=O)cn2cc(-c3ccc(C4(N)CCC4)cc3)nc12	24	321
CHEMBL3699675	COC(=O)c1cc(OC)c2nc(c3ccc(cc3)C4(N)CCC4)c(c5ccccc5)n2c1	7.42	COC(=O)c1cc(OC)c2nc(-c3ccc(C4(N)CCC4)cc3)c(-c3ccccc3)n2c1	W380	32	428	M1057	COc1cc(C=O)cn2c(-c3ccccc3)c(-c3ccc(C4(N)CCC4)cc3)nc12	30	397
CHEMBL3699675	COC(=O)c1cc(OC)c2nc(c3ccc(cc3)C4(N)CCC4)c(c5ccccc5)n2c1	7.42	COC(=O)c1cc(OC)c2nc(-c3ccc(C4(N)CCC4)cc3)c(-c3ccccc3)n2c1	W380	32	428	M1058	COC(=O)c1cc(OC)c2nc(-c3ccc(C4(N)CCC4)cc3)cn2c1	26	351
CHEMBL3699675	COC(=O)c1cc(OC)c2nc(c3ccc(cc3)C4(N)CCC4)c(c5ccccc5)n2c1	7.42	COC(=O)c1cc(OC)c2nc(-c3ccc(C4(N)CCC4)cc3)c(-c3ccccc3)n2c1	W380	32	428	M1059	COC(=O)c1cc(OC)c2nc(-c3ccc(C4(N)CCC4)cc3)c(-c3ccccc3)n2c1	32	428
CHEMBL3672495	COC(=O)c1ccc(cn1)c2cnc3cc(c4ccccc4)c(nn23)c5ccc(cc5)C6(N)CCC6	6.94	COC(=O)c1ccc(-c2cnc3cc(-c4ccccc4)c(-c4ccc(C5(N)CCC5)cc4)nn23)cn1	W381	36	476	M1060	NC1(c2ccc(-c3ccc4ncc(-c5ccc(C=O)nc5)n4n3)cc2)CCC1	28	369
CHEMBL3672495	COC(=O)c1ccc(cn1)c2cnc3cc(c4ccccc4)c(nn23)c5ccc(cc5)C6(N)CCC6	6.94	COC(=O)c1ccc(-c2cnc3cc(-c4ccccc4)c(-c4ccc(C5(N)CCC5)cc4)nn23)cn1	W381	36	476	M1061	NC1(c2ccc(-c3nn4c(-c5ccc(C=O)nc5)cnc4cc3-c3ccccc3)cc2)CCC1	34	446
CHEMBL3672495	COC(=O)c1ccc(cn1)c2cnc3cc(c4ccccc4)c(nn23)c5ccc(cc5)C6(N)CCC6	6.94	COC(=O)c1ccc(-c2cnc3cc(-c4ccccc4)c(-c4ccc(C5(N)CCC5)cc4)nn23)cn1	W381	36	476	M1062	COC(=O)c1ccc(-c2cnc3ccc(-c4ccc(C5(N)CCC5)cc4)nn23)cn1	30	399
CHEMBL3672495	COC(=O)c1ccc(cn1)c2cnc3cc(c4ccccc4)c(nn23)c5ccc(cc5)C6(N)CCC6	6.94	COC(=O)c1ccc(-c2cnc3cc(-c4ccccc4)c(-c4ccc(C5(N)CCC5)cc4)nn23)cn1	W381	36	476	M1063	COC(=O)c1ccc(-c2cnc3cc(-c4ccccc4)cnn23)cn1	25	330
CHEMBL3672495	COC(=O)c1ccc(cn1)c2cnc3cc(c4ccccc4)c(nn23)c5ccc(cc5)C6(N)CCC6	6.94	COC(=O)c1ccc(-c2cnc3cc(-c4ccccc4)c(-c4ccc(C5(N)CCC5)cc4)nn23)cn1	W381	36	476	M1064	COC(=O)c1ccc(-c2cnc3cc(-c4ccccc4)c(-c4ccc(C5(N)CCC5)cc4)nn23)cn1	36	476
CHEMBL3699713	COC(=O)c1ccc2nc(c3ccc(cc3)C4(N)CCC4)c(c5ccccc5)n2c1	6.7	COC(=O)c1ccc2nc(-c3ccc(C4(N)CCC4)cc3)c(-c3ccccc3)n2c1	W382	30	397	M1065	COC(=O)c1ccc2nc(-c3ccc(C4(N)CCC4)cc3)cn2c1	24	321
CHEMBL3699713	COC(=O)c1ccc2nc(c3ccc(cc3)C4(N)CCC4)c(c5ccccc5)n2c1	6.7	COC(=O)c1ccc2nc(-c3ccc(C4(N)CCC4)cc3)c(-c3ccccc3)n2c1	W382	30	397	M1066	COC(=O)c1ccc2nc(-c3ccc(C4(N)CCC4)cc3)c(-c3ccccc3)n2c1	30	397
CHEMBL3672483	COC(=O)c1cccc(c1)c2cnc3cc(c4ccccc4)c(nn23)c5ccc(cc5)C6(N)CCC6	7.24	COC(=O)c1cccc(-c2cnc3cc(-c4ccccc4)c(-c4ccc(C5(N)CCC5)cc4)nn23)c1	W383	36	475	M1067	NC1(c2ccc(-c3ccc4ncc(-c5cccc(C=O)c5)n4n3)cc2)CCC1	28	368
CHEMBL3672483	COC(=O)c1cccc(c1)c2cnc3cc(c4ccccc4)c(nn23)c5ccc(cc5)C6(N)CCC6	7.24	COC(=O)c1cccc(-c2cnc3cc(-c4ccccc4)c(-c4ccc(C5(N)CCC5)cc4)nn23)c1	W383	36	475	M1068	NC1(c2ccc(-c3nn4c(-c5cccc(C=O)c5)cnc4cc3-c3ccccc3)cc2)CCC1	34	445
CHEMBL3672483	COC(=O)c1cccc(c1)c2cnc3cc(c4ccccc4)c(nn23)c5ccc(cc5)C6(N)CCC6	7.24	COC(=O)c1cccc(-c2cnc3cc(-c4ccccc4)c(-c4ccc(C5(N)CCC5)cc4)nn23)c1	W383	36	475	M1069	COC(=O)c1cccc(-c2cnc3ccc(-c4ccc(C5(N)CCC5)cc4)nn23)c1	30	398
CHEMBL3672483	COC(=O)c1cccc(c1)c2cnc3cc(c4ccccc4)c(nn23)c5ccc(cc5)C6(N)CCC6	7.24	COC(=O)c1cccc(-c2cnc3cc(-c4ccccc4)c(-c4ccc(C5(N)CCC5)cc4)nn23)c1	W383	36	475	M1070	COC(=O)c1cccc(-c2cnc3cc(-c4ccccc4)cnn23)c1	25	329
CHEMBL3672483	COC(=O)c1cccc(c1)c2cnc3cc(c4ccccc4)c(nn23)c5ccc(cc5)C6(N)CCC6	7.24	COC(=O)c1cccc(-c2cnc3cc(-c4ccccc4)c(-c4ccc(C5(N)CCC5)cc4)nn23)c1	W383	36	475	M1071	COC(=O)c1cccc(-c2cnc3cc(-c4ccccc4)c(-c4ccc(C5(N)CCC5)cc4)nn23)c1	36	475
CHEMBL3699701	COC(=O)c1cccn2c(c3ccccc3)c(nc12)c4ccc(cc4)C5(N)CCC5	6.69	COC(=O)c1cccn2c(-c3ccccc3)c(-c3ccc(C4(N)CCC4)cc3)nc12	W384	30	397	M1072	COC(=O)c1cccn2cc(-c3ccc(C4(N)CCC4)cc3)nc12	24	321
CHEMBL3699701	COC(=O)c1cccn2c(c3ccccc3)c(nc12)c4ccc(cc4)C5(N)CCC5	6.69	COC(=O)c1cccn2c(-c3ccccc3)c(-c3ccc(C4(N)CCC4)cc3)nc12	W384	30	397	M1073	COC(=O)c1cccn2c(-c3ccccc3)c(-c3ccc(C4(N)CCC4)cc3)nc12	30	397
CHEMBL3699712	COC(=O)c1ccn2c(c3ccccc3)c(nc2c1)c4ccc(cc4)C5(N)CCC5	7.19	COC(=O)c1ccn2c(-c3ccccc3)c(-c3ccc(C4(N)CCC4)cc3)nc2c1	W385	30	397	M1074	COC(=O)c1ccn2cc(-c3ccc(C4(N)CCC4)cc3)nc2c1	24	321
CHEMBL3699712	COC(=O)c1ccn2c(c3ccccc3)c(nc2c1)c4ccc(cc4)C5(N)CCC5	7.19	COC(=O)c1ccn2c(-c3ccccc3)c(-c3ccc(C4(N)CCC4)cc3)nc2c1	W385	30	397	M1075	COC(=O)c1ccn2c(-c3ccccc3)c(-c3ccc(C4(N)CCC4)cc3)nc2c1	30	397
CHEMBL3956697	COC(=O)c1cn2c(c3ccccc3)c(nc2c(OC)n1)c4ccc(cc4)C5(N)CCC5	7.07	COC(=O)c1cn2c(-c3ccccc3)c(-c3ccc(C4(N)CCC4)cc3)nc2c(OC)n1	W386	32	428	M1076	COc1nc(C=O)cn2cc(-c3ccc(C4(N)CCC4)cc3)nc12	24	322
CHEMBL3956697	COC(=O)c1cn2c(c3ccccc3)c(nc2c(OC)n1)c4ccc(cc4)C5(N)CCC5	7.07	COC(=O)c1cn2c(-c3ccccc3)c(-c3ccc(C4(N)CCC4)cc3)nc2c(OC)n1	W386	32	428	M1077	COc1nc(C=O)cn2c(-c3ccccc3)c(-c3ccc(C4(N)CCC4)cc3)nc12	30	398
CHEMBL3956697	COC(=O)c1cn2c(c3ccccc3)c(nc2c(OC)n1)c4ccc(cc4)C5(N)CCC5	7.07	COC(=O)c1cn2c(-c3ccccc3)c(-c3ccc(C4(N)CCC4)cc3)nc2c(OC)n1	W386	32	428	M1078	COC(=O)c1cn2cc(-c3ccc(C4(N)CCC4)cc3)nc2c(OC)n1	26	352
CHEMBL3956697	COC(=O)c1cn2c(c3ccccc3)c(nc2c(OC)n1)c4ccc(cc4)C5(N)CCC5	7.07	COC(=O)c1cn2c(-c3ccccc3)c(-c3ccc(C4(N)CCC4)cc3)nc2c(OC)n1	W386	32	428	M1079	COC(=O)c1cn2c(-c3ccccc3)c(-c3ccc(C4(N)CCC4)cc3)nc2c(OC)n1	32	428
CHEMBL3672090	COC(=O)c1cn2cc(c3ccccc3)c(nc2n1)c4ccc(CN5CC(C5)c6n[nH]c(n6)c7cccc(C)n7)cc4	7.85	COC(=O)c1cn2cc(-c3ccccc3)c(-c3ccc(CN4CC(c5n[nH]c(-c6cccc(C)n6)n5)C4)cc3)nc2n1	W387	42	557	M1080	Cc1cccc(-c2nc(C3CN(Cc4ccc(-c5ccn6cc(C=O)nc6n5)cc4)C3)n[nH]2)n1	34	451
CHEMBL3672090	COC(=O)c1cn2cc(c3ccccc3)c(nc2n1)c4ccc(CN5CC(C5)c6n[nH]c(n6)c7cccc(C)n7)cc4	7.85	COC(=O)c1cn2cc(-c3ccccc3)c(-c3ccc(CN4CC(c5n[nH]c(-c6cccc(C)n6)n5)C4)cc3)nc2n1	W387	42	557	M1081	O=Cc1cn2cc(-c3ccccc3)c(-c3ccc(CN4CC(c5nc[nH]n5)C4)cc3)nc2n1	33	435
CHEMBL3672091	COC(=O)c1cn2cc(c3ccccc3)c(nc2n1)c4ccc(CN5CC(C5)c6n[nH]c(n6)c7ccccn7)cc4	7.77	COC(=O)c1cn2cc(-c3ccccc3)c(-c3ccc(CN4CC(c5n[nH]c(-c6ccccn6)n5)C4)cc3)nc2n1	W388	41	543	M1081	O=Cc1cn2cc(-c3ccccc3)c(-c3ccc(CN4CC(c5nc[nH]n5)C4)cc3)nc2n1	33	435
CHEMBL3672090	COC(=O)c1cn2cc(c3ccccc3)c(nc2n1)c4ccc(CN5CC(C5)c6n[nH]c(n6)c7cccc(C)n7)cc4	7.85	COC(=O)c1cn2cc(-c3ccccc3)c(-c3ccc(CN4CC(c5n[nH]c(-c6cccc(C)n6)n5)C4)cc3)nc2n1	W387	42	557	M1082	Cc1cccc(-c2nc(C3CN(Cc4ccc(-c5nc6nc(C=O)cn6cc5-c5ccccc5)cc4)C3)n[nH]2)n1	40	527
CHEMBL3672090	COC(=O)c1cn2cc(c3ccccc3)c(nc2n1)c4ccc(CN5CC(C5)c6n[nH]c(n6)c7cccc(C)n7)cc4	7.85	COC(=O)c1cn2cc(-c3ccccc3)c(-c3ccc(CN4CC(c5n[nH]c(-c6cccc(C)n6)n5)C4)cc3)nc2n1	W387	42	557	M1083	COC(=O)c1cn2ccc(-c3ccc(CN4CC(c5n[nH]c(-c6cccc(C)n6)n5)C4)cc3)nc2n1	36	481
CHEMBL3672090	COC(=O)c1cn2cc(c3ccccc3)c(nc2n1)c4ccc(CN5CC(C5)c6n[nH]c(n6)c7cccc(C)n7)cc4	7.85	COC(=O)c1cn2cc(-c3ccccc3)c(-c3ccc(CN4CC(c5n[nH]c(-c6cccc(C)n6)n5)C4)cc3)nc2n1	W387	42	557	M1084	COC(=O)c1cn2ccc(-c3ccc(CN4CC(c5nc[nH]n5)C4)cc3)nc2n1	29	389
CHEMBL3672091	COC(=O)c1cn2cc(c3ccccc3)c(nc2n1)c4ccc(CN5CC(C5)c6n[nH]c(n6)c7ccccn7)cc4	7.77	COC(=O)c1cn2cc(-c3ccccc3)c(-c3ccc(CN4CC(c5n[nH]c(-c6ccccn6)n5)C4)cc3)nc2n1	W388	41	543	M1084	COC(=O)c1cn2ccc(-c3ccc(CN4CC(c5nc[nH]n5)C4)cc3)nc2n1	29	389
CHEMBL3672090	COC(=O)c1cn2cc(c3ccccc3)c(nc2n1)c4ccc(CN5CC(C5)c6n[nH]c(n6)c7cccc(C)n7)cc4	7.85	COC(=O)c1cn2cc(-c3ccccc3)c(-c3ccc(CN4CC(c5n[nH]c(-c6cccc(C)n6)n5)C4)cc3)nc2n1	W387	42	557	M1085	COC(=O)c1cn2cc(-c3ccccc3)c(-c3ccc(CN4CC(c5nc[nH]n5)C4)cc3)nc2n1	35	466
CHEMBL3672091	COC(=O)c1cn2cc(c3ccccc3)c(nc2n1)c4ccc(CN5CC(C5)c6n[nH]c(n6)c7ccccn7)cc4	7.77	COC(=O)c1cn2cc(-c3ccccc3)c(-c3ccc(CN4CC(c5n[nH]c(-c6ccccn6)n5)C4)cc3)nc2n1	W388	41	543	M1085	COC(=O)c1cn2cc(-c3ccccc3)c(-c3ccc(CN4CC(c5nc[nH]n5)C4)cc3)nc2n1	35	466
CHEMBL3672090	COC(=O)c1cn2cc(c3ccccc3)c(nc2n1)c4ccc(CN5CC(C5)c6n[nH]c(n6)c7cccc(C)n7)cc4	7.85	COC(=O)c1cn2cc(-c3ccccc3)c(-c3ccc(CN4CC(c5n[nH]c(-c6cccc(C)n6)n5)C4)cc3)nc2n1	W387	42	557	M1086	COC(=O)c1cn2cc(-c3ccccc3)c(-c3ccc(CN4CC(c5n[nH]c(-c6cccc(C)n6)n5)C4)cc3)nc2n1	42	557
CHEMBL3672091	COC(=O)c1cn2cc(c3ccccc3)c(nc2n1)c4ccc(CN5CC(C5)c6n[nH]c(n6)c7ccccn7)cc4	7.77	COC(=O)c1cn2cc(-c3ccccc3)c(-c3ccc(CN4CC(c5n[nH]c(-c6ccccn6)n5)C4)cc3)nc2n1	W388	41	543	M1087	O=Cc1cn2ccc(-c3ccc(CN4CC(c5n[nH]c(-c6ccccn6)n5)C4)cc3)nc2n1	33	436
CHEMBL3672091	COC(=O)c1cn2cc(c3ccccc3)c(nc2n1)c4ccc(CN5CC(C5)c6n[nH]c(n6)c7ccccn7)cc4	7.77	COC(=O)c1cn2cc(-c3ccccc3)c(-c3ccc(CN4CC(c5n[nH]c(-c6ccccn6)n5)C4)cc3)nc2n1	W388	41	543	M1088	O=Cc1cn2cc(-c3ccccc3)c(-c3ccc(CN4CC(c5n[nH]c(-c6ccccn6)n5)C4)cc3)nc2n1	39	513
CHEMBL3672091	COC(=O)c1cn2cc(c3ccccc3)c(nc2n1)c4ccc(CN5CC(C5)c6n[nH]c(n6)c7ccccn7)cc4	7.77	COC(=O)c1cn2cc(-c3ccccc3)c(-c3ccc(CN4CC(c5n[nH]c(-c6ccccn6)n5)C4)cc3)nc2n1	W388	41	543	M1089	COC(=O)c1cn2ccc(-c3ccc(CN4CC(c5n[nH]c(-c6ccccn6)n5)C4)cc3)nc2n1	35	467
CHEMBL3672091	COC(=O)c1cn2cc(c3ccccc3)c(nc2n1)c4ccc(CN5CC(C5)c6n[nH]c(n6)c7ccccn7)cc4	7.77	COC(=O)c1cn2cc(-c3ccccc3)c(-c3ccc(CN4CC(c5n[nH]c(-c6ccccn6)n5)C4)cc3)nc2n1	W388	41	543	M1090	COC(=O)c1cn2cc(-c3ccccc3)c(-c3ccc(CN4CC(c5n[nH]c(-c6ccccn6)n5)C4)cc3)nc2n1	41	543
CHEMBL3672028	COC(=O)c1cnn2cc(c(nc12)c3ccc(CN4CC(C4)c5n[nH]c(n5)c6cccc(C)n6)cc3)c7c(F)cccc7F	6.94	COC(=O)c1cnn2cc(-c3c(F)cccc3F)c(-c3ccc(CN4CC(c5n[nH]c(-c6cccc(C)n6)n5)C4)cc3)nc12	W389	44	593	M1091	Cc1cccc(-c2nc(C3CN(Cc4ccc(-c5ccn6ncc(C=O)c6n5)cc4)C3)n[nH]2)n1	34	451
CHEMBL3672028	COC(=O)c1cnn2cc(c(nc12)c3ccc(CN4CC(C4)c5n[nH]c(n5)c6cccc(C)n6)cc3)c7c(F)cccc7F	6.94	COC(=O)c1cnn2cc(-c3c(F)cccc3F)c(-c3ccc(CN4CC(c5n[nH]c(-c6cccc(C)n6)n5)C4)cc3)nc12	W389	44	593	M1092	O=Cc1cnn2cc(-c3c(F)cccc3F)c(-c3ccc(CN4CC(c5nc[nH]n5)C4)cc3)nc12	35	471
CHEMBL3672029	COC(=O)c1cnn2cc(c(nc12)c3ccc(CN4CC(C4)c5n[nH]c(n5)c6ccccn6)cc3)c7c(F)cccc7F	6.12	COC(=O)c1cnn2cc(-c3c(F)cccc3F)c(-c3ccc(CN4CC(c5n[nH]c(-c6ccccn6)n5)C4)cc3)nc12	W390	43	579	M1092	O=Cc1cnn2cc(-c3c(F)cccc3F)c(-c3ccc(CN4CC(c5nc[nH]n5)C4)cc3)nc12	35	471
CHEMBL3672028	COC(=O)c1cnn2cc(c(nc12)c3ccc(CN4CC(C4)c5n[nH]c(n5)c6cccc(C)n6)cc3)c7c(F)cccc7F	6.94	COC(=O)c1cnn2cc(-c3c(F)cccc3F)c(-c3ccc(CN4CC(c5n[nH]c(-c6cccc(C)n6)n5)C4)cc3)nc12	W389	44	593	M1093	Cc1cccc(-c2nc(C3CN(Cc4ccc(-c5nc6c(C=O)cnn6cc5-c5c(F)cccc5F)cc4)C3)n[nH]2)n1	42	563
CHEMBL3672028	COC(=O)c1cnn2cc(c(nc12)c3ccc(CN4CC(C4)c5n[nH]c(n5)c6cccc(C)n6)cc3)c7c(F)cccc7F	6.94	COC(=O)c1cnn2cc(-c3c(F)cccc3F)c(-c3ccc(CN4CC(c5n[nH]c(-c6cccc(C)n6)n5)C4)cc3)nc12	W389	44	593	M1094	COC(=O)c1cnn2ccc(-c3ccc(CN4CC(c5n[nH]c(-c6cccc(C)n6)n5)C4)cc3)nc12	36	481
CHEMBL3672028	COC(=O)c1cnn2cc(c(nc12)c3ccc(CN4CC(C4)c5n[nH]c(n5)c6cccc(C)n6)cc3)c7c(F)cccc7F	6.94	COC(=O)c1cnn2cc(-c3c(F)cccc3F)c(-c3ccc(CN4CC(c5n[nH]c(-c6cccc(C)n6)n5)C4)cc3)nc12	W389	44	593	M1095	COC(=O)c1cnn2cc(-c3c(F)cccc3F)c(-c3ccc(CN4CC(c5nc[nH]n5)C4)cc3)nc12	37	501
CHEMBL3672029	COC(=O)c1cnn2cc(c(nc12)c3ccc(CN4CC(C4)c5n[nH]c(n5)c6ccccn6)cc3)c7c(F)cccc7F	6.12	COC(=O)c1cnn2cc(-c3c(F)cccc3F)c(-c3ccc(CN4CC(c5n[nH]c(-c6ccccn6)n5)C4)cc3)nc12	W390	43	579	M1095	COC(=O)c1cnn2cc(-c3c(F)cccc3F)c(-c3ccc(CN4CC(c5nc[nH]n5)C4)cc3)nc12	37	501
CHEMBL3672028	COC(=O)c1cnn2cc(c(nc12)c3ccc(CN4CC(C4)c5n[nH]c(n5)c6cccc(C)n6)cc3)c7c(F)cccc7F	6.94	COC(=O)c1cnn2cc(-c3c(F)cccc3F)c(-c3ccc(CN4CC(c5n[nH]c(-c6cccc(C)n6)n5)C4)cc3)nc12	W389	44	593	M1096	COC(=O)c1cnn2cc(-c3c(F)cccc3F)c(-c3ccc(CN4CC(c5n[nH]c(-c6cccc(C)n6)n5)C4)cc3)nc12	44	593
CHEMBL3672029	COC(=O)c1cnn2cc(c(nc12)c3ccc(CN4CC(C4)c5n[nH]c(n5)c6ccccn6)cc3)c7c(F)cccc7F	6.12	COC(=O)c1cnn2cc(-c3c(F)cccc3F)c(-c3ccc(CN4CC(c5n[nH]c(-c6ccccn6)n5)C4)cc3)nc12	W390	43	579	M1097	O=Cc1cnn2ccc(-c3ccc(CN4CC(c5n[nH]c(-c6ccccn6)n5)C4)cc3)nc12	33	436
CHEMBL3672033	COC(=O)c1cnn2cc(c3ccc(F)cc3F)c(nc12)c4ccc(CN5CC(C5)c6n[nH]c(n6)c7ccccn7)cc4	6.67	COC(=O)c1cnn2cc(-c3ccc(F)cc3F)c(-c3ccc(CN4CC(c5n[nH]c(-c6ccccn6)n5)C4)cc3)nc12	W393	43	579	M1097	O=Cc1cnn2ccc(-c3ccc(CN4CC(c5n[nH]c(-c6ccccn6)n5)C4)cc3)nc12	33	436
CHEMBL3672029	COC(=O)c1cnn2cc(c(nc12)c3ccc(CN4CC(C4)c5n[nH]c(n5)c6ccccn6)cc3)c7c(F)cccc7F	6.12	COC(=O)c1cnn2cc(-c3c(F)cccc3F)c(-c3ccc(CN4CC(c5n[nH]c(-c6ccccn6)n5)C4)cc3)nc12	W390	43	579	M1098	O=Cc1cnn2cc(-c3c(F)cccc3F)c(-c3ccc(CN4CC(c5n[nH]c(-c6ccccn6)n5)C4)cc3)nc12	41	549
CHEMBL3672029	COC(=O)c1cnn2cc(c(nc12)c3ccc(CN4CC(C4)c5n[nH]c(n5)c6ccccn6)cc3)c7c(F)cccc7F	6.12	COC(=O)c1cnn2cc(-c3c(F)cccc3F)c(-c3ccc(CN4CC(c5n[nH]c(-c6ccccn6)n5)C4)cc3)nc12	W390	43	579	M1099	COC(=O)c1cnn2ccc(-c3ccc(CN4CC(c5n[nH]c(-c6ccccn6)n5)C4)cc3)nc12	35	467
CHEMBL3672033	COC(=O)c1cnn2cc(c3ccc(F)cc3F)c(nc12)c4ccc(CN5CC(C5)c6n[nH]c(n6)c7ccccn7)cc4	6.67	COC(=O)c1cnn2cc(-c3ccc(F)cc3F)c(-c3ccc(CN4CC(c5n[nH]c(-c6ccccn6)n5)C4)cc3)nc12	W393	43	579	M1099	COC(=O)c1cnn2ccc(-c3ccc(CN4CC(c5n[nH]c(-c6ccccn6)n5)C4)cc3)nc12	35	467
CHEMBL3672029	COC(=O)c1cnn2cc(c(nc12)c3ccc(CN4CC(C4)c5n[nH]c(n5)c6ccccn6)cc3)c7c(F)cccc7F	6.12	COC(=O)c1cnn2cc(-c3c(F)cccc3F)c(-c3ccc(CN4CC(c5n[nH]c(-c6ccccn6)n5)C4)cc3)nc12	W390	43	579	M1100	COC(=O)c1cnn2ccc(-c3ccc(CN4CC(c5nc[nH]n5)C4)cc3)nc12	29	389
CHEMBL3672033	COC(=O)c1cnn2cc(c3ccc(F)cc3F)c(nc12)c4ccc(CN5CC(C5)c6n[nH]c(n6)c7ccccn7)cc4	6.67	COC(=O)c1cnn2cc(-c3ccc(F)cc3F)c(-c3ccc(CN4CC(c5n[nH]c(-c6ccccn6)n5)C4)cc3)nc12	W393	43	579	M1100	COC(=O)c1cnn2ccc(-c3ccc(CN4CC(c5nc[nH]n5)C4)cc3)nc12	29	389
CHEMBL3672029	COC(=O)c1cnn2cc(c(nc12)c3ccc(CN4CC(C4)c5n[nH]c(n5)c6ccccn6)cc3)c7c(F)cccc7F	6.12	COC(=O)c1cnn2cc(-c3c(F)cccc3F)c(-c3ccc(CN4CC(c5n[nH]c(-c6ccccn6)n5)C4)cc3)nc12	W390	43	579	M1101	COC(=O)c1cnn2cc(-c3c(F)cccc3F)c(-c3ccc(CN4CC(c5n[nH]c(-c6ccccn6)n5)C4)cc3)nc12	43	579
CHEMBL3672050	COC(=O)c1cnn2cc(c(nc12)c3ccc(CN4CCC(CC4)c5n[nH]c(n5)c6cccc(C)n6)cc3)c7c(F)cccc7F	7.09	COC(=O)c1cnn2cc(-c3c(F)cccc3F)c(-c3ccc(CN4CCC(c5n[nH]c(-c6cccc(C)n6)n5)CC4)cc3)nc12	W391	46	621	M1102	Cc1cccc(-c2nc(C3CCN(Cc4ccc(-c5ccn6ncc(C=O)c6n5)cc4)CC3)n[nH]2)n1	36	479
CHEMBL3672050	COC(=O)c1cnn2cc(c(nc12)c3ccc(CN4CCC(CC4)c5n[nH]c(n5)c6cccc(C)n6)cc3)c7c(F)cccc7F	7.09	COC(=O)c1cnn2cc(-c3c(F)cccc3F)c(-c3ccc(CN4CCC(c5n[nH]c(-c6cccc(C)n6)n5)CC4)cc3)nc12	W391	46	621	M1103	O=Cc1cnn2cc(-c3c(F)cccc3F)c(-c3ccc(CN4CCC(c5nc[nH]n5)CC4)cc3)nc12	37	500
CHEMBL3672051	COC(=O)c1cnn2cc(c(nc12)c3ccc(CN4CCC(CC4)c5n[nH]c(n5)c6ccccn6)cc3)c7c(F)cccc7F	6.69	COC(=O)c1cnn2cc(-c3c(F)cccc3F)c(-c3ccc(CN4CCC(c5n[nH]c(-c6ccccn6)n5)CC4)cc3)nc12	W392	45	607	M1103	O=Cc1cnn2cc(-c3c(F)cccc3F)c(-c3ccc(CN4CCC(c5nc[nH]n5)CC4)cc3)nc12	37	500
CHEMBL3672050	COC(=O)c1cnn2cc(c(nc12)c3ccc(CN4CCC(CC4)c5n[nH]c(n5)c6cccc(C)n6)cc3)c7c(F)cccc7F	7.09	COC(=O)c1cnn2cc(-c3c(F)cccc3F)c(-c3ccc(CN4CCC(c5n[nH]c(-c6cccc(C)n6)n5)CC4)cc3)nc12	W391	46	621	M1104	Cc1cccc(-c2nc(C3CCN(Cc4ccc(-c5nc6c(C=O)cnn6cc5-c5c(F)cccc5F)cc4)CC3)n[nH]2)n1	44	591
CHEMBL3672050	COC(=O)c1cnn2cc(c(nc12)c3ccc(CN4CCC(CC4)c5n[nH]c(n5)c6cccc(C)n6)cc3)c7c(F)cccc7F	7.09	COC(=O)c1cnn2cc(-c3c(F)cccc3F)c(-c3ccc(CN4CCC(c5n[nH]c(-c6cccc(C)n6)n5)CC4)cc3)nc12	W391	46	621	M1105	COC(=O)c1cnn2ccc(-c3ccc(CN4CCC(c5n[nH]c(-c6cccc(C)n6)n5)CC4)cc3)nc12	38	509
CHEMBL3672050	COC(=O)c1cnn2cc(c(nc12)c3ccc(CN4CCC(CC4)c5n[nH]c(n5)c6cccc(C)n6)cc3)c7c(F)cccc7F	7.09	COC(=O)c1cnn2cc(-c3c(F)cccc3F)c(-c3ccc(CN4CCC(c5n[nH]c(-c6cccc(C)n6)n5)CC4)cc3)nc12	W391	46	621	M1106	COC(=O)c1cnn2ccc(-c3ccc(CN4CCC(c5nc[nH]n5)CC4)cc3)nc12	31	417
CHEMBL3672051	COC(=O)c1cnn2cc(c(nc12)c3ccc(CN4CCC(CC4)c5n[nH]c(n5)c6ccccn6)cc3)c7c(F)cccc7F	6.69	COC(=O)c1cnn2cc(-c3c(F)cccc3F)c(-c3ccc(CN4CCC(c5n[nH]c(-c6ccccn6)n5)CC4)cc3)nc12	W392	45	607	M1106	COC(=O)c1cnn2ccc(-c3ccc(CN4CCC(c5nc[nH]n5)CC4)cc3)nc12	31	417
CHEMBL3672050	COC(=O)c1cnn2cc(c(nc12)c3ccc(CN4CCC(CC4)c5n[nH]c(n5)c6cccc(C)n6)cc3)c7c(F)cccc7F	7.09	COC(=O)c1cnn2cc(-c3c(F)cccc3F)c(-c3ccc(CN4CCC(c5n[nH]c(-c6cccc(C)n6)n5)CC4)cc3)nc12	W391	46	621	M1107	COC(=O)c1cnn2cc(-c3c(F)cccc3F)c(-c3ccc(CN4CCC(c5nc[nH]n5)CC4)cc3)nc12	39	530
CHEMBL3672051	COC(=O)c1cnn2cc(c(nc12)c3ccc(CN4CCC(CC4)c5n[nH]c(n5)c6ccccn6)cc3)c7c(F)cccc7F	6.69	COC(=O)c1cnn2cc(-c3c(F)cccc3F)c(-c3ccc(CN4CCC(c5n[nH]c(-c6ccccn6)n5)CC4)cc3)nc12	W392	45	607	M1107	COC(=O)c1cnn2cc(-c3c(F)cccc3F)c(-c3ccc(CN4CCC(c5nc[nH]n5)CC4)cc3)nc12	39	530
CHEMBL3672050	COC(=O)c1cnn2cc(c(nc12)c3ccc(CN4CCC(CC4)c5n[nH]c(n5)c6cccc(C)n6)cc3)c7c(F)cccc7F	7.09	COC(=O)c1cnn2cc(-c3c(F)cccc3F)c(-c3ccc(CN4CCC(c5n[nH]c(-c6cccc(C)n6)n5)CC4)cc3)nc12	W391	46	621	M1108	COC(=O)c1cnn2cc(-c3c(F)cccc3F)c(-c3ccc(CN4CCC(c5n[nH]c(-c6cccc(C)n6)n5)CC4)cc3)nc12	46	621
CHEMBL3672051	COC(=O)c1cnn2cc(c(nc12)c3ccc(CN4CCC(CC4)c5n[nH]c(n5)c6ccccn6)cc3)c7c(F)cccc7F	6.69	COC(=O)c1cnn2cc(-c3c(F)cccc3F)c(-c3ccc(CN4CCC(c5n[nH]c(-c6ccccn6)n5)CC4)cc3)nc12	W392	45	607	M1109	O=Cc1cnn2ccc(-c3ccc(CN4CCC(c5n[nH]c(-c6ccccn6)n5)CC4)cc3)nc12	35	465
CHEMBL3672051	COC(=O)c1cnn2cc(c(nc12)c3ccc(CN4CCC(CC4)c5n[nH]c(n5)c6ccccn6)cc3)c7c(F)cccc7F	6.69	COC(=O)c1cnn2cc(-c3c(F)cccc3F)c(-c3ccc(CN4CCC(c5n[nH]c(-c6ccccn6)n5)CC4)cc3)nc12	W392	45	607	M1110	O=Cc1cnn2cc(-c3c(F)cccc3F)c(-c3ccc(CN4CCC(c5n[nH]c(-c6ccccn6)n5)CC4)cc3)nc12	43	577
CHEMBL3672051	COC(=O)c1cnn2cc(c(nc12)c3ccc(CN4CCC(CC4)c5n[nH]c(n5)c6ccccn6)cc3)c7c(F)cccc7F	6.69	COC(=O)c1cnn2cc(-c3c(F)cccc3F)c(-c3ccc(CN4CCC(c5n[nH]c(-c6ccccn6)n5)CC4)cc3)nc12	W392	45	607	M1111	COC(=O)c1cnn2ccc(-c3ccc(CN4CCC(c5n[nH]c(-c6ccccn6)n5)CC4)cc3)nc12	37	495
CHEMBL3672051	COC(=O)c1cnn2cc(c(nc12)c3ccc(CN4CCC(CC4)c5n[nH]c(n5)c6ccccn6)cc3)c7c(F)cccc7F	6.69	COC(=O)c1cnn2cc(-c3c(F)cccc3F)c(-c3ccc(CN4CCC(c5n[nH]c(-c6ccccn6)n5)CC4)cc3)nc12	W392	45	607	M1112	COC(=O)c1cnn2cc(-c3c(F)cccc3F)c(-c3ccc(CN4CCC(c5n[nH]c(-c6ccccn6)n5)CC4)cc3)nc12	45	607
CHEMBL3672033	COC(=O)c1cnn2cc(c3ccc(F)cc3F)c(nc12)c4ccc(CN5CC(C5)c6n[nH]c(n6)c7ccccn7)cc4	6.67	COC(=O)c1cnn2cc(-c3ccc(F)cc3F)c(-c3ccc(CN4CC(c5n[nH]c(-c6ccccn6)n5)C4)cc3)nc12	W393	43	579	M1113	O=Cc1cnn2cc(-c3ccc(F)cc3F)c(-c3ccc(CN4CC(c5nc[nH]n5)C4)cc3)nc12	35	471
CHEMBL3672033	COC(=O)c1cnn2cc(c3ccc(F)cc3F)c(nc12)c4ccc(CN5CC(C5)c6n[nH]c(n6)c7ccccn7)cc4	6.67	COC(=O)c1cnn2cc(-c3ccc(F)cc3F)c(-c3ccc(CN4CC(c5n[nH]c(-c6ccccn6)n5)C4)cc3)nc12	W393	43	579	M1114	O=Cc1cnn2cc(-c3ccc(F)cc3F)c(-c3ccc(CN4CC(c5n[nH]c(-c6ccccn6)n5)C4)cc3)nc12	41	549
[truncated: 991 more rows]
