# Supplementary material for: Finding Constellations in Chemical Space Through Core Analysis
Source: Front Chem. 2019 Jul 16;7:510. doi: 10.3389/fchem.2019.00510 (PMC6646408; doi:10.3389/fchem.2019.00510)
Supplement: Supplementary file 2 [file Data_Sheet_1.ZIP › forPaper/data/cores_aktASW.tsv]

ASID	WID
AS1	W120
AS2	W500
AS3	W336
AS4	W472
AS4	W466
AS4	W284
AS4	W469
AS4	W468
AS4	W475
AS4	W463
AS4	W458
AS4	W457
AS4	W470
AS4	W467
AS4	W476
AS4	W474
AS4	W477
AS4	W473
AS4	W471
AS5	W623
AS6	W756
AS6	W735
AS6	W757
AS7	W574
AS8	W695
AS8	W687
AS8	W522
AS8	W430
AS8	W689
AS8	W524
AS8	W690
AS8	W691
AS8	W291
AS8	W381
AS8	W685
AS8	W694
AS8	W693
AS8	W684
AS8	W446
AS8	W688
AS8	W686
AS8	W383
AS8	W157
AS8	W692
AS9	W11
AS10	W308
AS10	W63
AS10	W629
AS10	W349
AS10	W627
AS10	W632
AS10	W361
AS10	W630
AS10	W643
AS10	W395
AS10	W669
AS10	W637
AS10	W599
AS10	W636
AS10	W598
AS10	W664
AS10	W602
AS10	W348
AS10	W668
AS10	W449
AS10	W656
AS10	W631
AS10	W429
AS10	W601
AS10	W663
AS10	W396
AS10	W144
AS10	W661
AS10	W658
AS10	W633
AS10	W662
AS10	W634
AS10	W729
AS10	W659
AS10	W530
AS10	W332
AS10	W600
AS10	W660
AS10	W635
AS10	W657
AS10	W333
AS10	W654
AS11	W780
AS12	W220
AS12	W347
AS12	W807
AS13	W370
AS14	W582
AS15	W123
AS16	W83
AS16	W382
AS16	W281
AS16	W441
AS16	W652
AS16	W653
AS16	W649
AS16	W287
AS16	W306
AS16	W358
AS16	W651
AS16	W648
AS16	W650
AS17	W545
AS18	W611
AS19	W131
AS19	W188
AS19	W229
AS19	W191
AS19	W189
AS20	W328
AS21	W499
AS22	W41
AS22	W18
AS22	W342
AS22	W805
AS22	W728
AS22	W340
AS22	W321
AS22	W806
AS22	W21
AS22	W448
AS22	W319
AS22	W341
AS22	W322
AS22	W42
AS22	W44
AS22	W343
AS22	W309
AS22	W327
AS22	W791
AS22	W320
AS22	W62
AS22	W775
AS22	W43
AS22	W318
AS22	W19
AS22	W313
AS22	W311
AS22	W796
AS22	W804
AS22	W20
AS22	W803
AS22	W344
AS22	W478
AS22	W331
AS23	W808
AS24	W799
AS25	W12
AS26	W260
AS26	W269
AS26	W263
AS26	W255
AS26	W256
AS26	W264
AS26	W259
AS26	W271
AS26	W254
AS26	W262
AS26	W268
AS26	W266
AS26	W267
AS26	W257
AS26	W261
AS26	W258
AS26	W270
AS27	W143
AS27	W176
AS27	W155
AS27	W154
AS27	W153
AS28	W380
AS29	W360
AS29	W385
AS29	W289
AS29	W624
AS29	W625
AS29	W445
AS29	W626
AS29	W283
AS30	W743
AS30	W749
AS30	W67
AS30	W747
AS30	W740
AS30	W746
AS30	W68
AS30	W742
AS30	W745
AS31	W192
AS32	W440
AS33	W272
AS34	W379
AS35	W378
AS35	W177
AS35	W512
AS36	W496
AS36	W503
AS37	W431
AS38	W377
AS38	W443
AS38	W149
AS38	W148
AS38	W159
AS38	W150
AS38	W511
AS39	W310
AS39	W323
AS39	W534
AS39	W536
AS39	W533
AS39	W532
AS39	W535
AS40	W713
AS41	W273
AS41	W277
AS41	W276
AS41	W275
AS41	W274
AS42	W130
AS43	W87
AS44	W302
AS45	W219
AS46	W708
AS47	W98
AS47	W96
AS47	W95
AS48	W597
AS49	W74
AS50	W351
AS51	W72
AS51	W73
AS51	W71
AS52	W13
AS53	W187
AS53	W509
AS54	W716
AS55	W376
AS55	W196
AS56	W453
AS56	W456
AS56	W455
AS56	W454
AS57	W488
AS58	W70
AS58	W46
AS58	W334
AS58	W49
AS58	W47
AS58	W52
AS58	W51
AS58	W50
AS58	W45
AS58	W48
AS59	W170
AS60	W698
AS60	W232
AS60	W450
AS60	W697
AS61	W700
AS62	W505
AS63	W462
AS64	W508
AS65	W404
AS65	W424
AS65	W402
AS65	W403
AS66	W346
AS67	W54
AS68	W354
AS68	W355
AS68	W797
AS69	W364
AS69	W365
AS70	W579
AS71	W24
AS72	W672
AS72	W175
AS72	W678
AS72	W676
AS72	W413
AS72	W679
AS72	W673
AS72	W99
AS72	W444
AS72	W677
AS72	W405
AS72	W515
AS72	W675
AS73	W151
AS74	W701
AS75	W286
AS76	W167
AS76	W206
AS77	W617
AS78	W227
AS78	W224
AS78	W226
AS78	W225
AS79	W251
AS80	W738
AS81	W129
AS82	W181
AS82	W168
AS82	W92
AS82	W93
AS83	W724
AS84	W641
AS85	W588
AS86	W61
AS87	W725
AS88	W565
AS89	W412
AS89	W784
AS89	W783
AS89	W726
AS89	W782
AS90	W244
AS91	W174
AS92	W202
AS92	W199
AS92	W183
AS92	W198
AS92	W201
AS92	W142
AS92	W200
AS93	W37
AS93	W30
AS93	W31
AS94	W758
AS95	W483
AS95	W166
AS95	W165
AS95	W482
AS96	W10
AS97	W407
AS98	W428
AS99	W304
AS100	W610
AS100	W510
AS100	W59
AS100	W531
AS101	W82
AS101	W85
AS101	W36
AS101	W29
AS101	W32
AS101	W39
AS101	W40
AS101	W375
AS101	W35
AS101	W38
AS101	W33
AS101	W442
AS102	W789
AS102	W786
AS103	W162
AS103	W211
AS103	W213
AS103	W161
AS103	W210
AS103	W212
AS104	W145
AS105	W184
AS106	W683
AS107	W585
AS107	W592
AS107	W589
AS108	W97
AS108	W480
AS109	W387
AS109	W388
AS110	W556
AS111	W793
AS111	W247
AS112	W197
AS113	W583
AS114	W207
AS115	W771
AS116	W736
AS117	W671
AS118	W160
AS118	W542
AS118	W53
AS118	W540
AS118	W64
AS118	W537
AS118	W541
AS118	W767
AS118	W324
AS118	W538
AS118	W539
AS118	W421
AS118	W543
AS118	W544
AS119	W230
AS120	W134
AS121	W397
AS122	W682
AS123	W717
AS124	W117
AS125	W748
AS125	W66
AS125	W65
AS125	W744
AS126	W741
AS127	W7
AS127	W4
AS127	W3
AS127	W5
AS127	W781
AS128	W209
AS129	W119
AS129	W357
AS129	W305
AS129	W297
AS130	W755
AS130	W751
AS130	W203
AS130	W754
AS131	W461
AS132	W335
AS132	W345
AS133	W367
AS134	W528
AS135	W352
AS136	W646
AS137	W727
AS137	W802
AS137	W338
AS137	W317
AS137	W316
AS137	W339
AS137	W337
AS137	W801
AS138	W415
AS139	W180
AS140	W527
AS141	W493
AS142	W570
AS143	W447
AS144	W223
AS145	W792
AS145	W246
AS146	W57
AS147	W103
AS147	W102
AS147	W720
AS147	W715
AS147	W719
AS147	W104
AS147	W712
AS147	W696
AS148	W298
AS148	W112
AS148	W359
AS148	W307
AS148	W282
AS149	W578
AS150	W426
AS151	W714
AS152	W368
AS153	W128
AS154	W137
AS155	W252
AS156	W516
AS157	W390
AS157	W393
AS157	W389
AS158	W392
AS158	W391
AS159	W141
AS159	W140
AS160	W138
AS161	W81
AS162	W549
AS163	W489
AS164	W241
AS165	W182
AS166	W569
AS167	W106
AS168	W425
AS169	W621
AS170	W217
AS171	W75
AS172	W265
AS173	W576
AS174	W406
AS175	W616
AS176	W363
AS177	W278
AS178	W185
AS178	W513
AS179	W438
AS179	W437
AS180	W222
AS181	W171
AS181	W2
AS181	W172
AS182	W705
AS182	W706
AS182	W707
AS183	W296
AS184	W186
AS185	W779
AS186	W242
AS187	W773
AS188	W139
AS189	W77
AS189	W78
AS190	W763
AS191	W235
AS192	W427
AS193	W122
AS193	W113
AS193	W114
AS194	W640
AS195	W667
AS196	W245
AS197	W490
AS198	W294
AS199	W409
AS200	W325
AS201	W529
AS202	W288
AS202	W384
AS203	W400
AS204	W109
AS204	W107
AS204	W108
AS205	W731
AS206	W769
AS207	W105
AS208	W293
AS209	W739
AS210	W173
AS211	W6
AS212	W560
AS213	W303
AS214	W766
AS215	W86
AS215	W34
AS216	W436
AS216	W435
AS217	W366
AS218	W218
AS219	W484
AS219	W163
AS219	W485
AS220	W638
AS221	W734
AS221	W69
AS221	W362
AS222	W605
AS223	W723
AS224	W451
AS224	W452
AS225	W778
AS226	W14
AS227	W190
AS228	W411
AS229	W759
AS230	W94
AS230	W205
AS231	W330
AS232	W479
AS233	W577
AS234	W248
AS235	W547
AS236	W326
AS237	W655
AS238	W760
AS239	W523
AS240	W525
AS240	W519
AS240	W520
AS240	W521
AS241	W795
AS242	W702
AS243	W285
AS244	W136
AS245	W730
AS246	W710
AS247	W88
AS248	W110
AS249	W614
AS249	W613
AS249	W615
AS250	W1
AS251	W612
AS252	W644
AS253	W604
AS254	W121
AS255	W158
AS256	W249
AS257	W555
AS258	W764
AS259	W645
AS260	W116
AS261	W221
AS262	W280
AS262	W279
AS263	W552
AS264	W118
AS265	W15
AS266	W135
AS267	W133
AS268	W295
AS269	W587
AS270	W169
AS270	W204
AS271	W711
AS272	W215
AS273	W562
AS274	W699
AS275	W557
AS276	W504
AS277	W551
AS278	W231
AS279	W788
AS280	W486
AS281	W356
AS282	W752
AS283	W164
AS284	W567
AS284	W568
AS284	W566
AS285	W790
AS286	W718
AS287	W492
AS288	W420
AS289	W609
AS290	W419
AS291	W292
AS292	W590
AS293	W564
AS294	W56
AS295	W414
AS296	W152
AS297	W234
AS298	W580
AS299	W290
AS300	W208
AS301	W125
AS302	W571
AS303	W561
AS304	W350
AS305	W593
AS306	W595
AS307	W507
AS308	W761
AS309	W300
AS309	W299
AS310	W214
AS311	W502
AS312	W575
AS313	W432
AS314	W622
AS315	W721
AS316	W674
AS317	W100
AS318	W60
AS319	W17
AS320	W639
AS321	W238
AS322	W178
AS323	W772
AS324	W23
AS325	W228
AS326	W233
AS327	W776
AS328	W553
AS329	W89
AS330	W732
AS331	W179
AS332	W464
AS333	W785
AS334	W709
AS335	W596
AS336	W22
AS337	W704
AS338	W647
AS339	W80
AS340	W573
AS341	W765
AS342	W312
AS343	W433
AS344	W394
AS345	W550
AS346	W774
AS347	W642
AS348	W372
AS349	W410
AS350	W665
AS351	W369
AS352	W586
AS353	W606
AS354	W591
AS355	W434
AS356	W408
AS357	W194
AS358	W250
AS359	W417
AS360	W703
AS361	W603
AS362	W481
AS362	W9
AS363	W243
AS364	W514
AS365	W216
AS366	W572
AS367	W399
AS368	W156
AS369	W558
AS370	W146
AS371	W554
AS372	W491
AS373	W371
AS374	W768
AS375	W559
AS376	W26
AS377	W581
AS378	W401
AS379	W373
AS380	W787
AS381	W460
AS381	W459
AS382	W237
AS383	W239
AS384	W76
AS385	W353
AS386	W608
AS387	W628
AS388	W193
AS389	W418
AS390	W620
AS391	W127
AS392	W770
AS393	W8
AS394	W494
AS395	W147
AS396	W777
AS397	W681
AS398	W301
AS398	W0
AS399	W465
AS400	W111
AS401	W314
AS402	W195
AS403	W666
AS404	W90
AS405	W55
AS406	W750
AS407	W386
AS408	W737
AS409	W439
AS410	W618
AS411	W115
AS412	W236
AS413	W498
AS414	W16
AS415	W798
AS416	W584
AS417	W495
AS418	W619
AS419	W374
AS420	W132
AS421	W416
AS422	W506
AS423	W794
AS424	W423
AS425	W58
AS426	W526
AS427	W762
AS428	W329
AS429	W398
AS430	W501
AS431	W722
AS432	W315
AS433	W518
AS434	W101
AS435	W126
AS436	W497
AS437	W91
AS438	W253
AS439	W124
AS440	W27
AS441	W79
AS442	W28
AS443	W517
AS444	W25
AS445	W240
AS446	W733
AS447	W607
AS448	W84
AS449	W680
AS450	W800
AS451	W563
AS452	W594
AS453	W546
AS454	W422
AS455	W548
AS456	W670
AS457	W753
AS458	W487
