# Supplementary material for: Finding Constellations in Chemical Space Through Core Analysis
Source: Front Chem. 2019 Jul 16;7:510. doi: 10.3389/fchem.2019.00510 (PMC6646408; doi:10.3389/fchem.2019.00510)
Supplement: Supplementary file 2 [file Data_Sheet_1.ZIP › forPaper/data/cores_aktASM.tsv]

ASID	MID	Mnmols	ASnmols
AS1	M343	1	1
AS1	M342	1	1
AS2	M1373	1	1
AS3	M918	1	1
AS3	M920	1	1
AS3	M917	1	1
AS3	M921	1	1
AS3	M916	1	1
AS3	M919	1	1
AS3	M922	1	1
AS4	M1307	1	16
AS4	M1318	1	16
AS4	M1302	1	16
AS4	M1313	1	16
AS4	M1314	1	16
AS4	M1274	1	16
AS4	M1312	1	16
AS4	M1275	1	16
AS4	M1310	1	16
AS4	M745	1	16
AS4	M1277	1	16
AS4	M743	2	16
AS4	M1309	1	16
AS4	M1308	1	16
AS4	M1326	1	16
AS4	M1304	1	16
AS4	M1317	2	16
AS4	M1324	1	16
AS4	M1325	1	16
AS4	M742	14	16
AS4	M744	2	16
AS4	M1301	1	16
AS4	M1316	2	16
AS4	M1320	1	16
AS4	M1328	1	16
AS4	M1323	2	16
AS4	M746	1	16
AS4	M1311	1	16
AS4	M1321	1	16
AS4	M1303	1	16
AS4	M1327	1	16
AS4	M1305	1	16
AS4	M1315	1	16
AS4	M1306	1	16
AS4	M1276	1	16
AS4	M1292	1	16
AS4	M1319	1	16
AS4	M1293	1	16
AS4	M1322	1	16
AS5	M1594	1	1
AS5	M1593	1	1
AS6	M1893	1	3
AS6	M1834	3	3
AS6	M1895	1	3
AS6	M1835	3	3
AS6	M1894	1	3
AS6	M1891	1	3
AS6	M1833	2	3
AS6	M1890	1	3
AS6	M1892	1	3
AS7	M1506	1	1
AS7	M1505	1	1
AS8	M1064	1	20
AS8	M1755	1	20
AS8	M1742	1	20
AS8	M1068	1	20
AS8	M1753	1	20
AS8	M1242	1	20
AS8	M1752	1	20
AS8	M1756	1	20
AS8	M437	1	20
AS8	M1740	1	20
AS8	M1243	1	20
AS8	M1733	1	20
AS8	M1060	1	20
AS8	M1244	1	20
AS8	M1736	1	20
AS8	M1203	1	20
AS8	M767	1	20
AS8	M1416	1	20
AS8	M1741	1	20
AS8	M768	1	20
AS8	M1727	1	20
AS8	M434	1	20
AS8	M1422	1	20
AS8	M1751	1	20
AS8	M1725	1	20
AS8	M770	1	20
AS8	M1201	1	20
AS8	M436	1	20
AS8	M1739	1	20
AS8	M1071	1	20
AS8	M1061	1	20
AS8	M1735	1	20
AS8	M1744	1	20
AS8	M1748	1	20
AS8	M1745	1	20
AS8	M1732	1	20
AS8	M1729	1	20
AS8	M1067	1	20
AS8	M1728	1	20
AS8	M1754	1	20
AS8	M1063	1	20
AS8	M1743	1	20
AS8	M1750	1	20
AS8	M1420	1	20
AS8	M1726	1	20
AS8	M1417	1	20
AS8	M1730	1	20
AS8	M435	20	20
AS8	M1421	1	20
AS8	M771	1	20
AS8	M1738	1	20
AS8	M1749	1	20
AS8	M1069	1	20
AS8	M1746	1	20
AS8	M1062	1	20
AS8	M1747	1	20
AS8	M1202	1	20
AS8	M1737	1	20
AS8	M1415	1	20
AS8	M769	1	20
AS8	M1731	1	20
AS8	M1070	1	20
AS8	M1734	1	20
AS9	M36	1	1
AS9	M33	1	1
AS9	M35	1	1
AS9	M34	1	1
AS10	M1680	1	42
AS10	M1668	1	42
AS10	M907	1	42
AS10	M1199	1	42
AS10	M906	1	42
AS10	M1636	3	42
AS10	M1253	1	42
AS10	M1432	1	42
AS10	M1679	1	42
AS10	M1659	1	42
AS10	M1618	1	42
AS10	M1609	1	42
AS10	M1121	1	42
AS10	M1613	1	42
AS10	M1616	1	42
AS10	M1433	1	42
AS10	M1254	1	42
AS10	M1615	1	42
AS10	M163	1	42
AS10	M1681	1	42
AS10	M1603	1	42
AS10	M161	4	42
AS10	M1126	1	42
AS10	M1198	1	42
AS10	M1623	1	42
AS10	M1621	1	42
AS10	M1677	1	42
AS10	M810	1	42
AS10	M1663	1	42
AS10	M162	1	42
AS10	M1614	1	42
AS10	M1610	1	42
AS10	M808	2	42
AS10	M1552	1	42
AS10	M961	1	42
AS10	M1551	1	42
AS10	M1606	1	42
AS10	M1637	1	42
AS10	M405	1	42
AS10	M1620	1	42
AS10	M1553	1	42
AS10	M1602	1	42
AS10	M1612	1	42
AS10	M1676	1	42
AS10	M1664	1	42
AS10	M996	1	42
AS10	M1123	1	42
AS10	M1125	1	42
AS10	M1548	1	42
AS10	M811	1	42
AS10	M1666	1	42
AS10	M963	1	42
AS10	M407	1	42
AS10	M1673	1	42
AS10	M1674	1	42
AS10	M1624	1	42
AS10	M1608	1	42
AS10	M1122	1	42
AS10	M1689	1	42
AS10	M1667	1	42
AS10	M406	39	42
AS10	M1550	1	42
AS10	M1543	1	42
AS10	M1670	1	42
AS10	M1547	1	42
AS10	M1688	1	42
AS10	M962	1	42
AS10	M807	2	42
AS10	M1669	1	42
AS10	M1549	1	42
AS10	M1611	1	42
AS10	M1546	1	42
AS10	M1544	1	42
AS10	M1665	1	42
AS10	M995	1	42
AS10	M1622	1	42
AS10	M1671	1	42
AS10	M1541	1	42
AS10	M1545	1	42
AS10	M1675	1	42
AS10	M904	1	42
AS10	M1542	1	42
AS10	M160	4	42
AS10	M1607	1	42
AS10	M1635	1	42
AS10	M1619	1	42
AS10	M1617	1	42
AS10	M1672	1	42
AS10	M1660	1	42
AS10	M905	1	42
AS10	M1124	1	42
AS10	M1678	1	42
AS10	M1200	1	42
AS10	M964	1	42
AS10	M809	1	42
AS11	M1940	1	1
AS11	M1941	1	1
AS11	M1939	1	1
AS12	M2019	1	3
AS12	M2020	1	3
AS12	M584	2	3
AS12	M585	3	3
AS12	M2018	1	3
AS12	M960	1	3
AS12	M2017	1	3
AS12	M586	3	3
AS12	M957	1	3
AS12	M959	1	3
AS12	M956	1	3
AS12	M958	1	3
AS12	M583	3	3
AS13	M1027	1	1
AS13	M1028	1	1
AS13	M1026	1	1
AS14	M1514	1	1
AS15	M347	1	1
AS15	M346	1	1
AS16	M1066	1	13
AS16	M755	1	13
AS16	M990	1	13
AS16	M734	1	13
AS16	M756	1	13
AS16	M1648	1	13
AS16	M803	1	13
AS16	M1065	1	13
AS16	M223	13	13
AS16	M804	1	13
AS16	M225	1	13
AS16	M1232	1	13
AS16	M1656	1	13
AS16	M1650	1	13
AS16	M1231	1	13
AS16	M1233	1	13
AS16	M224	1	13
AS16	M1649	1	13
AS16	M1654	1	13
AS16	M1647	1	13
AS16	M1658	1	13
AS16	M989	1	13
AS16	M1646	1	13
AS16	M1653	1	13
AS16	M735	1	13
AS16	M1655	1	13
AS16	M1652	1	13
AS16	M1651	1	13
AS16	M1657	1	13
AS16	M222	13	13
AS17	M1454	1	1
AS17	M1453	1	1
AS18	M1572	1	1
AS18	M1571	1	1
AS19	M368	1	5
AS19	M366	4	5
AS19	M610	1	5
AS19	M508	1	5
AS19	M609	1	5
AS19	M367	1	5
AS19	M514	1	5
AS19	M509	1	5
AS19	M513	2	5
AS19	M506	1	5
AS19	M507	1	5
AS20	M894	1	1
AS20	M895	1	1
AS21	M1372	1	1
AS22	M1974	1	34
AS22	M159	1	34
AS22	M124	1	34
AS22	M113	1	34
AS22	M854	2	34
AS22	M826	1	34
AS22	M822	1	34
AS22	M901	1	34
AS22	M72	1	34
AS22	M2012	1	34
AS22	M1330	1	34
AS22	M123	1	34
AS22	M64	1	34
AS22	M1825	1	34
AS22	M68	1	34
AS22	M63	1	34
AS22	M877	2	34
AS22	M1928	1	34
AS22	M870	3	34
AS22	M71	1	34
AS22	M65	1	34
AS22	M59	1	34
AS22	M1973	1	34
AS22	M2011	1	34
AS22	M939	1	34
AS22	M60	1	34
AS22	M112	1	34
AS22	M864	3	34
AS22	M1926	1	34
AS22	M866	1	34
AS22	M861	2	34
AS22	M1990	1	34
AS22	M865	3	34
AS22	M872	1	34
AS22	M2009	1	34
AS22	M828	1	34
AS22	M868	2	34
AS22	M66	1	34
AS22	M855	1	34
AS22	M875	1	34
AS22	M119	1	34
AS22	M869	1	34
AS22	M1971	1	34
AS22	M856	3	34
AS22	M827	1	34
AS22	M859	5	34
AS22	M111	1	34
AS22	M816	1	34
AS22	M890	1	34
AS22	M67	1	34
AS22	M862	2	34
AS22	M857	3	34
AS22	M1827	5	34
AS22	M153	7	34
AS22	M881	1	34
AS22	M2010	1	34
AS22	M55	1	34
AS22	M892	1	34
AS22	M1252	1	34
AS22	M933	1	34
AS22	M1249	1	34
AS22	M1991	1	34
AS22	M829	1	34
AS22	M115	1	34
AS22	M62	1	34
AS22	M944	1	34
AS22	M853	2	34
AS22	M814	1	34
AS22	M114	1	34
AS22	M867	2	34
AS22	M70	1	34
AS22	M56	21	34
AS22	M879	3	34
AS22	M941	1	34
AS22	M937	1	34
AS22	M893	1	34
AS22	M1828	1	34
AS22	M116	1	34
AS22	M61	1	34
AS22	M2014	1	34
AS22	M874	1	34
AS22	M1826	5	34
AS22	M2016	1	34
AS22	M812	1	34
AS22	M819	1	34
AS22	M1927	1	34
AS22	M899	1	34
AS22	M1992	1	34
AS22	M1925	1	34
AS22	M900	1	34
AS22	M860	1	34
AS22	M871	3	34
AS22	M120	1	34
AS22	M936	1	34
AS22	M118	1	34
AS22	M122	1	34
AS22	M935	5	34
AS22	M943	1	34
AS22	M157	1	34
AS22	M942	1	34
AS22	M873	2	34
AS22	M152	7	34
AS22	M73	1	34
AS22	M155	11	34
AS22	M1329	1	34
AS22	M156	15	34
AS22	M154	1	34
AS22	M903	1	34
AS22	M1251	1	34
AS22	M902	1	34
AS22	M934	5	34
AS22	M57	30	34
AS22	M2015	1	34
AS22	M938	1	34
AS22	M158	1	34
AS22	M126	1	34
AS22	M117	1	34
AS22	M813	1	34
AS22	M125	1	34
AS22	M2013	1	34
AS22	M58	22	34
AS22	M69	1	34
AS22	M876	2	34
AS22	M858	5	34
AS22	M1332	1	34
AS22	M121	1	34
AS22	M1331	1	34
AS22	M1250	1	34
AS22	M880	3	34
AS22	M940	1	34
AS22	M815	1	34
AS22	M863	1	34
AS22	M830	1	34
AS22	M878	1	34
AS22	M1972	1	34
AS22	M1989	1	34
AS22	M820	1	34
AS22	M891	1	34
AS22	M821	1	34
AS23	M2024	1	1
AS23	M2023	1	1
AS23	M2022	1	1
AS23	M2021	1	1
AS24	M2001	1	1
AS24	M1998	1	1
AS24	M2000	1	1
AS24	M1999	1	1
AS25	M39	1	1
AS25	M37	1	1
AS25	M38	1	1
AS25	M40	1	1
AS26	M674	1	17
AS26	M687	1	17
AS26	M681	1	17
AS26	M676	1	17
AS26	M703	2	17
AS26	M689	1	17
AS26	M698	1	17
AS26	M682	1	17
AS26	M679	1	17
AS26	M683	1	17
AS26	M686	1	17
AS26	M685	1	17
AS26	M673	1	17
AS26	M684	1	17
AS26	M705	1	17
AS26	M694	1	17
AS26	M706	1	17
AS26	M709	1	17
AS26	M699	1	17
AS26	M693	1	17
AS26	M708	1	17
AS26	M707	1	17
AS26	M691	1	17
AS26	M704	1	17
AS26	M678	1	17
AS26	M688	1	17
AS26	M692	1	17
AS26	M672	16	17
AS26	M701	1	17
AS26	M690	1	17
AS26	M675	1	17
AS26	M697	1	17
AS26	M702	1	17
AS26	M680	1	17
AS26	M700	1	17
AS26	M677	1	17
AS27	M403	1	5
AS27	M404	1	5
AS27	M402	5	5
AS27	M426	1	5
AS27	M432	1	5
AS27	M429	1	5
AS27	M427	1	5
AS27	M486	1	5
AS27	M430	1	5
AS27	M431	1	5
AS27	M428	1	5
AS27	M401	1	5
AS28	M1057	1	1
AS28	M1056	1	1
AS28	M1058	1	1
AS28	M1059	1	1
AS29	M762	1	8
AS29	M738	8	8
AS29	M1598	1	8
AS29	M1601	1	8
AS29	M1241	1	8
AS29	M739	8	8
AS29	M1599	1	8
AS29	M740	1	8
AS29	M1600	1	8
AS29	M1596	1	8
AS29	M993	1	8
AS29	M1074	1	8
AS29	M1597	1	8
AS29	M761	1	8
AS29	M1240	1	8
AS29	M994	1	8
AS29	M741	1	8
AS29	M1595	1	8
AS29	M1075	1	8
AS30	M1865	1	9
AS30	M187	1	9
AS30	M1873	1	9
AS30	M1851	1	9
AS30	M188	1	9
AS30	M180	2	9
AS30	M181	2	9
AS30	M183	1	9
AS30	M190	1	9
AS30	M1859	1	9
AS30	M1867	1	9
AS30	M1850	1	9
AS30	M186	1	9
AS30	M182	1	9
AS30	M1849	2	9
AS30	M1869	1	9
AS30	M1866	1	9
AS30	M184	3	9
AS30	M1868	1	9
AS30	M185	1	9
AS30	M1863	2	9
AS30	M189	6	9
AS30	M1848	2	9
AS30	M1855	1	9
AS30	M1858	1	9
AS30	M1874	1	9
AS30	M1856	1	9
AS30	M191	1	9
AS30	M1864	1	9
AS30	M1857	1	9
AS30	M1870	1	9
AS31	M515	1	1
AS32	M1229	1	1
AS32	M1230	1	1
AS33	M713	1	1
AS33	M712	1	1
AS33	M710	1	1
AS33	M711	1	1
AS33	M714	1	1
AS34	M1053	1	1
AS34	M1054	1	1
AS34	M1055	1	1
AS34	M1052	1	1
AS35	M487	2	3
AS35	M1051	1	3
AS35	M488	3	3
AS35	M1048	1	3
AS35	M1049	1	3
AS35	M1389	1	3
AS35	M1390	1	3
AS35	M1050	1	3
AS36	M1367	1	2
AS36	M1368	2	2
AS36	M1369	1	2
AS37	M1204	1	1
AS37	M1205	1	1
AS38	M1045	1	7
AS38	M1388	1	7
AS38	M1236	1	7
AS38	M1237	1	7
AS38	M440	2	7
AS38	M421	1	7
AS38	M419	1	7
AS38	M414	1	7
AS38	M1046	1	7
AS38	M417	1	7
AS38	M1044	1	7
AS38	M1387	1	7
AS38	M415	7	7
AS38	M1047	1	7
AS38	M416	1	7
AS38	M418	1	7
AS38	M420	1	7
AS39	M1444	1	7
AS39	M1439	1	7
AS39	M1443	1	7
AS39	M1441	2	7
AS39	M817	7	7
AS39	M1440	1	7
AS39	M882	1	7
AS39	M1442	1	7
AS39	M818	1	7
AS40	M1793	1	1
AS40	M1792	1	1
AS41	M720	1	5
AS41	M722	1	5
AS41	M724	1	5
AS41	M721	1	5
AS41	M716	1	5
AS41	M718	1	5
AS41	M725	1	5
AS41	M715	5	5
AS41	M719	1	5
AS41	M723	1	5
AS41	M717	1	5
AS42	M365	1	1
AS42	M364	1	1
AS43	M232	1	1
AS43	M231	1	1
AS44	M791	1	1
AS44	M792	1	1
AS44	M793	1	1
AS44	M790	1	1
AS45	M581	1	1
AS45	M582	1	1
AS45	M580	1	1
AS46	M1784	1	1
AS46	M1783	1	1
AS47	M268	1	3
AS47	M292	1	3
AS47	M261	1	3
AS47	M269	1	3
AS47	M290	1	3
AS47	M260	2	3
AS47	M274	1	3
AS47	M278	1	3
AS47	M262	1	3
AS47	M288	1	3
AS47	M273	1	3
AS47	M289	1	3
AS47	M275	1	3
AS47	M263	1	3
AS47	M264	2	3
AS47	M277	2	3
AS47	M272	1	3
AS47	M266	2	3
AS47	M276	1	3
AS47	M279	1	3
AS47	M291	1	3
AS47	M287	1	3
AS47	M270	1	3
AS47	M267	2	3
AS47	M265	2	3
AS47	M271	1	3
AS48	M1539	1	1
AS48	M1540	1	1
AS49	M201	1	1
AS50	M968	1	1
AS50	M969	1	1
AS51	M200	1	3
AS51	M199	1	3
AS51	M198	1	3
AS51	M197	3	3
AS52	M42	1	1
AS52	M41	1	1
AS52	M43	1	1
AS52	M44	1	1
AS53	M504	2	2
AS53	M505	1	2
AS53	M1384	1	2
AS54	M1799	1	1
AS54	M1798	1	1
AS55	M1041	1	2
AS55	M524	1	2
AS55	M1043	1	2
AS55	M521	2	2
AS55	M1039	1	2
AS55	M1042	1	2
AS55	M1040	1	2
AS55	M523	1	2
AS55	M522	2	2
AS56	M1273	1	4
AS56	M1267	1	4
AS56	M1266	4	4
AS56	M1272	1	4
AS56	M1268	1	4
AS56	M1265	4	4
AS56	M1264	1	4
AS56	M1270	1	4
AS56	M1269	1	4
AS56	M1271	1	4
AS57	M1353	1	1
AS57	M1352	1	1
AS58	M133	1	10
AS58	M127	10	10
AS58	M196	1	10
AS58	M130	1	10
AS58	M132	1	10
AS58	M134	1	10
AS58	M135	1	10
AS58	M128	1	10
AS58	M908	1	10
AS58	M129	1	10
AS58	M131	1	10
AS59	M472	1	1
AS59	M470	1	1
AS59	M471	1	1
AS60	M1763	1	4
AS60	M1761	1	4
AS60	M616	1	4
AS60	M1256	1	4
AS60	M1255	1	4
AS60	M617	4	4
AS60	M1257	1	4
AS60	M1762	1	4
AS60	M1760	1	4
AS61	M1766	1	1
AS61	M1767	1	1
AS62	M1378	1	1
AS62	M1377	1	1
AS63	M1290	1	1
AS63	M1288	1	1
AS63	M1291	1	1
AS63	M1289	1	1
AS64	M1383	1	1
AS65	M1147	1	4
AS65	M1139	4	4
AS65	M1137	1	4
AS65	M1146	1	4
AS65	M1143	1	4
AS65	M1138	4	4
AS65	M1140	1	4
AS65	M1141	1	4
AS65	M1145	1	4
AS65	M1144	1	4
AS65	M1142	1	4
AS66	M953	1	1
AS66	M950	1	1
AS66	M954	1	1
AS66	M951	1	1
AS66	M949	1	1
AS66	M952	1	1
AS66	M955	1	1
AS67	M139	1	1
AS67	M138	1	1
AS68	M979	1	3
AS68	M974	1	3
AS68	M978	1	3
AS68	M1993	1	3
AS68	M981	1	3
AS68	M976	3	3
AS68	M977	1	3
AS68	M975	3	3
AS68	M980	1	3
AS69	M1000	1	2
AS69	M1001	2	2
AS69	M1003	1	2
AS69	M1002	2	2
AS69	M1004	1	2
AS69	M1005	1	2
AS70	M1511	1	1
AS71	M78	1	1
AS71	M79	1	1
AS72	M1696	1	13
AS72	M1710	1	13
AS72	M1239	1	13
AS72	M296	1	13
AS72	M1698	1	13
AS72	M1706	1	13
AS72	M1148	1	13
AS72	M483	1	13
AS72	M1712	1	13
AS72	M1396	1	13
AS72	M1397	1	13
AS72	M1701	1	13
AS72	M295	13	13
AS72	M1707	1	13
AS72	M1694	1	13
AS72	M1703	1	13
AS72	M1709	1	13
AS72	M1395	1	13
AS72	M1711	1	13
AS72	M1149	1	13
AS72	M484	1	13
AS72	M294	2	13
AS72	M1238	1	13
AS72	M1704	1	13
AS72	M1167	1	13
AS72	M293	1	13
AS72	M1705	1	13
AS72	M1708	1	13
AS72	M1150	1	13
AS72	M1702	1	13
AS72	M1695	1	13
AS72	M1168	1	13
AS72	M485	1	13
AS72	M1166	1	13
AS72	M1697	1	13
AS73	M422	1	1
AS73	M423	1	1
AS74	M1768	1	1
AS74	M1769	1	1
AS75	M752	1	1
AS75	M754	1	1
AS75	M753	1	1
AS75	M751	1	1
AS76	M464	1	2
AS76	M463	2	2
AS76	M462	2	2
AS76	M551	1	2
AS76	M461	1	2
AS76	M550	1	2
AS77	M1582	1	1
AS77	M1581	1	1
AS78	M604	1	4
AS78	M597	1	4
AS78	M601	1	4
AS78	M600	1	4
AS78	M596	4	4
AS78	M599	1	4
AS78	M603	1	4
AS78	M598	1	4
AS78	M602	1	4
AS79	M666	1	1
AS79	M665	1	1
AS80	M1844	1	1
AS80	M1843	1	1
AS80	M1842	1	1
AS81	M363	1	1
AS81	M361	1	1
AS81	M360	1	1
AS81	M362	1	1
AS82	M248	1	4
AS82	M244	2	4
AS82	M249	2	4
AS82	M252	1	4
AS82	M247	2	4
AS82	M245	4	4
AS82	M251	2	4
AS82	M250	1	4
AS82	M243	1	4
AS82	M465	2	4
AS82	M246	2	4
AS82	M242	2	4
AS83	M1814	1	1
AS83	M1813	1	1
AS83	M1815	1	1
AS84	M1631	1	1
AS84	M1632	1	1
AS85	M1523	1	1
AS86	M150	1	1
AS86	M151	1	1
AS87	M1816	1	1
AS88	M1489	1	1
AS88	M1490	1	1
AS89	M1946	1	5
AS89	M1944	1	5
AS89	M1949	1	5
AS89	M1164	5	5
AS89	M1165	1	5
AS89	M1818	1	5
AS89	M1162	1	5
AS89	M1948	1	5
AS89	M1163	5	5
AS89	M1947	1	5
AS89	M1945	1	5
AS89	M1817	1	5
AS90	M641	1	1
AS90	M642	1	1
AS91	M481	1	1
AS91	M482	1	1
AS92	M536	1	7
AS92	M399	1	7
AS92	M535	1	7
AS92	M532	1	7
AS92	M540	1	7
AS92	M539	1	7
AS92	M397	7	7
AS92	M398	1	7
AS92	M529	1	7
AS92	M530	1	7
AS92	M527	1	7
AS92	M531	1	7
AS92	M537	1	7
AS92	M533	1	7
AS92	M497	1	7
AS92	M528	1	7
AS92	M400	1	7
AS92	M534	1	7
AS92	M538	1	7
AS93	M90	1	3
AS93	M105	1	3
AS93	M89	1	3
AS93	M88	3	3
AS93	M92	1	3
AS93	M91	1	3
AS93	M104	1	3
AS94	M1897	1	1
AS94	M1898	1	1
AS94	M1896	1	1
AS94	M1899	1	1
AS95	M459	1	4
AS95	M1343	1	4
AS95	M1340	1	4
AS95	M457	3	4
AS95	M1341	2	4
AS95	M1342	1	4
AS95	M458	1	4
AS95	M1344	1	4
AS95	M456	2	4
AS95	M460	1	4
AS96	M29	1	1
AS96	M31	1	1
AS96	M30	1	1
AS96	M32	1	1
AS97	M1154	1	1
AS97	M1153	1	1
AS98	M1197	1	1
AS98	M1196	1	1
AS99	M800	1	1
AS99	M798	1	1
AS99	M797	1	1
AS99	M799	1	1
AS100	M1569	1	4
AS100	M147	1	4
AS100	M1386	1	4
AS100	M1435	1	4
AS100	M144	2	4
AS100	M1437	1	4
AS100	M145	1	4
AS100	M1438	1	4
AS100	M1570	1	4
AS100	M1436	1	4
AS100	M1385	1	4
AS100	M1434	1	4
AS100	M146	4	4
AS100	M1568	1	4
AS101	M101	1	12
AS101	M1037	1	12
AS101	M110	1	12
AS101	M108	1	12
AS101	M87	1	12
AS101	M85	12	12
AS101	M106	1	12
AS101	M107	1	12
AS101	M1038	1	12
AS101	M86	1	12
AS101	M1235	1	12
AS101	M1234	1	12
AS101	M228	1	12
AS101	M95	1	12
AS101	M221	1	12
AS101	M94	1	12
AS101	M102	1	12
AS101	M220	1	12
AS101	M93	1	12
AS101	M100	1	12
AS101	M109	1	12
AS101	M96	1	12
AS101	M103	1	12
AS102	M1964	1	2
AS102	M1953	1	2
AS102	M1955	2	2
AS102	M1957	1	2
AS102	M1965	1	2
AS102	M1966	1	2
AS102	M1956	1	2
AS102	M1954	2	2
AS103	M565	1	6
AS103	M443	3	6
AS103	M445	4	6
AS103	M447	1	6
AS103	M444	1	6
AS103	M446	2	6
AS103	M562	1	6
AS103	M563	1	6
AS103	M442	2	6
AS103	M566	1	6
AS103	M569	1	6
AS103	M564	2	6
AS103	M568	1	6
AS103	M567	1	6
AS104	M408	1	1
AS104	M409	1	1
AS105	M499	1	1
AS105	M498	1	1
AS106	M1723	1	1
AS106	M1724	1	1
AS107	M1518	3	3
AS107	M1524	1	3
AS107	M1525	1	3
AS107	M1519	1	3
AS107	M1517	1	3
AS107	M1530	1	3
AS107	M1529	1	3
AS108	M282	1	2
AS108	M285	1	2
AS108	M283	1	2
AS108	M280	2	2
AS108	M286	1	2
AS108	M1337	1	2
AS108	M1338	1	2
AS108	M284	1	2
AS108	M281	1	2
AS109	M1087	1	2
AS109	M1083	1	2
AS109	M1088	1	2
AS109	M1081	2	2
AS109	M1085	2	2
AS109	M1089	1	2
AS109	M1090	1	2
AS109	M1084	2	2
AS109	M1080	1	2
AS109	M1086	1	2
AS109	M1082	1	2
AS110	M1470	1	1
AS110	M1471	1	1
AS111	M658	1	2
AS111	M1982	1	2
AS111	M1980	1	2
AS111	M656	1	2
AS111	M657	1	2
AS111	M655	1	2
AS111	M653	2	2
AS111	M652	2	2
AS111	M1981	1	2
AS111	M1979	1	2
AS111	M654	1	2
AS112	M525	1	1
AS112	M526	1	1
AS113	M1515	1	1
AS114	M553	1	1
AS114	M554	1	1
AS114	M555	1	1
AS114	M552	1	1
AS115	M1918	1	1
AS116	M1838	1	1
AS116	M1836	1	1
AS116	M1837	1	1
AS117	M1693	1	1
AS117	M1692	1	1
AS118	M1450	1	14
AS118	M136	2	14
AS118	M441	1	14
AS118	M1186	1	14
AS118	M165	11	14
AS118	M1445	1	14
AS118	M137	1	14
AS118	M1452	1	14
AS118	M1447	1	14
AS118	M1446	1	14
AS118	M1448	1	14
AS118	M884	1	14
AS118	M1914	1	14
AS118	M164	1	14
AS118	M166	1	14
AS118	M883	3	14
AS118	M1451	1	14
AS118	M1449	1	14
AS119	M611	1	1
AS119	M612	1	1
AS120	M373	1	1
AS120	M374	1	1
AS120	M375	1	1
AS121	M1128	1	1
AS121	M1127	1	1
AS122	M1722	1	1
AS122	M1721	1	1
AS122	M1720	1	1
AS122	M1719	1	1
AS123	M1801	1	1
AS123	M1800	1	1
AS124	M334	1	1
AS124	M335	1	1
AS125	M175	1	4
AS125	M171	1	4
AS125	M168	1	4
AS125	M1872	1	4
AS125	M176	1	4
AS125	M173	1	4
AS125	M179	1	4
AS125	M172	1	4
AS125	M178	1	4
AS125	M1871	1	4
AS125	M169	2	4
AS125	M1861	1	4
AS125	M170	1	4
AS125	M174	1	4
AS125	M177	3	4
AS125	M1860	1	4
AS125	M1862	1	4
AS125	M167	2	4
AS126	M1852	1	1
AS126	M1854	1	1
AS126	M1853	1	1
AS127	M1942	1	5
AS127	M1943	1	5
AS127	M18	1	5
AS127	M17	1	5
AS127	M11	5	5
AS127	M16	1	5
AS127	M24	1	5
AS127	M23	1	5
AS127	M12	5	5
AS127	M14	1	5
AS127	M15	1	5
AS127	M13	1	5
AS128	M561	1	1
AS128	M560	1	1
AS129	M339	4	4
AS129	M782	1	4
AS129	M988	1	4
AS129	M338	4	4
AS129	M341	1	4
AS129	M987	1	4
AS129	M802	1	4
AS129	M783	1	4
AS129	M340	1	4
AS129	M801	1	4
AS130	M541	4	4
AS130	M1889	1	4
AS130	M542	1	4
AS130	M543	1	4
AS130	M1879	1	4
AS130	M1878	1	4
AS130	M1886	1	4
AS130	M1887	1	4
AS130	M1888	1	4
AS131	M1286	1	1
AS131	M1285	1	1
AS131	M1284	1	1
AS131	M1287	1	1
AS132	M912	1	2
AS132	M909	2	2
AS132	M914	1	2
AS132	M947	1	2
AS132	M915	1	2
AS132	M910	2	2
AS132	M913	1	2
AS132	M945	1	2
AS132	M946	1	2
AS132	M948	1	2
AS132	M911	2	2
AS133	M1016	1	1
AS133	M1010	1	1
AS133	M1015	1	1
AS133	M1011	1	1
AS133	M1014	1	1
AS133	M1012	1	1
AS133	M1017	1	1
AS133	M1013	1	1
AS134	M1428	1	1
AS134	M1429	1	1
AS134	M1427	1	1
AS134	M1426	1	1
AS135	M970	1	1
AS135	M971	1	1
AS136	M1642	1	1
AS136	M1643	1	1
AS137	M926	3	8
AS137	M928	1	8
AS137	M925	1	8
AS137	M836	2	8
AS137	M846	1	8
AS137	M1819	1	8
AS137	M851	1	8
AS137	M2006	1	8
AS137	M845	2	8
AS137	M2008	1	8
AS137	M929	1	8
AS137	M835	2	8
AS137	M839	3	8
AS137	M1821	1	8
AS137	M852	1	8
AS137	M843	5	8
AS137	M2005	1	8
AS137	M838	8	8
AS137	M924	2	8
AS137	M848	3	8
AS137	M1822	3	8
AS137	M1823	3	8
AS137	M1824	1	8
AS137	M842	5	8
AS137	M847	2	8
AS137	M844	2	8
AS137	M932	1	8
AS137	M1820	1	8
AS137	M927	3	8
AS137	M849	3	8
AS137	M931	1	8
AS137	M930	1	8
AS137	M841	1	8
AS137	M840	2	8
AS137	M850	2	8
AS137	M837	3	8
AS137	M2007	1	8
AS137	M923	2	8
AS138	M1174	1	1
AS138	M1175	1	1
AS139	M493	1	1
AS139	M494	1	1
AS140	M1424	1	1
AS140	M1425	1	1
AS141	M1363	1	1
AS142	M1497	1	1
AS142	M1498	1	1
AS143	M1247	1	1
AS143	M1245	1	1
AS143	M1248	1	1
AS143	M1246	1	1
AS144	M593	1	1
AS144	M595	1	1
AS144	M594	1	1
AS145	M651	1	2
AS145	M1975	1	2
AS145	M647	1	2
AS145	M1976	1	2
AS145	M649	1	2
AS145	M650	1	2
AS145	M646	2	2
AS145	M648	1	2
AS145	M1978	1	2
AS145	M645	2	2
AS145	M1977	1	2
AS146	M142	1	1
AS147	M1805	1	8
AS147	M1757	1	8
AS147	M1796	1	8
AS147	M1806	1	8
AS147	M304	1	8
AS147	M302	1	8
AS147	M1758	2	8
AS147	M1807	1	8
AS147	M301	7	8
AS147	M307	1	8
AS147	M1791	1	8
AS147	M1759	1	8
AS147	M305	1	8
AS147	M1808	1	8
AS147	M306	1	8
AS147	M303	1	8
AS147	M1797	1	8
AS148	M784	1	5
AS148	M323	1	5
AS148	M321	5	5
AS148	M320	5	5
AS148	M805	1	5
AS148	M736	1	5
AS148	M785	1	5
AS148	M322	1	5
AS148	M992	1	5
AS148	M806	1	5
AS148	M737	1	5
AS148	M991	1	5
AS149	M1510	1	1
AS150	M1192	1	1
AS150	M1193	1	1
AS151	M1794	1	1
AS151	M1795	1	1
AS152	M1019	1	1
AS152	M1020	1	1
AS152	M1021	1	1
AS152	M1018	1	1
AS153	M357	1	1
AS153	M359	1	1
AS153	M356	1	1
AS153	M358	1	1
AS154	M380	1	1
AS154	M381	1	1
AS154	M383	1	1
AS154	M384	1	1
AS154	M382	1	1
AS155	M668	1	1
AS155	M667	1	1
AS155	M669	1	1
AS156	M1399	1	1
AS156	M1398	1	1
AS157	M1093	1	3
AS157	M1115	1	3
AS157	M1116	1	3
AS157	M1094	1	3
AS157	M1099	2	3
AS157	M1113	1	3
AS157	M1101	1	3
AS157	M1095	2	3
AS157	M1091	1	3
AS157	M1114	1	3
AS157	M1097	2	3
AS157	M1098	1	3
AS157	M1096	1	3
AS157	M1092	2	3
AS157	M1100	2	3
AS158	M1106	2	2
AS158	M1111	1	2
AS158	M1103	2	2
AS158	M1104	1	2
AS158	M1110	1	2
AS158	M1109	1	2
AS158	M1112	1	2
AS158	M1107	2	2
AS158	M1105	1	2
AS158	M1102	1	2
AS158	M1108	1	2
AS159	M392	1	2
AS159	M393	1	2
AS159	M389	1	2
AS159	M390	2	2
AS159	M394	1	2
AS159	M391	1	2
AS159	M396	1	2
AS159	M395	1	2
AS160	M386	1	1
AS160	M385	1	1
AS161	M219	1	1
AS161	M217	1	1
AS161	M218	1	1
AS162	M1462	1	1
AS163	M1354	1	1
AS163	M1355	1	1
AS164	M633	1	1
AS164	M634	1	1
AS165	M496	1	1
AS165	M495	1	1
AS166	M1495	1	1
AS166	M1496	1	1
AS167	M310	1	1
AS167	M311	1	1
AS168	M1191	1	1
AS168	M1190	1	1
AS169	M1589	1	1
AS169	M1590	1	1
AS170	M577	1	1
AS170	M576	1	1
AS171	M202	1	1
AS171	M203	1	1
AS172	M695	1	1
AS172	M696	1	1
AS173	M1508	1	1
AS174	M1152	1	1
AS174	M1151	1	1
AS175	M1579	1	1
AS175	M1580	1	1
AS176	M999	1	1
AS177	M728	1	1
AS177	M726	1	1
AS177	M727	1	1
AS178	M500	2	2
AS178	M501	2	2
AS178	M1392	1	2
AS178	M1391	1	2
AS179	M1226	1	2
AS179	M1225	1	2
AS179	M1223	2	2
AS179	M1222	2	2
AS179	M1224	1	2
AS179	M1221	1	2
AS180	M591	1	1
AS180	M592	1	1
AS180	M590	1	1
AS181	M475	1	3
AS181	M10	1	3
AS181	M9	2	3
AS181	M476	1	3
AS181	M473	2	3
AS181	M8	3	3
AS181	M7	1	3
AS181	M474	1	3
AS182	M1777	1	3
AS182	M1781	1	3
AS182	M1780	1	3
AS182	M1776	3	3
AS182	M1782	1	3
AS182	M1778	1	3
AS182	M1779	1	3
AS183	M781	1	1
AS183	M780	1	1
AS184	M503	1	1
AS184	M502	1	1
AS185	M1938	1	1
AS185	M1937	1	1
AS186	M636	1	1
AS186	M635	1	1
AS187	M1921	1	1
AS187	M1920	1	1
AS188	M388	1	1
AS188	M387	1	1
AS189	M208	2	2
AS189	M206	1	2
AS189	M209	1	2
AS189	M210	1	2
AS189	M211	1	2
AS189	M207	2	2
AS190	M1910	1	1
AS191	M623	1	1
AS191	M622	1	1
AS192	M1194	1	1
AS192	M1195	1	1
AS193	M327	1	3
AS193	M325	3	3
AS193	M324	1	3
AS193	M326	3	3
AS193	M329	1	3
AS193	M328	1	3
AS194	M1629	1	1
AS194	M1630	1	1
AS195	M1687	1	1
AS195	M1686	1	1
AS196	M643	1	1
AS196	M644	1	1
AS197	M1358	1	1
AS197	M1356	1	1
AS197	M1357	1	1
AS197	M1359	1	1
AS198	M777	1	1
AS198	M776	1	1
AS199	M1157	1	1
AS199	M1158	1	1
AS200	M886	1	1
AS200	M887	1	1
AS200	M885	1	1
AS201	M1431	1	1
AS201	M1430	1	1
AS202	M760	1	2
AS202	M758	2	2
AS202	M759	1	2
AS202	M1073	1	2
AS202	M1072	1	2
AS202	M757	2	2
AS203	M1133	1	1
AS203	M1134	1	1
AS204	M314	1	3
AS204	M313	1	3
AS204	M312	3	3
AS204	M315	1	3
AS205	M1830	1	1
AS206	M1916	1	1
AS207	M309	1	1
AS207	M308	1	1
AS208	M775	1	1
AS208	M774	1	1
AS209	M1845	1	1
AS209	M1846	1	1
AS209	M1847	1	1
AS210	M477	1	1
AS210	M479	1	1
AS210	M478	1	1
AS210	M480	1	1
AS211	M21	1	1
AS211	M19	1	1
AS211	M22	1	1
AS211	M20	1	1
AS212	M1479	1	1
AS212	M1478	1	1
AS213	M795	1	1
AS213	M796	1	1
AS213	M794	1	1
AS214	M1913	1	1
AS215	M230	1	2
AS215	M97	2	2
AS215	M98	1	2
AS215	M229	1	2
AS215	M99	1	2
AS216	M1217	1	2
AS216	M1220	1	2
AS216	M1219	1	2
AS216	M1216	2	2
AS216	M1215	1	2
AS216	M1218	1	2
AS217	M1008	1	1
AS217	M1007	1	1
AS217	M1006	1	1
AS217	M1009	1	1
AS218	M579	1	1
AS218	M578	1	1
AS219	M451	1	3
AS219	M449	3	3
AS219	M1346	1	3
AS219	M448	1	3
AS219	M450	3	3
AS219	M1345	1	3
AS219	M1348	1	3
AS219	M1347	1	3
AS220	M1625	1	1
AS220	M1626	1	1
AS221	M194	1	3
AS221	M997	1	3
AS221	M195	1	3
AS221	M192	3	3
AS221	M193	3	3
AS221	M998	1	3
AS222	M1559	1	1
AS222	M1558	1	1
AS223	M1811	1	1
AS223	M1812	1	1
AS224	M1263	1	2
AS224	M1262	1	2
AS224	M1259	2	2
AS224	M1258	1	2
AS224	M1260	2	2
AS224	M1261	1	2
AS225	M1934	1	1
AS225	M1933	1	1
AS225	M1935	1	1
AS225	M1936	1	1
AS226	M45	1	1
AS226	M47	1	1
AS226	M48	1	1
AS226	M46	1	1
AS227	M510	1	1
AS227	M512	1	1
AS227	M511	1	1
AS228	M1161	1	1
AS228	M1160	1	1
AS229	M1902	1	1
AS229	M1900	1	1
AS229	M1904	1	1
AS229	M1901	1	1
AS229	M1903	1	1
AS230	M259	1	2
AS230	M258	1	2
AS230	M549	1	2
AS230	M256	2	2
AS230	M546	1	2
AS230	M253	2	2
AS230	M255	2	2
AS230	M254	1	2
AS230	M257	1	2
AS230	M547	1	2
AS230	M548	1	2
AS231	M898	1	1
AS231	M897	1	1
AS232	M1333	1	1
AS232	M1336	1	1
AS232	M1335	1	1
AS232	M1334	1	1
AS233	M1509	1	1
AS234	M660	1	1
AS234	M659	1	1
AS235	M1457	1	1
AS235	M1459	1	1
AS235	M1460	1	1
AS235	M1458	1	1
AS236	M888	1	1
AS236	M889	1	1
AS237	M1662	1	1
AS237	M1661	1	1
AS238	M1906	1	1
AS238	M1905	1	1
AS239	M1419	1	1
AS239	M1418	1	1
AS240	M1411	1	4
AS240	M1406	1	4
AS240	M1412	1	4
AS240	M1409	3	4
AS240	M1413	1	4
AS240	M1404	1	4
AS240	M1414	1	4
AS240	M1408	1	4
AS240	M1410	1	4
AS240	M1407	1	4
AS240	M1405	4	4
AS241	M1988	1	1
AS241	M1987	1	1
AS241	M1986	1	1
AS242	M1771	1	1
AS242	M1770	1	1
AS243	M749	1	1
AS243	M750	1	1
AS243	M748	1	1
AS243	M747	1	1
AS244	M379	1	1
AS244	M378	1	1
AS245	M1829	1	1
AS246	M1787	1	1
AS246	M1788	1	1
AS247	M233	1	1
AS247	M235	1	1
AS247	M234	1	1
AS248	M316	1	1
AS248	M317	1	1
AS249	M1578	1	3
AS249	M1576	1	3
AS249	M1575	3	3
AS249	M1577	1	3
AS250	M3	1	1
AS250	M4	1	1
AS250	M5	1	1
AS250	M6	1	1
AS251	M1573	1	1
AS251	M1574	1	1
AS252	M1639	1	1
AS252	M1638	1	1
AS253	M1556	1	1
AS253	M1557	1	1
AS254	M345	1	1
AS254	M344	1	1
AS255	M438	1	1
AS255	M439	1	1
AS256	M662	1	1
AS256	M661	1	1
AS257	M1468	1	1
AS257	M1469	1	1
AS258	M1911	1	1
AS259	M1640	1	1
AS259	M1641	1	1
AS260	M333	1	1
AS260	M332	1	1
AS261	M589	1	1
AS261	M587	1	1
AS261	M588	1	1
AS262	M730	1	2
AS262	M733	1	2
AS262	M731	1	2
AS262	M732	1	2
AS262	M729	2	2
AS263	M1465	1	1
AS264	M337	1	1
AS264	M336	1	1
AS265	M50	1	1
AS265	M49	1	1
AS266	M376	1	1
AS266	M377	1	1
AS267	M370	1	1
AS267	M372	1	1
AS267	M371	1	1
AS268	M778	1	1
AS268	M779	1	1
AS269	M1522	1	1
AS270	M467	2	2
AS270	M468	2	2
AS270	M544	1	2
AS270	M469	1	2
AS270	M545	1	2
AS270	M466	1	2
AS271	M1790	1	1
AS271	M1789	1	1
AS272	M573	1	1
AS272	M572	1	1
AS273	M1483	1	1
AS273	M1482	1	1
AS274	M1764	1	1
AS274	M1765	1	1
AS275	M1472	1	1
AS275	M1473	1	1
AS276	M1376	1	1
AS277	M1464	1	1
AS278	M613	1	1
AS278	M615	1	1
AS278	M614	1	1
AS279	M1963	1	1
AS279	M1961	1	1
AS279	M1962	1	1
AS280	M1349	1	1
AS280	M1350	1	1
AS281	M982	1	1
AS281	M983	1	1
AS281	M986	1	1
AS281	M984	1	1
AS281	M985	1	1
AS282	M1880	1	1
AS282	M1883	1	1
AS282	M1881	1	1
AS282	M1882	1	1
AS283	M453	1	1
AS283	M454	1	1
AS283	M452	1	1
AS283	M455	1	1
AS284	M1492	1	3
AS284	M1494	1	3
AS284	M1491	3	3
AS284	M1493	1	3
AS285	M1970	1	1
AS285	M1969	1	1
AS285	M1968	1	1
AS285	M1967	1	1
AS286	M1803	1	1
AS286	M1802	1	1
AS286	M1804	1	1
AS287	M1362	1	1
AS288	M1185	1	1
AS288	M1184	1	1
AS289	M1566	1	1
AS289	M1567	1	1
AS290	M1182	1	1
AS290	M1183	1	1
AS291	M773	1	1
AS291	M772	1	1
AS292	M1527	1	1
AS292	M1526	1	1
AS293	M1486	1	1
AS293	M1487	1	1
AS293	M1488	1	1
AS294	M141	1	1
AS295	M1170	1	1
AS295	M1172	1	1
AS295	M1169	1	1
AS295	M1171	1	1
AS295	M1173	1	1
AS296	M424	1	1
AS296	M425	1	1
AS297	M620	1	1
AS297	M621	1	1
AS298	M1512	1	1
AS299	M765	1	1
AS299	M766	1	1
AS299	M763	1	1
AS299	M764	1	1
AS300	M558	1	1
AS300	M559	1	1
AS300	M556	1	1
AS300	M557	1	1
AS301	M350	1	1
AS301	M351	1	1
AS302	M1500	1	1
AS302	M1499	1	1
AS303	M1481	1	1
AS303	M1480	1	1
AS304	M966	1	1
AS304	M965	1	1
AS304	M967	1	1
AS305	M1531	1	1
AS305	M1532	1	1
AS306	M1535	1	1
AS306	M1536	1	1
AS307	M1381	1	1
AS307	M1382	1	1
AS308	M1908	1	1
AS308	M1907	1	1
AS309	M788	1	2
AS309	M786	2	2
AS309	M787	1	2
AS310	M570	1	1
AS310	M571	1	1
AS311	M1375	1	1
AS312	M1507	1	1
AS313	M1206	1	1
AS313	M1208	1	1
AS313	M1207	1	1
AS314	M1592	1	1
AS314	M1591	1	1
AS315	M1809	1	1
AS316	M1699	1	1
AS316	M1700	1	1
AS317	M297	1	1
AS317	M298	1	1
AS318	M149	1	1
AS318	M148	1	1
AS319	M54	1	1
AS319	M53	1	1
AS320	M1628	1	1
AS320	M1627	1	1
AS321	M628	1	1
AS321	M627	1	1
AS322	M489	1	1
AS322	M490	1	1
AS323	M1919	1	1
AS324	M77	1	1
AS324	M76	1	1
AS325	M607	1	1
AS325	M605	1	1
AS325	M606	1	1
AS325	M608	1	1
AS326	M619	1	1
AS326	M618	1	1
AS327	M1929	1	1
AS327	M1930	1	1
AS328	M1466	1	1
AS329	M237	1	1
AS329	M236	1	1
AS330	M1831	1	1
AS331	M492	1	1
AS331	M491	1	1
AS332	M1294	1	1
AS332	M1296	1	1
AS332	M1297	1	1
AS332	M1295	1	1
AS333	M1952	1	1
AS333	M1950	1	1
AS333	M1951	1	1
AS334	M1785	1	1
AS334	M1786	1	1
AS335	M1538	1	1
AS335	M1537	1	1
AS336	M74	1	1
AS336	M75	1	1
AS337	M1774	1	1
AS337	M1775	1	1
AS338	M1644	1	1
AS338	M1645	1	1
AS339	M215	1	1
AS339	M216	1	1
AS339	M214	1	1
AS340	M1503	1	1
AS340	M1504	1	1
AS341	M1912	1	1
AS342	M823	1	1
AS342	M824	1	1
AS342	M825	1	1
AS343	M1210	1	1
AS343	M1209	1	1
AS344	M1117	1	1
AS344	M1119	1	1
AS344	M1118	1	1
AS344	M1120	1	1
AS345	M1463	1	1
AS346	M1923	1	1
AS346	M1922	1	1
AS346	M1924	1	1
AS347	M1634	1	1
AS347	M1633	1	1
AS348	M1033	1	1
AS348	M1034	1	1
AS349	M1159	1	1
AS350	M1682	1	1
AS350	M1683	1	1
AS351	M1022	1	1
AS351	M1025	1	1
AS351	M1023	1	1
AS351	M1024	1	1
AS352	M1521	1	1
AS352	M1520	1	1
AS353	M1560	1	1
AS353	M1561	1	1
AS354	M1528	1	1
AS355	M1211	1	1
AS355	M1213	1	1
AS355	M1214	1	1
AS355	M1212	1	1
AS356	M1155	1	1
AS356	M1156	1	1
AS357	M517	1	1
AS357	M519	1	1
AS357	M518	1	1
AS358	M664	1	1
AS358	M663	1	1
AS359	M1178	1	1
AS359	M1179	1	1
AS360	M1772	1	1
AS360	M1773	1	1
AS361	M1555	1	1
AS361	M1554	1	1
AS362	M28	1	2
AS362	M27	2	2
AS362	M1339	1	2
AS363	M639	1	1
AS363	M637	1	1
AS363	M640	1	1
AS363	M638	1	1
AS364	M1393	1	1
AS364	M1394	1	1
AS365	M575	1	1
AS365	M574	1	1
AS366	M1501	1	1
AS366	M1502	1	1
AS367	M1132	1	1
AS367	M1131	1	1
AS368	M433	1	1
AS369	M1475	1	1
AS369	M1474	1	1
AS370	M411	1	1
AS370	M410	1	1
AS371	M1467	1	1
AS372	M1361	1	1
AS372	M1360	1	1
AS373	M1029	1	1
AS373	M1032	1	1
AS373	M1030	1	1
AS373	M1031	1	1
AS374	M1915	1	1
AS375	M1476	1	1
AS375	M1477	1	1
AS376	M82	1	1
AS376	M81	1	1
AS377	M1513	1	1
AS378	M1136	1	1
AS378	M1135	1	1
AS379	M1035	1	1
AS380	M1958	1	1
AS380	M1960	1	1
AS380	M1959	1	1
AS381	M1282	1	2
AS381	M1280	1	2
AS381	M1278	2	2
AS381	M1283	1	2
AS381	M1279	2	2
AS381	M1281	1	2
AS382	M626	1	1
AS383	M630	1	1
AS383	M629	1	1
AS384	M205	1	1
AS384	M204	1	1
AS385	M972	1	1
AS385	M973	1	1
AS386	M1565	1	1
AS386	M1564	1	1
AS387	M1604	1	1
AS387	M1605	1	1
AS388	M516	1	1
AS389	M1181	1	1
AS389	M1180	1	1
AS390	M1587	1	1
AS390	M1588	1	1
AS391	M354	1	1
AS391	M355	1	1
AS392	M1917	1	1
AS393	M26	1	1
AS393	M25	1	1
AS394	M1364	1	1
AS395	M413	1	1
AS395	M412	1	1
AS396	M1931	1	1
AS396	M1932	1	1
AS397	M1717	1	1
AS397	M1718	1	1
AS397	M1715	1	1
AS397	M1716	1	1
AS398	M2	1	2
AS398	M1	2	2
AS398	M789	1	2
AS399	M1298	1	1
AS399	M1300	1	1
AS399	M1299	1	1
AS400	M319	1	1
AS400	M318	1	1
AS401	M831	1	1
AS401	M832	1	1
AS402	M520	1	1
AS403	M1685	1	1
AS403	M1684	1	1
AS404	M239	1	1
AS404	M238	1	1
AS405	M140	1	1
AS406	M1876	1	1
AS406	M1875	1	1
AS406	M1877	1	1
AS407	M1079	1	1
AS407	M1076	1	1
AS407	M1077	1	1
AS407	M1078	1	1
AS408	M1841	1	1
AS408	M1840	1	1
AS408	M1839	1	1
AS409	M1227	1	1
AS409	M1228	1	1
AS410	M1584	1	1
AS410	M1583	1	1
AS411	M331	1	1
AS411	M330	1	1
AS412	M625	1	1
AS412	M624	1	1
AS413	M1371	1	1
AS414	M51	1	1
AS414	M52	1	1
AS415	M1997	1	1
AS415	M1995	1	1
AS415	M1996	1	1
AS415	M1994	1	1
AS416	M1516	1	1
AS417	M1365	1	1
AS417	M1366	1	1
AS418	M1585	1	1
AS418	M1586	1	1
AS419	M1036	1	1
AS420	M369	1	1
AS421	M1176	1	1
AS421	M1177	1	1
AS422	M1379	1	1
AS422	M1380	1	1
AS423	M1983	1	1
AS423	M1985	1	1
AS423	M1984	1	1
AS424	M1189	1	1
AS424	M1188	1	1
AS425	M143	1	1
AS426	M1423	1	1
AS427	M1909	1	1
AS428	M896	1	1
AS429	M1130	1	1
AS429	M1129	1	1
AS430	M1374	1	1
AS431	M1810	1	1
AS432	M833	1	1
AS432	M834	1	1
AS433	M1403	1	1
AS433	M1402	1	1
AS434	M299	1	1
AS434	M300	1	1
AS435	M352	1	1
AS435	M353	1	1
AS436	M1370	1	1
AS437	M241	1	1
AS437	M240	1	1
AS438	M671	1	1
AS438	M670	1	1
AS439	M348	1	1
AS439	M349	1	1
AS440	M83	1	1
AS441	M213	1	1
AS441	M212	1	1
AS442	M84	1	1
AS443	M1400	1	1
AS443	M1401	1	1
AS444	M80	1	1
[truncated: 25 more rows]
