# Supplementary material for: Finding Constellations in Chemical Space Through Core Analysis
Source: Front Chem. 2019 Jul 16;7:510. doi: 10.3389/fchem.2019.00510 (PMC6646408; doi:10.3389/fchem.2019.00510)
Supplement: Supplementary file 2 [file Data_Sheet_1.ZIP › forPaper/data/akt.tsv]

CMPD_CHEMBLID	SMILES	PCHEMBL_VALUE
CHEMBL104264	Brc1ccc(\C=C\CNCCNS(=O)(=O)c2cccc3cnccc23)cc1	6.52
CHEMBL3672066	Brc1cnc2nc(c3ccc(CN4CC(C4)c5n[nH]c(n5)c6ccccn6)cc3)c(cn12)c7ccccc7	7.85
CHEMBL3639709	C(N1CC(C1)c2n[nH]c(n2)c3ccccn3)c4ccc(cc4)c5nc6nc(nn6cc5c7ccccc7)C8CC8	8.3
CHEMBL429703	C(N1CCC(CC1)c2cc([nH]n2)c3ccccc3)c4ccc(cc4)c5nc6ncccc6cc5c7ccccc7	5.8
CHEMBL259982	C(N1CCC(CC1)c2cc([nH]n2)c3ccccn3)c4ccc(cc4)c5nc6ncccc6cc5c7ccccc7	6.55
CHEMBL407733	C(N1CCC(CC1)c2cc([nH]n2)c3cccnc3)c4ccc(cc4)c5nc6ncccc6cc5c7ccccc7	6.05
CHEMBL261542	C(N1CCC(CC1)c2cc([nH]n2)c3ccncc3)c4ccc(cc4)c5nc6ccccc6nc5c7ccccc7	5.97
CHEMBL261540	C(N1CCC(CC1)c2cc([nH]n2)c3ccncc3)c4ccc(cc4)c5nc6ncccc6cc5c7ccccc7	6.58
CHEMBL3672040	C(N1CCC(CC1)c2cnc3ccccc3n2)c4ccc(cc4)c5nc6nc(nn6cc5c7ccccc7)C8CC8	6.56
CHEMBL3672012	C(N1CCC(CC1)c2cnc3ccccc3n2)c4ccc(cc4)c5nc6nccn6cc5c7ccccc7	8.05
CHEMBL259753	C(N1CCC(CC1)c2n[nH]c(n2)c3ccccn3)c4ccc(cc4)c5nc6cccnc6cc5c7ccccc7	7.16
CHEMBL447328	C(N1CCC(CC1)c2n[nH]c(n2)c3ccccn3)c4ccc(cc4)c5nc6ccn7cnnc7c6cc5c8ccccc8	8
CHEMBL259967	C(N1CCC(CC1)c2n[nH]c(n2)c3ccccn3)c4ccc(cc4)c5nc6ccncc6cc5c7ccccc7	6.68
CHEMBL259968	C(N1CCC(CC1)c2n[nH]c(n2)c3ccccn3)c4ccc(cc4)c5nc6cnccc6cc5c7ccccc7	6.8
CHEMBL260670	C(N1CCC(CC1)c2n[nH]c(n2)c3ccccn3)c4ccc(cc4)c5nc6ncccc6cc5c7ccccc7	6.66
CHEMBL3672016	C(N1CCC(CC1)c2nc3cccnc3[nH]2)c4ccc(cc4)c5nc6ccnn6cc5c7ccccc7	5.97
CHEMBL3672010	C(N1CCC(CC1)c2nc3cccnc3[nH]2)c4ccc(cc4)c5nc6nccn6cc5c7ccccc7	6.22
CHEMBL3667045	C(N1CCC(CC1)c2nc3ccncc3[nH]2)c4ccc(cc4)c5nc6nccn6cc5c7ccccc7	5.91
CHEMBL442718	C(N1CCC(CC1)c2nnc([nH]2)c3ccccn3)c4ccc(cc4)c5nc6nc(ncc6cc5c7ccccc7)N8CCCCC8	7.03
CHEMBL447044	C(N1CCC(CC1)c2nnc([nH]2)c3ccccn3)c4ccc(cc4)c5nc6nc(ncc6cc5c7ccccc7)N8CCn9cnnc9C8	6.86
CHEMBL448926	C(N1CCC(CC1)c2nnc([nH]2)c3ccccn3)c4ccc(cc4)c5nc6nc(ncc6cc5c7ccccc7)n8ccnc8	7.14
CHEMBL488654	C(N1CCC(CC1)c2nnc([nH]2)c3ccccn3)c4ccc(cc4)c5nc6nc(ncc6cc5c7ccccc7)N8CCOCC8	7.37
CHEMBL3679632	C[C@@]1(O)C[C@@](N)(C1)c2ccc(cc2)c3nc4ccc5nnc(C(F)F)n5c4cc3c6ccccc6	8.77
CHEMBL2325742	C[C@@H](NC(=O)C1(N)CCN(CC1)c2ncnc3[nH]ccc23)c4ccc(Cl)cc4	6.08
CHEMBL2177369	C[C@@H]1C[C@@H](O)c2ncnc(N3CCN(CC3)C(=O)[C@H]([C@@H]4CCCCN4)c5ccc(Cl)cc5)c12	7.66
CHEMBL2177379	C[C@@H]1C[C@@H](O)c2ncnc(N3CCN(CC3)C(=O)[C@H]([C@@H]4CCCN4)c5ccc(Cl)cc5)c12	8.22
CHEMBL2177370	C[C@@H]1C[C@@H](O)c2ncnc(N3CCN(CC3)C(=O)[C@H]([C@@H]4COCCN4)c5ccc(Cl)cc5)c12	7.54
CHEMBL2177371	C[C@@H]1C[C@@H](O)c2ncnc(N3CCN(CC3)C(=O)[C@H](CN)c4ccc(cc4)C(F)(F)F)c12	7.52
CHEMBL2177373	C[C@@H]1C[C@@H](O)c2ncnc(N3CCN(CC3)C(=O)[C@H](CN)c4ccc(Cl)cc4)c12	7.18
CHEMBL2177363	C[C@@H]1C[C@@H](O)c2ncnc(N3CCN(CC3)C(=O)[C@H](CN4CCC(F)CC4)c5ccc(Cl)cc5)c12	7.96
CHEMBL2178597	C[C@@H]1C[C@@H](O)c2ncnc(N3CCN(CC3)C(=O)[C@H](CNC(C)(C)C)c4ccc(c(F)c4)C(F)(F)F)c12	8.3
CHEMBL2178598	C[C@@H]1C[C@@H](O)c2ncnc(N3CCN(CC3)C(=O)[C@H](CNC(C)(C)CO)c4ccc(c(F)c4)C(F)(F)F)c12	8.22
CHEMBL2177378	C[C@@H]1C[C@@H](O)c2ncnc(N3CCN(CC3)C(=O)[C@H](CNC(C)(C)CO)c4ccc(Cl)cc4)c12	8.4
CHEMBL2177364	C[C@@H]1C[C@@H](O)c2ncnc(N3CCN(CC3)C(=O)[C@H](CNC4CCCCC4)c5ccc(Cl)cc5)c12	7.75
CHEMBL2177362	C[C@@H]1C[C@@H](O)c2ncnc(N3CCN(CC3)C(=O)[C@H](CNC4CCOCC4)c5ccc(Cl)c(F)c5)c12	7.62
CHEMBL2177366	C[C@@H]1C[C@@H](O)c2ncnc(N3CCN(CC3)C(=O)[C@H](CNC4CCOCC4)c5ccc(Cl)cc5)c12	7.82
CHEMBL2177376	C[C@@H]1C[C@@H](O)c2ncnc(N3CCN(CC3)C(=O)[C@H](CNCC(F)(F)F)c4ccc(Cl)cc4)c12	5.7
CHEMBL2177361	C[C@@H]1C[C@@H](O)c2ncnc(N3CCN(CC3)C(=O)[C@H](CNCC4CC4)c5ccc(c(F)c5)C(F)(F)F)c12	8.52
CHEMBL2177374	C[C@@H]1C[C@@H](O)c2ncnc(N3CCN(CC3)C(=O)[C@H](CNCC4CC4)c5ccc(Cl)cc5)c12	7.92
CHEMBL2177368	C[C@@H]1C[C@@H](O)c2ncnc(N3CCN(CC3)C(=O)[C@H](CNCC4CCOCC4)c5ccc(Cl)cc5)c12	8.22
CHEMBL2177375	C[C@@H]1C[C@@H](O)c2ncnc(N3CCN(CC3)C(=O)[C@H](CNCCF)c4ccc(Cl)cc4)c12	7.48
CHEMBL450545	C[C@@H]1CN(C[C@H](C)N1)c2ncc3cc(c4ccccc4)c(nc3n2)c5ccc(CN6CCC(CC6)c7nnc([nH]7)c8ccccn8)cc5	7.11
CHEMBL448826	C[C@@H]1CN(C[C@H](C)O1)c2ncc3cc(c4ccccc4)c(nc3n2)c5ccc(CN6CCC(CC6)c7nnc([nH]7)c8ccccn8)cc5	6.99
CHEMBL503980	C[C@@H]1CN(CCN1)c2ncc3cc(c4ccccc4)c(nc3n2)c5ccc(CN6CCC(CC6)c7nnc([nH]7)c8ccccn8)cc5	7.6
CHEMBL2325743	C[C@H](NC(=O)C1(N)CCN(CC1)c2ncnc3[nH]ccc23)c4ccc(Cl)cc4	7.7
CHEMBL454210	C[C@H]1CN([C@H](C)CN1)c2ncc3cc(c4ccccc4)c(nc3n2)c5ccc(CN6CCC(CC6)c7nnc([nH]7)c8ccccn8)cc5	7.54
CHEMBL508754	C[C@H]1CN(CCN1)c2ncc3cc(c4ccccc4)c(nc3n2)c5ccc(CN6CCC(CC6)c7nnc([nH]7)c8ccccn8)cc5	7.33
CHEMBL228705	C\C(=C/1\C(=O)Nc2ccc(NC(=O)N)cc12)\c3cc(CN)c[nH]3	8
CHEMBL388739	C\C(=C/1\C(=O)Nc2ccc(NC(=O)N)cc12)\c3cc(CNC(=O)c4cccnc4)c[nH]3	8
CHEMBL228756	C\C(=C/1\C(=O)Nc2ccc(NC(=O)N)cc12)\c3cc(CNC(=O)c4ccncc4)c[nH]3	8.3
CHEMBL228757	C\C(=C/1\C(=O)Nc2ccc(NC(=O)N)cc12)\c3cc(CNC(=O)C4CCNCC4)c[nH]3	8.22
CHEMBL228811	C\C(=C/1\C(=O)Nc2ccc(NC(=O)N)cc12)\c3cc(CNC(=O)C4CNCCN4)c[nH]3	8.3
CHEMBL228867	C\C(=C/1\C(=O)Nc2ccc(NC(=O)N)cc12)\c3cc(CNC(=O)CCN4CCCCC4)c[nH]3	8.52
CHEMBL228812	C\C(=C/1\C(=O)Nc2ccc(NC(=O)N)cc12)\c3cc(CNC(=O)CN)c[nH]3	8.3
CHEMBL388966	C\C(=C/1\C(=O)Nc2ccc(NC(=O)N)cc12)\c3cc(CNC(=O)CO)c[nH]3	8
CHEMBL228654	C\C(=C/1\C(=O)Nc2ccc(NC(=O)N)cc12)\c3ccc[nH]3	8.3
CHEMBL374742	C1CC(CCN1)(c2ccccc2)c3ccc(cc3)c4cn[nH]c4	6.7
CHEMBL390066	c1ccc(cc1)c2cn[nH]c2	3.87
CHEMBL2420909	C1CCC2(CCN(CC2)c3ncnc4[nH]cnc34)NC1	4.18
CHEMBL264666	C1CCN(CC1)c2ncnc3[nH]cnc23	4.23
CHEMBL2420911	C1CNCC2(C1)CCN(CC2)c3ncnc4[nH]cnc34	5.02
CHEMBL3679630	CC(=N)N1C(=N)C=Cc2nc(c3ccc(cc3)C4(N)CCC4)c(cc12)c5ccccc5	7.3
CHEMBL3703135	CC(=O)c1ccc2nc(c3ccc(cc3)C4(N)CCC4)c(c5ccccc5)n2c1	7.16
CHEMBL3703120	CC(=O)c1ccn2c(c3ccccc3)c(nc2c1)c4ccc(cc4)C5(N)CCC5	7.26
CHEMBL453586	CC(=O)N1CCN(CC1)c2ncc3cc(c4ccccc4)c(nc3n2)c5ccc(CN6CCC(CC6)c7nnc([nH]7)c8ccccn8)cc5	7.8
CHEMBL3703147	CC(=O)Nc1ccc2nc(c3ccc(cc3)C4(N)CCC4)c(c5ccccc5)n2c1	7.04
CHEMBL374611	CC(=O)Nc1cccc(c1)c2c[nH]c(\C=C\3/C(=O)Nc4ccc(NC(=O)N)cc34)c2	8.1
CHEMBL2177828	CC(=O)Nc1cccc(c1)c2ccc3nc(c4cccnc4N)n(c5ccc(CC(=O)Nc6cccc(F)c6)cc5)c3n2	7.62
CHEMBL2177827	CC(=O)Nc1cccc(c1)c2ccc3nc(c4cccnc4N)n(c5ccc(CC(=O)Nc6ccccc6)cc5)c3n2	7.82
CHEMBL2177836	CC(=O)Nc1cccc(c1)c2ccc3nc(c4cccnc4N)n(c5ccc(CNC(=O)c6cccc(F)c6)cc5)c3n2	7.75
CHEMBL2177834	CC(=O)Nc1cccc(c1)c2ccc3nc(c4cccnc4N)n(c5ccc(CNC(=O)c6ccccc6)cc5)c3n2	7.33
CHEMBL3703143	CC(=O)Nc1ccn2c(c3ccccc3)c(nc2c1)c4ccc(cc4)C5(N)CCC5	7.02
CHEMBL228755	CC(=O)NCc1c[nH]c(c1)\C(=C\2/C(=O)Nc3ccc(NC(=O)N)cc23)\C	8.1
CHEMBL603262	CC(C)(C)c1ccc(CC2(N)CCN(CC2)c3ccnc4[nH]ccc34)cc1	7.51
CHEMBL603675	CC(C)(C)c1ccc(CC2(N)CCN(CC2)c3ccnc4[nH]ncc34)cc1	7.24
CHEMBL597211	CC(C)(C)c1ccc(CC2(N)CCN(CC2)c3ncnc4[nH]ccc34)cc1	7.57
CHEMBL598841	CC(C)(C)c1ccc(CC2(N)CCN(CC2)c3ncnc4NC(=O)Nc34)cc1	7.16
CHEMBL606200	CC(C)(C)c1ccc(CNC(=O)C2(N)CCN(CC2)c3ncnc4[nH]ccc34)cc1	6.68
CHEMBL362455	CC(C)(N)c1ccc(cc1)c2nc3ccccc3nc2c4ccccc4	4.64
CHEMBL3672032	CC(C)c1nc2nc(c3ccc(CN4CC(C4)c5n[nH]c(n5)c6cccc(C)n6)cc3)c(cn2n1)c7ccccc7	7.85
CHEMBL3672030	CC(C)c1nc2nc(c3ccc(CN4CC(C4)c5n[nH]c(n5)c6ccccn6)cc3)c(cn2n1)c7ccccc7	7.46
CHEMBL3672031	CC(C)c1nc2nc(c3ccc(CN4CCC(CC4)c5cnc6ccccc6n5)cc3)c(cn2n1)c7ccccc7	6.29
CHEMBL362016	CC(C)Cc1nc(c2ccc(CN3CCC(CC3)n4c(O)nc5ccccc45)cc2)c(nc1O)c6ccccc6	4.75
CHEMBL178468	CC(C)Cc1nc(c2ccccc2)c(nc1O)c3ccc(CN4CCC(CC4)n5c(O)nc6ccccc56)cc3	6.49
CHEMBL2177365	CC(C)N(C)C[C@@H](C(=O)N1CCN(CC1)c2ncnc3[C@H](O)C[C@@H](C)c23)c4ccc(Cl)cc4	7.51
CHEMBL3699729	CC(C)NC(=O)c1ccc2nc(c3ccc(cc3)C4(N)CCC4)c(c5ccccc5)n2c1	6.55
CHEMBL2177382	CC(C)NC[C@@H](C(=O)N1CCN(CC1)c2ncnc3[C@@H](F)C[C@@H](C)c23)c4ccc(Cl)cc4	7.46
CHEMBL2177380	CC(C)NC[C@@H](C(=O)N1CCN(CC1)c2ncnc3[C@@H](O)C[C@@H](C)c23)c4ccc(Cl)cc4	6.6
CHEMBL2177381	CC(C)NC[C@@H](C(=O)N1CCN(CC1)c2ncnc3[C@H](F)C[C@@H](C)c23)c4ccc(Cl)cc4	7.85
CHEMBL2177372	CC(C)NC[C@@H](C(=O)N1CCN(CC1)c2ncnc3[C@H](O)C[C@@H](C)c23)c4ccc(Cl)c(F)c4	7.77
CHEMBL2177390	CC(C)NC[C@@H](C(=O)N1CCN(CC1)c2ncnc3[C@H](O)C[C@@H](C)c23)c4ccc(Cl)cc4	7.75
CHEMBL2177383	CC(C)NC[C@@H](C(=O)N1CCN(CC1)c2ncnc3c2[C@H](C)CC3(F)F)c4ccc(Cl)cc4	5.38
CHEMBL2177385	CC(C)NC[C@@H](C(=O)N1CCN(CC1)c2ncnc3CC[C@@H](C)c23)c4ccc(Cl)cc4	7.92
CHEMBL2177387	CC(C)NC[C@@H](C(=O)N1CCN(CC1)c2ncnc3CC[C@@H](C=C)c23)c4ccc(Cl)cc4	8.22
CHEMBL2177388	CC(C)NC[C@@H](C(=O)N1CCN(CC1)c2ncnc3CC[C@@H](CF)c23)c4ccc(Cl)cc4	8.22
CHEMBL2177389	CC(C)NC[C@@H](C(=O)N1CCN(CC1)c2ncnc3CC[C@@H](CO)c23)c4ccc(Cl)cc4	6.45
CHEMBL3672078	CC(C)Nc1c(c2ccccc2)c(nc3nc(C)cn13)c4ccc(CN5CC(C5)c6n[nH]c(n6)c7cccc(C)n7)cc4	7.44
CHEMBL3672077	CC(C)Nc1c(c2ccccc2)c(nc3nc(C)cn13)c4ccc(CN5CC(C5)c6n[nH]c(n6)c7ccccn7)cc4	7.41
CHEMBL3672049	CC(C)Nc1c(c2ccccc2)c(nc3nc(C)nn13)c4ccc(CN5CC(C5)c6n[nH]c(n6)c7ccccn7)cc4	7.7
CHEMBL3672082	CC(C)Nc1c(c2ccccc2)c(nc3nc(nn13)c4ccccn4)c5ccc(CN6CC(C6)c7n[nH]c(n7)c8cccc(C)n8)cc5	7.8
CHEMBL3672081	CC(C)Nc1c(c2ccccc2)c(nc3nc(nn13)c4ccccn4)c5ccc(CN6CC(C6)c7n[nH]c(n7)c8ccccn8)cc5	7.06
CHEMBL3672079	CC(C)Nc1c(c2ccccc2)c(nc3nccn13)c4ccc(CN5CC(C5)c6n[nH]c(n6)c7ccccn7)cc4	7.28
CHEMBL3672044	CC(C)Nc1nc2nc(c3ccc(CN4CC(C4)c5n[nH]c(n5)c6ccccn6)cc3)c(cn2n1)c7ccccc7	7.96
CHEMBL3699707	CC(C)Oc1ccn2c(c3ccccc3)c(nc2n1)c4ccc(cc4)C5(N)CCC5	6.86
CHEMBL2325990	CC(NC(=O)C1(N)CCN(CC1)c2ncnc3[nH]ccc23)c4ccc(cc4)S(=O)(=O)C	6.09
CHEMBL2325997	CC(NC(=O)C1(N)CCN(CC1)c2ncnc3[nH]ccc23)c4ccc(Cl)cc4	7.4
CHEMBL2325987	CC(NC(=O)C1(N)CCN(CC1)c2ncnc3[nH]ccc23)c4ccc(F)cc4	6.46
CHEMBL2325986	CC(NC(=O)C1(N)CCN(CC1)c2ncnc3[nH]ccc23)c4ccccc4	6.15
CHEMBL2325989	CC(NC(=O)C1(N)CCN(CC1)c2ncnc3[nH]ccc23)c4ccccn4	4.78
CHEMBL2325988	CC(NC(=O)C1(N)CCN(CC1)c2ncnc3[nH]ccc23)c4cccnc4	5.09
CHEMBL3699692	CC(O)c1ccc2nc(c3ccc(cc3)C4(N)CCC4)c(c5ccccc5)n2c1	6.11
CHEMBL3884319	CC1(C)C(=O)N([C@H]2CCc3c(O)cccc23)c4nc(Nc5ccccc5)ncc14	5
CHEMBL3701718	CC1(O)CC(N)(C1)c2ccc(cc2)c3nc4c5c(F)cccc5OCn4c3c6ccccc6	9.3
CHEMBL3701723	CC1(O)CC(N)(C1)c2ccc(cc2)c3nc4c5c(F)cccc5OCn4c3c6ccncc6	8.96
CHEMBL3701722	CC1(O)CC(N)(C1)c2ccc(cc2)c3nc4c5c(F)cccc5OCn4c3c6ccsc6	9.04
CHEMBL3701761	CC1(O)CC(N)(C1)c2ccc(cc2)c3nc4c5cc(ccc5OCn4c3c6ccccc6)C#N	9.01
CHEMBL3701767	CC1(O)CC(N)(C1)c2ccc(cc2)c3nc4c5cc(ccc5OCn4c3c6ccccc6)C(=O)N	9.59
CHEMBL3701774	CC1(O)CC(N)(C1)c2ccc(cc2)c3nc4c5cc(ccc5OCn4c3c6ccccc6)C(=O)NCCO	9.24
CHEMBL3701762	CC1(O)CC(N)(C1)c2ccc(cc2)c3nc4c5cc(ccc5OCn4c3c6ccccc6)c7ccn[nH]7	9.49
CHEMBL3701763	CC1(O)CC(N)(C1)c2ccc(cc2)c3nc4c5cc(ccc5OCn4c3c6ccccc6)c7cn[nH]c7	9.38
CHEMBL3701758	CC1(O)CC(N)(C1)c2ccc(cc2)c3nc4c5cc(CO)ccc5OCn4c3c6ccccc6	9.26
CHEMBL3701724	CC1(O)CC(N)(C1)c2ccc(cc2)c3nc4c5cc(F)ccc5OCn4c3c6ccccc6	9
CHEMBL3701760	CC1(O)CC(N)(C1)c2ccc(cc2)c3nc4c5ccc(cc5OCn4c3c6ccccc6)C#N	8.92
CHEMBL3701776	CC1(O)CC(N)(C1)c2ccc(cc2)c3nc4c5ccc(cc5OCn4c3c6ccccc6)C(=O)N	9.4
CHEMBL3701772	CC1(O)CC(N)(C1)c2ccc(cc2)c3nc4c5ccc(cc5OCn4c3c6ccccc6)C(=O)NCCO	9.15
CHEMBL3701759	CC1(O)CC(N)(C1)c2ccc(cc2)c3nc4c5ccc(CO)cc5OCn4c3c6ccccc6	8.57
CHEMBL3701725	CC1(O)CC(N)(C1)c2ccc(cc2)c3nc4c5ccc(F)cc5OCn4c3c6ccccc6	8.7
CHEMBL3701728	CC1(O)CC(N)(C1)c2ccc(cc2)c3nc4c5ccccc5OCn4c3c6ccccc6	8.77
CHEMBL3701753	CC1(O)CC(N)(C1)c2ccc(cc2)c3nc4c5cccnc5OCn4c3c6ccccc6	9.01
CHEMBL3701750	CC1(O)CC(N)(C1)c2ccc(cc2)c3nc4c5ccncc5OCn4c3c6ccccc6	9.13
CHEMBL3701747	CC1(O)CC(N)(C1)c2ccc(cc2)c3nc4c5cnccc5OCn4c3c6ccccc6	8.96
CHEMBL3701743	CC1(O)CC(N)(C1)c2ccc(cc2)c3nc4c5ncccc5OCn4c3c6ccccc6	8.7
CHEMBL3701756	CC1(O)CC(N)(C1)c2ccc(cc2)c3nc4c5nccnc5OCn4c3c6ccccc6	8.4
CHEMBL3701777	CC1(O)CC(O)(C1)c2ccc(cc2)c3nc4c5cc(ccc5OCn4c3c6ccccc6)C(=O)O	9.04
CHEMBL3701778	CC1(O)CC(O)(C1)c2ccc(cc2)c3nc4c5ccc(cc5OCn4c3c6ccccc6)C(=O)O	9.03
CHEMBL228699	Cc1[nH]c(\C=C\2/C(=O)Nc3ccc(NC(=O)N)cc23)c(C)c1CCC(=O)O	7.24
CHEMBL593490	Cc1[nH]nc2ccc(cc12)c3cc(OC[C@@H](N)Cc4c[nH]c5ccccc45)cnc3c6cocc6	7.92
CHEMBL226766	Cc1[nH]ncc1c2ccc(CN)cc2	4.92
CHEMBL572629	CC1=NC(=C(NC1=O)c2ccc(CN3CCC(CC3)N4C(=O)Nc5ccccc45)cc2)c6ccccc6	5.93
CHEMBL178397	CC1=NC(=C(NC1=O)c2ccccc2)c3ccc(CN4CCC(CC4)N5C(=O)Nc6ccccc56)cc3	4.62
CHEMBL228649	Cc1c(\C=C\2/C(=O)Nc3ccc(NC(=O)N)cc23)[nH]cc1C(=O)O	8.05
CHEMBL3699773	Cc1c(C)c2nc(c3ccc(cc3)C4(N)CCC4)c(c5ccccc5)n2cc1C(=O)N	7.04
CHEMBL3699762	Cc1c(C)c2nc(c3ccc(cc3)C4(N)CCC4)c(c5ccccc5)n2cc1c6ccn[nH]6	7.26
CHEMBL388183	Cc1c(CCC(=O)O)c[nH]c1\C=C\2/C(=O)Nc3ccc(NC(=O)N)cc23	7.41
CHEMBL3699757	Cc1c(Cl)cn2c(c3ccccc3)c(nc2c1Br)c4ccc(cc4)C5(N)CCC5	7.82
CHEMBL3699760	Cc1c(Cl)cn2c(c3ccccc3)c(nc2c1c4ccc(F)cc4)c5ccc(cc5)C6(N)CCC6	6.29
CHEMBL3699761	Cc1c(Cl)cn2c(c3ccccc3)c(nc2c1c4ccn[nH]4)c5ccc(cc5)C6(N)CCC6	6.41
CHEMBL3672506	Cc1cc([nH]n1)c2c(C)nc3cc(c4ccccc4)c(nn23)c5ccc(cc5)C6(N)CCC6	4.77
CHEMBL3699778	Cc1cc([nH]n1)c2cc(C)c3nc(c4ccc(cc4)C5(N)CCC5)c(c6ccccc6)n3c2	6.32
CHEMBL3640020	Cc1cc([nH]n1)c2ccc3nc(c4ccc(cc4)C5(N)CCC5)c(c6ccccc6)n3c2	6.16
CHEMBL3699758	Cc1cc(Br)c2nc(c3ccc(cc3)C4(N)CCC4)c(c5ccccc5)n2c1	6.96
CHEMBL3699769	Cc1cc(C(=O)N)c2nc(c3ccc(cc3)C4(N)CCC4)c(c5ccccc5)n2c1	5.86
CHEMBL3699749	Cc1cc(C)c2nc(c3ccc(cc3)C4(N)CCC4)c(c5ccccc5)n2c1	7.25
CHEMBL3699763	Cc1cc(c2cccnc2)c3nc(c4ccc(cc4)C5(N)CCC5)c(c6ccccc6)n3c1	6.39
CHEMBL3699765	Cc1cc(c2ccn[nH]2)c3nc(c4ccc(cc4)C5(N)CCC5)c(c6ccccc6)n3c1	6.13
CHEMBL3699766	Cc1cc(c2cn[nH]c2)c3nc(c4ccc(cc4)C5(N)CCC5)c(c6ccccc6)n3c1	6.69
CHEMBL3699752	Cc1cc(Cl)cn2c(c3ccccc3)c(nc12)c4ccc(cc4)C5(N)CCC5	6.8
CHEMBL3699774	Cc1cc(cn2c(c3ccccc3)c(nc12)c4ccc(cc4)C5(N)CCC5)C(=O)N	7.44
CHEMBL3699777	Cc1cc(cn2c(c3ccccc3)c(nc12)c4ccc(cc4)C5(N)CCC5)c6cccnc6	6.89
CHEMBL3699776	Cc1cc(cn2c(c3ccccc3)c(nc12)c4ccc(cc4)C5(N)CCC5)c6ccn[nH]6	6.72
CHEMBL3699775	Cc1cc(cn2c(c3ccccc3)c(nc12)c4ccc(cc4)C5(N)CCC5)c6cn[nH]c6	7
CHEMBL1258551	Cc1ccc(C[C@@H](N)C(=O)N2CCN(CC2)c3ncnc4ccccc34)cc1	6.2
CHEMBL3672485	Cc1ccc(cc1)c2cnc3cc(c4ccccc4)c(nn23)c5ccc(cc5)C6(N)CCC6	6.56
CHEMBL3701741	Cc1ccc2c(OCn3c2nc(c4ccc(cc4)C5(N)CC(O)(C5)C6CC6)c3c7ccccc7)c1	8.82
CHEMBL3699687	Cc1ccc2nc(c3ccc(cc3)C4(N)CCC4)c(c5ccccc5)n2c1	6.64
CHEMBL228545	Cc1cccc(c1)c2c[nH]c(\C=C\3/C(=O)Nc4ccc(NC(=O)N)cc34)c2	7.43
CHEMBL3672055	Cc1cccc(n1)c2nc(n[nH]2)C3CCN(Cc4ccc(cc4)c5nc6nc(C)nn6cc5c7ccc(F)cc7F)CC3	6.97
CHEMBL3672052	Cc1cccc(n1)c2nc(n[nH]2)C3CCN(Cc4ccc(cc4)c5nc6nc(C)nn6cc5c7cccc(F)c7)CC3	7.43
CHEMBL3672057	Cc1cccc(n1)c2nc(n[nH]2)C3CCN(Cc4ccc(cc4)c5nc6nc(nn6cc5c7ccc(F)cc7)C8CC8)CC3	7.34
CHEMBL3672063	Cc1cccc(n1)c2nc(n[nH]2)C3CCN(Cc4ccc(cc4)c5nc6ncc(Br)n6cc5c7ccc(F)cc7)CC3	8.15
CHEMBL3672060	Cc1cccc(n1)c2nc(n[nH]2)C3CCN(Cc4ccc(cc4)c5nc6nccn6cc5c7ccc(F)cc7)CC3	7.77
CHEMBL3672065	Cc1cccc(n1)c2nc(n[nH]2)C3CCN(Cc4ccc(cc4)c5nc6nccn6cc5c7ccccc7F)CC3	7.77
CHEMBL3672068	Cc1cccc(n1)c2nc(n[nH]2)C3CN(Cc4ccc(cc4)c5nc6nc(C)c(Br)n6cc5c7ccccc7)C3	8.52
CHEMBL3672038	Cc1cccc(n1)c2nc(n[nH]2)C3CN(Cc4ccc(cc4)c5nc6nc(C)cn6cc5c7ccccc7)C3	7.8
CHEMBL3672046	Cc1cccc(n1)c2nc(n[nH]2)C3CN(Cc4ccc(cc4)c5nc6nc(C)nn6c(C)c5c7ccccc7)C3	8.1
CHEMBL3672036	Cc1cccc(n1)c2nc(n[nH]2)C3CN(Cc4ccc(cc4)c5nc6nc(C)nn6cc5c7ccc(F)cc7F)C3	7.38
CHEMBL3672039	Cc1cccc(n1)c2nc(n[nH]2)C3CN(Cc4ccc(cc4)c5nc6nc(nn6cc5c7ccc(F)cc7)C8CC8)C3	7.57
CHEMBL3672041	Cc1cccc(n1)c2nc(n[nH]2)C3CN(Cc4ccc(cc4)c5nc6nc(nn6cc5c7ccccc7)C8CC8)C3	8
CHEMBL3672026	Cc1cccc(n1)c2nc(n[nH]2)C3CN(Cc4ccc(cc4)c5nc6ncc(C)n6cc5c7ccccc7)C3	7.75
CHEMBL3703170	Cc1cccc2nc(c3ccc(cc3)C4(N)CCC4)c(c5ccccc5)n12	5.96
CHEMBL3699668	Cc1ccccc1c2ccn3c(c4ccccc4)c(nc3n2)c5ccc(cc5)C6(N)CCC6	7.03
CHEMBL3699685	Cc1cccn2c(c3ccccc3)c(nc12)c4ccc(cc4)C5(N)CCC5	6.56
CHEMBL3699684	Cc1ccn2c(c3ccccc3)c(nc2c1)c4ccc(cc4)C5(N)CCC5	6.62
CHEMBL3699750	Cc1ccn2c(c3ccccc3)c(nc2c1Cl)c4ccc(cc4)C5(N)CCC5	6.68
CHEMBL3699665	Cc1ccn2c(c3ccccc3)c(nc2n1)c4ccc(cc4)C5(N)CCC5	6.82
CHEMBL3944710	Cc1cn2c(c3ccccc3)c(nc2c(C)n1)c4ccc(cc4)C5(N)CCC5	6.66
CHEMBL3672067	Cc1cn2cc(c3ccccc3)c(nc2n1)c4ccc(CN5CC(C5)c6n[nH]c(n6)c7ccccn7)cc4	7.33
CHEMBL3672037	Cc1cn2cc(c3ccccc3)c(nc2n1)c4ccc(CN5CCC(CC5)c6cnc7ccccc7n6)cc4	6.59
CHEMBL3639713	Cc1cn2nc(c3ccc(cc3)C4(N)CCC4)c(cc2n1)c5ccccc5	4.7
CHEMBL3701764	Cc1cnc2c(OCn3c2nc(c4ccc(cc4)C5(N)CC(C)(O)C5)c3c6ccccc6)c1	9.07
CHEMBL3672479	Cc1cnc2cc(c3ccccc3)c(nn12)c4ccc(cc4)C5(N)CCC5	5.76
CHEMBL3699669	Cc1cnc2nc(c3ccc(cc3)C4(N)CCC4)c(c5ccccc5)n2c1	6.53
CHEMBL379300	Cc1n[nH]c2ccc(cc12)c3cncc(OC[C@@H](N)Cc4c[nH]c5ccccc45)c3	7.52
CHEMBL594933	Cc1n[nH]c2cnc(cc12)c3cc(OC[C@@H](N)Cc4c[nH]c5ccccc45)cnc3c6cocc6	8.22
CHEMBL603197	Cc1n[nH]c2cnc(nc12)c3cc(OC[C@@H](N)Cc4c[nH]c5ccccc45)cnc3c6cocc6	7.51
CHEMBL606467	Cc1n[nH]c2ncc(nc12)c3cc(OC[C@@H](N)Cc4c[nH]c5ccccc45)c(nc3c6cocc6)C#N	6.6
CHEMBL596290	Cc1n[nH]c2ncc(nc12)c3cc(OC[C@@H](N)Cc4c[nH]c5ccccc45)cnc3c6cocc6	7.41
CHEMBL228224	Cc1n[nH]cc1c2ccc(CCN)cc2	5.28
CHEMBL228114	Cc1n[nH]cc1c2ccccc2	4.1
CHEMBL594523	Cc1nc(c2cocc2)c(cc1OC[C@@H](N)Cc3c[nH]c4ccccc34)c5cnc6[nH]nc(C)c6n5	7.2
CHEMBL265194	Cc1nc2c(ncnc2[nH]1)N3CCC(N)CC3	3.96
CHEMBL3672511	Cc1nc2cc(c3ccccc3)c(nn2c1\C=C\C(=O)N)c4ccc(cc4)C5(N)CCC5	4.7
CHEMBL3672513	Cc1nc2cc(c3ccccc3)c(nn2c1C=C)c4ccc(cc4)C5(N)CCC5	4.78
CHEMBL3672504	Cc1nc2cc(c3ccccc3)c(nn2c1c4ccc(cc4)C(=O)N)c5ccc(cc5)C6(N)CCC6	5.32
CHEMBL3672501	Cc1nc2cc(c3ccccc3)c(nn2c1c4ccc(F)c(CO)c4)c5ccc(cc5)C6(N)CCC6	4.78
CHEMBL3672503	Cc1nc2cc(c3ccccc3)c(nn2c1c4ccc(F)cc4)c5ccc(cc5)C6(N)CCC6	5.29
CHEMBL3672500	Cc1nc2cc(c3ccccc3)c(nn2c1c4cccc(c4)C(=O)N)c5ccc(cc5)C6(N)CCC6	4.78
CHEMBL3672505	Cc1nc2cc(c3ccccc3)c(nn2c1c4ccn[nH]4)c5ccc(cc5)C6(N)CCC6	5.28
CHEMBL402579	Cc1nc2ccccc2n1C3CCN(Cc4ccc(cc4)c5nc6ncnc(N)c6cc5c7ccccc7)CC3	6.55
CHEMBL3672045	Cc1nc2nc(c3ccc(CN4CC(C4)c5n[nH]c(n5)c6ccccn6)cc3)c(c(C)n2n1)c7ccccc7	7.77
CHEMBL3672047	Cc1nc2nc(c3ccc(CN4CC(C4)c5n[nH]c(n5)c6ccccn6)cc3)c(c(NC7CCC7)n2n1)c8ccccc8	6.43
CHEMBL3672027	Cc1nc2nc(c3ccc(CN4CC(C4)c5n[nH]c(n5)c6ccccn6)cc3)c(cn2c1Br)c7ccccc7	8.4
CHEMBL3667042	Cc1nc2nc(c3ccc(CN4CC(C4)c5nnc([nH]5)c6ccccn6)cc3)c(cn2n1)c7ccccc7	7.19
CHEMBL3672024	Cc1nc2nc(c3ccc(CN4CCC(C4)c5n[nH]c(n5)c6ccccn6)cc3)c(cn2n1)c7ccccc7	6.36
CHEMBL3672025	Cc1nc2nc(c3ccc(CN4CCC(CC4)c5cnc6ccccc6n5)cc3)c(cn2n1)c7ccccc7	5
CHEMBL3672054	Cc1nc2nc(c3ccc(CN4CCC(CC4)c5n[nH]c(n5)c6cc(Cl)ccn6)cc3)c(cn2n1)c7ccc(F)cc7F	7.01
CHEMBL3672093	Cc1nc2nc(c3ccc(CN4CCC(CC4)c5n[nH]c(n5)c6ccccn6)cc3)c(cn2n1)c7cc(F)ccc7F	6.81
CHEMBL3672053	Cc1nc2nc(c3ccc(CN4CCC(CC4)c5n[nH]c(n5)c6ccccn6)cc3)c(cn2n1)c7cccc(F)c7	6.89
CHEMBL3672056	Cc1nc2nc(c3ccc(CN4CCC(CC4)c5n[nH]c(n5)c6cnccn6)cc3)c(cn2n1)c7ccc(F)cc7F	5.96
CHEMBL3672020	Cc1nc2nc(c3ccc(CN4CCC(CC4)c5nc6ccc(cc6[nH]5)C#N)cc3)c(cn2n1)c7ccccc7	6
CHEMBL3672021	Cc1nc2nc(c3ccc(CN4CCC(CC4)c5nc6ccc(cc6[nH]5)C(F)(F)F)cc3)c(cn2n1)c7ccccc7	5.6
CHEMBL3672014	Cc1nc2nc(c3ccc(CN4CCC(CC4)c5nc6ccc(F)cc6[nH]5)cc3)c(cn2n1)c7ccccc7	6.64
CHEMBL3672023	Cc1nc2nc(c3ccc(CN4CCC(CC4)c5nc6cccnc6[nH]5)cc3)c(cn2n1)c7ccccc7	6.12
CHEMBL3672015	Cc1nc2nc(c3ccc(CN4CCC(CC4)c5nc6ccncc6[nH]5)cc3)c(cn2n1)c7ccccc7	5.23
CHEMBL3672022	Cc1nc2nc(c3ccc(CN4CCC(CC4)n5ncc6c(N)ncnc56)cc3)c(cn2n1)c7ccccc7	6.38
CHEMBL445464	Cc1nnc2c3cc(c4ccccc4)c(nc3ccn12)c5ccc(CN6CCC(CC6)c7n[nH]c(n7)c8ccccn8)cc5	7.84
CHEMBL594072	Cc1occc1c2nc(N)c(OC[C@@H](N)Cc3c([nH]c4ccccc34)C(=O)N)cc2c5cnc6[nH]nc(C)c6n5	7.82
CHEMBL605410	Cc1occc1c2nc(N)c(OC[C@@H](N)Cc3c(C#N)[nH]c4ccccc34)cc2c5cnc6[nH]nc(C)c6n5	8.15
CHEMBL593813	Cc1occc1c2nc(N)c(OC[C@@H](N)Cc3c(Cl)[nH]c4ccccc34)cc2c5cnc6[nH]nc(C)c6n5	7.92
CHEMBL595459	Cc1occc1c2nc(N)c(OC[C@@H](N)Cc3c[nH]c4ccccc34)cc2c5cc6c(C)n[nH]c6cn5	7.89
CHEMBL593374	Cc1occc1c2nc(N)c(OC[C@@H](N)Cc3c[nH]c4ccccc34)cc2c5ccc6[nH]nc(C)c6c5	7.82
CHEMBL593375	Cc1occc1c2nc(N)c(OC[C@@H](N)Cc3c[nH]c4ccccc34)cc2c5cnc6[nH]nc(C)c6c5	7.82
CHEMBL595944	Cc1occc1c2nc(N)c(OC[C@@H](N)Cc3c[nH]c4ccccc34)cc2c5cnc6[nH]nc(C)c6n5	7.72
CHEMBL594755	Cc1occc1c2nc(N)c(OC[C@@H](N)Cc3ccccc3)cc2c4cnc5[nH]nc(C)c5n4	6.89
CHEMBL596583	Cc1occc1c2ncc(OC[C@@H](N)Cc3c[nH]c4ccccc34)cc2c5cnc6[nH]nc(C)c6n5	7.6
CHEMBL3703160	CCC(=O)CCc1ccc2nc(c3ccc(cc3)C4(N)CCC4)c(c5ccccc5)n2c1	5.88
CHEMBL3143721	CCC(C)C1=NC(=C(NC1=O)c2ccc(CN3CCC(CC3)N4C(=O)Nc5ccccc45)cc2)c6ccccc6	5.34
CHEMBL2325982	CCC(NC(=O)C1(N)CCN(CC1)c2ncnc3[nH]ccc23)c4ccc(Cl)cc4	7.64
CHEMBL3701746	CCC1(O)CC(N)(C1)c2ccc(cc2)c3nc4c5cnccc5OCn4c3c6ccccc6	9.11
CHEMBL3701745	CCC1(O)CC(N)(C1)c2ccc(cc2)c3nc4c5ncccc5OCn4c3c6ccccc6	8.34
CHEMBL3701757	CCC1(O)CC(N)(C1)c2ccc(cc2)c3nc4c5nccnc5OCn4c3c6ccccc6	8.15
CHEMBL3672514	CCc1c(C)nc2cc(c3ccccc3)c(nn12)c4ccc(cc4)C5(N)CCC5	4.7
CHEMBL1171647	CCc1c[nH]c2ncnc(N3CC[C@](N)(CNC(=O)c4ccc(F)cc4F)C3)c12	8.05
CHEMBL3703138	CCc1cc(OC)c2nc(c3ccc(cc3)C4(N)CCC4)c(c5ccccc5)n2c1	7.3
CHEMBL3699715	CCc1ccc2nc(c3ccc(cc3)C4(N)CCC4)c(c5ccccc5)n2c1	6.72
CHEMBL3699699	CCc1ccn2c(c3ccccc3)c(nc2c1)c4ccc(cc4)C5(N)CCC5	7.28
CHEMBL3895917	CCc1cn2c(c3ccccc3)c(nc2c(OC)n1)c4ccc(cc4)C5(N)CCC5	7.47
CHEMBL3699710	CCc1cnc2nc(c3ccc(cc3)C4(N)CCC4)c(c5ccccc5)n2c1	6.79
CHEMBL3672042	CCc1cnn2cc(c3ccccc3)c(nc12)c4ccc(CN5CC(C5)c6n[nH]c(n6)c7cccc(C)n7)cc4	7.72
CHEMBL2012701	CCc1n[nH]c2ncnc(N3CCN(CC3)c4cc(Cl)cc(NCCN(C)C)c4C)c12	5.52
CHEMBL3699682	CCCOc1ccn2c(c3ccccc3)c(nc2n1)c4ccc(cc4)C5(N)CCC5	6.83
CHEMBL270444	CCN(CC)CCNC(=O)c1ccc2nc(c3ccc(CN4CCC(CC4)N5C(=O)Nc6ccccc56)cc3)c(nc2c1)c7ccccc7	6.45
CHEMBL258696	CCN(CC)CCNC(=O)c1ccc2nc(c3ccccc3)c(nc2c1)c4ccc(CN5CCC(CC5)N6C(=O)Nc7ccccc67)cc4	6.67
CHEMBL1097974	CCn1c(nc2c(nc(CCCN)cc12)C#CC(C)(C)O)c3nonc3N	7.4
CHEMBL1095624	CCn1c(nc2c(nc(CCN)cc12)C#CC(C)(C)O)c3nonc3N	7.6
CHEMBL1099290	CCn1c(nc2c(nc(CN(C)C)cc12)C#CC(C)(C)O)c3nonc3N	7.6
CHEMBL1098241	CCn1c(nc2c(nc(CN)cc12)C#CC(C)(C)O)c3nonc3N	7.2
CHEMBL1096290	CCn1c(nc2c(nc(CN3CCCC3)cc12)C#CC(C)(C)O)c4nonc4N	6.7
CHEMBL1098316	CCn1c(nc2c(nc(CNC)cc12)C#CC(C)(C)O)c3nonc3N	7.8
CHEMBL1099297	CCn1c(nc2c(nc(O[C@@H](CCN)c3ccccc3)cc12)C#CC(C)(C)O)c4nonc4N	7.8
CHEMBL1099276	CCn1c(nc2c(nc(O[C@@H](CN)c3ccccc3)cc12)C#CC(C)(C)O)c4nonc4N	7.6
CHEMBL1099298	CCn1c(nc2c(nc(O[C@H](CCN)c3ccccc3)cc12)C#CC(C)(C)O)c4nonc4N	7.3
CHEMBL1099296	CCn1c(nc2c(nc(O[C@H](CN)c3ccccc3)cc12)C#CC(C)(C)O)c4nonc4N	7.6
CHEMBL1098944	CCn1c(nc2c(nc(OC[C@@H](C)N)cc12)C#CC(C)(C)O)c3nonc3N	7.3
CHEMBL1096626	CCn1c(nc2c(nc(OC[C@@H](N)c3ccccc3)cc12)C#CC(C)(C)O)c4nonc4N	7.7
CHEMBL1098939	CCn1c(nc2c(nc(OC[C@@H](N)Cc3ccccc3)cc12)C#CC(C)(C)O)c4nonc4N	7.7
CHEMBL1099281	CCn1c(nc2c(nc(OC[C@H](C)N)cc12)C#CC(C)(C)O)c3nonc3N	7.2
CHEMBL1096634	CCn1c(nc2c(nc(OC[C@H](N)c3ccccc3)cc12)C#CC(C)(C)O)c4nonc4N	7.7
CHEMBL1098938	CCn1c(nc2c(nc(OC[C@H](N)Cc3ccccc3)cc12)C#CC(C)(C)O)c4nonc4N	8
CHEMBL1096636	CCn1c(nc2c(nc(OCCCCN)cc12)C#CC(C)(C)O)c3nonc3N	6.5
CHEMBL1096292	CCn1c(nc2c(nc(OCCCN)cc12)C#CC(C)(C)O)c3nonc3N	6.7
CHEMBL1096291	CCn1c(nc2c(nc(OCCN)cc12)C#CC(C)(C)O)c3nonc3N	7.4
CHEMBL1098943	CCn1c(nc2c(nc(OCCNC)cc12)C#CC(C)(C)O)c3nonc3N	7.1
CHEMBL521642	CCn1c(nc2c(ncc(OC[C@@H]3CCCNC3)c12)C#CC(C)(C)O)c4nonc4N	7.89
CHEMBL494089	CCn1c(nc2c(ncc(OC[C@H]3CCCNC3)c12)C#CC(C)(C)O)c4nonc4N	7.89
CHEMBL1794066	CCn1c(nc2c(ncc(OC3CCNCC3)c12)C#CC(C)(C)O)c4nonc4N.OC(=O)C(F)(F)F	8.1
CHEMBL523859	CCn1c(nc2c(ncc(OCC[C@@H](N)Cc3ccccc3)c12)C#CC(C)(C)O)c4nonc4N	8.4
CHEMBL494088	CCn1c(nc2c(ncc(OCC3CCNC3)c12)C#CC(C)(C)O)c4nonc4N	7.89
CHEMBL1794065	CCn1c(nc2c(ncc(OCC3CCNCC3)c12)C#CC(C)(C)O)c4nonc4N.OC(=O)C(F)(F)F	8.1
CHEMBL493269	CCn1c(nc2c(ncc(OCCCCN)c12)C#CC(C)(C)O)c3nonc3N	8.05
CHEMBL522351	CCn1c(nc2c(ncc(OCCCNC[C@H](O)CO)c12)C#CC(C)(C)O)c3nonc3N	8.3
CHEMBL494060	CCn1c(nc2c(ncc(OCCCNCCc3ccc(OC)cc3)c12)C#CC(C)(C)O)c4nonc4N	8.22
CHEMBL453510	CCn1c(nc2c(ncc(OCCN)c12)C#CC(C)(C)O)c3nonc3N	7.7
CHEMBL220241	CCn1c(nc2cnc(Oc3cccc(NC(=O)c4ccc(OCCN5CCOCC5)cc4)c3)cc12)c6nonc6N	5.87
CHEMBL523695	CCn1c(nc2cncc(C(=O)N3CC[C@@H](N)C3)c12)c4nonc4N	5.63
CHEMBL1956071	CCn1c(nc2cncc(C(=O)N3CC[C@H](N)C3)c12)c4nonc4N	5.71
CHEMBL493066	CCn1c(nc2cncc(C(=O)N3CCNCC3)c12)c4nonc4N	5.6
CHEMBL493067	CCn1c(nc2cncc(C(=O)NC3CCCNC3)c12)c4nonc4N	5
CHEMBL494662	CCn1c(nc2cncc(C(=O)NC3CCNCC3)c12)c4nonc4N	5.59
CHEMBL506153	CCn1c(nc2cncc(C(=O)NCCNC)c12)c3nonc3N	5.4
CHEMBL188434	CCn1c(nc2cncc(CNC3CCNCC3)c12)c4nonc4N	6.13
CHEMBL493911	CCn1c(nc2cncc(OC3CCNCC3)c12)c4nonc4N	6
CHEMBL521823	CCn1c(nc2cncc(OCC3CCNCC3)c12)c4nonc4N	6.69
CHEMBL3699738	CCNC(=O)c1ccc2nc(c3ccc(cc3)C4(N)CCC4)c(c5ccccc5)n2c1	6.81
CHEMBL3701769	CCNC(=O)c1ccc2OCn3c(nc(c4ccc(cc4)C5(N)CC(C)(O)C5)c3c6ccccc6)c2c1	9.51
CHEMBL3703118	CCNC(=O)c1ccn2c(c3ccccc3)c(nc2c1)c4ccc(cc4)C5(N)CCC5	7.34
CHEMBL252652	CCNC(=O)NC1CCN(Cc2ccc(cc2)c3nc4nc(SC)ncc4cc3c5ccccc5)CC1	5.72
CHEMBL593573	CCNc1nc(c2cocc2)c(cc1OC[C@@H](N)Cc3ccccc3)c4cnc5[nH]nc(C)c5n4	5.2
CHEMBL3699753	CCOC(=O)c1cc(Br)c2nc(c3ccc(cc3)C4(N)CCC4)c(c5ccccc5)n2c1	6.99
CHEMBL3703134	CCOC(=O)c1ccc2nc(c3ccc(cc3)C4(N)CCC4)c(c5ccccc5)n2c1	6.85
CHEMBL3699719	CCOC(=O)c1cccn2c(c3ccccc3)c(nc12)c4ccc(cc4)C5(N)CCC5	6.63
CHEMBL3703112	CCOC(=O)c1ccn2c(c3ccccc3)c(nc2c1)c4ccc(cc4)C5(N)CCC5	7.66
CHEMBL3968885	CCOC(=O)c1cn2c(c3ccccc3)c(nc2cn1)c4ccc(cc4)C5(N)CCC5	6.89
CHEMBL3672498	CCOC(=O)c1cncc(c1)c2cnc3cc(c4ccccc4)c(nn23)c5ccc(cc5)C6(N)CCC6	6.96
CHEMBL3703102	CCOc1ccc2nc(c3ccc(cc3)C4(N)CCC4)c(c5ccccc5)n2c1	7.16
CHEMBL3701739	CCOc1cccc2OCn3c(nc(c4ccc(cc4)C5(N)CC(C)(O)C5)c3c6ccccc6)c12	8.74
CHEMBL3701738	CCOc1cccc2OCn3c(nc(c4ccc(cc4)C5(N)CC(O)(C5)C6CC6)c3c7ccccc7)c12	8.77
CHEMBL3699698	CCOc1cccn2c(c3ccccc3)c(nc12)c4ccc(cc4)C5(N)CCC5	6.97
CHEMBL3699671	CCOc1cnc2nc(c3ccc(cc3)C4(N)CCC4)c(c5ccccc5)n2c1	6.48
CHEMBL3701773	CCONC(=O)c1ccc2c(OCn3c2nc(c4ccc(cc4)C5(N)CC(C)(O)C5)c3c6ccccc6)c1	9.28
CHEMBL3701775	CCONC(=O)c1ccc2OCn3c(nc(c4ccc(cc4)C5(N)CC(C)(O)C5)c3c6ccccc6)c2c1	9.4
CHEMBL1315166	Cl.Cl.Brc1ccc(\C=C\CNCCNS(=O)(=O)c2cccc3cnccc23)cc1	6.23
CHEMBL428462	Clc1ccc(cc1)C2(CCNCC2)c3ccc(cc3)c4cn[nH]c4	4.75
CHEMBL228133	Clc1ccc(cc1)C2(CCNCC2)c3ccc(cc3)c4ncnc5[nH]cnc45	7.7
CHEMBL227381	Clc1ccc(COCCNCCNS(=O)(=O)c2cccc3cnccc23)cc1	6.58
CHEMBL3667044	Clc1cnc2nc(c3ccc(CN4CC(C4)c5nnc([nH]5)c6ccccn6)cc3)c(cn12)c7ccccc7	7.96
CHEMBL270388	Clc1nc(c2ccc(CN3CCC(CC3)N4C(=O)Nc5ccccc45)cc2)c(cc1C#N)c6ccccc6	5.13
CHEMBL508861	ClCc1nnc2c3cc(c4ccccc4)c(nc3ccn12)c5ccc(CN6CCC(CC6)c7n[nH]c(n7)c8ccccn8)cc5	7.98
CHEMBL3701771	CN(C)C(=O)c1ccc2c(OCn3c2nc(c4ccc(cc4)C5(N)CC(C)(O)C5)c3c6ccccc6)c1	8.46
CHEMBL3699737	CN(C)C(=O)c1ccc2nc(c3ccc(cc3)C4(N)CCC4)c(c5ccccc5)n2c1	5.83
CHEMBL3701768	CN(C)C(=O)c1ccc2OCn3c(nc(c4ccc(cc4)C5(N)CC(C)(O)C5)c3c6ccccc6)c2c1	8.89
CHEMBL3703163	CN(C)C(=O)COc1ccn2c(c3ccccc3)c(nc2c1)c4ccc(cc4)C5(N)CCC5	7.01
CHEMBL447348	CN(C)C(=O)N1CCN(CC1)c2ncc3cc(c4ccccc4)c(nc3n2)c5ccc(CN6CCC(CC6)c7nnc([nH]7)c8ccccn8)cc5	7.4
CHEMBL388395	CN(C)C1CCN(C1)C(=O)c2c[nH]c(\C=C\3/C(=O)Nc4ccc(NC(=O)N)cc34)c2	7.51
CHEMBL454859	CN(C)C1CCN(CC1)c2ncc3cc(c4ccccc4)c(nc3n2)c5ccc(CN6CCC(CC6)c7nnc([nH]7)c8ccccn8)cc5	7.66
CHEMBL257441	CN(C)c1nc(c2ccc(CN3CCC(CC3)N4C(=O)Nc5ccccc45)cc2)c(cc1C#N)c6ccccc6	4.81
CHEMBL447168	CN(C)CC(=O)N1CCN(CC1)c2ncc3cc(c4ccccc4)c(nc3n2)c5ccc(CN6CCC(CC6)c7nnc([nH]7)c8ccccn8)cc5	8.22
CHEMBL2325992	CN(C)CCC(NC(=O)C1(N)CCN(CC1)c2ncnc3[nH]ccc23)c4ccc(Cl)cc4	7.85
CHEMBL2325993	CN(C)CCCC(NC(=O)C1(N)CCN(CC1)c2ncnc3[nH]ccc23)c4ccc(Cl)cc4	7.82
CHEMBL499554	CN(C)CCN1CCN(CC1)c2ccc3nc(c4ccccc4)c(nc3n2)c5ccc(CN6CCC(CC6)c7nnc([nH]7)c8ccccn8)cc5	7.37
CHEMBL506827	CN(C)CCN1CCN(CC1)c2ccc3nc(c4ccccc4)c(nc3n2)c5ccc(CN6CCC(CC6)c7nnc([nH]7)c8ncccn8)cc5	6.94
CHEMBL503652	CN(C)CCN1CCN(CC1)c2ncc3cc(c4ccccc4)c(nc3n2)c5ccc(CN6CCC(CC6)c7nnc([nH]7)C8=CNC(=O)C=C8)cc5	7.01
CHEMBL455071	CN(C)CCN1CCN(CC1)c2ncc3cc(c4ccccc4)c(nc3n2)c5ccc(CN6CCC(CC6)c7nnc([nH]7)c8cc[n+]([O-])cc8)cc5	7.17
CHEMBL503270	CN(C)CCN1CCN(CC1)c2ncc3cc(c4ccccc4)c(nc3n2)c5ccc(CN6CCC(CC6)c7nnc([nH]7)c8ccc(N)nc8)cc5	6.85
CHEMBL443661	CN(C)CCN1CCN(CC1)c2ncc3cc(c4ccccc4)c(nc3n2)c5ccc(CN6CCC(CC6)c7nnc([nH]7)c8ccccn8)cc5	8.4
CHEMBL505848	CN(C)CCN1CCN(CC1)c2ncc3cc(c4ccccc4)c(nc3n2)c5ccc(CN6CCC(CC6)c7nnc([nH]7)c8ncccn8)cc5	6.89
CHEMBL228700	CN(C)CCNC(=O)c1c[nH]c(\C=C\2/C(=O)Nc3ccc(NC(=O)N)cc23)c1	7.57
CHEMBL228804	CN(C)CCNC(=O)c1cccc(c1)c2c[nH]c(\C=C\3/C(=O)Nc4ccc(NC(=O)N)cc34)c2	8.4
CHEMBL2012702	CN(C)CCNc1cc(Cl)cc(N2CCN(CC2)c3ncnc4[nH]nc(Br)c34)c1C	6.51
CHEMBL2012703	CN(C)CCNc1cc(Cl)cc(N2CCN(CC2)c3ncnc4[nH]nc(c34)C(F)(F)F)c1C	6.32
CHEMBL505758	CN(C)CCNc1ncc2cc(c3ccccc3)c(nc2n1)c4ccc(CN5CCC(CC5)c6nnc([nH]6)c7ccccn7)cc4	6.81
CHEMBL597803	CN(Cc1ccc(Cl)cc1)C(=O)C2(N)CCN(CC2)c3ncnc4[nH]ccc34	7.6
CHEMBL388978	CN[C@@H]1C[C@H]2O[C@@](C)([C@@H]1OC)n3c4ccccc4c5c6CNC(=O)c6c7c8ccccc8n2c7c35	8.19
CHEMBL2338333	CN1C\C(=C/c2ccccn2)\C(=O)\C(=C\c3ccccn3)\C1	5.72
CHEMBL448991	CN1CC(C1)N2CCN(CC2)c3ncc4cc(c5ccccc5)c(nc4n3)c6ccc(CN7CCC(CC7)c8nnc([nH]8)c9ccccn9)cc6	8.05
CHEMBL3703126	Cn1cc(cn1)c2ccc3nc(c4ccc(cc4)C5(N)CCC5)c(c6ccccc6)n3c2	6.68
CHEMBL3703141	Cn1cc(cn1)c2ccn3c(c4ccccc4)c(nc3c2)c5ccc(cc5)C6(N)CCC6	7.46
CHEMBL228810	CN1CCC(CC1)C(=O)NCc2c[nH]c(c2)\C(=C\3/C(=O)Nc4ccc(NC(=O)N)cc34)\C	8.4
CHEMBL448196	CN1CCN(CC1)c2cc3cc(c4ccccc4)c(nc3cn2)c5ccc(CN6CCC(CC6)c7nnc([nH]7)c8ccccn8)cc5	7.23
CHEMBL452823	CN1CCN(CC1)c2ccc3nc(c4ccc(CN5CCC(CC5)c6nnc([nH]6)c7ccccn7)cc4)c(nc3n2)c8ccccc8	6.08
CHEMBL499961	CN1CCN(CC1)c2ccc3nc(c4ccccc4)c(nc3n2)c5ccc(CN6CCC(CC6)c7nnc([nH]7)c8ccc(N)nc8)cc5	6.65
CHEMBL443620	CN1CCN(CC1)c2ccc3nc(c4ccccc4)c(nc3n2)c5ccc(CN6CCC(CC6)c7nnc([nH]7)c8ccccn8)cc5	7.04
CHEMBL508098	CN1CCN(CC1)c2ccc3nc(c4ccccc4)c(nc3n2)c5ccc(CN6CCC(CC6)c7nnc([nH]7)c8ncccn8)cc5	6.72
CHEMBL450266	CN1CCN(CC1)c2ncc3cc(c4ccccc4)c(nc3n2)c5ccc(CN6CCC(CC6)c7nnc([nH]7)C8=CNC(=O)C=C8)cc5	6.73
CHEMBL507204	CN1CCN(CC1)c2ncc3cc(c4ccccc4)c(nc3n2)c5ccc(CN6CCC(CC6)c7nnc([nH]7)c8cc[n+]([O-])cc8)cc5	6.73
CHEMBL445212	CN1CCN(CC1)c2ncc3cc(c4ccccc4)c(nc3n2)c5ccc(CN6CCC(CC6)c7nnc([nH]7)c8ccc(N)nc8)cc5	7.08
CHEMBL504251	CN1CCN(CC1)c2ncc3cc(c4ccccc4)c(nc3n2)c5ccc(CN6CCC(CC6)c7nnc([nH]7)c8ccccn8)cc5	7.57
CHEMBL453288	CN1CCN(CC1)c2ncc3cc(c4ccccc4)c(nc3n2)c5ccc(CN6CCC(CC6)c7nnc([nH]7)c8ncccn8)cc5	7.4
CHEMBL443633	CN1CCN(CC1)c2nccc3cc(c4ccccc4)c(nc23)c5ccc(CN6CCC(CC6)c7nnc([nH]7)c8ccccn8)cc5	5.45
CHEMBL506434	CN1CCN(CC1)c2nccc3nc(c4ccc(CN5CCC(CC5)c6nnc([nH]6)c7ccccn7)cc4)c(cc23)c8ccccc8	6.27
CHEMBL446779	CN1CCN(Cc2nnc3c4cc(c5ccccc5)c(nc4ccn23)c6ccc(CN7CCC(CC7)c8n[nH]c(n8)c9ccccn9)cc6)CC1	7.26
CHEMBL3703125	Cn1cncc1c2ccc3nc(c4ccc(cc4)C5(N)CCC5)c(c6ccccc6)n3c2	7.01
CHEMBL3703110	Cn1cncc1c2ccn3c(c4ccccc4)c(nc3c2)c5ccc(cc5)C6(N)CCC6	7.89
CHEMBL401622	Cn1nc(N)c2cc(c3ccccc3)c(nc12)c4ccc(CN5CCC(CC5)N6C(=O)Nc7ccccc67)cc4	6.25
CHEMBL3137336	Cn1ncc(Cl)c1c2cc(oc2Cl)C(=O)N[C@H](CN)Cc3ccc(F)c(F)c3	7.8
CHEMBL3953878	Cn1ncc(Cl)c1c2cc(oc2Cl)C(=O)N[C@H](CN)Cc3cccc(F)c3	7.8
CHEMBL2219422	Cn1ncc(Cl)c1c2cc(sc2Cl)C(=O)N[C@H](CN)Cc3cccc(F)c3	8
CHEMBL181419	Cn1nnc(n1)c2ccc3nc(c4ccc(CN5CCC(CC5)n6c(O)nc7ccccc67)cc4)c(nc3c2)c8ccccc8	5.73
CHEMBL180058	Cn1nnc(n1)c2ccc3nc(c4ccccc4)c(nc3c2)c5ccc(CN6CCC(CC6)n7c(O)nc8ccccc78)cc5	6.48
CHEMBL182101	Cn1nnnc1c2cnc(c3ccc(CN4CCC(CC4)N5C(=O)Nc6ccccc56)cc3)c(c2)c7ccccc7	6.8
CHEMBL3701770	CNC(=O)c1ccc2c(OCn3c2nc(c4ccc(cc4)C5(N)CC(C)(O)C5)c3c6ccccc6)c1	9.31
CHEMBL3699689	CNC(=O)c1ccc2nc(c3ccc(cc3)C4(N)CCC4)c(c5ccccc5)n2c1	6.94
CHEMBL3701766	CNC(=O)c1ccc2OCn3c(nc(c4ccc(cc4)C5(N)CC(C)(O)C5)c3c6ccccc6)c2c1	9.55
CHEMBL3703114	CNC(=O)c1ccn2c(c3ccccc3)c(nc2c1)c4ccc(cc4)C5(N)CCC5	7.28
CHEMBL3703149	CNC(=O)Nc1ccc2nc(c3ccc(cc3)C4(N)CCC4)c(c5ccccc5)n2c1	6.51
CHEMBL3699677	CNC(=O)Nc1ccn2c(c3ccccc3)c(nc2c1)c4ccc(cc4)C5(N)CCC5	6.84
CHEMBL228042	CNC(c1ccc(Cl)cc1)c2ccc(cc2)c3ncnc4[nH]cnc34	8
CHEMBL3672072	CNc1c(c2ccccc2)c(nc3nc(C)cn13)c4ccc(CN5CC(C5)c6n[nH]c(n6)c7cccc(C)n7)cc4	7.72
CHEMBL3672071	CNc1c(c2ccccc2)c(nc3nc(C)cn13)c4ccc(CN5CC(C5)c6n[nH]c(n6)c7ccccn7)cc4	7.26
CHEMBL3672048	CNc1c(c2ccccc2)c(nc3nc(C)nn13)c4ccc(CN5CC(C5)c6n[nH]c(n6)c7cccc(C)n7)cc4	7.68
CHEMBL3672080	CNc1c(c2ccccc2)c(nc3nc(nn13)c4ccccn4)c5ccc(CN6CC(C6)c7n[nH]c(n7)c8ccccn8)cc5	6.84
CHEMBL3672070	CNc1c(c2ccccc2)c(nc3ncc(Br)n13)c4ccc(CN5CC(C5)c6n[nH]c(n6)c7ccccn7)cc4	6.89
CHEMBL3672069	CNc1c(c2ccccc2)c(nc3nccn13)c4ccc(CN5CC(C5)c6n[nH]c(n6)c7ccccn7)cc4	6.32
CHEMBL255772	CNc1nc(c2ccc(CN3CCC(CC3)N4C(=O)Nc5ccccc45)cc2)c(cc1C#N)c6ccccc6	5.09
CHEMBL252857	CNc1ncc2cc(c3ccccc3)c(nc2n1)c4ccc(CN5CCC(CC5)c6nnc([nH]6)c7ccccn7)cc4	7.03
CHEMBL213618	CNc1nccc(n1)c2ccc(s2)C(=O)N[C@H](CN)Cc3ccc(Cl)cc3Cl	7.64
CHEMBL376388	CNCc1ccc(cc1)c2ncnc3[nH]cnc23	5.16
CHEMBL375509	CNCc1cccc(c1)c2ncnc3[nH]cnc23	5.8
CHEMBL2177367	CO[C@@H]1CC[C@H](CC1)NC[C@@H](C(=O)N2CCN(CC2)c3ncnc4[C@H](O)C[C@@H](C)c34)c5ccc(Cl)cc5	8
CHEMBL3672512	COC(=O)\C=C\c1c(C)nc2cc(c3ccccc3)c(nn12)c4ccc(cc4)C5(N)CCC5	5
CHEMBL3703132	COC(=O)\C=C\c1ccc2nc(c3ccc(cc3)C4(N)CCC4)c(c5ccccc5)n2c1	6.69
CHEMBL3703115	COC(=O)\C=C\c1ccn2c(c3ccccc3)c(nc2c1)c4ccc(cc4)C5(N)CCC5	7.28
CHEMBL3699736	COC(=O)c1cc(Cl)c2nc(c3ccc(cc3)C4(N)CCC4)c(c5ccccc5)n2c1	6.94
CHEMBL3699675	COC(=O)c1cc(OC)c2nc(c3ccc(cc3)C4(N)CCC4)c(c5ccccc5)n2c1	7.42
CHEMBL3672495	COC(=O)c1ccc(cn1)c2cnc3cc(c4ccccc4)c(nn23)c5ccc(cc5)C6(N)CCC6	6.94
CHEMBL3699713	COC(=O)c1ccc2nc(c3ccc(cc3)C4(N)CCC4)c(c5ccccc5)n2c1	6.7
CHEMBL3672483	COC(=O)c1cccc(c1)c2cnc3cc(c4ccccc4)c(nn23)c5ccc(cc5)C6(N)CCC6	7.24
CHEMBL3699701	COC(=O)c1cccn2c(c3ccccc3)c(nc12)c4ccc(cc4)C5(N)CCC5	6.69
CHEMBL3699712	COC(=O)c1ccn2c(c3ccccc3)c(nc2c1)c4ccc(cc4)C5(N)CCC5	7.19
CHEMBL3956697	COC(=O)c1cn2c(c3ccccc3)c(nc2c(OC)n1)c4ccc(cc4)C5(N)CCC5	7.07
CHEMBL3672090	COC(=O)c1cn2cc(c3ccccc3)c(nc2n1)c4ccc(CN5CC(C5)c6n[nH]c(n6)c7cccc(C)n7)cc4	7.85
CHEMBL3672091	COC(=O)c1cn2cc(c3ccccc3)c(nc2n1)c4ccc(CN5CC(C5)c6n[nH]c(n6)c7ccccn7)cc4	7.77
CHEMBL3672028	COC(=O)c1cnn2cc(c(nc12)c3ccc(CN4CC(C4)c5n[nH]c(n5)c6cccc(C)n6)cc3)c7c(F)cccc7F	6.94
CHEMBL3672029	COC(=O)c1cnn2cc(c(nc12)c3ccc(CN4CC(C4)c5n[nH]c(n5)c6ccccn6)cc3)c7c(F)cccc7F	6.12
CHEMBL3672050	COC(=O)c1cnn2cc(c(nc12)c3ccc(CN4CCC(CC4)c5n[nH]c(n5)c6cccc(C)n6)cc3)c7c(F)cccc7F	7.09
CHEMBL3672051	COC(=O)c1cnn2cc(c(nc12)c3ccc(CN4CCC(CC4)c5n[nH]c(n5)c6ccccn6)cc3)c7c(F)cccc7F	6.69
CHEMBL3672033	COC(=O)c1cnn2cc(c3ccc(F)cc3F)c(nc12)c4ccc(CN5CC(C5)c6n[nH]c(n6)c7ccccn7)cc4	6.67
CHEMBL3703117	COC(=O)CCc1ccn2c(c3ccccc3)c(nc2c1)c4ccc(cc4)C5(N)CCC5	7.12
CHEMBL3703165	COC(=O)COc1ccc2nc(c3ccc(cc3)C4(N)CCC4)c(c5ccccc5)n2c1	6.31
CHEMBL3703161	COC(=O)COc1ccn2c(c3ccccc3)c(nc2c1)c4ccc(cc4)C5(N)CCC5	7.09
CHEMBL3699728	COc1cc(Br)cn2c(c3ccccc3)c(nc12)c4ccc(cc4)C5(N)CCC5	7.77
CHEMBL1257281	COc1cc(C[C@@H](N)C(=O)N2CCN(CC2)c3ncnc4ccccc34)cc(OC)c1	5.3
CHEMBL3703151	COc1cc(C=C)cn2c(c3ccccc3)c(nc12)c4ccc(cc4)C5(N)CCC5	7.12
CHEMBL3703136	COc1cc(Cl)cn2c(c3ccccc3)c(nc12)c4ccc(cc4)C5(N)CCC5	7.29
CHEMBL3699676	COc1cc(cn2c(c3ccccc3)c(nc12)c4ccc(cc4)C5(N)CCC5)C(=O)N	8.05
CHEMBL3703169	COc1cc(cn2c(c3ccccc3)c(nc12)c4ccc(cc4)C5(N)CCC5)c6cn[nH]c6	7.52
CHEMBL3703139	COc1cc(cn2c(c3ccccc3)c(nc12)c4ccc(cc4)C5(N)CCC5)c6cnc[nH]6	7.31
CHEMBL3703140	COc1cc(cn2c(c3ccccc3)c(nc12)c4ccc(cc4)C5(N)CCC5)c6ncc[nH]6	7.29
CHEMBL3699705	COc1cc(COc2ccn3c(c4ccccc4)c(nc3n2)c5ccc(cc5)C6(N)CCC6)ccn1	6.78
CHEMBL3701740	COc1cc(OC)c2c(OCn3c2nc(c4ccc(cc4)C5(N)CC(O)(C5)C6CC6)c3c7ccccc7)c1	9.57
CHEMBL3703137	COc1cc(OC)c2nc(c3ccc(cc3)C4(N)CCC4)c(c5ccccc5)n2c1	7.19
CHEMBL2031893	COc1cc2nccc(Oc3ccc(NC(=O)C4=C(C)N(C)N(C4=O)c5ccccc5)cc3F)c2cc1OC	4.6
CHEMBL524998	COc1ccc(C[C@@H](CN)NC(=O)c2cc(Br)c(s2)c3ccnc4[nH]ccc34)cc1	7.2
CHEMBL1258550	COc1ccc(C[C@@H](N)C(=O)N2CCN(CC2)c3ncnc4ccccc34)cc1	5.83
CHEMBL2325991	COc1ccc(cc1OC)C(C)NC(=O)C2(N)CCN(CC2)c3ncnc4[nH]ccc34	5.07
CHEMBL446966	COc1ccc(cn1)c2nnc([nH]2)C3CCN(Cc4ccc(cc4)c5nc6C=CNC(=O)c6cc5c7ccccc7)CC3	7.8
CHEMBL3639985	COc1ccc(COc2ccn3c(c4ccccc4)c(nc3n2)c5ccc(cc5)C6(N)CCC6)cn1	7.42
CHEMBL460472	COc1ccc2c(Oc3ccc(NC(=O)C4=C(C)N(CC(C)(C)O)N(C4=O)c5ccccc5)nc3)ccnc2c1	4.6
CHEMBL3701736	COc1ccc2c(OCn3c2nc(c4ccc(cc4)C5(N)CC(C)(O)C5)c3c6ccccc6)c1	9.04
CHEMBL3701734	COc1ccc2c(OCn3c2nc(c4ccc(cc4)C5(N)CC(O)(C5)C6CC6)c3c7ccccc7)c1	9.22
CHEMBL3699696	COc1ccc2nc(c3ccc(cc3)C4(N)CCC4)c(c5ccccc5)n2c1	6.79
CHEMBL3701735	COc1ccc2OCn3c(nc(c4ccc(cc4)C5(N)CC(C)(O)C5)c3c6ccccc6)c2c1	9.12
CHEMBL3701765	COc1ccc2OCn3c(nc(c4ccc(cc4)C5(N)CC(C)(O)C5)c3c6ccccc6)c2n1	8.96
CHEMBL3701733	COc1ccc2OCn3c(nc(c4ccc(cc4)C5(N)CC(O)(C5)C6CC6)c3c7ccccc7)c2c1	8.29
CHEMBL442227	COc1cccc(c1)c2c[nH]c(\C=C\3/C(=O)Nc4ccc(NC(=O)N)cc34)c2	7.72
CHEMBL597819	COc1cccc(CC2(N)CCN(CC2)c3ncnc4[nH]ccc34)c1	7.82
CHEMBL3701732	COc1cccc2OCn3c(nc(c4ccc(cc4)C5(N)CC(O)(C5)C6CC6)c3c7ccccc7)c12	9.46
CHEMBL3699691	COc1cccn2c(c3ccccc3)c(nc12)c4ccc(cc4)C5(N)CCC5	6.91
CHEMBL3699688	COc1ccn2c(c3ccccc3)c(nc2c1)c4ccc(cc4)C5(N)CCC5	7.33
CHEMBL3699755	COc1ccn2c(c3ccccc3)c(nc2c1C#N)c4ccc(cc4)C5(N)CCC5	6.97
CHEMBL3699680	COc1ccn2c(c3ccccc3)c(nc2n1)c4ccc(cc4)C5(N)CCC5	6.92
CHEMBL3699670	COc1cnc2nc(c3ccc(cc3)C4(N)CCC4)c(c5ccccc5)n2c1	6.54
CHEMBL3699746	COc1cncc(c1)c2cccn3c(c4ccccc4)c(nc23)c5ccc(cc5)C6(N)CCC6	6.57
CHEMBL3672499	COc1cncc(c1)c2cnc3cc(c4ccccc4)c(nn23)c5ccc(cc5)C6(N)CCC6	7.34
CHEMBL3977365	COc1nc(Br)cn2c(c3ccccc3)c(nc12)c4ccc(cc4)C5(N)CCC5	7.48
CHEMBL402355	COc1nc(c2ccc(CN3CCC(CC3)N4C(=O)Nc5ccccc45)cc2)c(cc1C#N)c6ccccc6	4.42
CHEMBL3931748	COc1nc(cn2c(c3ccccc3)c(nc12)c4ccc(cc4)C5(N)CCC5)C(=N)O	7.85
CHEMBL404347	COc1ncc2cc(c3ccccc3)c(nc2n1)c4ccc(CN5CCC(CC5)c6nnc([nH]6)c7ccccn7)cc4	6.97
CHEMBL3672074	COc1nn2cc(c(nc2c1CO)c3ccc(CN4CC(C4)c5n[nH]c(n5)c6cccc(C)n6)cc3)c7c(F)cccc7F	7.47
CHEMBL3672073	COc1nn2cc(c(nc2c1CO)c3ccc(CN4CC(C4)c5n[nH]c(n5)c6ccccn6)cc3)c7c(F)cccc7F	6.93
CHEMBL3672075	COc1nn2cc(c(nc2c1CO)c3ccc(CN4CCC(CC4)c5n[nH]c(n5)c6cccc(C)n6)cc3)c7c(F)cccc7F	6.97
CHEMBL3672076	COc1nn2cc(c(nc2c1CO)c3ccc(CN4CCC(CC4)c5n[nH]c(n5)c6ccccn6)cc3)c7c(F)cccc7F	7.01
CHEMBL3699690	COCc1ccc2nc(c3ccc(cc3)C4(N)CCC4)c(c5ccccc5)n2c1	6.38
CHEMBL2325740	COCCC(NC(=O)C1(N)CCN(CC1)c2ncnc3[nH]ccc23)c4ccc(Cl)cc4	6.89
CHEMBL3699732	COCCNC(=O)c1ccc2nc(c3ccc(cc3)C4(N)CCC4)c(c5ccccc5)n2c1	6.29
CHEMBL2177377	COCCNC[C@@H](C(=O)N1CCN(CC1)c2ncnc3[C@H](O)C[C@@H](C)c23)c4ccc(Cl)cc4	7.77
CHEMBL3699702	COCCNCc1ccc2nc(c3ccc(cc3)C4(N)CCC4)c(c5ccccc5)n2c1	5.71
CHEMBL3699704	COCCOc1ccn2c(c3ccccc3)c(nc2n1)c4ccc(cc4)C5(N)CCC5	6.38
CHEMBL3703145	CON(C)C(=O)c1ccn2c(c3ccccc3)c(nc2c1)c4ccc(cc4)C5(N)CCC5	6.52
CHEMBL3672481	CS(=O)(=O)c1ccc(cc1)c2cnc3cc(c4ccccc4)c(nn23)c5ccc(cc5)C6(N)CCC6	6.56
CHEMBL3672089	CS(=O)(=O)c1nc2nc(c3ccc(CN4CCC(CC4)c5n[nH]c(n5)c6ccccn6)cc3)c(cn2n1)c7ccccc7	6.99
CHEMBL502426	CS(=O)(=O)N1CCN(CC1)c2ncc3cc(c4ccccc4)c(nc3n2)c5ccc(CN6CCC(CC6)c7nnc([nH]7)c8ccccn8)cc5	7.64
CHEMBL3703150	CS(=O)(=O)Nc1ccc2nc(c3ccc(cc3)C4(N)CCC4)c(c5ccccc5)n2c1	6.5
CHEMBL2325736	CS(=O)(=O)NCCC(NC(=O)C1(N)CCN(CC1)c2ncnc3[nH]ccc23)c4ccc(Cl)cc4	7.44
CHEMBL3672083	CSc1nc2nc(c3ccc(CN4CC(C4)c5n[nH]c(n5)c6cccc(C)n6)cc3)c(cn2n1)c7ccccc7	8.4
CHEMBL3672084	CSc1nc2nc(c3ccc(CN4CC(C4)c5n[nH]c(n5)c6ccccn6)cc3)c(cn2n1)c7ccccc7	7
CHEMBL3672088	CSc1nc2nc(c3ccc(CN4CCC(CC4)c5n[nH]c(n5)c6cccc(C)n6)cc3)c(cn2n1)c7ccccc7	8.4
CHEMBL3672085	CSc1nc2nc(c3ccc(CN4CCC(CC4)c5n[nH]c(n5)c6ccccn6)cc3)c(cn2n1)c7ccccc7	7.92
CHEMBL3672087	CSc1nc2nc(c3ccc(CN4CCC(CC4)c5n[nH]c(n5)c6cnccn6)cc3)c(cn2n1)c7ccccc7	7.1
CHEMBL3672086	CSc1nc2nc(c3ccc(CN4CCC(CC4)c5n[nH]c(n5)c6ncccn6)cc3)c(cn2n1)c7ccccc7	6.65
CHEMBL252260	CSc1ncc2cc(c3ccccc3)c(nc2n1)c4ccc(CN(C)CCc5cn[nH]c5)cc4	4.76
CHEMBL252457	CSc1ncc2cc(c3ccccc3)c(nc2n1)c4ccc(CN5CCC(CC5)C(=O)N)cc4	6.03
CHEMBL252856	CSc1ncc2cc(c3ccccc3)c(nc2n1)c4ccc(CN5CCC(CC5)C(=O)Nc6ccncc6)cc4	6.52
CHEMBL252653	CSc1ncc2cc(c3ccccc3)c(nc2n1)c4ccc(CN5CCC(CC5)C(=O)NCCC(=O)N)cc4	5.68
CHEMBL404554	CSc1ncc2cc(c3ccccc3)c(nc2n1)c4ccc(CN5CCC(CC5)c6cc([nH]n6)c7ccncc7)cc4	7.24
CHEMBL254099	CSc1ncc2cc(c3ccccc3)c(nc2n1)c4ccc(CN5CCC(CC5)c6nnc([nH]6)c7ccccn7)cc4	7.58
CHEMBL403356	CSc1ncc2cc(c3ccccc3)c(nc2n1)c4ccc(CN5CCC(CC5)c6nnc(N)s6)cc4	6.57
CHEMBL404553	CSc1ncc2cc(c3ccccc3)c(nc2n1)c4ccc(CN5CCC(CC5)c6onc(n6)c7cccnc7)cc4	5.88
CHEMBL253693	CSc1ncc2cc(c3ccccc3)c(nc2n1)c4ccc(CN5CCC(CC5)n6ncc7c(N)ncnc67)cc4	7.36
CHEMBL252654	CSc1ncc2cc(c3ccccc3)c(nc2n1)c4ccc(CN5CCC(CC5)NC(=O)CNC(=O)C)cc4	5.29
CHEMBL252456	CSc1ncc2cc(c3ccccc3)c(nc2n1)c4ccc(CNCCC(=O)c5ccccc5N)cc4	7.05
CHEMBL276130	CSc1ncc2cc(c3ccccc3)c(nc2n1)c4ccc(CNCCC(=O)N)cc4	5.89
CHEMBL252054	CSc1ncc2cc(c3ccccc3)c(nc2n1)c4ccc(CNCCc5c[nH]cn5)cc4	5.91
CHEMBL403354	CSc1ncc2cc(c3ccccc3)c(nc2n1)c4ccc(CNCCc5cccnc5)cc4	5.94
CHEMBL403355	CSc1ncc2cc(c3ccccc3)c(nc2n1)c4ccc(CNCCc5n[nH]c(C)n5)cc4	5.75
CHEMBL252261	CSc1ncc2cc(c3ccccc3)c(nc2n1)c4ccc(CNCCc5n[nH]c(n5)c6ccccc6)cc4	6.31
CHEMBL252055	CSc1ncc2cc(c3ccccc3)c(nc2n1)c4ccc(CNCCc5nc[nH]n5)cc4	5.77
CHEMBL252056	CSc1ncc2cc(c3ccccc3)c(nc2n1)c4ccc(CNCCc5nccs5)cc4	5.86
CHEMBL252455	CSc1ncc2cc(c3ccccc3)c(nc2n1)c4ccc(CNCCc5nnc(N)s5)cc4	6.28
CHEMBL251860	CSc1ncc2cc(c3ccccc3)c(nc2n1)c4ccc(CNCCCN5CCN(C)CC5)cc4	5.05
CHEMBL252259	CSc1ncc2cc(c3ccccc3)c(nc2n1)c4ccc(CNCCCn5ccnc5)cc4	5.82
CHEMBL451961	FC1(F)CCN(C1)c2ncc3cc(c4ccccc4)c(nc3n2)c5ccc(CN6CCC(CC6)c7nnc([nH]7)c8ccccn8)cc5	6.6
CHEMBL3672064	Fc1ccc(cc1)c2cn3c(Cl)cnc3nc2c4ccc(CN5CCC(CC5)c6n[nH]c(n6)c7ccccn7)cc4	7.48
CHEMBL3672034	Fc1ccc(cc1)c2cn3ccnc3nc2c4ccc(CN5CC(C5)c6n[nH]c(n6)c7ccccn7)cc4	6.6
CHEMBL3672035	Fc1ccc(cc1)c2cn3ccnc3nc2c4ccc(CN5CCC(CC5)c6cnc7ccccc7n6)cc4	5.64
CHEMBL3672061	Fc1ccc(cc1)c2cn3ccnc3nc2c4ccc(CN5CCC(CC5)c6n[nH]c(n6)c7ccccn7)cc4	7.5
CHEMBL3672062	Fc1ccc(cc1)c2cn3ccnc3nc2c4ccc(CN5CCC(CC5)c6n[nH]c(n6)c7cnccn7)cc4	5.84
CHEMBL3672059	Fc1ccc(cc1)c2cn3nc(nc3nc2c4ccc(CN5CCC(CC5)c6n[nH]c(n6)c7cc(Cl)ccn7)cc4)C8CC8	6.78
CHEMBL3672058	Fc1ccc(cc1)c2cn3nc(nc3nc2c4ccc(CN5CCC(CC5)c6n[nH]c(n6)c7ccccn7)cc4)C8CC8	7.16
CHEMBL3672018	Fc1ccc2nc([nH]c2c1)C3CCN(Cc4ccc(cc4)c5nc6ccnn6cc5c7ccccc7)CC3	5.96
CHEMBL379849	Fc1ccccc1\C=C\2/CNC\C(=C/c3ccccc3F)\C2=O	6.14
CHEMBL3672013	N#Cc1ccc2nc([nH]c2c1)C3CCN(Cc4ccc(cc4)c5nc6ccnn6cc5c7ccccc7)CC3	6.5
CHEMBL3672011	N#Cc1ccc2nc([nH]c2c1)C3CCN(Cc4ccc(cc4)c5nc6nccn6cc5c7ccccc7)CC3	6.37
CHEMBL404555	N#Cc1ncc2cc(c3ccccc3)c(nc2n1)c4ccc(CN5CCC(CC5)c6nnc([nH]6)c7ccccn7)cc4	7.23
CHEMBL3703152	N[C@@]1(C[C@H](O)C1)c2ccc(cc2)c3nc4nc(O)ccn4c3c5ccccc5	6.06
CHEMBL1257280	N[C@H](Cc1cc(F)cc(F)c1)C(=O)N2CCN(CC2)c3ncnc4ccccc34	5.3
CHEMBL1258662	N[C@H](Cc1ccc(Br)cc1)C(=O)N2CCN(CC2)c3ncnc4ccccc34	6.55
CHEMBL1258441	N[C@H](Cc1ccc(cc1)C#N)C(=O)N2CCN(CC2)c3ncnc4ccccc34	5.36
CHEMBL1257163	N[C@H](Cc1ccc(cc1)C(F)(F)F)C(=O)N2CCN(CC2)c3ncnc4ccccc34	6.15
CHEMBL1257164	N[C@H](Cc1ccc(cc1)c2ccccc2)C(=O)N3CCN(CC3)c4ncnc5ccccc45	4.42
CHEMBL1258898	N[C@H](Cc1ccc(Cl)c(Cl)c1)C(=O)N2CCN(CC2)c3ncnc4ccccc34	6.36
CHEMBL1258330	N[C@H](Cc1ccc(Cl)cc1)C(=O)N2CCN(CC2)c3ncnc4ccccc34	6.93
CHEMBL1258779	N[C@H](Cc1ccc(Cl)cc1Cl)C(=O)N2CCN(CC2)c3ncnc4ccccc34	5.97
CHEMBL1258899	N[C@H](Cc1ccc(F)c(F)c1)C(=O)N2CCN(CC2)c3ncnc4ccccc34	6.06
CHEMBL1258442	N[C@H](Cc1ccc(F)cc1)C(=O)N2CCN(CC2)c3ncnc4ccccc34	5.89
CHEMBL1258778	N[C@H](Cc1cccc(Cl)c1)C(=O)N2CCN(CC2)c3ncnc4ccccc34	5.25
CHEMBL1258329	N[C@H](Cc1ccccc1)C(=O)N2CCN(CC2)c3ncnc4ccccc34	5.08
CHEMBL1258663	N[C@H](Cc1ccccc1Cl)C(=O)N2CCN(CC2)c3ncnc4ccccc34	4.58
CHEMBL207544	N[C@H](COc1cnc(C#C)c(c1)c2ccc3cnccc3c2)Cc4c[nH]c5ccccc45	8.3
CHEMBL378963	N[C@H](COc1cnc(Cl)c(c1)c2ccc3cnccc3c2)Cc4c[nH]c5ccccc45	8.3
CHEMBL383541	N[C@H](COc1cncc(\C=C\c2ccncc2)c1)Cc3c[nH]c4ccccc34	6.59
CHEMBL210390	N[C@H](COc1cncc(c1)c2ccc3cnc(N)cc3c2)Cc4c[nH]c5ccccc45	7.68
CHEMBL383264	N[C@H](COc1cncc(c1)c2ccc3cnccc3c2)Cc4c[nH]c5ccccc45	8.17
CHEMBL3679629	NC(=N)N1C(=N)C=Cc2nc(c3ccc(cc3)C4(N)CCC4)c(cc12)c5ccccc5	7.62
CHEMBL3703133	NC(=O)\C=C\c1ccc2nc(c3ccc(cc3)C4(N)CCC4)c(c5ccccc5)n2c1	6.87
CHEMBL3703116	NC(=O)\C=C\c1ccn2c(c3ccccc3)c(nc2c1)c4ccc(cc4)C5(N)CCC5	7.36
CHEMBL3672509	NC(=O)\C=C\c1cnc2cc(c3ccccc3)c(nn12)c4ccc(cc4)C5(N)CCC5	6.65
CHEMBL2325730	NC(=O)C(NC(=O)C1(N)CCN(CC1)c2ncnc3[nH]ccc23)c4ccc(Cl)cc4	6.8
CHEMBL3699741	NC(=O)C1(COc2ccn3c(c4ccccc4)c(nc3n2)c5ccc(cc5)C6(N)CCC6)CC1	6.47
CHEMBL3699768	NC(=O)c1cc(Br)c2nc(c3ccc(cc3)C4(N)CCC4)c(c5ccccc5)n2c1	7.62
CHEMBL3699767	NC(=O)c1cc(Br)cn2c(c3ccccc3)c(nc12)c4ccc(cc4)C5(N)CCC5	7.39
CHEMBL3703157	NC(=O)c1cc(Cl)c2nc(c3ccc(cc3)C4(N)CCC4)c(c5ccccc5)n2c1	7.55
CHEMBL3699772	NC(=O)c1cc(cn2c(c3ccccc3)c(nc12)c4ccc(cc4)C5(N)CCC5)c6cccnc6	6.95
CHEMBL3699771	NC(=O)c1cc(cn2c(c3ccccc3)c(nc12)c4ccc(cc4)C5(N)CCC5)c6ccn[nH]6	6.92
CHEMBL3699770	NC(=O)c1cc(cn2c(c3ccccc3)c(nc12)c4ccc(cc4)C5(N)CCC5)c6cn[nH]c6	7.3
CHEMBL3672491	NC(=O)c1ccc(cc1)c2cnc3cc(c4ccccc4)c(nn23)c5ccc(cc5)C6(N)CCC6	6.93
CHEMBL3699697	NC(=O)c1ccc2nc(c3ccc(cc3)C4(N)CCC4)c(c5ccccc5)n2c1	7.18
CHEMBL3672492	NC(=O)c1cccc(c1)c2cnc3cc(c4ccccc4)c(nn23)c5ccc(cc5)C6(N)CCC6	7.17
CHEMBL3703156	NC(=O)c1cccn2c(c3ccccc3)c(nc12)c4ccc(cc4)C5(N)CCC5	6.81
CHEMBL264667	NC(=O)C1CCN(CC1)c2ncnc3[nH]cnc23	4.39
CHEMBL2035022	NC(=O)c1ccn2c(c3ccccc3)c(nc2c1)c4ccc(cc4)C5(N)CCC5	7.3
CHEMBL404556	NC(=O)c1ncc2cc(c3ccccc3)c(nc2n1)c4ccc(CN5CCC(CC5)c6nnc([nH]6)c7ccccn7)cc4	7.46
CHEMBL3703159	NC(=O)CCc1ccn2c(c3ccccc3)c(nc2c1)c4ccc(cc4)C5(N)CCC5	6.38
CHEMBL3703162	NC(=O)COc1ccn2c(c3ccccc3)c(nc2c1)c4ccc(cc4)C5(N)CCC5	6.88
CHEMBL3679634	NC(=O)N1C(=N)C=Cc2nc(c3ccc(cc3)C4(CCC4)NC(=O)Cc5cccnc5)c(cc12)c6ccccc6	6.7
CHEMBL228750	NC(=O)Nc1ccc2NC(=O)\C(=C/c3cc(c[nH]3)C(=O)NCCc4ccncc4)\c2c1	7.77
CHEMBL228749	NC(=O)Nc1ccc2NC(=O)\C(=C/c3cc(c[nH]3)C(=O)NCCc4cnc[nH]4)\c2c1	7.85
CHEMBL228701	NC(=O)Nc1ccc2NC(=O)\C(=C/c3cc(c[nH]3)C(=O)NCCN4CCCCC4)\c2c1	7.96
CHEMBL388184	NC(=O)Nc1ccc2NC(=O)\C(=C/c3cc(c[nH]3)C(=O)NCCN4CCOCC4)\c2c1	7.54
CHEMBL228648	NC(=O)Nc1ccc2NC(=O)\C(=C/c3cc(c[nH]3)C(=O)O)\c2c1	8.05
CHEMBL228547	NC(=O)Nc1ccc2NC(=O)\C(=C/c3cc(c[nH]3)c4cccc(c4)C(=O)N)\c2c1	8.3
CHEMBL425650	NC(=O)Nc1ccc2NC(=O)\C(=C/c3cc(c[nH]3)c4cccc(c4)C(=O)NCCN5CCCCC5)\c2c1	8.4
CHEMBL228803	NC(=O)Nc1ccc2NC(=O)\C(=C/c3cc(c[nH]3)c4cccc(c4)C(=O)O)\c2c1	7.35
CHEMBL437109	NC(=O)Nc1ccc2NC(=O)\C(=C/c3cc(c[nH]3)c4cccc(F)c4)\c2c1	7.29
CHEMBL228439	NC(=O)Nc1ccc2NC(=O)\C(=C/c3cc(c[nH]3)c4cccc(O)c4)\c2c1	8.22
CHEMBL228751	NC(=O)Nc1ccc2NC(=O)\C(=C/c3cc(c[nH]3)c4ccccc4)\c2c1	7.68
CHEMBL375236	NC(=O)Nc1ccc2NC(=O)\C(=C/c3cc(c[nH]3)c4cccnc4)\c2c1	8.1
CHEMBL442229	NC(=O)Nc1ccc2NC(=O)\C(=C/c3ccc[nH]3)\c2c1	7.7
CHEMBL3703148	NC(=O)Nc1ccc2nc(c3ccc(cc3)C4(N)CCC4)c(c5ccccc5)n2c1	6.66
CHEMBL3703144	NC(=O)Nc1ccn2c(c3ccccc3)c(nc2c1)c4ccc(cc4)C5(N)CCC5	7.04
CHEMBL509747	NC(=O)Nc1nnc2c3cc(c4ccccc4)c(nc3ccn12)c5ccc(CN6CCC(CC6)c7n[nH]c(n7)c8ccccn8)cc5	7.62
CHEMBL226712	NC(c1ccc(Cl)cc1)c2ccc(cc2)c3ncnc4[nH]cnc34	8.05
CHEMBL389176	NC(c1ccccc1)c2ccc(cc2)c3ncnc4[nH]cnc34	6.4
CHEMBL260577	NC(C1CCN(CC1)c2ccnc3[nH]ccc23)c4ccc(Cl)cc4	7.92
CHEMBL405384	NC(C1CCN(CC1)c2ncnc3[nH]ccc23)c4ccc(Cl)cc4	7.6
CHEMBL261247	NC(C1CCN(CC1)c2ncnc3[nH]ccc23)c4ccccc4	6.61
CHEMBL261034	NC(C1CCN(CC1)c2ncnc3[nH]cnc23)c4ccc(Cl)cc4	7.15
CHEMBL227605	NC(Cc1ccccc1)c2ccc(cc2)c3ncnc4[nH]cnc34	6.37
CHEMBL227924	NC[C@@H](c1ccc(Cl)cc1)c2ccc(cc2)c3cn[nH]c3	4.47
CHEMBL513728	NC[C@@H](Cc1ccccc1)NC(=O)c2cc(Br)c(s2)c3ccnc4[nH]ccc34	6.3
CHEMBL223339	NC[C@H](c1ccc(Cl)cc1)c2ccc(cc2)c3cn[nH]c3	6.55
CHEMBL482537	NC[C@H](Cc1ccc(cc1)C(F)(F)F)NC(=O)c2cc(Br)c(s2)c3ccnc4[nH]ccc34	7.1
CHEMBL496690	NC[C@H](Cc1ccc(F)cc1)NC(=O)c2cc(Br)c(s2)c3ccnc4[nH]ccc34	8.22
CHEMBL482536	NC[C@H](Cc1cccc(c1)C(F)(F)F)NC(=O)c2cc(Br)c(s2)c3ccnc4[nH]ccc34	8
CHEMBL523586	NC[C@H](Cc1cccc(F)c1)NC(=O)c2cc(Br)c(s2)c3ccnc4[nH]ccc34	8.05
CHEMBL470597	NC[C@H](Cc1ccccc1)NC(=O)c2cc(Br)c(s2)c3ccnc4[nH]ccc34	8
CHEMBL470598	NC[C@H](CC1CCCCC1)NC(=O)c2cc(Br)c(s2)c3ccnc4[nH]ccc34	7.6
CHEMBL520788	NC[C@H](Cc1ccccc1C(F)(F)F)NC(=O)c2cc(Br)c(s2)c3ccnc4[nH]ccc34	7.6
CHEMBL498052	NC[C@H](Cc1ccccc1F)NC(=O)c2cc(Br)c(s2)c3ccnc4[nH]ccc34	8.1
CHEMBL3679631	NC1(CC(F)(F)C1)c2ccc(cc2)c3nc4C=CC(=N)N(C(=N)c5ccccc5)c4cc3c6ccccc6	6.85
CHEMBL3701737	NC1(CC(O)(C1)C2CC2)c3ccc(cc3)c4nc5c6c(Cl)cccc6OCn5c4c7ccccc7	9.52
CHEMBL3701717	NC1(CC(O)(C1)C2CC2)c3ccc(cc3)c4nc5c6c(F)cccc6OCn5c4c7ccccc7	9.54
CHEMBL3701721	NC1(CC(O)(C1)C2CC2)c3ccc(cc3)c4nc5c6c(F)cccc6OCn5c4c7ccncc7	9.04
CHEMBL3701720	NC1(CC(O)(C1)C2CC2)c3ccc(cc3)c4nc5c6c(F)cccc6OCn5c4c7ccsc7	9.15
CHEMBL3701726	NC1(CC(O)(C1)C2CC2)c3ccc(cc3)c4nc5c6cccc(F)c6OCn5c4c7ccccc7	8.85
CHEMBL3701727	NC1(CC(O)(C1)C2CC2)c3ccc(cc3)c4nc5c6ccccc6OCn5c4c7ccccc7	9
CHEMBL3701752	NC1(CC(O)(C1)C2CC2)c3ccc(cc3)c4nc5c6cccnc6OCn5c4c7ccccc7	9.04
CHEMBL3701749	NC1(CC(O)(C1)C2CC2)c3ccc(cc3)c4nc5c6ccncc6OCn5c4c7ccccc7	9.32
CHEMBL3701742	NC1(CC(O)(C1)C2CC2)c3ccc(cc3)c4nc5c6ncccc6OCn5c4c7ccccc7	8.8
CHEMBL3701755	NC1(CC(O)(C1)C2CC2)c3ccc(cc3)c4nc5c6nccnc6OCn5c4c7ccccc7	8.48
CHEMBL597415	NC1(Cc2c(Cl)cccc2Cl)CCN(CC1)c3ncnc4[nH]ccc34	7.7
CHEMBL604917	NC1(Cc2cc(Cl)ccc2Cl)CCN(CC1)c3ncnc4[nH]ccc34	7.8
CHEMBL603680	NC1(Cc2ccc(Cl)c(Cl)c2)CCN(CC1)c3ncnc4[nH]ccc34	7.75
CHEMBL596991	NC1(Cc2ccc(Cl)cc2)CCN(CC1)c3ccnc4[nH]ccc34	8.26
CHEMBL598013	NC1(Cc2ccc(Cl)cc2)CCN(CC1)c3ccnc4[nH]ncc34	7.92
CHEMBL263664	NC1(Cc2ccc(Cl)cc2)CCN(CC1)c3ncnc4[nH]ccc34	8.22
CHEMBL259999	NC1(Cc2ccc(Cl)cc2)CCN(CC1)c3ncnc4[nH]cnc34	7.6
CHEMBL597414	NC1(Cc2ccc(Cl)cc2Cl)CCN(CC1)c3ncnc4[nH]ccc34	8.07
CHEMBL590957	NC1(Cc2ccc(Cl)cc2Cl)CCN(CC1)c3ncnc4NC(=O)Nc34	7.28
CHEMBL605212	NC1(Cc2ccc(F)cc2Cl)CCN(CC1)c3ncnc4[nH]ccc34	7.05
CHEMBL597817	NC1(Cc2ccc(OC(F)(F)F)cc2)CCN(CC1)c3ncnc4[nH]ccc34	7.46
CHEMBL603882	NC1(Cc2ccc3ccccc3c2)CCN(CC1)c4ncnc5[nH]ccc45	8.15
CHEMBL598438	NC1(Cc2cccc(Cl)c2)CCN(CC1)c3ncnc4[nH]ccc34	7.34
CHEMBL597212	NC1(Cc2cccc(Cl)c2Cl)CCN(CC1)c3ncnc4[nH]ccc34	7.46
CHEMBL597818	NC1(Cc2cccc(OC(F)(F)F)c2)CCN(CC1)c3ncnc4[nH]ccc34	7.72
CHEMBL598448	NC1(Cc2cccc3ccccc23)CCN(CC1)c4ncnc5[nH]ccc45	7.6
CHEMBL598439	NC1(Cc2ccccc2Cl)CCN(CC1)c3ncnc4[nH]ccc34	7.36
CHEMBL602236	NC1(Cc2ccccc2OC(F)(F)F)CCN(CC1)c3ncnc4[nH]ccc34	7.08
CHEMBL3982161	NC1(CCC1)c2ccc(cc2)c3nc4C(=O)NC=Cn4c3c5ccccc5	6.01
CHEMBL3699716	NC1(CCC1)c2ccc(cc2)c3nc4c(Br)cccn4c3c5ccccc5	6.79
CHEMBL3699725	NC1(CCC1)c2ccc(cc2)c3nc4c(C=C)cccn4c3c5ccccc5	5.8
CHEMBL3699683	NC1(CCC1)c2ccc(cc2)c3nc4c(cccn4c3c5ccccc5)C#N	6.5
CHEMBL3699723	NC1(CCC1)c2ccc(cc2)c3nc4c(cccn4c3c5ccccc5)C6CC6	6.6
CHEMBL3699744	NC1(CCC1)c2ccc(cc2)c3nc4c(cccn4c3c5ccccc5)c6ccc(F)cc6	6.28
CHEMBL3699748	NC1(CCC1)c2ccc(cc2)c3nc4c(cccn4c3c5ccccc5)c6ccc7cn[nH]c7c6	6.13
CHEMBL3699745	NC1(CCC1)c2ccc(cc2)c3nc4c(cccn4c3c5ccccc5)c6cccc(F)c6	6.32
CHEMBL3699747	NC1(CCC1)c2ccc(cc2)c3nc4c(cccn4c3c5ccccc5)c6ccn[nH]6	6.77
CHEMBL3699726	NC1(CCC1)c2ccc(cc2)c3nc4c(cccn4c3c5ccccc5)c6cn[nH]c6	6.64
CHEMBL3699754	NC1(CCC1)c2ccc(cc2)c3nc4c(Cl)cc(Cl)cn4c3c5ccccc5	7.21
CHEMBL3703171	NC1(CCC1)c2ccc(cc2)c3nc4c(Cl)cc(cn4c3c5ccccc5)C#N	6.4
CHEMBL3699721	NC1(CCC1)c2ccc(cc2)c3nc4c(Cl)cccn4c3c5ccccc5	6.67
CHEMBL3699694	NC1(CCC1)c2ccc(cc2)c3nc4c(CO)cccn4c3c5ccccc5	6.58
CHEMBL3699751	NC1(CCC1)c2ccc(cc2)c3nc4c(F)cc(F)cn4c3c5ccccc5	7.14
CHEMBL3699720	NC1(CCC1)c2ccc(cc2)c3nc4c(F)cccn4c3c5ccccc5	6.56
CHEMBL3703155	NC1(CCC1)c2ccc(cc2)c3nc4c(O)cccn4c3c5ccccc5	6.15
CHEMBL3679633	NC1(CCC1)c2ccc(cc2)c3nc4C=CC(=N)N(C(=N)c5ccccc5)c4cc3c6ccccc6	7.5
CHEMBL1079175	NC1(CCC1)c2ccc(cc2)c3nc4C=CN5C(=O)NN=C5c4cc3c6ccccc6	7.92
CHEMBL3701719	NC1(CCC1)c2ccc(cc2)c3nc4c5c(F)cccc5OCn4c3c6ccccc6	8.92
CHEMBL3701729	NC1(CCC1)c2ccc(cc2)c3nc4c5ccccc5OCn4c3c6ccccc6	8.55
CHEMBL3701731	NC1(CCC1)c2ccc(cc2)c3nc4c5ccccc5OCn4c3c6ccncc6	8.19
CHEMBL3701730	NC1(CCC1)c2ccc(cc2)c3nc4c5ccccc5OCn4c3c6ccsc6	8.27
CHEMBL3701754	NC1(CCC1)c2ccc(cc2)c3nc4c5cccnc5OCn4c3c6ccccc6	8.8
CHEMBL3701751	NC1(CCC1)c2ccc(cc2)c3nc4c5ccncc5OCn4c3c6ccccc6	8.96
CHEMBL3701748	NC1(CCC1)c2ccc(cc2)c3nc4c5cnccc5OCn4c3c6ccccc6	8.77
CHEMBL3701744	NC1(CCC1)c2ccc(cc2)c3nc4c5ncccc5OCn4c3c6ccccc6	8.4
CHEMBL3699717	NC1(CCC1)c2ccc(cc2)c3nc4cc(Br)ccn4c3c5ccccc5	7.34
CHEMBL3703103	NC1(CCC1)c2ccc(cc2)c3nc4cc(C=C)ccn4c3c5ccccc5	6.21
CHEMBL3703158	NC1(CCC1)c2ccc(cc2)c3nc4cc(ccn4c3c5ccccc5)C#C	6.15
CHEMBL3699686	NC1(CCC1)c2ccc(cc2)c3nc4cc(ccn4c3c5ccccc5)C#N	7.28
CHEMBL3699718	NC1(CCC1)c2ccc(cc2)c3nc4cc(ccn4c3c5ccccc5)C(=O)N6CCCC6	6.29
CHEMBL3703119	NC1(CCC1)c2ccc(cc2)c3nc4cc(ccn4c3c5ccccc5)C(=O)NO	7.32
CHEMBL3703113	NC1(CCC1)c2ccc(cc2)c3nc4cc(ccn4c3c5ccccc5)C(=O)O	7.54
CHEMBL3703107	NC1(CCC1)c2ccc(cc2)c3nc4cc(ccn4c3c5ccccc5)c6cc[nH]n6	7.64
CHEMBL3699714	NC1(CCC1)c2ccc(cc2)c3nc4cc(ccn4c3c5ccccc5)C6CC6	7
CHEMBL3699711	NC1(CCC1)c2ccc(cc2)c3nc4cc(ccn4c3c5ccccc5)c6ccc(F)cc6	7.3
CHEMBL3703106	NC1(CCC1)c2ccc(cc2)c3nc4cc(ccn4c3c5ccccc5)c6ccccn6	7.72
CHEMBL3703105	NC1(CCC1)c2ccc(cc2)c3nc4cc(ccn4c3c5ccccc5)c6cccnc6	8.15
CHEMBL3703104	NC1(CCC1)c2ccc(cc2)c3nc4cc(ccn4c3c5ccccc5)c6ccncc6	8.1
CHEMBL3699700	NC1(CCC1)c2ccc(cc2)c3nc4cc(ccn4c3c5ccccc5)c6cn[nH]c6	7.66
CHEMBL3703109	NC1(CCC1)c2ccc(cc2)c3nc4cc(ccn4c3c5ccccc5)c6cnc[nH]6	7.66
CHEMBL3703108	NC1(CCC1)c2ccc(cc2)c3nc4cc(ccn4c3c5ccccc5)c6ncc[nH]6	8.1
CHEMBL3703111	NC1(CCC1)c2ccc(cc2)c3nc4cc(ccn4c3c5ccccc5)c6nn[nH]n6	8.05
CHEMBL3699674	NC1(CCC1)c2ccc(cc2)c3nc4cc(ccn4c3c5ccccc5)n6cccn6	7.89
CHEMBL3699756	NC1(CCC1)c2ccc(cc2)c3nc4cc(Cl)c(Cl)cn4c3c5ccccc5	7.03
CHEMBL3699742	NC1(CCC1)c2ccc(cc2)c3nc4cc(Cl)ccn4c3c5ccccc5	7.22
CHEMBL3699693	NC1(CCC1)c2ccc(cc2)c3nc4cc(CO)ccn4c3c5ccccc5	6.45
CHEMBL3699743	NC1(CCC1)c2ccc(cc2)c3nc4cc(F)ccn4c3c5ccccc5	7.1
CHEMBL3703167	NC1(CCC1)c2ccc(cc2)c3nc4cc(O)ccn4c3c5ccccc5	5.69
CHEMBL3703164	NC1(CCC1)c2ccc(cc2)c3nc4cc(OC[N+]#[C-])ccn4c3c5ccccc5	6.87
CHEMBL3699695	NC1(CCC1)c2ccc(cc2)c3nc4ccc(Br)cn4c3c5ccccc5	7
CHEMBL3699724	NC1(CCC1)c2ccc(cc2)c3nc4ccc(C=C)cn4c3c5ccccc5	6.38
CHEMBL3703131	NC1(CCC1)c2ccc(cc2)c3nc4ccc(Cl)cn4c3c5ccccc5	7.06
CHEMBL3699673	NC1(CCC1)c2ccc(cc2)c3nc4ccc(cn4c3c5ccccc5)C#N	6.37
CHEMBL3699733	NC1(CCC1)c2ccc(cc2)c3nc4ccc(cn4c3c5ccccc5)C(=O)NC6CC6	6.53
CHEMBL3699734	NC1(CCC1)c2ccc(cc2)c3nc4ccc(cn4c3c5ccccc5)C(=O)NCC6CC6	6.62
CHEMBL3699730	NC1(CCC1)c2ccc(cc2)c3nc4ccc(cn4c3c5ccccc5)C(=O)NCCF	6.84
CHEMBL3699731	NC1(CCC1)c2ccc(cc2)c3nc4ccc(cn4c3c5ccccc5)C(=O)NCCO	6.32
CHEMBL3699735	NC1(CCC1)c2ccc(cc2)c3nc4ccc(cn4c3c5ccccc5)C(=O)NO	6.93
CHEMBL3699727	NC1(CCC1)c2ccc(cc2)c3nc4ccc(cn4c3c5ccccc5)C(=O)O	7.17
CHEMBL3703123	NC1(CCC1)c2ccc(cc2)c3nc4ccc(cn4c3c5ccccc5)c6cc[nH]n6	6.22
CHEMBL3699739	NC1(CCC1)c2ccc(cc2)c3nc4ccc(cn4c3c5ccccc5)C6CC6	6.81
CHEMBL3703130	NC1(CCC1)c2ccc(cc2)c3nc4ccc(cn4c3c5ccccc5)c6ccccn6	6.33
CHEMBL3703129	NC1(CCC1)c2ccc(cc2)c3nc4ccc(cn4c3c5ccccc5)c6cccnc6	6.8
CHEMBL3703168	NC1(CCC1)c2ccc(cc2)c3nc4ccc(cn4c3c5ccccc5)c6cccnc6O	6.21
CHEMBL3703128	NC1(CCC1)c2ccc(cc2)c3nc4ccc(cn4c3c5ccccc5)c6ccncc6	6.54
CHEMBL3703124	NC1(CCC1)c2ccc(cc2)c3nc4ccc(cn4c3c5ccccc5)c6cn[nH]c6	6.94
CHEMBL3703121	NC1(CCC1)c2ccc(cc2)c3nc4ccc(cn4c3c5ccccc5)c6cnc[nH]6	6.43
CHEMBL3703122	NC1(CCC1)c2ccc(cc2)c3nc4ccc(cn4c3c5ccccc5)c6ncc[nH]6	6.3
CHEMBL3703127	NC1(CCC1)c2ccc(cc2)c3nc4ccc(cn4c3c5ccccc5)c6nn[nH]n6	7.25
CHEMBL3699679	NC1(CCC1)c2ccc(cc2)c3nc4ccc(cn4c3c5ccccc5)n6cccn6	6.71
CHEMBL3699703	NC1(CCC1)c2ccc(cc2)c3nc4ccc(CO)cn4c3c5ccccc5	6.42
CHEMBL3699722	NC1(CCC1)c2ccc(cc2)c3nc4ccc(F)cn4c3c5ccccc5	6.42
CHEMBL3703154	NC1(CCC1)c2ccc(cc2)c3nc4ccc(O)cn4c3c5ccccc5	6.34
CHEMBL3703166	NC1(CCC1)c2ccc(cc2)c3nc4ccc(OC[N+]#[C-])cn4c3c5ccccc5	6.87
CHEMBL2035021	NC1(CCC1)c2ccc(cc2)c3nc4ccccn4c3c5ccccc5	6.36
CHEMBL3932688	NC1(CCC1)c2ccc(cc2)c3nc4cnc(cn4c3c5ccccc5)C(=N)O	7.01
CHEMBL3699666	NC1(CCC1)c2ccc(cc2)c3nc4nc(ccn4c3c5ccccc5)C6CC6	7.27
CHEMBL3699667	NC1(CCC1)c2ccc(cc2)c3nc4nc(ccn4c3c5ccccc5)c6ccccc6	7.48
CHEMBL3699678	NC1(CCC1)c2ccc(cc2)c3nc4nc(ccn4c3c5ccccc5)N6C=CC=CC6=O	6.4
CHEMBL3699681	NC1(CCC1)c2ccc(cc2)c3nc4nc(O)ccn4c3c5ccccc5	6.25
CHEMBL3699709	NC1(CCC1)c2ccc(cc2)c3nc4nc(Oc5ccccc5)ccn4c3c6ccccc6	7.07
CHEMBL3699708	NC1(CCC1)c2ccc(cc2)c3nc4nc(OC5CCCCC5)ccn4c3c6ccccc6	6.86
CHEMBL3699740	NC1(CCC1)c2ccc(cc2)c3nc4nc(OCCN5CCCC5=O)ccn4c3c6ccccc6	6.11
CHEMBL3699672	NC1(CCC1)c2ccc(cc2)c3nc4ncc(cn4c3c5ccccc5)c6ccccc6	6.26
CHEMBL3699664	NC1(CCC1)c2ccc(cc2)c3nc4ncccn4c3c5ccccc5	6.25
CHEMBL3672489	NC1(CCC1)c2ccc(cc2)c3nn4c(Br)cnc4cc3c5ccccc5	6.58
CHEMBL3672507	NC1(CCC1)c2ccc(cc2)c3nn4c(c(Br)nc4cc3c5ccccc5)c6ccc(F)cc6	7.39
CHEMBL3672508	NC1(CCC1)c2ccc(cc2)c3nn4c(c(Cl)nc4cc3c5ccccc5)c6ccc(F)cc6	6.97
CHEMBL3672510	NC1(CCC1)c2ccc(cc2)c3nn4c(C=C)cnc4cc3c5ccccc5	6.49
CHEMBL3672482	NC1(CCC1)c2ccc(cc2)c3nn4c(cnc4cc3c5ccccc5)c6ccc(cc6)C#N	6.87
CHEMBL3672488	NC1(CCC1)c2ccc(cc2)c3nn4c(cnc4cc3c5ccccc5)c6ccc(cc6)S(=O)(=O)N	6.82
CHEMBL3672487	NC1(CCC1)c2ccc(cc2)c3nn4c(cnc4cc3c5ccccc5)c6ccc(CO)cc6	6.91
CHEMBL3672490	NC1(CCC1)c2ccc(cc2)c3nn4c(cnc4cc3c5ccccc5)c6ccc(F)c(CO)c6	7.04
CHEMBL3672484	NC1(CCC1)c2ccc(cc2)c3nn4c(cnc4cc3c5ccccc5)c6ccc(F)cc6	7.09
CHEMBL3672494	NC1(CCC1)c2ccc(cc2)c3nn4c(cnc4cc3c5ccccc5)c6ccc(O)nc6	6.37
CHEMBL3672497	NC1(CCC1)c2ccc(cc2)c3nn4c(cnc4cc3c5ccccc5)c6ccc7cn[nH]c7c6	7.66
CHEMBL3672480	NC1(CCC1)c2ccc(cc2)c3nn4c(cnc4cc3c5ccccc5)c6cccc(c6)C#N	7.09
CHEMBL3672486	NC1(CCC1)c2ccc(cc2)c3nn4c(cnc4cc3c5ccccc5)c6cccc(CO)c6	7.43
CHEMBL3672496	NC1(CCC1)c2ccc(cc2)c3nn4c(cnc4cc3c5ccccc5)c6ccn[nH]6	7.16
CHEMBL3672493	NC1(CCC1)c2ccc(cc2)c3nn4c(cnc4cc3c5ccccc5)c6cn[nH]c6	7.17
CHEMBL2035019	NC1(CCC1)c2ccc(cc2)c3nn4ccnc4cc3c5ccccc5	5.84
CHEMBL599448	NC1(CCN(CC1)c2ccnc3[nH]ccc23)C(=O)NCc4ccc(Cl)cc4	7.92
CHEMBL2325728	NC1(CCN(CC1)c2ncnc3[nH]ccc23)C(=O)N[C@@H](CCN4CCCC4)c5ccc(Cl)cc5	7.51
CHEMBL2325729	NC1(CCN(CC1)c2ncnc3[nH]ccc23)C(=O)N[C@@H](CCN4CCCCC4)c5ccc(Cl)cc5	7.89
CHEMBL2325741	NC1(CCN(CC1)c2ncnc3[nH]ccc23)C(=O)N[C@@H](CCO)c4ccc(Cl)cc4	8.1
CHEMBL596990	NC1(CCN(CC1)c2ncnc3[nH]ccc23)C(=O)N4CCc5ccccc5C4	6.6
CHEMBL605326	NC1(CCN(CC1)c2ncnc3[nH]ccc23)C(=O)N4CCCC4c5ccccc5	6.17
CHEMBL2325983	NC1(CCN(CC1)c2ncnc3[nH]ccc23)C(=O)NC(C4CC4)c5ccc(Cl)cc5	7.52
CHEMBL2325984	NC1(CCN(CC1)c2ncnc3[nH]ccc23)C(=O)NC(c4ccccc4)c5ccc(Cl)cc5	6.68
CHEMBL2325985	NC1(CCN(CC1)c2ncnc3[nH]ccc23)C(=O)NC(Cc4ccccc4)c5ccc(Cl)cc5	6.72
CHEMBL2325994	NC1(CCN(CC1)c2ncnc3[nH]ccc23)C(=O)NC(CCCN4CCCC4)c5ccc(Cl)cc5	7.02
CHEMBL2325996	NC1(CCN(CC1)c2ncnc3[nH]ccc23)C(=O)NC(CCCN4CCCCC4)c5ccc(Cl)cc5	7.52
CHEMBL2325995	NC1(CCN(CC1)c2ncnc3[nH]ccc23)C(=O)NC(CCCN4CCOCC4)c5ccc(Cl)cc5	7.38
CHEMBL2325739	NC1(CCN(CC1)c2ncnc3[nH]ccc23)C(=O)NC(CCCO)c4ccc(Cl)cc4	7.62
CHEMBL2325738	NC1(CCN(CC1)c2ncnc3[nH]ccc23)C(=O)NC(CCO)c4ccc(Cl)cc4	7.66
CHEMBL2325737	NC1(CCN(CC1)c2ncnc3[nH]ccc23)C(=O)NC(CO)c4ccc(Cl)cc4	7.34
CHEMBL599847	NC1(CCN(CC1)c2ncnc3[nH]ccc23)C(=O)NCc4ccc(cc4)C(F)(F)F	7.96
CHEMBL598206	NC1(CCN(CC1)c2ncnc3[nH]ccc23)C(=O)NCc4ccc(Cl)c(Cl)c4	8.24
CHEMBL598194	NC1(CCN(CC1)c2ncnc3[nH]ccc23)C(=O)NCc4ccc(Cl)cc4	8.66
CHEMBL599849	NC1(CCN(CC1)c2ncnc3[nH]ccc23)C(=O)NCc4ccc(Cl)cc4Cl	8.31
CHEMBL597600	NC1(CCN(CC1)c2ncnc3[nH]ccc23)C(=O)NCc4ccc(Cl)cc4F	8.4
CHEMBL597183	NC1(CCN(CC1)c2ncnc3[nH]ccc23)C(=O)NCc4ccc(F)cc4	7.85
CHEMBL604507	NC1(CCN(CC1)c2ncnc3[nH]ccc23)C(=O)NCc4ccc(F)cc4Cl	8.1
CHEMBL598207	NC1(CCN(CC1)c2ncnc3[nH]ccc23)C(=O)NCc4ccc(F)cc4F	7.96
CHEMBL599848	NC1(CCN(CC1)c2ncnc3[nH]ccc23)C(=O)NCc4ccc(OC(F)(F)F)cc4	7.54
CHEMBL604910	NC1(CCN(CC1)c2ncnc3[nH]ccc23)C(=O)NCc4cccc(Cl)c4	8.15
CHEMBL600646	NC1(CCN(CC1)c2ncnc3[nH]ccc23)C(=O)NCc4ccccc4Cl	7.44
CHEMBL259998	NC1(CCN(CC1)c2ncnc3[nH]ccc23)c4ccc(Cl)cc4	8.15
CHEMBL407504	NC1(CCN(CC1)c2ncnc3[nH]cnc23)c4ccc(Cl)cc4	8.15
CHEMBL598842	NC1(CCN(CC1)c2ncnc3NC(=O)Nc23)C(=O)NCc4ccc(Cl)cc4	8.3
CHEMBL603244	NC1(CNC(=O)c2ccc(Cl)cc2)CCN(CC1)c3ncnc4[nH]ccc34	7.16
CHEMBL597793	NC1(COCc2ccc(Cl)cc2)CCN(CC1)c3ncnc4[nH]ccc34	8.1
CHEMBL502393	Nc1ccc(cn1)c2nnc([nH]2)C3CCN(Cc4ccc(cc4)c5nc6C=CNC(=O)c6cc5c7ccccc7)CC3	7.48
CHEMBL447558	Nc1ccc(cn1)c2nnc([nH]2)C3CCN(Cc4ccc(cc4)c5nc6nc(ccc6nc5c7ccccc7)N8CCN(CCO)CC8)CC3	6.64
CHEMBL503810	Nc1ccc(cn1)c2nnc([nH]2)C3CCN(Cc4ccc(cc4)c5nc6nc(ncc6cc5c7ccccc7)N8CCN(CCO)CC8)CC3	6.75
CHEMBL3703146	Nc1ccc2nc(c3ccc(cc3)C4(N)CCC4)c(c5ccccc5)n2c1	6.23
CHEMBL264965	NC1CCN(CC1)c2ccnc3[nH]ccc23	6.06
CHEMBL259141	NC1CCN(CC1)c2ncnc3[nH]ccc23	6.75
CHEMBL261260	NC1CCN(CC1)c2ncnc3[nH]cnc23	6.57
CHEMBL265451	NC1CCN(CC1)c2ncnc3[nH]ncc23	6.08
CHEMBL3703142	Nc1ccn2c(c3ccccc3)c(nc2c1)c4ccc(cc4)C5(N)CCC5	6.15
CHEMBL270157	Nc1n[nH]c2nc(c3ccc(CN4CCC(CC4)N5C(=O)Nc6ccccc56)cc3)c(cc12)c7ccccc7	5.13
CHEMBL429576	Nc1nc(c2ccc(CN3CCC(CC3)N4C(=O)Nc5ccccc45)cc2)c(cc1C#N)c6ccccc6	5.69
CHEMBL401999	Nc1nc(N)c2cc(c3ccccc3)c(nc2n1)c4ccc(CN5CCC(CC5)N6C(=O)Nc7ccccc67)cc4	6.56
CHEMBL270815	Nc1nc(O)nc2nc(c3ccc(CN4CCC(CC4)N5C(=O)Nc6ccccc56)cc3)c(cc12)c7ccccc7	6.24
CHEMBL2177825	Nc1ncccc1c2nc3cc(Br)cnc3n2c4ccc(CNC(=O)c5ccccc5)cc4	6.89
CHEMBL2177833	Nc1ncccc1c2nc3cc(cnc3n2c4ccc(CNC(=O)c5cccc(F)c5)cc4)c6cccnc6	7.57
CHEMBL2177826	Nc1ncccc1c2nc3cc(cnc3n2c4ccc(CNC(=O)c5ccccc5)cc4)C6CCCC6	6.1
CHEMBL2177830	Nc1ncccc1c2nc3cc(cnc3n2c4ccc(CNC(=O)c5ccccc5)cc4)c6ccccc6	4.29
CHEMBL2177831	Nc1ncccc1c2nc3cc(cnc3n2c4ccc(CNC(=O)c5ccccc5)cc4)c6cccnc6	7.52
CHEMBL2177829	Nc1ncccc1c2nc3ccc(nc3n2c4ccc(CC(=O)Nc5ccccc5)cc4)c6cccnc6	7.6
CHEMBL2177837	Nc1ncccc1c2nc3ccc(nc3n2c4ccc(CNC(=O)c5cccc(F)c5)cc4)c6cccnc6	7.1
CHEMBL2177835	Nc1ncccc1c2nc3ccc(nc3n2c4ccc(CNC(=O)c5ccccc5)cc4)c6ccccc6	7.46
CHEMBL2177832	Nc1ncccc1c2nc3ccc(nc3n2c4ccc(CNC(=O)c5ccccc5)cc4)c6cccnc6	7.5
CHEMBL2177818	Nc1ncccc1c2nc3cccnc3n2c4ccc(CC(=O)Nc5ccccc5)cc4	6.16
CHEMBL2177819	Nc1ncccc1c2nc3cccnc3n2c4ccc(CNC(=O)c5ccccc5)cc4	6.18
CHEMBL3672019	Nc1ncnc2c1cnn2C3CCN(Cc4ccc(cc4)c5nc6ccnn6cc5c7ccccc7)CC3	6.48
CHEMBL253458	Nc1ncnc2c1cnn2C3CCN(Cc4ccc(cc4)c5nc6ncnc(N)c6cc5c7ccccc7)CC3	7
CHEMBL255835	Nc1ncnc2nc(c3ccc(CN4CCC(CC4)c5cc([nH]n5)c6ccncc6)cc3)c(cc12)c7ccccc7	7.07
CHEMBL253457	Nc1ncnc2nc(c3ccc(CN4CCC(CC4)c5nc6ccc(F)cc6[nH]5)cc3)c(cc12)c7ccccc7	6.62
CHEMBL402199	Nc1ncnc2nc(c3ccc(CN4CCC(CC4)N5C(=O)Nc6ccccc56)cc3)c(cc12)c7ccccc7	6.59
CHEMBL255360	Nc1ncnc2nc(c3ccc(CN4CCC(CC4)n5cnc6c(N)ncnc56)cc3)c(cc12)c7ccccc7	6.16
CHEMBL255348	Nc1nn(CCc2c[nH]cn2)c3nc(c4ccc(CN5CCC(CC5)N6C(=O)Nc7ccccc67)cc4)c(cc13)c8ccccc8	6.08
CHEMBL255559	Nc1nn(CCO)c2nc(c3ccc(CN4CCC(CC4)N5C(=O)Nc6ccccc56)cc3)c(cc12)c7ccccc7	5.91
CHEMBL499555	Nc1nnc2c3cc(c4ccccc4)c(nc3ccn12)c5ccc(CN6CCC(CC6)c7n[nH]c(n7)c8ccccn8)cc5	8.03
CHEMBL508794	Nc1nnc2c3cc(c4ccccc4)c(nc3ccn12)c5ccc(CN6CCC(CC6)n7cnc(c7)c8ccccn8)cc5	8.55
CHEMBL223393	NCC(c1ccc(Cl)cc1)c2ccc(cc2)c3cn[nH]c3	4.51
CHEMBL227029	NCC(c1ccccc1)c2ccc(cc2)c3cn[nH]c3	6.29
CHEMBL469590	NCC(Cc1ccccc1)NC(=O)c2cc(Br)c(s2)c3ccnc4[nH]ccc34	7.89
CHEMBL512135	NCC(NC(=O)c1cc(Br)c(s1)c2ccnc3[nH]ccc23)c4ccccc4	6.9
CHEMBL260000	NCC1(Cc2ccc(Cl)cc2)CCN(CC1)c3ncnc4[nH]ccc34	8.3
CHEMBL409503	NCC1(Cc2ccc(Cl)cc2)CCN(CC1)c3ncnc4[nH]cnc34	8.52
CHEMBL260463	NCC1(CCN(CC1)c2ccnc3[nH]ccc23)c4ccc(Cl)cc4	7.6
CHEMBL406863	NCC1(CCN(CC1)c2ncnc3[nH]ccc23)c4ccc(Cl)cc4	8.1
CHEMBL260358	NCC1(CCN(CC1)c2ncnc3[nH]cnc23)c4ccc(Cl)cc4	7.8
CHEMBL228652	NCc1cccc(c1)c2c[nH]c(\C=C\3/C(=O)Nc4ccc(NC(=O)N)cc34)c2	8.52
CHEMBL261249	NCC1CCN(CC1)c2ncnc3[nH]ccc23	6.11
CHEMBL259356	NCC1CCN(CC1)c2ncnc3[nH]cnc23	6.54
CHEMBL265193	NCC1CCN(CC1)c2ncnc3[nH]ncc23	6.04
CHEMBL227727	NCCc1ccc(cc1)c2ncnc3[nH]cnc23	5.02
CHEMBL227998	NCCc1cccc(c1)c2ncnc3[nH]cnc23	5.5
CHEMBL226870	NCCCc1ccc(cc1)c2cn[nH]c2	5.52
CHEMBL590109	NCCn1cc(c2cc(c3cc4ccccc4s3)c5[nH]ncc5c2)c6nc(N)ncc16	5.38
CHEMBL499683	O[C@@H]1CN(CCN1)c2ncc3cc(c4ccccc4)c(nc3n2)c5ccc(CN6CCC(CC6)c7nnc([nH]7)c8ccccn8)cc5	7.17
CHEMBL574646	O=C1\C(=C\c2ccccn2)\CNC/C/1=C\c3ccccn3	7.7
CHEMBL2036343	O=C1\C(=C\c2ccccn2)\CSC/C/1=C\c3ccccn3	5.48
CHEMBL564972	O=C1COc2ccc(cc2N1)c3cc(cc(n3)c4ccc5OC(=O)Nc5c4)c6ccccc6	5.82
CHEMBL262341	O=C1N=CC=C2N=C(C(=CC12)c3ccccc3)c4ccc(CN5CCC(CC5)c6n[nH]c(n6)c7ccccn7)cc4	7.38
CHEMBL440560	O=C1NC(=C(N=C1)c2ccc(CN3CCC(CC3)N4C(=O)Nc5ccccc45)cc2)c6ccccc6	4.8
CHEMBL260184	O=C1NC=C(C=C1)c2cc(n[nH]2)C3CCN(Cc4ccc(cc4)c5nc6ncccc6cc5c7ccccc7)CC3	7.08
CHEMBL488428	O=C1NC=C(C=C1)c2nnc([nH]2)C3CCN(Cc4ccc(cc4)c5nc6C=CNC(=O)c6cc5c7ccccc7)CC3	8.1
CHEMBL444136	O=C1NC=Cc2nc(c3ccc(CN4CCC(CC4)c5nnc([nH]5)c6cnccn6)cc3)c(cc12)c7ccccc7	7.68
CHEMBL447114	O=C1NC=Cc2nc(c3ccc(CN4CCC(CC4)c5nnc([nH]5)c6ncccn6)cc3)c(cc12)c7ccccc7	7.36
CHEMBL3143722	O=C1Nc2ccccc2N1C3CCN(Cc4ccc(cc4)C5=C(N=C(Cc6ccccc6)C(=O)N5)c7ccccc7)CC3	5.76
CHEMBL408151	O=C1Nc2ccccc2N1C3CCN(Cc4ccc(cc4)c5nc6cc(ccc6nc5c7ccccc7)c8nn[nH]n8)CC3	6.84
CHEMBL258844	O=C1Nc2ccccc2N1C3CCN(Cc4ccc(cc4)c5nc6cc7[nH]cnc7cc6nc5c8ccccc8)CC3	8
CHEMBL180231	O=C1Nc2ccccc2N1C3CCN(Cc4ccc(cc4)c5nc6cc7cn[nH]c7cc6nc5c8ccccc8)CC3	6.52
CHEMBL271091	O=C1Nc2ccccc2N1C3CCN(Cc4ccc(cc4)c5nc6ccc(cc6nc5c7ccccc7)c8nn[nH]n8)CC3	7.19
CHEMBL446134	O=C1NCCc2nc(c3ccc(CN4CCC(CC4)c5nnc([nH]5)c6ccccn6)cc3)c(cc12)c7ccccc7	7.58
CHEMBL450772	O=S1(=O)CCN(CC1)c2ncc3cc(c4ccccc4)c(nc3n2)c5ccc(CN6CCC(CC6)c7nnc([nH]7)c8ccccn8)cc5	6.53
CHEMBL272292	OC(=O)c1ccc2nc(c3ccc(CN4CCC(CC4)N5C(=O)Nc6ccccc56)cc3)c(nc2c1)c7ccccc7	6.55
CHEMBL273160	OC(=O)c1ccc2nc(c3ccccc3)c(nc2c1)c4ccc(CN5CCC(CC5)N6C(=O)Nc7ccccc67)cc4	6.41
CHEMBL3143723	Oc1ccc(CC2=NC(=C(NC2=O)c3ccc(CN4CCC(CC4)N5C(=O)Nc6ccccc56)cc3)c7ccccc7)cc1	5.27
CHEMBL178133	Oc1ccc(CC2=NC(=C(NC2=O)c3ccccc3)c4ccc(CN5CCC(CC5)N6C(=O)Nc7ccccc67)cc4)cc1	4.34
CHEMBL500993	OC1CCN(CC1)c2ncc3cc(c4ccccc4)c(nc3n2)c5ccc(CN6CCC(CC6)c7nnc([nH]7)c8ccccn8)cc5	7.35
CHEMBL260397	Oc1nc2ccccc2n1C3CCN(Cc4ccc(cc4)c5nc6ccccc6nc5c7ccccc7)CC3	5.69
CHEMBL506077	Oc1nnc2c3cc(c4ccccc4)c(nc3ccn12)c5ccc(CN6CCC(CC6)c7n[nH]c(n7)c8ccccn8)cc5	8.17
CHEMBL3672092	OCc1cn2cc(c3ccccc3)c(nc2n1)c4ccc(CN5CC(C5)c6n[nH]c(n6)c7ccccn7)cc4	6.91
CHEMBL3672094	OCc1cnn2cc(c(nc12)c3ccc(CN4CC(C4)c5n[nH]c(n5)c6ccccn6)cc3)c7c(F)cccc7F	6.1
CHEMBL449989	OCCN1CCN(CC1)c2ccc3nc(c4ccccc4)c(nc3n2)c5ccc(CN6CCC(CC6)c7nnc([nH]7)c8ccccn8)cc5	7.32
CHEMBL501612	OCCN1CCN(CC1)c2ccc3nc(c4ccccc4)c(nc3n2)c5ccc(CN6CCC(CC6)c7nnc([nH]7)c8ncccn8)cc5	6.72
CHEMBL502113	OCCN1CCN(CC1)c2ncc3cc(c4ccccc4)c(nc3n2)c5ccc(CN6CCC(CC6)c7nnc([nH]7)C8=CNC(=O)C=C8)cc5	6.55
CHEMBL449200	OCCN1CCN(CC1)c2ncc3cc(c4ccccc4)c(nc3n2)c5ccc(CN6CCC(CC6)c7nnc([nH]7)c8cc[n+]([O-])cc8)cc5	6.84
CHEMBL453995	OCCN1CCN(CC1)c2ncc3cc(c4ccccc4)c(nc3n2)c5ccc(CN6CCC(CC6)c7nnc([nH]7)c8ccccn8)cc5	7.51
CHEMBL455226	OCCN1CCN(CC1)c2ncc3cc(c4ccccc4)c(nc3n2)c5ccc(CN6CCC(CC6)c7nnc([nH]7)c8ncccn8)cc5	7.1
CHEMBL442919	OCCNCc1nnc2c3cc(c4ccccc4)c(nc3ccn12)c5ccc(CN6CCC(CC6)c7n[nH]c(n7)c8ccccn8)cc5	7.11
CHEMBL502854	Sc1nnc2c3cc(c4ccccc4)c(nc3ccn12)c5ccc(CN6CCC(CC6)c7n[nH]c(n7)c8ccccn8)cc5	7.98
